# Supplementary material for: Gene duplication and evolution in recurring polyploidization–diploidization cycles in plants
Source: Genome Biol. 2019 Feb 21;20:38. doi: 10.1186/s13059-019-1650-2 (PMC6383267; doi:10.1186/s13059-019-1650-2)
Supplement: Supplementary file 2 — The detailed information of 141 plant species used in this study. (XLSX 76 kb) [file 13059_2019_1650_MOESM2_ESM.xlsx]

## Sheet: Sheet1
Scientific name	Common Name	Abbreviation	Phyla	Version	Source	Accession number (NCBI BioProject number)	URLs	Reference
Amaranthus hypochondriacus	Amaranth	Ahy	Eudicot	v1 (ER)	Phytozome11	PRJNA290113	https://phytozome.jgi.doe.gov/pz/portal.html	[1]
Amborella trichopoda	Amborella	Atr	Angiosperm, Amborellales	v1	Phytozome11	PRJNA212863	https://phytozome.jgi.doe.gov/pz/portal.html	[2]
Ananas cosmosus	Pineapple	Aco	Monocot	v3 (ER)	Phytozome11	PRJNA305080	https://phytozome.jgi.doe.gov/pz/portal.html	[3]
Arabidopsis lyrata	Lyrate rockcress	Aly	Eudicot	v1.0	Phytozome11	PRJNA49545	https://phytozome.jgi.doe.gov/pz/portal.html	[4]
Arabidopsis thaliana	Thale cress	Ath	Eudicot	TAIR10	Phytozome11	PRJNA10719	https://phytozome.jgi.doe.gov/pz/portal.html	[5]
Brachypodium distachyon	Purple false brome	Bdi	Monocot	v2.1	Phytozome10	PRJNA32607	https://phytozome.jgi.doe.gov/pz/portal.html	[6]
Capsella grandiflora		Cgr	Eudicot	v1.1	Phytozome11	PRJNA13878	https://phytozome.jgi.doe.gov/pz/portal.html	[7]
Capsella rubella	Red shepherd's purse	Cru	Eudicot	v1.0	Phytozome11	PRJNA13878	https://phytozome.jgi.doe.gov/pz/portal.html	[7]
Carica papaya	Papaya	Cpa	Eudicot	ASGPBv0.4	Phytozome11	PRJNA20267	https://phytozome.jgi.doe.gov/pz/portal.html	[8]
Chlamydomonas reinhardtii		Cre	Chlorophytes	v5.5	Phytozome11	PRJNA12260	https://phytozome.jgi.doe.gov/pz/portal.html	[9]
Citrus clementina	Clementine	Ccl	Eudicot	v1.0	Phytozome11	PRJNA232045	https://phytozome.jgi.doe.gov/pz/portal.html	[10]
Citrus sinensis	Sweet orange	Csi	Eudicot	v1.1	Phytozome11	PRJNA86123	https://phytozome.jgi.doe.gov/pz/portal.html	[11]
Coccomyxa subellipsoidea C-169		Csu	Chlorophytes	v2.0	Phytozome11	PRJNA32657	https://phytozome.jgi.doe.gov/pz/portal.html	[12]
Cucumis sativus	Cucumber	Csa	Eudicot	v1.0	Phytozome11	PRJNA33619	https://phytozome.jgi.doe.gov/pz/portal.html	[13]
Eucalyptus grandis	Eucalyptus	Egr	Eudicot	v2.0	Phytozome11	PRJNA49047	https://phytozome.jgi.doe.gov/pz/portal.html	[14]
Fragaria vesca	Woodland strawberry	Fve	Eudicot	v1.1	Phytozome11	PRJNA60037	https://phytozome.jgi.doe.gov/pz/portal.html	[15]
Glycine max	Soybean	Gma	Eudicot	Wm82.a2.v1	Phytozome11	PRJNA19861	https://phytozome.jgi.doe.gov/pz/portal.html	[16]
Gossypium raimondii	Cotton D	Gra	Eudicot	v2.1	Phytozome11	PRJNA171262	https://phytozome.jgi.doe.gov/pz/portal.html	[17]
Linum usitatissimum	Flax	Lus	Eudicot	v1.0	Phytozome11	PRJNA68161	https://phytozome.jgi.doe.gov/pz/portal.html	[18]
Malus domestica	Apple	Mdo	Eudicot	v1.0	GDR	PRJNA28845	https://www.rosaceae.org/	[19]
Manihot esculenta	Cassava	Mes	Eudicot	v6.1	Phytozome11	PRJNA248260	https://phytozome.jgi.doe.gov/pz/portal.html	[20]
Medicago truncatula	Barrel medic	Mtr	Eudicot	Mt4.0v1	Phytozome11	PRJNA10791	https://phytozome.jgi.doe.gov/pz/portal.html	[21]
Micromonas pusilla CCMP1545		Mpu	Chlorophytes	v3.0	Phytozome11	PRJNA15678	https://phytozome.jgi.doe.gov/pz/portal.html	[22]
Micromonas sp. RCC299		Msp	Chlorophytes	v3.0	Phytozome11	PRJNA15676	https://phytozome.jgi.doe.gov/pz/portal.html	[22]
Mimulus guttatus	Monkey flower	Mgu	Eudicot	v2.0	Phytozome11	PRJNA13880	https://phytozome.jgi.doe.gov/pz/portal.html	[23]
Oryza sativa-japonica	Rice-japonica	Osa	Monocot	v7.0	Phytozome11	PRJNA13141	https://phytozome.jgi.doe.gov/pz/portal.html	[24]
Ostreococcus lucimarinus		Olu	Chlorophytes	v2.0	Phytozome11	PRJNA13044	https://phytozome.jgi.doe.gov/pz/portal.html	[25]
Phaseolus vulgaris	Common bean	Pvu	Eudicot	v1.0	Phytozome11	PRJNA41439	https://phytozome.jgi.doe.gov/pz/portal.html	[26]
Physcomitrella patens	Moss	Ppa	Bryophytes	v3.0	Phytozome10	PRJNA13064	https://phytozome.jgi.doe.gov/pz/portal.html	[27]
Populus trichocarpa	Poplar	Ptr	Eudicot	v3.0	Phytozome11	PRJNA10772	https://phytozome.jgi.doe.gov/pz/portal.html	[28]
Prunus persica	Peach	Ppe	Eudicot	v2.1	Phytozome11	PRJNA31227	https://phytozome.jgi.doe.gov/pz/portal.html	[29]
Ricinus communis	Castor bean	Rco	Eudicot	v0.1	Phytozome11	PRJNA16585	https://phytozome.jgi.doe.gov/pz/portal.html	[30]
Selaginella moellendorffii	Spikemoss	Smo	Lycophytes	v1.0	Phytozome11	PRJNA13078	https://phytozome.jgi.doe.gov/pz/portal.html	[31]
Setaria italica-Yugu1	Foxtail millet-Yugu1	Sit	Monocot	v2.2	Phytozome11	PRJNA32913	https://phytozome.jgi.doe.gov/pz/portal.html	[32]
Solanum lycopersicum	Domesticated tomato	Sly	Eudicot	iTAGv2.3	Phytozome11	PRJNA119	https://phytozome.jgi.doe.gov/pz/portal.html	[33]
Solanum tuberosum	Potato	Stu	Eudicot	v3.4	PGSC	PRJNA63145	http://solanaceae.plantbiology.msu.edu/pgsc_download.shtml	[34]
Sorghum bicolor	Cereal grass	Sbi	Monocot	v2.1	Phytozome10	PRJNA13876	https://phytozome.jgi.doe.gov/pz/portal.html	[35]
Spirodela polyrhiza	Greater Duckweed	Spo	Monocot, Alismatales	v2	Phytozome11	PRJNA205940	https://phytozome.jgi.doe.gov/pz/portal.html	[36]
Theobroma cacao-Matina	Cacao-Matina 1-6	Tca	Eudicot	v1.1	Phytozome11	PRJNA51633	https://phytozome.jgi.doe.gov/pz/portal.html	[37]
Vitis vinifera	Grape	Vvi	Eudicot	Genoscope.12X	Phytozome11	PRJEA18785	https://phytozome.jgi.doe.gov/pz/portal.html	[38]
Volvox carteri	Volvox	Vca	Chlorophytes	v2.0	Phytozome11	PRJNA13109	https://phytozome.jgi.doe.gov/pz/portal.html	[39]
Zea mays	Maize	Zma	Monocot	Ensembl-18_2010-01-MaizeSequence	Phytozome11	PRJNA10769	https://phytozome.jgi.doe.gov/pz/portal.html	[40]
Zostera marina	Seagrass-Common Eelgrass	Zom	Monocot, Alismatales	v2.2 (ER)	Phytozome11	PRJNA41721	https://phytozome.jgi.doe.gov/pz/portal.html	[41]
Phoenix dactylifera	Date palm	Pda	Monocot	DPV01	NCBI	PRJNA40349	https://www.ncbi.nlm.nih.gov/assembly/GCF_000413155.1	[42]
Cofea canefora	Coffee	Cof	Eudicot	v1.0	CGH	PRJEB4211	http://coffee-genome.org/	[43]
Pyrus bretschneideri	Chinese pear	Pbr	Eudicot	v1.0	Pear Genome Project	PRJNA157875	http://peargenome.njau.edu.cn/	[44]
Pyrus communis	European pear	Pco	Eudicot	v1.0	GDR	PRJEB5264	https://www.rosaceae.org/	[45]
Prunus mume	Mei/Japanese apricot	Pmu	Eudicot	v1.0	PMDB	PRJNA171605	http://prunusmumegenome.bjfu.edu.cn/	[46]
Actinidia chinensis	Kiwifruit	Ach	Eudicot	v1.0	KGD	PRJNA187206	http://bioinfo.bti.cornell.edu/cgi-bin/kiwi/home.cgi	[47]
Morus notabilis	Mulberry	Mno	Eudicot	v1.0	MorusDB	PRJNA202089	https://morus.swu.edu.cn/	[48]
Musa acuminata	Banana	Mac	Monocot	v2.0	BGH	http://banana-genome.cirad.fr/	http://banana-genome-hub.southgreen.fr/home	[49]
Ziziphus jujuba	Jujube	Zju	Eudicot	v1.1	NCBI	PRJNA251714	https://www.ncbi.nlm.nih.gov/assembly/GCF_000826755.1	[50]
Jatropha curcas	Physic nut	Jcu	Eudicot	v4.5	JGD	PRJDA52543	http://jcdb.xtbg.ac.cn/	[51]
Primula veris	Cowslip	Pve	Eudicot	v1.0	Dryad	PRJNA238546	https://datadryad.org/resource/doi:10.5061/dryad.2s200	[52]
Dianthus caryophyllus	Carnation	Dca	Eudicot	v1.0	CDB	PRJDB1491	http://carnation.kazusa.or.jp/	[53]
Phalaenopsis equestris	Orchid	Peq	Monocot	v5.0	BGI	PRJNA192198	ftp://ftp.genomics.org.cn/from_ BGISZ/20130120/	[54]
Picea abies	Norway spruce	Pab	Gymnosperm	v1.0	ConGenIE	PRJNA207558	http://congenie.org/	[55]
Pinus taeda	Loblolly pine	Pta	Gymnosperm	v3.0	TreeGenes	PRJNA174450	https://treegenesdb.org/	[56]
Humulus lupulus	Hop	Hlu	Eudicot	v1.0	HopBase	PRJDB3233	http://hopbase.cgrb.oregonstate.edu/	[57]
Brassica rapa	Chinese cabbage	Bra	Eudicot	v1.5	BRAD	PRJNA59981	http://brassicadb.org/	[58]
Brassica oleracea	Brassica	Bol	Eudicot	v1.1	BRAD	PRJNA174731	http://brassicadb.org/	[59]
Brassica napus	Oilseed rape	Bna	Eudicot	v5.0	Genoscope	PRJEB6069	http://www.genoscope.cns.fr/brassicanapus/	[60]
Cucumis melo	Melon	Cme	Eudicot	v3.5.1	MELONOMICS	PRJNA246165	https://www.melonomics.net/	[61]
Citrullus lanatus	Watermelon	Cla	Eudicot	v1.0	ICuGI	PRJNA72695	http://cucurbitgenomics.org/	[62]
Capsicum annuum-CM334	Pepper-CM334	Cac	Eudicot	v1.55	Pepper genome platform	PRJNA223222	http://peppergenome.snu.ac.kr/	[63]
Capsicum annuum-Zunla-1	Pepper-Zunla-1	Caz	Eudicot	v2.0	TPGD	PRJNA186921	http://peppersequence.genomics.cn	[64]
Capsicum annuum-Wild	Wild pepper	Caw	Eudicot	v2.0	TPGD	PRJNA193661	http://peppersequence.genomics.cn	[64]
Solanum melongena	Eggplant	Sme	Eudicot	v2.5.1	EGD	PRJDB1505	http://eggplant.kazusa.or.jp/	[65]
Raphanus sativus	Radish	Rsa	Eudicot	v1.0	Radish Genome Database	PRJNA239785	http://www.radish-genome.org/	[66]
Beta vulgaris	Sugar beet	Bvu	Eudicot	v1.2	MPIMG	PRJNA41497	http://bvseq.boku.ac.at/	[67]
Thlaspi arvense	Field pennycress	Tar	Eudicot	v1.0	The Pennycress Genomics Group	PRJNA222676	http://pennycress.umn.edu/download.html	[68]
Elaeis guineensis	Oil palm	Egu	Monocot	v2.0	MyOPGP	PRJNA192219	http://genomsawit.mpob.gov.my/	[69]
Utricularia gibba	Humped bladderwort	Ugi	Eudicot	CoGe (Jun 2013)	CoGe	PRJNA189698	https://genomevolution.org/coge/	[70]
Ostreococcus tauri	Prasinophyceae	Ota	Chlorophytes	v2.0	ORCAE	PRJNA12912	http://bioinformatics.psb.ugent.be/orcae/	[71]
Camelina sativa	False flax	Cam	Eudicot	v2.0	BRAD	PRJNA231618	http://brassicadb.org/	[72]
Leavenworthia alabamica		Lal	Eudicot	UCSC (2016)	UCSC	PRJNA202983	http://mustang.biol.mcgill.ca:8885/	[73]
Sisymbrium irio		Sir	Eudicot	UCSC (2016)	UCSC	PRJNA202979	http://mustang.biol.mcgill.ca:8885/	[73]
Aethionema arabicum		Aar	Eudicot	UCSC (2016)	UCSC	PRJNA202984	http://mustang.biol.mcgill.ca:8885/	[73]
Eutrema salsugineum	Salt cress	Esa	Eudicot	v1.0	Chinese Academy of Sciences	PRJNA80723	http://omicslab.genetics.ac.cn/resources.php	[74]
Thellungiella parvula		Tpa	Eudicot	v2.0	Systems and Synthetic Agrobiotech Center	PRJNA63667	https://www.lsugenomics.org/data-from-our-group	[75]
Gossypium arboreum	Cotton A	Gar	Eudicot	v1.0	CottonGen	PRJNA203682	https://www.cottongen.org/	[76]
Gossypium hirsutum	Upland cotton	Ghi	Eudicot	v1.1	CottonGen	PRJNA248163	https://www.cottongen.org/	[77]
Gossypium barbadense	Sea-Island cotton	Gba	Eudicot	v1.0	GBAP	PRJNA219156	http://cotton.cropdb.org/	[78]
Arabis alpina	Gray rockcress	Aal	Eudicot	v4.0	NCBI	PRJNA241291	https://www.ncbi.nlm.nih.gov/genome/?term=txid50452[orgn]	[79]
Cajanus cajan	Pigeonpea	Cca	Eudicot	v5.0	GigaDB	PRJNA72815	http://gigadb.org/search/new?keyword=Cajanus+cajan	[80]
Cicer arietinum-Kabuli	Kabuli chickpea	Cak	Eudicot	v1.0	GigaDB	PRJNA175619	http://gigadb.org/search/new?keyword=Cicer+arietinum-Kabuli	[81]
Cicer arietinum-Desi	Desi chickpea	Cad	Eudicot	v2.0	CGAP	PRJNA78951	http://nipgr.res.in/CGAP2/home.php	[82]
Vigna radiata	Mungbean	Vra	Eudicot	v6.0	Legume Information System	PRJNA243847	https://legumeinfo.org/	[83]
Trifolium pratense	Red clover	Tpr	Eudicot	v2	Phytozome11	PRJEB9186	https://phytozome.jgi.doe.gov/pz/portal.html	[84]
Vigna angularis	Adzuki bean	Van	Eudicot	v1.0	VIGGS	PRJDB3779	http://viggs.dna.affrc.go.jp/	[85]
Lotus japonicus	Lotus	Lja	Eudicot	v3.0	Legume Information System	PRJDA28941	https://legumeinfo.org/	[86]
Arachis duranensis	Peanut A	Adu	Eudicot	v1.0	PeanutBase	PRJNA258023	https://www.peanutbase.org/	[87]
Arachis ipaensis	Peanut B	Aip	Eudicot	v1.0	PeanutBase	PRJNA258025	https://www.peanutbase.org/	[87]
Sesamum indicum	Sesame	Sin	Eudicot	v1.0	Sinbase	PRJNA186669	http://ocri-genomics.org/Sinbase/	[88]
Oropetium thomaeum		Oth	Monocot	v1.0	Phytozome11	PRJNA286116	https://phytozome.jgi.doe.gov/pz/portal.html	[89]
Phyllostachys heterocycla	Moso bamboo	Phe	Monocot	v1.0	National Center For Gene Research	PRJEB2955	http://www.ncgr.ac.cn/	[90]
Nelumbo nucifera	Sacred lotus	Nnu	Eudicot, Proteales	v1.0	LOTUS-DB	PRJNA168000	http://lotus-db.wbgcas.cn/	[91]
Solanum pennellii	Wild tomato	Spe	Eudicot	v2.0	SPGP	PRJEB5809	http://www.plabipd.de/project_spenn/start.ep	[92]
Solanum pimpinellifolium	Currant tomato	Spi	Eudicot	v1.0	Sol Genomics Network	https://solgenomics.net/	https://solgenomics.net/	[33]
Hordeum vulgare	Barley	Hvu	Monocot	082214v1	Ensembl	PRJEB3041	https://asia.ensembl.org/index.html	[93]
Triticum aestivum	Bread wheat	Tae	Monocot	IWGSC1.0+popseq	Ensembl	PRJEB3955	https://asia.ensembl.org/index.html	[94]
Triticum urartu	Wheat A	Tur	Monocot	ASM34745v1	Ensembl	PRJNA182347	https://asia.ensembl.org/index.html	[95]
Aegilops tauschii	Wheat D	Ata	Monocot	v1.0	GigaDB	PRJNA182898	http://gigadb.org/dataset/100054	[96]
Oryza barthii		Oba	Monocot	v1.0	Ensembl	PRJNA30379	https://asia.ensembl.org/index.html	[97, 98]
Oryza brachyantha		Obr	Monocot	v1.4b	Ensembl	PRJNA70533	https://asia.ensembl.org/index.html	[99, 98]
Oryza glaberrima		Oga	Monocot	v1.1	Ensembl	PRJNA13765	https://asia.ensembl.org/index.html	[100, 98]
Oryza glumaepatula		Ogu	Monocot	ALNU02000000	Ensembl	PRJNA48429	https://asia.ensembl.org/index.html	[97, 98]
Oryza longistaminata		Olo	Monocot	v1.0	Ensembl	GCA_000789195.1	https://asia.ensembl.org/index.html	[101, 98]
Oryza meridionalis		Ome	Monocot	v1.3	Ensembl	PRJNA48433	https://asia.ensembl.org/index.html	[97, 98]
Oryza nivara		Oni	Monocot	AWHD00000000	Ensembl	PRJNA48107	https://asia.ensembl.org/index.html	[97, 98]
Oryza punctata		Opu	Monocot	AVCL00000000	Ensembl	PRJNA13770	https://asia.ensembl.org/index.html	[100, 98]
Oryza rufipogon		Oru	Monocot	OR_W1943	Ensembl	PRJEB4137	https://asia.ensembl.org/index.html	[98]
Leersia perrieri		Lpe	Monocot	v1.4	Ensembl	PRJNA163065	https://asia.ensembl.org/index.html	[98, 102]
Oryza sativa-indica	Rice-indica	Osi	Monocot	v1.27	Ensembl	PRJNA361	https://asia.ensembl.org/index.html	[103]
Theobroma cacao-Criollo	Cacao-Criollo	Tcc	Eudicot	v1.0	CocoaGenDB	PRJEA49733	http://cocoa-genome-hub.southgreen.fr/privacy_policy	[104]
Setaria italica-Zhang gu	Foxtail millet-Zhang gu	Siz	Monocot	v2.0	BGI	PRJNA77795	ftp://ftp.genomics.org.cn/pub/Foxtail_millet	[105]
Nicotiana tabacum	Tobacco	Nta	Eudicot	SGN (Oct 2015)	Sol Genomics Network	PRJNA208209	https://solgenomics.net/	[106]
Rubus occidentalis	Black raspberry	Roc	Eudicot	v1.0	GDR	https://www.rosaceae.org/organism/Rubus/occidentalis	https://www.rosaceae.org/	[107]
Zoysia japonica	Zoysiagrasses	Zja	Monocot	v1.1	Zoysia Genome Database	PRJDB4210	http://zoysia.kazusa.or.jp/	[108]
Juglans regia	Walnut	Jre	Eudicot	v1.0	TreeGenes Database	PRJNA291087	https://treegenesdb.org/	[109]
Glycine soja	Wild soybean	Gso	Eudicot	W05v1.0	NCBI	PRJNA223435	https://www.ncbi.nlm.nih.gov/genome/?term=Wild+soybean	[110]
Populus euphratica	Euphrates poplar/desert poplar	Peu	Eudicot	v1.0	Salinity Tolerant Poplar Database	PRJNA178692	http://me.lzu.edu.cn/stpd/	[111]
Hevea brasiliensis	Para rubber tree	Hbr	Eudicot	v1.0	NCBI	PRJNA310386	https://www.ncbi.nlm.nih.gov/genome/?term=Hevea+brasiliensis+	[112]
Zizania latifolia	Jiaobai	Zla	Monocot	v1.0	Bioinplant Lab	PRJNA187578	http://ibi.zju.edu.cn/bioinplant/	[113]
Cynara cardunculus	Globe artichoke	Ccs	Eudicot	v1.0	CyMSatDB	PRJNA238069	http://www.artichokegenome.unito.it/	[114]
Daucus carota	Carrot	Dac	Eudicot	v2.0	Phytozome11	PRJNA285926	https://phytozome.jgi.doe.gov/pz/portal.html	[115]
Petunia axillaris		Pax	Eudicot	v1.6.2	Sol Genomics Network	https://solgenomics.net/organism/Petunia_axillaris/genome	https://solgenomics.net/	[116]
Petunia inflata		Pin	Eudicot	v1.0.1	Sol Genomics Network	https://solgenomics.net/organism/Petunia_inflata/genome	https://solgenomics.net/	[116]
Salix suchowensis	Willow	Ssu	Eudicot	v4.0	http://115.29.234.170/cgi-bin/gbrowse/gbrowse/Ssuchowensis4/	http://115.29.234.170/node/5	http://115.29.234.170/node/5	[117]
Corylus avellana	European hazelnut	Cav	Eudicot	v1.0	European Hazelnut Genomic Resource Portal	PRJNA168381	https://www.cavellanagenomeportal.com/	[118]
Fagopyrum esculentum	Buckwheat	Fes	Eudicot	v1.0	Buckwheat Genome DataBase	PRJDB4232	http://buckwheat.kazusa.or.jp/	[119]
Salvia miltiorrhiza	Danshen	Smi	Eudicot	v1.0	Chinese Herbal Plant Genome Database	PRJNA287594	http://gigadb.org/dataset/100164	[120]
Lepidium meyenii	Maca	Lme	Eudicot	v1.0	Chinese Herbal Plant Genome Database	PRJNA264949	http://herbalplant.ynau.edu.cn/	[121]
Dendrobium officinale		Dof	Monocot	v1.0	Chinese Herbal Plant Genome Database	PRJNA269320	http://herbalplant.ynau.edu.cn/	[122]
Moringa oleifera	Drumstick tree	Mol	Eudicot	v1.0	Chinese Herbal Plant Genome Database	http://herbalplant.ynau.edu.cn/	http://herbalplant.ynau.edu.cn/	[123]
Boea hygrometrica	Boea hygrometrica	Bhy	Eudicot	v1.0	NCBI	PRJNA182117	https://www.ncbi.nlm.nih.gov/genome/?term=Boea+hygrometrica	[124]
Dendrobium catenatum		Dec	Monocot	v1.0	NCBI	PRJNA262478	https://www.ncbi.nlm.nih.gov/genome/69090	[125]
Tarenaya hassleriana	Spider flower	Tha	Eudicot	v1.0	NCBI	PRJNA175230	https://www.ncbi.nlm.nih.gov/genome/?term=Tarenaya+hassleriana	[126]
Olea europaea	Olive tree	Oeu	Eudicot	v1.0	GigaDB	PRJEB4992	http://gigadb.org/dataset/100201	[127]
Zostera muelleri	Seagrass-southern hemisphere	Zmu	Monocot, Alismatales	v1.0	http://appliedbioinformatics.com.au/index.php/Seagrass_Zmu_Genome	PRJNA253152	http://appliedbioinformatics.com.au/index.php/Seagrass_Zmu_Genome	[128]
Chlorella variabilis NC64A		Cva	Chlorophytes	v1.0	JGI Genome Portal	PRJNA45853	https://genome.jgi.doe.gov/ChlNC64A_1/ChlNC64A_1.home.html	[129]
1	Clouse JW, Adhikary D, Page JT, Ramaraj T, Deyholos MK, Udall JA, Fairbanks DJ, Jellen EN, Maughan PJ: The Amaranth Genome: Genome, Transcriptome, and Physical Map Assembly. The Plant Genome 2015, 0(0):0.
2	Albert VA, Barbazuk WB, Der JP, Leebens-Mack J, Ma H, Palmer JD, Rounsley S, Sankoff D, Schuster SC, Soltis DE: The Amborella Genome and the Evolution of Flowering Plants. Science 2013, 342(6165):1241089.
3	Ming R, VanBuren R, Wai CM, Tang H, Schatz MC, Bowers JE, Lyons E, Wang ML, Chen J, Biggers E et al: The pineapple genome and the evolution of CAM photosynthesis. Nature genetics 2015.
4	Hu TT, Pattyn P, Bakker EG, Cao J, Cheng J-F, Clark RM, Fahlgren N, Fawcett JA, Grimwood J, Gundlach H: The Arabidopsis lyrata genome sequence and the basis of rapid genome size change. Nature genetics 2011, 43(5):476-481.
5	Iniative TAG: Analysis of the genome sequence of the flowering plant Arabidopsis thaliana. Nature 2000, 408(6814):796.
6	International Brachypodium I: Genome sequencing and analysis of the model grass Brachypodium distachyon. Nature 2010, 463(7282):763-768.
7	Slotte T, Hazzouri KM, Ågren JA, Koenig D, Maumus F, Guo Y-L, Steige K, Platts AE, Escobar JS, Newman LK: The Capsella rubella genome and the genomic consequences of rapid mating system evolution. Nature genetics 2013, 45(7):831-835.
8	Ming R, Hou S, Feng Y, Yu Q, Dionne-Laporte A, Saw JH, Senin P, Wang W, Ly BV, Lewis KL et al: The draft genome of the transgenic tropical fruit tree papaya (Carica papaya Linnaeus). Nature 2008, 452(7190):991-996.
9	Merchant SS, Prochnik SE, Vallon O, Harris EH, Karpowicz SJ, Witman GB, Terry A, Salamov A, Fritz-Laylin LK, Maréchal-Drouard L: The Chlamydomonas genome reveals the evolution of key animal and plant functions. Science 2007, 318(5848):245-250.
10	Wu GA, Prochnik S, Jenkins J, Salse J, Hellsten U, Murat F, Perrier X, Ruiz M, Scalabrin S, Terol J et al: Sequencing of diverse mandarin, pummelo and orange genomes reveals complex history of admixture during citrus domestication. Nature biotechnology 2014, 32(7):656-662.
11	Xu Q, Chen LL, Ruan X, Chen D, Zhu A, Chen C, Bertrand D, Jiao WB, Hao BH, Lyon MP et al: The draft genome of sweet orange (Citrus sinensis). Nature genetics 2012, 45(1):59-66.
12	Blanc G, Agarkova I, Grimwood J, Kuo A, Brueggeman A, Dunigan DD, Gurnon J, Ladunga I, Lindquist E, Lucas S et al: The genome of the polar eukaryotic microalga Coccomyxa subellipsoidea reveals traits of cold adaptation. Genome Biol 2012, 13(5):R39.
13	Huang S, Li R, Zhang Z, Li L, Gu X, Fan W, Lucas WJ, Wang X, Xie B, Ni P: The genome of the cucumber, Cucumis sativus L. Nature genetics 2009, 41(12):1275-1281.
14	Myburg AA, Grattapaglia D, Tuskan GA, Hellsten U, Hayes RD, Grimwood J, Jenkins J, Lindquist E, Tice H, Bauer D et al: The genome of Eucalyptus grandis. Nature 2014, 510(7505):356-362.
15	Shulaev V, Sargent DJ, Crowhurst RN, Mockler TC, Folkerts O, Delcher AL, Jaiswal P, Mockaitis K, Liston A, Mane SP et al: The genome of woodland strawberry (Fragaria vesca). Nature genetics 2011, 43(2):109-116.
16	Schmutz J, Cannon SB, Schlueter J, Ma J, Mitros T, Nelson W, Hyten DL, Song Q, Thelen JJ, Cheng J: Genome sequence of the palaeopolyploid soybean. Nature 2010, 463(7278):178-183.
17	Paterson AH, Wendel JF, Gundlach H, Guo H, Jenkins J, Jin D, Llewellyn D, Showmaker KC, Shu S, Udall J et al: Repeated polyploidization of Gossypium genomes and the evolution of spinnable cotton fibres. Nature 2012, 492(7429):423-427.
18	Wang ZW, Hobson N, Galindo L, Zhu SL, Shi DH, McDill J, Yang LF, Hawkins S, Neutelings G, Datla R et al: The genome of flax (Linum usitatissimum) assembled de novo from short shotgun sequence reads. Plant Journal 2012, 72(3):461-473.
19	Velasco R, Zharkikh A, Affourtit J, Dhingra A, Cestaro A, Kalyanaraman A, Fontana P, Bhatnagar SK, Troggio M, Pruss D et al: The genome of the domesticated apple (Malus x domestica Borkh.). Nature genetics 2010, 42(10):833-839.
20	Wang W, Feng B, Xiao J, Xia Z, Zhou X, Li P, Zhang W, Wang Y, Moller BL, Zhang P et al: Cassava genome from a wild ancestor to cultivated varieties. Nature communications 2014, 5:5110.
21	Young ND, Debellé F, Oldroyd GE, Geurts R, Cannon SB, Udvardi MK, Benedito VA, Mayer KF, Gouzy J, Schoof H: The Medicago genome provides insight into the evolution of rhizobial symbioses. Nature 2011, 480(7378):520-524.
22	Worden AZ, Lee J-H, Mock T, Rouzé P, Simmons MP, Aerts AL, Allen AE, Cuvelier ML, Derelle E, Everett MV: Green evolution and dynamic adaptations revealed by genomes of the marine picoeukaryotes Micromonas. Science 2009, 324(5924):268-272.
23	Hellsten U, Wright KM, Jenkins J, Shu S, Yuan Y, Wessler SR, Schmutz J, Willis JH, Rokhsar DS: Fine-scale variation in meiotic recombination in Mimulus inferred from population shotgun sequencing. Proceedings of the National Academy of Sciences of the United States of America 2013, 110(48):19478-19482.
24	International Rice Genome Sequencing P: The map-based sequence of the rice genome. Nature 2005, 436(7052):793-800.
25	Palenik B, Grimwood J, Aerts A, Rouze P, Salamov A, Putnam N, Dupont C, Jorgensen R, Derelle E, Rombauts S et al: The tiny eukaryote Ostreococcus provides genomic insights into the paradox of plankton speciation. Proceedings of the National Academy of Sciences of the United States of America 2007, 104(18):7705-7710.
26	Schmutz J, McClean PE, Mamidi S, Wu GA, Cannon SB, Grimwood J, Jenkins J, Shu S, Song Q, Chavarro C et al: A reference genome for common bean and genome-wide analysis of dual domestications. Nature genetics 2014, 46(7):707-713.
27	Rensing SA, Lang D, Zimmer AD, Terry A, Salamov A, Shapiro H, Nishiyama T, Perroud P-F, Lindquist EA, Kamisugi Y: The Physcomitrella genome reveals evolutionary insights into the conquest of land by plants. Science 2008, 319(5859):64-69.
28	Tuskan GA, Difazio S, Jansson S, Bohlmann J, Grigoriev I, Hellsten U, Putnam N, Ralph S, Rombauts S, Salamov A: The genome of black cottonwood, Populus trichocarpa (Torr. & Gray). Science 2006, 313(5793):1596-1604.
29	Verde I, Abbott AG, Scalabrin S, Jung S, Shu SQ, Marroni F, Zhebentyayeva T, Dettori MT, Grimwood J, Cattonaro F et al: The high-quality draft genome of peach (Prunus persica) identifies unique patterns of genetic diversity, domestication and genome evolution. Nature genetics 2013, 45(5):487-U447.
30	Chan AP, Crabtree J, Zhao Q, Lorenzi H, Orvis J, Puiu D, Melake-Berhan A, Jones KM, Redman J, Chen G et al: Draft genome sequence of the oilseed species Ricinus communis. Nature biotechnology 2010, 28(9):951-956.
31	Banks JA, Nishiyama T, Hasebe M, Bowman JL, Gribskov M, dePamphilis C, Albert VA, Aono N, Aoyama T, Ambrose BA: The Selaginella genome identifies genetic changes associated with the evolution of vascular plants. Science 2011, 332(6032):960-963.
32	Bennetzen JL, Schmutz J, Wang H, Percifield R, Hawkins J, Pontaroli AC, Estep M, Feng L, Vaughn JN, Grimwood J et al: Reference genome sequence of the model plant Setaria. Nature biotechnology 2012, 30(6):555-561.
33	Tomato Genome C: The tomato genome sequence provides insights into fleshy fruit evolution. Nature 2012, 485(7400):635-641.
34	Potato Genome Sequencing C, Xu X, Pan S, Cheng S, Zhang B, Mu D, Ni P, Zhang G, Yang S, Li R et al: Genome sequence and analysis of the tuber crop potato. Nature 2011, 475(7355):189-195.
35	Paterson AH, Bowers JE, Bruggmann R, Dubchak I, Grimwood J, Gundlach H, Haberer G, Hellsten U, Mitros T, Poliakov A et al: The Sorghum bicolor genome and the diversification of grasses. Nature 2009, 457(7229):551-556.
36	Wang W, Haberer G, Gundlach H, Glasser C, Nussbaumer T, Luo MC, Lomsadze A, Borodovsky M, Kerstetter RA, Shanklin J et al: The Spirodela polyrhiza genome reveals insights into its neotenous reduction fast growth and aquatic lifestyle. Nature communications 2014, 5:3311.
37	Motamayor JC, Mockaitis K, Schmutz J, Haiminen N, Iii DL, Cornejo O, Findley SD, Zheng P, Utro F, Royaert S et al: The genome sequence of the most widely cultivated cacao type and its use to identify candidate genes regulating pod color. Genome Biol 2013, 14(6):r53.
38	Jaillon O, Aury JM, Noel B, Policriti A, Clepet C, Casagrande A, Choisne N, Aubourg S, Vitulo N, Jubin C et al: The grapevine genome sequence suggests ancestral hexaploidization in major angiosperm phyla. Nature 2007, 449(7161):463-467.
39	Prochnik SE, Umen J, Nedelcu AM, Hallmann A, Miller SM, Nishii I, Ferris P, Kuo A, Mitros T, Fritz-Laylin LK et al: Genomic analysis of organismal complexity in the multicellular green alga Volvox carteri. Science 2010, 329(5988):223-226.
40	Schnable PS, Ware D, Fulton RS, Stein JC, Wei F, Pasternak S, Liang C, Zhang J, Fulton L, Graves TA et al: The B73 maize genome: complexity, diversity, and dynamics. Science 2009, 326(5956):1112-1115.
41	Olsen JL, Rouzé P, Verhelst B, Lin Y-C, Bayer T, Collen J, Dattolo E, De Paoli E, Dittami S, Maumus F et al: The genome of the seagrass Zostera marina reveals angiosperm adaptation to the sea. Nature 2016.
42	Al-Dous EK, George B, Al-Mahmoud ME, Al-Jaber MY, Wang H, Salameh YM, Al-Azwani EK, Chaluvadi S, Pontaroli AC, DeBarry J et al: De novo genome sequencing and comparative genomics of date palm (Phoenix dactylifera). Nature biotechnology 2011, 29(6):521-527.
43	Denoeud F, Carretero-Paulet L, Dereeper A, Droc G, Guyot R, Pietrella M, Zheng C, Alberti A, Anthony F, Aprea G et al: The coffee genome provides insight into the convergent evolution of caffeine biosynthesis. Science 2014, 345(6201):1181-1184.
44	Wu J, Wang Z, Shi Z, Zhang S, Ming R, Zhu S, Khan MA, Tao S, Korban SS, Wang H et al: The genome of the pear (Pyrus bretschneideri Rehd.). Genome research 2013, 23(2):396-408.
45	Chagné D, Crowhurst RN, Pindo M, Thrimawithana A, Deng C, Ireland H, Fiers M, Dzierzon H, Cestaro A, Fontana P: The Draft Genome Sequence of European Pear (Pyrus communis L.‘Bartlett’). PloS one 2014, 9(4):e92644.
46	Zhang Q, Chen W, Sun L, Zhao F, Huang B, Yang W, Tao Y, Wang J, Yuan Z, Fan G et al: The genome of Prunus mume. Nature communications 2012, 3:1318.
47	Huang S, Ding J, Deng D, Tang W, Sun H, Liu D, Zhang L, Niu X, Zhang X, Meng M et al: Draft genome of the kiwifruit Actinidia chinensis. Nature communications 2013, 4:2640.
48	He N, Zhang C, Qi X, Zhao S, Tao Y, Yang G, Lee T-H, Wang X, Cai Q, Li D: Draft genome sequence of the mulberry tree Morus notabilis. Nature communications 2013, 4.
49	Martin G, Baurens FC, Droc G, Rouard M, Cenci A, Kilian A, Hastie A, Dolezel J, Aury JM, Alberti A et al: Improvement of the banana "Musa acuminata" reference sequence using NGS data and semi-automated bioinformatics methods. BMC Genomics 2016, 17(1):243.
50	Liu MJ, Zhao J, Cai QL, Liu GC, Wang JR, Zhao ZH, Liu P, Dai L, Yan G, Wang WJ et al: The complex jujube genome provides insights into fruit tree biology. Nature communications 2014, 5:5315.
51	Sato S, Hirakawa H, Isobe S, Fukai E, Watanabe A, Kato M, Kawashima K, Minami C, Muraki A, Nakazaki N et al: Sequence analysis of the genome of an oil-bearing tree, Jatropha curcas L. DNA research : an international journal for rapid publication of reports on genes and genomes 2011, 18(1):65-76.
52	Nowak MD, Russo G, Schlapbach R, Huu CN, Lenhard M, Conti E: The draft genome of Primula veris yields insights into the molecular basis of heterostyly. Genome Biol 2015, 16:12.
53	Yagi M, Kosugi S, Hirakawa H, Ohmiya A, Tanase K, Harada T, Kishimoto K, Nakayama M, Ichimura K, Onozaki T et al: Sequence Analysis of the Genome of Carnation (Dianthus caryophyllus L.). DNA research : an international journal for rapid publication of reports on genes and genomes 2013.
54	Cai J, Liu X, Vanneste K, Proost S, Tsai WC, Liu KW, Chen LJ, He Y, Xu Q, Bian C et al: The genome sequence of the orchid Phalaenopsis equestris. Nature genetics 2014.
55	Nystedt B, Street NR, Wetterbom A, Zuccolo A, Lin Y-C, Scofield DG, Vezzi F, Delhomme N, Giacomello S, Alexeyenko A: The Norway spruce genome sequence and conifer genome evolution. Nature 2013.
56	Neale DB, Wegrzyn JL, Stevens KA, Zimin AV, Puiu D, Crepeau MW, Cardeno C, Koriabine M, Holtz-Morris AE, Liechty JD: Decoding the massive genome of loblolly pine using haploid DNA and novel assembly strategies. Genome biology 2014, 15(3):R59.
57	Natsume S, Takagi H, Shiraishi A, Murata J, Toyonaga H, Patzak J, Takagi M, Yaegashi H, Uemura A, Mitsuoka C: The Draft Genome of Hop (Humulus lupulus), an Essence for Brewing. Plant and Cell Physiology 2014:pcu169.
58	Wang X, Wang H, Wang J, Sun R, Wu J, Liu S, Bai Y, Mun JH, Bancroft I, Cheng F et al: The genome of the mesopolyploid crop species Brassica rapa. Nature genetics 2011, 43(10):1035-1039.
59	Liu S, Liu Y, Yang X, Tong C, Edwards D, Parkin IA, Zhao M, Ma J, Yu J, Huang S et al: The Brassica oleracea genome reveals the asymmetrical evolution of polyploid genomes. Nature communications 2014, 5:3930.
60	Chalhoub B, Denoeud F, Liu S, Parkin IA, Tang H, Wang X, Chiquet J, Belcram H, Tong C, Samans B et al: Early allopolyploid evolution in the post-Neolithic Brassica napus oilseed genome. Science 2014, 345(6199):950-953.
61	Garcia-Mas J, Benjak A, Sanseverino W, Bourgeois M, Mir G, González VM, Hénaff E, Câmara F, Cozzuto L, Lowy E: The genome of melon (Cucumis melo L.). Proceedings of the National Academy of Sciences 2012, 109(29):11872-11877.
62	Guo S, Zhang J, Sun H, Salse J, Lucas WJ, Zhang H, Zheng Y, Mao L, Ren Y, Wang Z et al: The draft genome of watermelon (Citrullus lanatus) and resequencing of 20 diverse accessions. Nature genetics 2012, 45(1):51-58.
63	Kim S, Park M, Yeom SI, Kim YM, Lee JM, Lee HA, Seo E, Choi J, Cheong K, Kim KT et al: Genome sequence of the hot pepper provides insights into the evolution of pungency in Capsicum species. Nature genetics 2014, 46(3):270-278.
64	Qin C, Yu C, Shen Y, Fang X, Chen L, Min J, Cheng J, Zhao S, Xu M, Luo Y et al: Whole-genome sequencing of cultivated and wild peppers provides insights into Capsicum domestication and specialization. Proceedings of the National Academy of Sciences of the United States of America 2014, 111(14):5135-5140.
65	Hirakawa H, Shirasawa K, Miyatake K, Nunome T, Negoro S, Ohyama A, Yamaguchi H, Sato S, Isobe S, Tabata S et al: Draft Genome Sequence of Eggplant (Solanum melongena L.): the Representative Solanum Species Indigenous to the Old World. DNA research : an international journal for rapid publication of reports on genes and genomes 2014.
66	Jeong YM, Kim N, Ahn BO, Oh M, Chung WH, Chung H, Jeong S, Lim KB, Hwang YJ, Kim GB et al: Elucidating the triplicated ancestral genome structure of radish based on chromosome-level comparison with the Brassica genomes. TAG Theoretical and applied genetics Theoretische und angewandte Genetik 2016.
67	Dohm JC, Minoche AE, Holtgräwe D, Capella-Gutiérrez S, Zakrzewski F, Tafer H, Rupp O, Sörensen TR, Stracke R, Reinhardt R et al: The genome of the recently domesticated crop plant sugar beet (Beta vulgaris). Nature 2013.
68	Dorn KM, Fankhauser JD, Wyse DL, Marks MD: A draft genome of field pennycress (Thlaspi arvense) provides tools for the domestication of a new winter biofuel crop. DNA research : an international journal for rapid publication of reports on genes and genomes 2015, 22(2):121-131.
69	Singh R, Ong-Abdullah M, Low E-TL, Manaf MAA, Rosli R, Nookiah R, Ooi LC-L, Ooi SE, Chan K-L, Halim MA: Oil palm genome sequence reveals divergence of interfertile species in Old and New worlds. Nature 2013.
70	Ibarra-Laclette E, Lyons E, Hernández-Guzmán G, Pérez-Torres CA, Carretero-Paulet L, Chang T-H, Lan T, Welch AJ, Juárez MJA, Simpson J: Architecture and evolution of a minute plant genome. Nature 2013, 498(7452):94-98.
71	Derelle E, Ferraz C, Rombauts S, Rouze P, Worden AZ, Robbens S, Partensky F, Degroeve S, Echeynie S, Cooke R et al: Genome analysis of the smallest free-living eukaryote Ostreococcus tauri unveils many unique features. Proceedings of the National Academy of Sciences of the United States of America 2006, 103(31):11647-11652.
72	Kagale S, Koh C, Nixon J, Bollina V, Clarke WE, Tuteja R, Spillane C, Robinson SJ, Links MG, Clarke C et al: The emerging biofuel crop Camelina sativa retains a highly undifferentiated hexaploid genome structure. Nature communications 2014, 5:3706.
73	Haudry A, Platts AE, Vello E, Hoen DR, Leclercq M, Williamson RJ, Forczek E, Joly-Lopez Z, Steffen JG, Hazzouri KM et al: An atlas of over 90,000 conserved noncoding sequences provides insight into crucifer regulatory regions. Nature genetics 2013, 45(8):891-898.
74	Wu H-J, Zhang Z, Wang J-Y, Oh D-H, Dassanayake M, Liu B, Huang Q, Sun H-X, Xia R, Wu Y: Insights into salt tolerance from the genome of Thellungiella salsuginea. Proceedings of the National Academy of Sciences 2012, 109(30):12219-12224.
75	Dassanayake M, Oh DH, Haas JS, Hernandez A, Hong H, Ali S, Yun DJ, Bressan RA, Zhu JK, Bohnert HJ et al: The genome of the extremophile crucifer Thellungiella parvula. Nature genetics 2011, 43(9):913-918.
76	Li F, Fan G, Wang K, Sun F, Yuan Y, Song G, Li Q, Ma Z, Lu C, Zou C et al: Genome sequence of the cultivated cotton Gossypium arboreum. Nature genetics 2014, 46(6):567-572.
77	Zhang T, Hu Y, Jiang W, Fang L, Guan X, Chen J, Zhang J, Saski CA, Scheffler BE, Stelly DM et al: Sequencing of allotetraploid cotton (Gossypium hirsutum L. acc. TM-1) provides a resource for fiber improvement. Nature biotechnology 2015.
78	Yuan D, Tang Z, Wang M, Gao W, Tu L, Jin X, Chen L, He Y, Zhang L, Zhu L et al: The genome sequence of Sea-Island cotton (Gossypium barbadense) provides insights into the allopolyploidization and development of superior spinnable fibres. Scientific reports 2015, 5:17662.
79	Willing E-M, Rawat V, Mandáková T, Maumus F, James GV, Nordström KJV, Becker C, Warthmann N, Chica C, Szarzynska B et al: Genome expansion of Arabis alpina linked with retrotransposition and reduced symmetric DNA methylation. Nature Plants 2015, 1(2):14023.
80	Varshney RK, Chen W, Li Y, Bharti AK, Saxena RK, Schlueter JA, Donoghue MT, Azam S, Fan G, Whaley AM et al: Draft genome sequence of pigeonpea (Cajanus cajan), an orphan legume crop of resource-poor farmers. Nature biotechnology 2012, 30(1):83-89.
81	Varshney RK, Song C, Saxena RK, Azam S, Yu S, Sharpe AG, Cannon S, Baek J, Rosen BD, Tar'an B et al: Draft genome sequence of chickpea (Cicer arietinum) provides a resource for trait improvement. Nature biotechnology 2013, 31(3):240-246.
82	Parween S, Nawaz K, Roy R, Pole AK, Venkata Suresh B, Misra G, Jain M, Yadav G, Parida SK, Tyagi AK et al: An advanced draft genome assembly of a desi type chickpea (Cicer arietinum L.). Scientific reports 2015, 5:12806.
83	Kang YJ, Kim SK, Kim MY, Lestari P, Kim KH, Ha BK, Jun TH, Hwang WJ, Lee T, Lee J et al: Genome sequence of mungbean and insights into evolution within Vigna species. Nature communications 2014, 5:5443.
84	De Vega JJ, Ayling S, Hegarty M, Kudrna D, Goicoechea JL, Ergon A, Rognli OA, Jones C, Swain M, Geurts R et al: Red clover (Trifolium pratense L.) draft genome provides a platform for trait improvement. Scientific reports 2015, 5:17394.
85	Sakai H, Naito K, Ogiso-Tanaka E, Takahashi Y, Iseki K, Muto C, Satou K, Teruya K, Shiroma A, Shimoji M et al: The power of single molecule real-time sequencing technology in the de novo assembly of a eukaryotic genome. Scientific reports 2015, 5:16780.
86	Sato S, Nakamura Y, Kaneko T, Asamizu E, Kato T, Nakao M, Sasamoto S, Watanabe A, Ono A, Kawashima K et al: Genome structure of the legume, Lotus japonicus. DNA research : an international journal for rapid publication of reports on genes and genomes 2008, 15(4):227-239.
87	Bertioli DJ, Cannon SB, Froenicke L, Huang G, Farmer AD, Cannon EK, Liu X, Gao D, Clevenger J, Dash S et al: The genome sequences of Arachis duranensis and Arachis ipaensis, the diploid ancestors of cultivated peanut. Nature genetics 2016.
88	Wang L, Yu S, Tong C, Zhao Y, Liu Y, Song C, Zhang Y, Zhang X, Wang Y, Hua W: Genome sequencing of the high oil crop sesame provides insight into oil biosynthesis. Genome biology 2014, 15(2):R39.
89	VanBuren R, Bryant D, Edger PP, Tang H, Burgess D, Challabathula D, Spittle K, Hall R, Gu J, Lyons E et al: Single-molecule sequencing of the desiccation-tolerant grass Oropetium thomaeum. Nature 2015.
90	Peng Z, Lu Y, Li L, Zhao Q, Feng Q, Gao Z, Lu H, Hu T, Yao N, Liu K: The draft genome of the fast-growing non-timber forest species moso bamboo (Phyllostachys heterocycla). Nature genetics 2013.
91	Ming R, VanBuren R, Liu Y, Yang M, Han Y, Li L-T, Zhang Q, Kim M-J, Schatz MC, Campbell M: Genome of the long-living sacred lotus (Nelumbo nucifera Gaertn.). Genome Biology 2013, 14(5):1-11.
92	Bolger A, Scossa F, Bolger ME, Lanz C, Maumus F, Tohge T, Quesneville H, Alseekh S, Sorensen I, Lichtenstein G et al: The genome of the stress-tolerant wild tomato species Solanum pennellii. Nature genetics 2014.
93	The International Barley Genome Sequencing C, Principal i, Mayer KF, Waugh R, Langridge P, Close TJ, Wise RP, Graner A, Matsumoto T, Sato K et al: A physical, genetic and functional sequence assembly of the barley genome. Nature 2012.
94	Mayer KF, Rogers J, Doležel J, Pozniak C, Eversole K, Feuillet C, Gill B, Friebe B, Lukaszewski AJ, Sourdille P: A chromosome-based draft sequence of the hexaploid bread wheat (Triticum aestivum) genome. Science 2014, 345(6194):1251788.
95	Ling H-Q, Zhao S, Liu D, Wang J, Sun H, Zhang C, Fan H, Li D, Dong L, Tao Y: Draft genome of the wheat A-genome progenitor Triticum urartu. Nature 2013.
96	Jia J, Zhao S, Kong X, Li Y, Zhao G, He W, Appels R, Pfeifer M, Tao Y, Zhang X: Aegilops tauschii draft genome sequence reveals a gene repertoire for wheat adaptation. Nature 2013.
97	Zhang Q-J, Zhu T, Xia E-H, Shi C, Liu Y-L, Zhang Y, Liu Y, Jiang W-K, Zhao Y-J, Mao S-Y: Rapid diversification of five Oryza AA genomes associated with rice adaptation. Proceedings of the National Academy of Sciences 2014, 111(46):E4954-E4962.
98	Stein JC, Yu Y, Copetti D, Zwickl DJ, Zhang L, Zhang C, Chougule K, Gao D, Iwata A, Goicoechea JL et al: Genomes of 13 domesticated and wild rice relatives highlight genetic conservation, turnover and innovation across the genus Oryza. Nature genetics 2018.
99	Chen J, Huang Q, Gao D, Wang J, Lang Y, Liu T, Li B, Bai Z, Goicoechea JL, Liang C: Whole-genome sequencing of Oryza brachyantha reveals mechanisms underlying Oryza genome evolution. Nature communications 2013, 4:1595.
100	Wang M, Yu Y, Haberer G, Marri PR, Fan C, Goicoechea JL, Zuccolo A, Song X, Kudrna D, Ammiraju JS et al: The genome sequence of African rice (Oryza glaberrima) and evidence for independent domestication. Nature genetics 2014.
101	Zhang Y, Zhang S, Liu H, Fu B, Li L, Xie M, Song Y, Li X, Cai J, Wan W et al: Genome and Comparative Transcriptomics of African Wild Rice Oryza longistaminata Provide Insights into Molecular Mechanism of Rhizomatousness and Self-Incompatibility. Mol Plant 2015, 8(11):1683-1686.
102	Jacquemin J, Bhatia D, Singh K, Wing RA: The International Oryza Map Alignment Project: development of a genus-wide comparative genomics platform to help solve the 9 billion-people question. Curr Opin Plant Biol 2013, 16(2):147-156.
103	Yu J, Hu S, Wang J, Wong GK-S, Li S, Liu B, Deng Y, Dai L, Zhou Y, Zhang X: A draft sequence of the rice genome (Oryza sativa L. ssp. indica). Science 2002, 296(5565):79-92.
104	Argout X, Salse J, Aury JM, Guiltinan MJ, Droc G, Gouzy J, Allegre M, Chaparro C, Legavre T, Maximova SN et al: The genome of Theobroma cacao. Nature genetics 2011, 43(2):101-108.
105	Zhang G, Liu X, Quan Z, Cheng S, Xu X, Pan S, Xie M, Zeng P, Yue Z, Wang W: Genome sequence of foxtail millet (Setaria italica) provides insights into grass evolution and biofuel potential. Nature biotechnology 2012, 30(6):549-554.
106	Sierro N, Battey JN, Ouadi S, Bakaher N, Bovet L, Willig A, Goepfert S, Peitsch MC, Ivanov NV: The tobacco genome sequence and its comparison with those of tomato and potato. Nature communications 2014, 5:3833.
107	Jung S, Ficklin SP, Lee T, Cheng C-H, Blenda A, Zheng P, Yu J, Bombarely A, Cho I, Ru S: The Genome Database for Rosaceae (GDR): year 10 update. Nucleic acids research 2014, 42(D1):D1237-D1244.
108	Tanaka H, Hirakawa H, Kosugi S, Nakayama S, Ono A, Watanabe A, Hashiguchi M, Gondo T, Ishigaki G, Muguerza M et al: Sequencing and comparative analyses of the genomes of zoysiagrasses. DNA research : an international journal for rapid publication of reports on genes and genomes 2016, 23(2):171-180.
109	Martinez-Garcia PJ, Crepeau MW, Puiu D, Gonzalez-Ibeas D, Whalen J, Stevens KA, Paul R, Butterfield TS, Britton MT, Reagan RL et al: The walnut (Juglans regia) genome sequence reveals diversity in genes coding for the biosynthesis of nonstructural polyphenols. The Plant journal : for cell and molecular biology 2016.
110	Qi X, Li MW, Xie M, Liu X, Ni M, Shao G, Song C, Kay-Yuen Yim A, Tao Y, Wong FL et al: Identification of a novel salt tolerance gene in wild soybean by whole-genome sequencing. Nature communications 2014, 5:4340.
111	Ma T, Wang J, Zhou G, Yue Z, Hu Q, Chen Y, Liu B, Qiu Q, Wang Z, Zhang J et al: Genomic insights into salt adaptation in a desert poplar. Nature communications 2013, 4:2797.
112	Tang C, Yang M, Fang Y, Luo Y, Gao S, Xiao X, An Z, Zhou B, Zhang B, Tan X et al: The rubber tree genome reveals new insights into rubber production and species adaptation. Nature Plants 2016:16073.
113	Guo L, Qiu J, Han Z, Ye Z, Chen C, Liu C, Xin X, Ye CY, Wang YY, Xie H et al: A host plant genome (Zizania latifolia) after a century-long endophyte infection. The Plant journal : for cell and molecular biology 2015, 83(4):600-609.
114	Scaglione D, Reyes-Chin-Wo S, Acquadro A, Froenicke L, Portis E, Beitel C, Tirone M, Mauro R, Lo Monaco A, Mauromicale G et al: The genome sequence of the outbreeding globe artichoke constructed de novo incorporating a phase-aware low-pass sequencing strategy of F1 progeny. Scientific reports 2016, 6:19427.
115	Iorizzo M, Ellison S, Senalik D, Zeng P, Satapoomin P, Huang J, Bowman M, Iovene M, Sanseverino W, Cavagnaro P et al: A high-quality carrot genome assembly provides new insights into carotenoid accumulation and asterid genome evolution. Nature genetics 2016, 48(6):657-666.
116	Bombarely A, Moser M, Amrad A, Bao M, Bapaume L, Barry CS, Bliek M, Boersma MR, Borghi L, Bruggmann R et al: Insight into the evolution of the Solanaceae from the parental genomes of Petunia hybrida. Nature Plants 2016, 2(6):16074.
117	Dai X, Hu Q, Cai Q, Feng K, Ye N, Tuskan GA, Milne R, Chen Y, Wan Z, Wang Z et al: The willow genome and divergent evolution from poplar after the common genome duplication. Cell research 2014, 24(10):1274-1277.
118	Rowley ER, Fox SE, Bryant DW, Sullivan CM, Priest HD, Givan SA, Mehlenbacher SA, Mockler TC: Assembly and characterization of the European hazelnut ‘Jefferson’transcriptome. Crop Science 2012, 52(6):2679-2686.
119	Yasui Y, Hirakawa H, Ueno M, Matsui K, Katsube-Tanaka T, Yang SJ, Aii J, Sato S, Mori M: Assembly of the draft genome of buckwheat and its applications in identifying agronomically useful genes. DNA research : an international journal for rapid publication of reports on genes and genomes 2016.
120	Zhang G, Tian Y, Zhang J, Shu L, Yang S, Wang W, Sheng J, Dong Y, Chen W: Hybrid de novo genome assembly of the Chinese herbal plant danshen (Salvia miltiorrhiza Bunge). GigaScience 2015, 4:62.
121	Zhang J, Tian Y, Yan L, Zhang G, Wang X, Zeng Y, Zhang J, Ma X, Tan Y, Long N et al: Genome of plant maca (Lepidium meyenii) illuminates genomic basis for high altitude adaptation in the central Andes. Mol Plant 2016.
122	Yan L, Wang X, Liu H, Tian Y, Lian J, Yang R, Hao S, Wang X, Yang S, Li Q et al: The Genome of Dendrobium officinale Illuminates the Biology of the Important Traditional Chinese Orchid Herb. Mol Plant 2015, 8(6):922-934.
123	Tian Y, Zeng Y, Zhang J, Yang C, Yan L, Wang X, Shi C, Xie J, Dai T, Peng L et al: High quality reference genome of drumstick tree (Moringa oleifera Lam.), a potential perennial crop. Sci China Life Sci 2015, 58(7):627-638.
124	Xiao L, Yang G, Zhang L, Yang X, Zhao S, Ji Z, Zhou Q, Hu M, Wang Y, Chen M et al: The resurrection genome of Boea hygrometrica: A blueprint for survival of dehydration. Proceedings of the National Academy of Sciences of the United States of America 2015, 112(18):5833-5837.
125	Zhang GQ, Xu Q, Bian C, Tsai WC, Yeh CM, Liu KW, Yoshida K, Zhang LS, Chang SB, Chen F et al: The Dendrobium catenatum Lindl. genome sequence provides insights into polysaccharide synthase, floral development and adaptive evolution. Scientific reports 2016, 6:19029.
126	Cheng S, van den Bergh E, Zeng P, Zhong X, Xu J, Liu X, Hofberger J, de Bruijn S, Bhide AS, Kuelahoglu C et al: The Tarenaya hassleriana genome provides insight into reproductive trait and genome evolution of crucifers. The Plant cell 2013, 25(8):2813-2830.
127	Cruz F, Julca I, Gomez-Garrido J, Loska D, Marcet-Houben M, Cano E, Galan B, Frias L, Ribeca P, Derdak S et al: Genome sequence of the olive tree, Olea europaea. GigaScience 2016, 5:29.
128	Lee H, Golicz AA, Bayer P, Jiao Y, Tang H, Paterson AH, Sablok G, Krishnaraj RR, Chan C-KK, Batley J et al: The genome of a southern hemisphere seagrass species (Zostera muelleri). Plant Physiology 2016:pp.00868.02016.
129	Blanc G, Duncan G, Agarkova I, Borodovsky M, Gurnon J, Kuo A, Lindquist E, Lucas S, Pangilinan J, Polle J et al: The Chlorella variabilis NC64A genome reveals adaptation to photosymbiosis, coevolution with viruses, and cryptic sex. The Plant cell 2010, 22(9):2943-2955.
