# Supplementary material for: Gene duplication and evolution in recurring polyploidization–diploidization cycles in plants
Source: Genome Biol. 2019 Feb 21;20:38. doi: 10.1186/s13059-019-1650-2 (PMC6383267; doi:10.1186/s13059-019-1650-2)
Supplement: Supplementary file 3 — The absolute number of different modes of duplicate gene pairs in each taxon. (XLSX 49 kb) [file 13059_2019_1650_MOESM3_ESM.xlsx]

## Sheet: Sheet1
The absolute number of different modes of duplicate gene pairs in each taxon
Species	Abbreviation	Phyla	WGD-pairs	TD-pairs	PD-pairs	TRD-pairs	DSD-pairs
Arabis alpina	Aal	Eudicot	1009	996	587	4400	13349
Aethionema arabicum	Aar	Eudicot	1873	626	396	5572	14563
Actinidia chinensis	Ach	Eudicot	12360	1310	775	5880	25443
Ananas cosmosus	Aco	Monocot	3105	683	693	5454	16262
Arachis duranensis	Adu	Eudicot	3079	1515	1606	6567	26189
Amaranthus hypochondriacus	Ahy	Eudicot	1653	1071	506	5175	13643
Arachis ipaensis	Aip	Eudicot	2994	1897	2071	7690	30715
Arabidopsis lyrata	Aly	Eudicot	1258	503	422	3942	10223
Aegilops tauschii	Ata	Monocot	607	1697	1085	807	8783
Arabidopsis thaliana	Ath	Eudicot	4352	2064	790	4447	17750
Amborella trichopoda	Atr	Angiosperm, Amborellales	466	1266	1324	4462	13718
Brachypodium distachyon	Bdi	Monocot	2656	1954	1275	5446	19228
Boea hygrometrica	Bhy	Eudicot	222	581	302	5219	20403
Brassica napus-A	Bna-A	Eudicot	15681	1956	1167	9334	32894
Brassica napus-C	Bna-C	Eudicot	14241	2004	1823	12806	40825
Brassica oleracea	Bol	Eudicot	12514	1355	1093	5747	24395
Brassica rapa	Bra	Eudicot	20443	2056	893	6468	31126
Beta vulgaris	Bvu	Eudicot	452	1447	906	4367	13059
Capsicum annuum-CM334	Cac	Eudicot	1767	1581	1332	6922	21373
Cicer arietinum-Desi	Cad	Eudicot	1221	912	409	7243	20346
Cicer arietinum-Kabuli	Cak	Eudicot	3155	1251	695	4638	19932
Camelina sativa	Cam	Eudicot	85472	4152	3507	12081	75687
Corylus avellana	Cav	Eudicot	0	1036	231	2639	24968
Capsicum annuum-Wild	Caw	Eudicot	1417	2085	1161	7532	23816
Capsicum annuum-Zunla	Caz	Eudicot	1518	2274	1623	7755	24777
Cajanus cajan	Cca	Eudicot	2132	1807	2315	6870	38930
Citrus clementina	Ccl	Eudicot	2283	2237	1681	3050	15623
Cynara cardunculus	Ccs	Eudicot	4163	1059	606	6029	17603
Capsella grandiflora	Cgr	Eudicot	1575	1397	338	5963	15738
Citrullus lanatus	Cla	Eudicot	2134	1335	458	3852	13807
Cucumis melo	Cme	Eudicot	1877	1241	663	4064	14820
Cofea canefora	Cof	Eudicot	1545	1780	1219	4703	16008
Carica papaya	Cpa	Eudicot	524	1048	668	4478	13599
Chlamydomonas reinhardtii	Cre	Chlorophytes	138	688	702	166	6811
Capsella rubella	Cru	Eudicot	4042	2129	884	4457	17877
Cucumis sativus	Csa	Eudicot	1497	1351	389	4097	12523
Citrus sinensis	Csi	Eudicot	1357	1662	713	4639	15929
Coccomyxa subellipsoidea C-169	Csu	Chlorophytes	27	188	160	95	3304
Chlorella variabilis NC64A	Cva	Chlorophytes	9	241	197	37	3479
Daucus carota	Dac	Eudicot	5895	2396	1125	5486	22080
Dianthus caryophyllus	Dca	Eudicot	1134	2039	1028	7041	33267
Dendrobium catenatum	Dec	Monocot	95	939	513	3166	17444
Dendrobium officinale	Dof	Monocot	23	2564	697	166	26234
Eucalyptus grandis	Egr	Eudicot	3114	4272	3692	4516	23619
Elaeis guineensis	Egu	Monocot	6225	885	653	6246	20478
Eutrema salsugineum	Esa	Eudicot	3155	1572	856	5261	18982
Fagopyrum esculentum	Fes	Eudicot	19	461	612	3537	27985
Fragaria vesca	Fve	Eudicot	1312	1984	2016	5189	21016
Gossypium arboreum	Gar	Eudicot	5475	2159	1356	8955	27963
Gossypium barbadense-A	Gba-A	Eudicot	3230	6497	1394	5906	26792
Gossypium barbadense-D	Gba-D	Eudicot	3809	6323	1145	5546	24684
Gossypium hirsutum-A	Ghi-A	Eudicot	10086	1744	594	6205	23891
Gossypium hirsutum-D	Ghi-D	Eudicot	11428	2002	835	6105	25822
Glycine max	Gma	Eudicot	34469	2749	1775	6338	44505
Gossypium raimondii	Gra	Eudicot	13349	2308	1359	5743	27929
Glycine soja	Gso	Eudicot	22448	2353	1026	8649	38676
Hevea brasiliensis	Hbr	Eudicot	4594	2954	2018	9275	31784
Humulus lupulus	Hlu	Eudicot	0	1496	581	0	27957
Hordeum vulgare	Hvu	Monocot	135	229	547	1811	13229
Jatropha curcas	Jcu	Eudicot	12	986	254	5702	43083
Juglans regia	Jre	Eudicot	3376	1497	1111	8885	23199
Leavenworthia alabamica	Lal	Eudicot	3891	369	157	9334	22078
Lotus japonicus	Lja	Eudicot	2089	1790	1272	8933	24408
Lepidium meyenii	Lme	Eudicot	105903	2223	1850	9296	79349
Leersia perrieri	Lpe	Monocot	3273	1744	1323	5070	17022
Linum usitatissimum	Lus	Eudicot	20089	1988	992	5382	34445
Musa acuminata	Mac	Monocot	10556	918	603	6735	21849
Malus domestica	Mdo	Eudicot	8408	5758	7440	13011	47358
Manihot esculenta	Mes	Eudicot	10300	1995	1004	4165	22193
Mimulus guttatus	Mgu	Eudicot	4350	2274	1378	4443	18521
Morus notabilis	Mno	Eudicot	437	1484	1038	4772	14312
Moringa oleifera	Mol	Eudicot	2201	1006	323	2858	11531
Micromonas pusilla CCMP1545	Mpu	Chlorophytes	0	19	27	0	1498
Micromonas sp. RCC299	Msp	Chlorophytes	0	93	59	0	2812
Medicago truncatula	Mtr	Eudicot	3546	3967	4017	6542	33383
Nelumbo nucifera	Nnu	Eudicot, Proteales	4779	1067	752	5653	17601
Nicotiana tabacum	Nta	Eudicot	723	581	632	7718	34364
Oryza barthii	Oba	Monocot	2715	1686	1797	5420	18547
Oryza brachyantha	Obr	Monocot	2726	1568	1130	5119	16266
Olea europaea	Oeu	Eudicot	2316	2162	1165	14740	39044
Oryza glaberrima	Oga	Monocot	3616	1812	1338	6226	19342
Oryza glumaepatula	Ogu	Monocot	2917	1614	1803	5624	19172
Oryza longistaminata	Olo	Monocot	97	870	614	1759	14122
Ostreococcus lucimarinus	Olu	Chlorophytes	261	180	39	363	2122
Oryza meridionalis	Ome	Monocot	1869	1405	1382	4816	15363
Oryza nivara	Oni	Monocot	2117	1527	1665	5947	19381
Oryza punctata	Opu	Monocot	3263	1815	1708	5170	18343
Oryza rufipogon	Oru	Monocot	3049	1553	1808	5785	19724
Oryza sativa-japonica	Osa	Monocot	3464	2437	2161	5673	21259
Oryza sativa-indica	Osi	Monocot	3069	2906	3172	5863	25111
Ostreococcus tauri	Ota	Chlorophytes	13	38	43	27	2022
Oropetium thomaeum	Oth	Monocot	2500	624	617	5130	13181
Picea abies	Pab	Gymnosperm	17605	1155	139	15998	38238
Petunia axillaris	Pax	Eudicot	1841	2059	1423	7012	22956
Pyrus bretschneideri	Pbr	Eudicot	13638	2626	2361	7325	31890
Pyrus communis	Pco	Eudicot	6429	3541	1057	10881	33717
Phoenix dactylifera	Pda	Monocot	4395	865	286	6838	18143
Phalaenopsis equestris	Peq	Monocot	148	767	499	3940	16726
Populus euphratica	Peu	Eudicot	9508	2035	881	6280	25185
Phyllostachys heterocycla	Phe	Monocot	2205	690	254	6739	21808
Petunia inflata	Pin	Eudicot	2259	2075	1493	8175	26509
Prunus mume	Pmu	Eudicot	1831	2894	2065	4412	22060
Physcomitrella patens	Ppa	Bryophytes	2460	566	500	3793	14362
Prunus persica	Ppe	Eudicot	2489	2751	1520	3383	16762
Pinus taeda	Pta	Gymnosperm	5809	3	5	41	213
Populus trichocarpa	Ptr	Eudicot	15319	2589	2394	4080	29922
Primula veris	Pve	Eudicot	167	517	131	5448	10968
Phaseolus vulgaris	Pvu	Eudicot	5213	2283	967	4053	18465
Ricinus communis	Rco	Eudicot	1265	1534	836	4590	14760
Rubus occidentalis	Roc	Eudicot	906	720	823	4869	14006
Raphanus sativus	Rsa	Eudicot	11219	2439	3253	7537	34316
Sorghum bicolor	Sbi	Monocot	3037	2404	1346	5487	19458
Sesamum indicum	Sin	Eudicot	5432	1509	676	3724	18181
Sisymbrium irio	Sir	Eudicot	2411	749	716	6414	19092
Setaria italica-Yugu1	Sit	Monocot	3346	2829	1605	5816	21598
Setaria italica-Zhang gu	Siz	Monocot	2183	2650	1767	6200	26281
Solanum lycopersicum	Sly	Eudicot	4109	2409	1473	5454	22028
Solanum melongena	Sme	Eudicot	44	1044	445	4807	29706
Salvia miltiorrhiza	Smi	Eudicot	139	839	267	4832	17003
Selaginella moellendorffii	Smo	Lycophytes	2180	776	1707	3611	14626
Solanum pennellii	Spe	Eudicot	4316	2309	1448	6276	35408
Solanum pimpinellifolium	Spi	Eudicot	3974	2361	1463	5304	21626
Spirodela polyrhiza	Spo	Monocot, Alismatales	1100	827	764	3804	10492
Salix suchowensis	Ssu	Eudicot	8718	1475	476	2872	17533
Solanum tuberosum	Stu	Eudicot	1946	2133	1974	4845	23671
Triticum aestivum-A	Tae-A	Monocot	355	203	395	897	10243
Triticum aestivum-B	Tae-B	Monocot	51	205	413	359	10186
Triticum aestivum-D	Tae-D	Monocot	59	203	401	283	10779
Thlaspi arvense	Tar	Eudicot	2050	1241	820	6200	18257
Theobroma cacao-Matina	Tca	Eudicot	2724	2099	1642	3273	17911
Theobroma cacao-Criollo	Tcc	Eudicot	2145	2086	1480	4151	17872
Tarenaya hassleriana	Tha	Eudicot	7999	1042	435	4696	19411
Thellungiella parvula	Tpa	Eudicot	4442	1249	407	5352	17825
Trifolium pratense	Tpr	Eudicot	784	2345	1510	9088	27417
Triticum urartu	Tur	Monocot	1562	949	824	2416	9255
Utricularia gibba	Ugi	Eudicot	1371	232	144	3888	13027
Vigna angularis	Van	Eudicot	4719	1398	1212	4671	18909
Volvox carteri	Vca	Chlorophytes	0	388	436	0	4720
Vigna radiata	Vra	Eudicot	3458	637	422	4732	14426
Vitis vinifera	Vvi	Eudicot	2091	2034	1686	3796	15465
Zoysia japonica	Zja	Monocot	9093	1006	1093	6373	22969
Ziziphus jujuba	Zju	Eudicot	1745	2781	1725	5555	20701
Zizania latifolia	Zla	Monocot	6899	982	829	9668	28071
Zea mays	Zma	Monocot	6394	1233	1682	10562	31211
Zostera muelleri	Zmu	Monocot, Alismatales	350	296	114	1241	25677
Zostera marina	Zom	Monocot, Alismatales	63	593	387	3438	12227
