# Supplementary material for: Gene duplication and evolution in recurring polyploidization–diploidization cycles in plants
Source: Genome Biol. 2019 Feb 21;20:38. doi: 10.1186/s13059-019-1650-2 (PMC6383267; doi:10.1186/s13059-019-1650-2)
Supplement: Supplementary file 4 — The fitted Ks peak for WGD genes in each species. (XLSX 62 kb) [file 13059_2019_1650_MOESM4_ESM.xlsx]

## Sheet: sheet1
Scientific name	Common Name	Abbreviation	The abnormal Ks peak	Standard deviation	Weights	The fitted Ks peak 1 (most recent)	Standard deviation	Weights	The fitted Ks peak 2	Standard deviation	Weights	The fitted Ks peak 3	Standard deviation	Weights	Phyla	Family	Other notes
Beta vulgaris	Sugar beet	Bvu				3.6424	0.335033	1							Eudicot
Cofea canefora	Coffee	Cof				3.05712	0.491352	1							Eudicot
Rubus occidentalis	Black raspberry	Roc				3.03512	0.711128	1							Eudicot
Carica papaya	Papaya	Cpa				2.85294	0.427883	1							Eudicot
Ricinus communis	Castor bean	Rco				2.76734	0.484978	1							Eudicot
Fragaria vesca	Woodland strawberry	Fve				2.73302	0.486918	1							Eudicot
Morus notabilis	Mulberry	Mno				2.63535	0.494721	1							Eudicot
Citrus sinensis	Sweet orange	Csi				2.61724	0.350456	1							Eudicot
Citrus clementina	Clementine	Ccl				2.55153	0.509169	1							Eudicot
Theobroma cacao-Criollo	Cacao-Criollo	Tcc				2.52376	0.295524	1							Eudicot
Ziziphus jujuba	Jujube	Zju	0.145692	0.207831	0.547945	2.50683	0.486717	0.452055							Eudicot
Theobroma cacao-Matina	Cacao-Matina 1-6	Tca				2.48385	0.389322	1							Eudicot
Moringa oleifera	Drumstick tree	Mol				2.4588	0.56431	1							Eudicot
Prunus mume	Mei/Japanese apricot	Pmu				2.4033	0.466555	1							Eudicot
Prunus persica	Peach	Ppe				2.32269	0.378796	1							Eudicot
Vitis vinifera	Grape	Vvi				1.9139	0.463554	1							Eudicot
Citrullus lanatus	Watermelon	Cla	0.45344	0.187816	0.02931	2.55637	0.293944	0.485906	3.36541	0.282911	0.484784				Eudicot	Cucurbitaceae
Cucumis melo	Melon	Cme	0.183994	0.103297	0.0379499	2.45804	0.380305	0.46764	3.36311	0.318506	0.49441				Eudicot	Cucurbitaceae
Cucumis sativus	Cucumber	Csa				2.44368	0.30853	0.383715	3.31173	0.361186	0.616285				Eudicot	Cucurbitaceae
Leersia perrieri		Lpe				2.34146	0.6136	0.526806	3.32167	0.30142	0.473194				Monocot	Poaceae
Oropetium thomaeum		Oth	0.152912	0.0856211	0.306017	2.31316	0.2257	0.364364	3.19487	0.32333	0.263787	1.1707	0.541008	0.0658326	Monocot	Poaceae
Triticum urartu	Wheat A	Tur				2.29183	0.517781	0.352774	3.47284	0.473058	0.647226				Monocot	Poaceae
Sorghum bicolor	Cereal grass	Sbi				2.2893	0.551044	0.509787	3.32453	0.29987	0.490213				Monocot	Poaceae
Oryza brachyantha		Obr				2.21027	0.687779	0.652701	3.29746	0.340968	0.347299				Monocot	Poaceae	Oryza
Brachypodium distachyon	Purple false brome	Bdi	0.308535	0.38044	0.11011	2.20788	0.389015	0.544082	3.24988	0.387135	0.345808				Monocot	Poaceae
Oryza sativa-indica	Rice-indica	Osi				2.19386	0.612008	0.672712	3.33937	0.3265	0.327288				Monocot	Poaceae	Oryza
Oryza punctata		Opu				2.1159	0.342923	0.442396	3.2892	0.316548	0.557604				Monocot	Poaceae	Oryza
Oryza glumaepatula		Ogu				2.1133	0.549066	0.643872	3.3082	0.328513	0.356128				Monocot	Poaceae	Oryza
Oryza rufipogon		Oru				2.09988	0.393399	0.54593	3.3347	0.332472	0.45407				Monocot	Poaceae	Oryza
Setaria italica-Zhang gu	Foxtail millet-Zhang gu	Siz	0.27831	0.1251	0.0660708	2.08303	0.370924	0.657719	3.17788	0.425921	0.27621				Monocot	Poaceae
Setaria italica-Yugu1	Foxtail millet-Yugu1	Sit	0.350609	0.248305	0.0625368	2.08077	0.316153	0.416524	3.3148	0.346804	0.520939				Monocot	Poaceae
Oryza barthii		Oba				2.07866	0.426818	0.590131	3.277	0.327488	0.409869				Monocot	Poaceae	Oryza
Oryza sativa-japonica	Rice-japonica	Osa	0.256648	0.416216	0.114732	2.07194	0.308544	0.459578	3.17392	0.397883	0.42569				Monocot	Poaceae	Oryza
Oryza meridionalis		Ome	0.426799	0.185552	0.0394179	2.04703	0.307274	0.692811	3.2479	0.336658	0.267771				Monocot	Poaceae	Oryza
Oryza nivara		Oni				2.03308	0.548702	0.849714	3.30952	0.251811	0.150286				Monocot	Poaceae	Oryza
Oryza glaberrima		Oga	0.184765	0.248254	0.368788	1.98413	0.264583	0.351452	3.11457	0.327535	0.27976				Monocot	Poaceae	Oryza
Trifolium pratense	Red clover	Tpr				1.65673	0.36678	0.896154	3.54981	0.350845	0.103846				Eudicot	Fabaceae
Cicer arietinum-Kabuli	Kabuli chickpea	Cak				1.49849	0.266935	0.48861	3.34162	0.338828	0.51139				Eudicot	Fabaceae
Cicer arietinum-Desi	Desi chickpea	Cad	0.051651	0.0504793	0.228139	1.46644	0.402626	0.631513	3.53902	0.431197	0.140348				Eudicot	Fabaceae
Vigna radiata	Mungbean	Vra				1.44463	0.27168	0.593669	3.22822	0.376585	0.406331				Eudicot	Fabaceae
Arachis duranensis	Peanut A	Adu				1.43952	0.476646	0.664248	3.25857	0.42327	0.335752				Eudicot	Fabaceae
Medicago truncatula	Barrel medic	Mtr				1.43337	0.536783	0.648664	3.43279	0.288028	0.351336				Eudicot	Fabaceae
Arachis ipaensis	Peanut B	Aip				1.42452	0.500471	0.730456	3.13679	0.34332	0.269544				Eudicot	Fabaceae
Vigna angularis	Adzuki bean	Van				1.33291	0.263897	0.477297	3.10791	0.3711	0.522703				Eudicot	Fabaceae
Phaseolus vulgaris	Common bean	Pvu				1.28959	0.266561	0.470078	3.06593	0.350937	0.529922				Eudicot	Fabaceae
Cajanus cajan	Pigeonpea	Cca				1.13104	0.288894	0.769572	2.89927	0.383667	0.230428				Eudicot	Fabaceae
Aethionema arabicum		Aar				1.65662	0.370074	0.803378	3.38366	0.29828	0.196622				Eudicot	Brassicaceae
Arabis alpina	Gray rockcress	Aal				1.37106	0.226895	0.863825	2.48779	0.68707	0.136175				Eudicot	Brassicaceae
Capsella rubella	Red shepherd's purse	Cru				1.36544	0.304655	0.426387	3.17385	0.397072	0.573613				Eudicot	Brassicaceae
Sisymbrium irio		Sir	0.135043	0.116126	0.0529467	1.34583	0.218965	0.712636	3.13195	0.442251	0.234417				Eudicot	Brassicaceae
Thlaspi arvense	Field pennycress	Tar				1.33901	0.307386	0.615252	2.33032	0.336347	0.272287	3.87319	0.516875	0.112461	Eudicot	Brassicaceae
Capsella grandiflora		Cgr				1.32557	0.240278	0.8409	3.09525	0.557647	0.1591				Eudicot	Brassicaceae
Arabidopsis thaliana	Thale cress	Ath				1.28529	0.266537	0.438655	3.07694	0.377309	0.561345				Eudicot	Brassicaceae
Arabidopsis lyrata	Lyrate rockcress	Aly				1.22858	0.238718	0.921133	2.92586	0.466037	0.0788673				Eudicot	Brassicaceae
Thellungiella parvula		Tpa	0.0886843	0.0992098	0.08536	1.202	0.159914	0.369014	3.02531	0.428064	0.545627				Eudicot	Brassicaceae
Eutrema salsugineum	Salt cress	Esa				1.17694	0.19168	0.609387	2.8465	0.498681	0.390613				Eudicot	Brassicaceae
Capsicum annuum-CM334	Pepper-CM334	Cac	0.214694	0.127176	0.283849	1.46367	0.386279	0.484182	3.39905	0.369724	0.231969				Eudicot	Solanaceae
Solanum pimpinellifolium	Currant tomato	Spi				1.45467	0.379421	0.620733	3.44003	0.367003	0.379267				Eudicot	Solanaceae
Solanum lycopersicum	Domesticated tomato	Sly				1.43344	0.363976	0.619123	3.44106	0.344008	0.380877				Eudicot	Solanaceae
Capsicum annuum-Zunla-1	Pepper-Zunla-1	Caz	0.293052	0.125727	0.119069	1.40934	0.393182	0.59702	3.39787	0.354332	0.283911				Eudicot	Solanaceae
Solanum pennellii	Wild tomato	Spe	0.308397	0.0969183	0.101831	1.4032	0.340253	0.550686	3.45584	0.371739	0.347483				Eudicot	Solanaceae
Capsicum annuum-Wild	Wild pepper	Caw				1.38357	0.452685	0.691871	3.45174	0.35223	0.308129				Eudicot	Solanaceae
Solanum tuberosum	Potato	Stu				1.31372	0.328127	0.765008	3.25693	0.316993	0.234992				Eudicot	Solanaceae
Petunia inflata		Pin	0.0839589	0.0491303	0.185244	1.1831	0.308564	0.704364	3.41356	0.398865	0.110393				Eudicot	Solanaceae
Petunia axillaris		Pax				1.16908	0.335845	0.849546	3.38106	0.391793	0.150454				Eudicot	Solanaceae
Gossypium barbadense-A	Sea-Island cotton	Gba-A				0.934943	0.289249	0.914724	2.80878	0.597134	0.0852761				Eudicot	Gossypium
Gossypium barbadense-D	Sea-Island cotton	Gba-D				0.930515	0.303462	0.93057	2.82011	0.415941	0.0694303				Eudicot	Gossypium
Gossypium hirsutum-A	Upland cotton	Ghi-A				0.907912	0.237835	0.724473	2.9133	0.445904	0.275527				Eudicot	Gossypium
Gossypium raimondii	Cotton D	Gra				0.889354	0.245399	0.683472	2.91004	0.392834	0.316528				Eudicot	Gossypium
Gossypium hirsutum-D	Upland cotton	Ghi-D				0.886977	0.239595	0.689974	2.92034	0.429752	0.310026				Eudicot	Gossypium
Gossypium arboreum	Cotton A	Gar				0.859309	0.29161	0.868166	2.81508	0.562832	0.131834				Eudicot	Gossypium
Raphanus sativus	Radish	Rsa				0.523922	0.209745	0.600942	1.50431	0.225069	0.368229	2.86053	0.350979	0.0308293	Eudicot	Brassicaceae
Brassica napus-C	Oilseed rape	Bna-C				0.506865	0.143935	0.56352	1.45635	0.282596	0.410363	2.61167	0.546989	0.0261167	Eudicot	Brassicaceae
Brassica rapa	Chinese cabbage	Bra				0.496268	0.0938681	0.310963	1.47593	0.245734	0.602947	2.86119	0.425524	0.08609	Eudicot	Brassicaceae
Brassica napus-A	Oilseed rape	Bna-A				0.487761	0.109781	0.515112	1.43941	0.25718	0.457275	2.68366	0.522996	0.0276135	Eudicot	Brassicaceae
Brassica oleracea	Brassica	Bol				0.480506	0.0854098	0.453946	1.47086	0.246845	0.496309	2.86993	0.365949	0.0497452	Eudicot	Brassicaceae
Leavenworthia alabamica		Lal				0.438365	0.137757	0.707883	1.41704	0.418389	0.275972	3.07424	0.646302	0.0161445	Eudicot	Brassicaceae
Salix suchowensis	Willow	Ssu				0.559371	0.159129	0.393194	2.61947	0.338281	0.606806				Eudicot	Salicaceae	Malpighiales
Populus euphratica	Euphrates poplar/desert poplar	Peu				0.386704	0.18017	0.643196	2.54804	0.390523	0.356804				Eudicot	Salicaceae	Malpighiales
Populus trichocarpa	Poplar	Ptr				0.337533	0.212086	0.434365	2.49546	0.355546	0.565635				Eudicot	Salicaceae	Malpighiales
Malus domestica	Apple	Mdo				0.390354	0.185079	0.776274	2.53857	0.486156	0.223726				Eudicot	Pomoideae	Rosaceae
Pyrus communis	European pear	Pco				0.315353	0.133538	0.851135	2.61964	0.372743	0.148865				Eudicot	Pomoideae	Rosaceae
Pyrus bretschneideri	Chinese pear	Pbr				0.266097	0.177054	0.752265	2.60765	0.403717	0.247735				Eudicot	Pomoideae	Rosaceae
Dianthus caryophyllus	Carnation	Dca	0.0497501	0.0349649	0.534561	1.29799	0.659382	0.465439							Eudicot
Lotus japonicus	Lotus	Lja	0.0446716	0.0478596	0.221988	0.848564	0.243634	0.598941	2.48663	1.05169	0.179072				Eudicot	Fabaceae
Amborella trichopoda	Amborella	Atr	0.271235	0.139247	0.0989348	1.82671	0.680184	0.422703	3.95612	0.475326	0.478362				Angiosperm
Ananas cosmosus	Pineapple	Aco	0.156088	0.165581	0.176476	2.27282	0.516307	0.823524							Monocot
Spirodela polyrhiza	Greater Duckweed	Spo				2.6975	0.381149	1							Monocot
Cynara cardunculus	Globe artichoke	Ccs				1.30594	0.279846	0.721618	3.26258	0.395148	0.278382				Eudicot
Sesamum indicum	Sesame	Sin				1.0602	0.353887	0.48533	3.32435	0.338657	0.51467				Eudicot
Physcomitrella patens	Moss	Ppa	3.15501	0.54838	0.0529343	0.8385	0.1328	0.465771	1.45563	0.319235	0.481295				Bryophyte
Daucus carota	Carrot	Dac				1.05495	0.254669	0.319931	1.98619	0.236516	0.486036	3.19165	0.366342	0.194034	Eudicot
Amaranthus hypochondriacus	Amaranth	Ahy				0.97612	0.294835	0.925104	3.49578	0.452705	0.0748955				Eudicot
Nelumbo nucifera	Sacred lotus	Nnu				0.775369	0.16968	0.88542	3.35691	0.300829	0.11458				Eudicot
Tarenaya hassleriana	Spider flower	Tha				0.65728	0.159743	0.64028	2.52792	0.550904	0.35972				Eudicot	Cleomaceae	Brassicaceae sister family
Musa acuminata	Banana	Mac				0.845642	0.177328	0.582148	1.23088	0.256832	0.261462	1.96399	0.447242	0.15639	Monocot
Utricularia gibba	Humped bladderwort	Ugi				0.675824	0.142955	0.804058	1.46745	0.504495	0.195942				Eudicot
Juglans regia	Walnut	Jre				0.467237	0.111651	0.713256	2.06005	0.631786	0.286744				Eudicot
Manihot esculenta	Cassava	Mes				0.557293	0.253603	0.36159	2.54764	0.340578	0.63841				Eudicot		Malpighiales
Elaeis guineensis	Oil palm	Egu				0.706203	0.136699	0.366013	1.81373	0.409972	0.633987				Monocot
Phoenix dactylifera	Date palm	Pda				0.428066	0.108	0.493088	1.41728	0.573507	0.506912				Monocot
Selaginella moellendorffii	Spikemoss	Smo				0.355418	0.213084	0.96248	3.50424	0.256865	0.03752				Lycophyte
Hevea brasiliensis	Para rubber tree	Hbr				0.364739	0.175659	0.89223	2.39809	0.379825	0.10777				Eudicot
Olea europaea	Olive tree	Oeu				0.315002	0.109881	0.839372	0.617786	0.197336	0.118563	1.23501	0.398927	0.0420659	Eudicot
Actinidia chinensis	Kiwifruit	Ach				0.316719	0.0880754	0.388777	1.02552	0.319983	0.432107	2.41527	0.375365	0.179116	Eudicot
Zea mays	Maize	Zma				0.482526	0.228616	0.565836	2.33344	0.483991	0.434164				Monocot	Poaceae
Eucalyptus grandis	Eucalyptus	Egr				0.294781	0.17668	0.322634	2.30592	0.427576	0.32429	3.1072	0.386324	0.353076	Eudicot
Zizania latifolia	Jiaobai	Zla				0.399595	0.160501	0.64394	1.77531	0.610307	0.35606				Monocot	Poaceae
Phyllostachys heterocycla	Moso bamboo	Phe				0.28954	0.0919729	0.664044	1.02738	0.528278	0.335956				Monocot	Poaceae
Mimulus guttatus	Monkey flower	Mgu	0.26907	0.199489	0.140925	1.59215	0.288184	0.428457	3.24714	0.344106	0.430618				Eudicot
Linum usitatissimum	Flax	Lus				0.213045	0.0755838	0.488302	1.44689	0.370616	0.45164	3.11853	0.374806	0.060058	Eudicot	Linaceae	Malpighiales
Camelina sativa	False flax	Cam				0.129055	0.0640971	0.288491	1.2845	0.203553	0.66517	2.86191	0.478172	0.0463395	Eudicot	Brassicaceae
Glycine max	Soybean	Gma				0.194211	0.0634582	0.216228	1.04273	0.239082	0.48838	2.98273	0.376302	0.295391	Eudicot	Fabaceae
Glycine soja	Wild soybean	Gso				0.182349	0.0487683	0.372693	0.930342	0.270696	0.516733	2.9216	0.388365	0.110574	Eudicot	Fabaceae
