# Supplementary material for: Gene duplication and evolution in recurring polyploidization–diploidization cycles in plants
Source: Genome Biol. 2019 Feb 21;20:38. doi: 10.1186/s13059-019-1650-2 (PMC6383267; doi:10.1186/s13059-019-1650-2)
Supplement: Supplementary file 5 — The enriched GO terms for tandem and proximal duplicate genes in Arabidopsis thaliana. (XLSX 69 kb) [file 13059_2019_1650_MOESM5_ESM.xlsx]

## Sheet: Tandem
# GO	NS	enrichment	name	ratio_in_study	ratio_in_pop	p_uncorrected	depth	study_count	p_fdr	study_items
..GO:0019748	BP	e	secondary metabolic process	45/2064	211/27416	1.51026e-10	2	45	0	AT1G02920.1, AT1G02940.1, AT1G09490.1, AT1G09500.1, AT1G10360.1, AT1G16400.1, AT1G17170.1, AT1G17180.1, AT1G20480.1, AT1G20490.1, AT1G20500.1, AT1G61810.3, AT1G62540.1, AT1G62560.1, AT1G65880.1, AT1G67980.1, AT1G69920.1, AT1G74090.1, AT1G78340.1, AT1G78370.1, AT2G02380.1, AT2G21100.1, AT2G22990.3, AT2G29440.1, AT2G29460.1, AT2G29470.1, AT2G29480.1, AT2G30860.1, AT2G33590.1, AT3G13650.1, AT3G13660…
..GO:0055114	BP	e	oxidation-reduction process	222/2064	1538/27416	2.78925e-10	2	222	0	AT1G01580.1, AT1G02190.1, AT1G03400.1, AT1G05240.1, AT1G05250.1, AT1G06020.1, AT1G06080.1, AT1G06090.1, AT1G06290.1, AT1G06350.1, AT1G06640.1, AT1G06645.1, AT1G12130.1, AT1G13090.1, AT1G13100.1, AT1G13140.1, AT1G14120.1, AT1G14185.1, AT1G16400.1, AT1G17010.1, AT1G20620.1, AT1G21850.1, AT1G22430.1, AT1G26380.1, AT1G26390.1, AT1G26400.1, AT1G26410.1, AT1G30700.1, AT1G30710.1, AT1G30720.1, AT1G31670…
...GO:0006952	BP	e	defense response	106/2064	748/27416	3.6712e-10	3	106	0	AT1G02920.1, AT1G12280.1, AT1G12660.1, AT1G12663.1, AT1G14930.1, AT1G14940.1, AT1G14950.1, AT1G20440.1, AT1G21250.1, AT1G24000.1, AT1G27170.1, AT1G33590.1, AT1G52030.2, AT1G56510.1, AT1G57830.1, AT1G58390.1, AT1G58400.1, AT1G58807.1, AT1G61180.2, AT1G61300.1, AT1G63350.1, AT1G63730.1, AT1G63860.1, AT1G63870.1, AT1G70830.1, AT1G70840.1, AT1G70850.1, AT1G70880.1, AT1G71390.1, AT1G72890.2, AT1G72900…
.GO:0008152	BP	e	metabolic process	753/2064	8357/27416	1.96725e-09	1	753	0	AT1G01580.1, AT1G01660.1, AT1G01670.1, AT1G02190.1, AT1G02300.1, AT1G02430.1, AT1G02920.1, AT1G02940.1, AT1G03220.1, AT1G03400.1, AT1G05240.1, AT1G05250.1, AT1G05650.1, AT1G05675.1, AT1G06020.1, AT1G06080.1, AT1G06090.1, AT1G06290.1, AT1G06350.1, AT1G06640.1, AT1G06645.1, AT1G07240.1, AT1G07250.1, AT1G07550.1, AT1G07870.2, AT1G07930.1, AT1G09490.1, AT1G09500.1, AT1G10060.2, AT1G10360.1, AT1G12130…
..GO:0009407	BP	e	toxin catabolic process	16/2064	46/27416	1.13067e-07	4	16	0	AT1G02920.1, AT1G02940.1, AT1G10360.1, AT1G17170.1, AT1G17180.1, AT1G69920.1, AT1G78340.1, AT1G78370.1, AT2G02380.1, AT2G29440.1, AT2G29460.1, AT2G29470.1, AT2G29480.1, AT2G30860.1, AT5G41210.1, AT5G41220.1
..GO:0019953	BP	e	sexual reproduction	9/2064	16/27416	5.3682e-07	3	9	0.002	AT1G75880.1, AT1G75890.1, AT1G75910.1, AT1G75920.1, AT5G07510.1, AT5G07520.1, AT5G07530.1, AT5G07540.1, AT5G07550.1
.....GO:1901658	BP	e	glycosyl compound catabolic process	10/2064	22/27416	1.59385e-06	5	10	0.004	AT3G14210.1, AT3G16390.1, AT3G16400.1, AT3G16410.1, AT4G29570.1, AT4G29600.1, AT4G29610.1, AT4G29620.1, AT4G29630.1, AT4G29640.1
..GO:0009607	BP	e	response to biotic stimulus	78/2064	596/27416	1.94845e-06	2	78	0.004	AT1G01580.1, AT1G02920.1, AT1G05760.1, AT1G14930.1, AT1G14940.1, AT1G14950.1, AT1G20440.1, AT1G21250.1, AT1G24000.1, AT1G33890.1, AT1G33900.1, AT1G33950.1, AT1G56510.1, AT1G70830.1, AT1G70840.1, AT1G70850.1, AT1G70880.1, AT1G71880.1, AT1G75030.1, AT1G75040.1, AT2G01520.1, AT2G15480.1, AT2G19190.1, AT2G20990.3, AT2G23560.1, AT2G30860.1, AT2G31865.2, AT2G42530.1, AT2G43510.1, AT2G46440.1, AT3G14210…
...GO:0009404	BP	e	toxin metabolic process	16/2064	56/27416	2.30606e-06	3	16	0.004	AT1G02920.1, AT1G02940.1, AT1G10360.1, AT1G17170.1, AT1G17180.1, AT1G69920.1, AT1G78340.1, AT1G78370.1, AT2G02380.1, AT2G29440.1, AT2G29460.1, AT2G29470.1, AT2G29480.1, AT2G30860.1, AT5G41210.1, AT5G41220.1
....GO:1901136	BP	e	carbohydrate derivative catabolic process	15/2064	51/27416	3.18663e-06	4	15	0.006	AT2G43570.1, AT2G43580.1, AT2G43590.1, AT2G43600.1, AT2G43610.1, AT3G14210.1, AT3G16390.1, AT3G16400.1, AT3G16410.1, AT4G29570.1, AT4G29600.1, AT4G29610.1, AT4G29620.1, AT4G29630.1, AT4G29640.1
........GO:0006216	BP	e	cytidine catabolic process	6/2064	8/27416	4.43336e-06	10	6	0.008	AT4G29570.1, AT4G29600.1, AT4G29610.1, AT4G29620.1, AT4G29630.1, AT4G29640.1
.........GO:0009972	BP	e	cytidine deamination	6/2064	8/27416	4.43336e-06	11	6	0.008	AT4G29570.1, AT4G29600.1, AT4G29610.1, AT4G29620.1, AT4G29630.1, AT4G29640.1
.GO:0098754	BP	e	detoxification	16/2064	59/27416	4.89321e-06	1	16	0.008	AT1G02920.1, AT1G02940.1, AT1G10360.1, AT1G17170.1, AT1G17180.1, AT1G69920.1, AT1G78340.1, AT1G78370.1, AT2G02380.1, AT2G29440.1, AT2G29460.1, AT2G29470.1, AT2G29480.1, AT2G30860.1, AT5G41210.1, AT5G41220.1
..GO:0044703	BP	e	multi-organism reproductive process	9/2064	20/27416	5.97056e-06	2	9	0.008	AT1G75880.1, AT1G75890.1, AT1G75910.1, AT1G75920.1, AT5G07510.1, AT5G07520.1, AT5G07530.1, AT5G07540.1, AT5G07550.1
....GO:0018130	BP	p	heterocycle biosynthetic process	9/2064	634/27416	1.24102e-10	4	9	0	AT2G12200.1, AT3G28710.1, AT3G44300.1, AT3G44310.1, AT3G48050.1, AT4G26520.1, AT5G08670.1, AT5G08680.1, AT5G44740.2
.....GO:0016070	BP	p	RNA metabolic process	8/2064	619/27416	2.16619e-10	6	8	0	AT1G29870.1, AT1G62670.1, AT2G47220.1, AT3G48050.1, AT3G48830.1, AT4G18930.1, AT4G20910.1, AT5G63980.1
....GO:0009059	BP	p	macromolecule biosynthetic process	17/2064	911/27416	2.424e-10	4	17	0	AT1G07930.1, AT1G29870.1, AT1G29965.1, AT1G33120.1, AT1G56030.1, AT2G27710.1, AT2G27960.1, AT2G32530.1, AT2G32610.1, AT3G27840.1, AT3G48050.1, AT3G61110.1, AT4G23990.1, AT4G24000.1, AT5G09490.1, AT5G09500.1, AT5G44740.2
....GO:0034645	BP	p	cellular macromolecule biosynthetic process	17/2064	841/27416	2.66742e-10	5	17	0	AT1G07930.1, AT1G29870.1, AT1G29965.1, AT1G33120.1, AT1G56030.1, AT2G27710.1, AT2G27960.1, AT2G32530.1, AT2G32610.1, AT3G27840.1, AT3G48050.1, AT3G61110.1, AT4G23990.1, AT4G24000.1, AT5G09490.1, AT5G09500.1, AT5G44740.2
...GO:0006139	BP	p	nucleobase-containing compound metabolic process	36/2064	1362/27416	2.72101e-10	4	36	0	AT1G29870.1, AT1G62670.1, AT1G65740.1, AT1G65760.1, AT1G71170.1, AT2G27960.1, AT2G47220.1, AT3G12410.1, AT3G12430.1, AT3G12440.1, AT3G12460.1, AT3G28710.1, AT3G48050.1, AT3G48830.1, AT4G18930.1, AT4G20910.1, AT4G21585.1, AT4G21590.1, AT4G24340.1, AT4G26520.1, AT4G29570.1, AT4G29600.1, AT4G29610.1, AT4G29620.1, AT4G29630.1, AT4G29640.1, AT4G29680.1, AT4G29690.1, AT4G29700.1, AT4G34890.1, AT5G08670…
....GO:0044271	BP	p	cellular nitrogen compound biosynthetic process	25/2064	1136/27416	2.75512e-10	4	25	0	AT1G29870.1, AT1G29965.1, AT1G33120.1, AT1G56030.1, AT2G12200.1, AT3G16390.1, AT3G16400.1, AT3G16410.1, AT3G27840.1, AT3G28710.1, AT3G44300.1, AT3G44310.1, AT3G48050.1, AT3G51420.1, AT3G51430.1, AT3G51440.1, AT3G57010.1, AT3G57020.1, AT3G61110.1, AT4G26520.1, AT5G08670.1, AT5G08680.1, AT5G09490.1, AT5G09500.1, AT5G44740.2
....GO:0051171	BP	p	regulation of nitrogen compound metabolic process	78/2064	2015/27416	2.89615e-10	4	78	0	AT1G02220.1, AT1G02230.1, AT1G10585.1, AT1G20700.1, AT1G24190.1, AT1G24220.1, AT1G27260.1, AT1G27360.1, AT1G28360.1, AT1G28450.1, AT1G31140.2, AT1G31630.1, AT1G34180.2, AT1G53023.1, AT1G60280.1, AT1G60340.1, AT1G66370.1, AT1G66380.1, AT1G76880.1, AT2G02070.1, AT2G21920.1, AT2G22090.2, AT2G22750.2, AT2G22760.1, AT2G24645.1, AT2G24680.2, AT2G26950.1, AT2G29060.1, AT2G30420.1, AT2G31210.1, AT2G40340…
.....GO:0031326	BP	p	regulation of cellular biosynthetic process	76/2064	1958/27416	2.97265e-10	5	76	0	AT1G02220.1, AT1G02230.1, AT1G10585.1, AT1G20700.1, AT1G24190.1, AT1G24220.1, AT1G27260.1, AT1G27360.1, AT1G28360.1, AT1G28450.1, AT1G31140.2, AT1G31630.1, AT1G34180.2, AT1G60280.1, AT1G60340.1, AT1G66370.1, AT1G66380.1, AT1G76880.1, AT2G02070.1, AT2G21920.1, AT2G22750.2, AT2G22760.1, AT2G24645.1, AT2G24680.2, AT2G26950.1, AT2G29060.1, AT2G30420.1, AT2G31210.1, AT2G40340.1, AT3G06620.1, AT3G06630…
....GO:0031323	BP	p	regulation of cellular metabolic process	77/2064	2049/27416	3.00118e-10	4	77	0	AT1G02220.1, AT1G02230.1, AT1G10585.1, AT1G20700.1, AT1G24190.1, AT1G24220.1, AT1G27260.1, AT1G27360.1, AT1G28360.1, AT1G28450.1, AT1G31140.2, AT1G31630.1, AT1G34180.2, AT1G60280.1, AT1G60340.1, AT1G66370.1, AT1G66380.1, AT1G76880.1, AT2G02070.1, AT2G21920.1, AT2G22090.2, AT2G22750.2, AT2G22760.1, AT2G24645.1, AT2G24680.2, AT2G26950.1, AT2G29060.1, AT2G30420.1, AT2G31210.1, AT2G40340.1, AT3G06620…
...GO:0019222	BP	p	regulation of metabolic process	82/2064	2145/27416	3.05971e-10	3	82	0	AT1G02220.1, AT1G02230.1, AT1G10585.1, AT1G20700.1, AT1G24190.1, AT1G24220.1, AT1G27260.1, AT1G27360.1, AT1G28360.1, AT1G28450.1, AT1G31140.2, AT1G31630.1, AT1G34180.2, AT1G53023.1, AT1G60280.1, AT1G60340.1, AT1G66370.1, AT1G66380.1, AT1G75040.1, AT1G76880.1, AT2G02070.1, AT2G19910.1, AT2G19920.1, AT2G21920.1, AT2G22090.2, AT2G22750.2, AT2G22760.1, AT2G24645.1, AT2G24680.2, AT2G26950.1, AT2G29060…
.....GO:0010468	BP	p	regulation of gene expression	80/2064	1994/27416	3.1498e-10	5	80	0	AT1G02220.1, AT1G02230.1, AT1G10585.1, AT1G20700.1, AT1G24190.1, AT1G24220.1, AT1G27260.1, AT1G27360.1, AT1G28360.1, AT1G28450.1, AT1G31140.2, AT1G31630.1, AT1G34180.2, AT1G60280.1, AT1G60340.1, AT1G66370.1, AT1G66380.1, AT1G76880.1, AT2G02070.1, AT2G19910.1, AT2G19920.1, AT2G21920.1, AT2G22090.2, AT2G22750.2, AT2G22760.1, AT2G24645.1, AT2G24680.2, AT2G26950.1, AT2G29060.1, AT2G30420.1, AT2G31210…
....GO:1901566	BP	p	organonitrogen compound biosynthetic process	33/2064	1125/27416	3.18047e-10	4	33	0	AT1G16400.1, AT1G29870.1, AT1G29965.1, AT1G33120.1, AT1G48850.1, AT1G56030.1, AT1G62540.1, AT1G62560.1, AT1G65880.1, AT1G74090.1, AT1G80555.1, AT2G12200.1, AT3G16390.1, AT3G16400.1, AT3G16410.1, AT3G27840.1, AT3G28710.1, AT3G44300.1, AT3G44310.1, AT3G48780.1, AT3G51420.1, AT3G51430.1, AT3G51440.1, AT3G57010.1, AT3G57020.1, AT3G61110.1, AT4G26520.1, AT5G08670.1, AT5G08680.1, AT5G09490.1, AT5G09500…
....GO:0090304	BP	p	nucleic acid metabolic process	15/2064	962/27416	3.24059e-10	5	15	0	AT1G29870.1, AT1G62670.1, AT1G65740.1, AT1G65760.1, AT2G27960.1, AT2G47220.1, AT3G48050.1, AT3G48830.1, AT4G18930.1, AT4G20910.1, AT4G21585.1, AT4G21590.1, AT5G44740.2, AT5G55300.2, AT5G63980.1
..GO:0009058	BP	p	biosynthetic process	97/2064	2314/27416	3.24334e-10	2	97	0	AT1G02190.1, AT1G06020.1, AT1G07930.1, AT1G09490.1, AT1G09500.1, AT1G16400.1, AT1G16980.1, AT1G17010.1, AT1G28640.1, AT1G29870.1, AT1G29965.1, AT1G33120.1, AT1G36160.1, AT1G48850.1, AT1G56030.1, AT1G61810.3, AT1G62540.1, AT1G62560.1, AT1G65880.1, AT1G67980.1, AT1G74000.1, AT1G74010.1, AT1G74090.1, AT1G78960.1, AT1G80330.1, AT1G80555.1, AT2G12200.1, AT2G21100.1, AT2G23400.1, AT2G27710.1, AT2G27960…
...GO:0044249	BP	p	cellular biosynthetic process	77/2064	2061/27416	3.33358e-10	3	77	0	AT1G02190.1, AT1G06020.1, AT1G07930.1, AT1G09490.1, AT1G09500.1, AT1G16400.1, AT1G16980.1, AT1G28640.1, AT1G29870.1, AT1G29965.1, AT1G33120.1, AT1G36160.1, AT1G48850.1, AT1G56030.1, AT1G61810.3, AT1G62540.1, AT1G62560.1, AT1G65880.1, AT1G67980.1, AT1G74090.1, AT1G78960.1, AT1G80330.1, AT1G80555.1, AT2G12200.1, AT2G21100.1, AT2G23400.1, AT2G27710.1, AT2G27960.1, AT2G32530.1, AT2G32610.1, AT2G33590…
....GO:0080090	BP	p	regulation of primary metabolic process	79/2064	2032/27416	3.47213e-10	4	79	0	AT1G02220.1, AT1G02230.1, AT1G10585.1, AT1G20700.1, AT1G24190.1, AT1G24220.1, AT1G27260.1, AT1G27360.1, AT1G28360.1, AT1G28450.1, AT1G31140.2, AT1G31630.1, AT1G34180.2, AT1G53023.1, AT1G60280.1, AT1G60340.1, AT1G66370.1, AT1G66380.1, AT1G75040.1, AT1G76880.1, AT2G02070.1, AT2G21920.1, AT2G22090.2, AT2G22750.2, AT2G22760.1, AT2G24645.1, AT2G24680.2, AT2G26950.1, AT2G29060.1, AT2G30420.1, AT2G31210…
...GO:0046483	BP	p	heterocycle metabolic process	42/2064	1609/27416	3.56481e-10	3	42	0	AT1G29870.1, AT1G62670.1, AT1G65740.1, AT1G65760.1, AT1G71170.1, AT1G78660.1, AT2G12200.1, AT2G27960.1, AT2G35820.1, AT2G47220.1, AT3G12410.1, AT3G12430.1, AT3G12440.1, AT3G12460.1, AT3G28710.1, AT3G44300.1, AT3G44310.1, AT3G48050.1, AT3G48830.1, AT4G14430.1, AT4G18930.1, AT4G20910.1, AT4G21585.1, AT4G21590.1, AT4G24340.1, AT4G26520.1, AT4G29570.1, AT4G29600.1, AT4G29610.1, AT4G29620.1, AT4G29630…
...GO:0034641	BP	p	cellular nitrogen compound metabolic process	59/2064	2066/27416	3.59507e-10	3	59	0	AT1G29870.1, AT1G29965.1, AT1G33120.1, AT1G56030.1, AT1G62670.1, AT1G65740.1, AT1G65760.1, AT1G69920.1, AT1G71170.1, AT1G78660.1, AT2G12200.1, AT2G27960.1, AT2G35820.1, AT2G47220.1, AT3G12410.1, AT3G12430.1, AT3G12440.1, AT3G12460.1, AT3G16390.1, AT3G16400.1, AT3G16410.1, AT3G27840.1, AT3G28710.1, AT3G44300.1, AT3G44310.1, AT3G48050.1, AT3G48830.1, AT3G51420.1, AT3G51430.1, AT3G51440.1, AT3G57010…
....GO:0060255	BP	p	regulation of macromolecule metabolic process	81/2064	2067/27416	3.65118e-10	4	81	0	AT1G02220.1, AT1G02230.1, AT1G10585.1, AT1G20700.1, AT1G24190.1, AT1G24220.1, AT1G27260.1, AT1G27360.1, AT1G28360.1, AT1G28450.1, AT1G31140.2, AT1G31630.1, AT1G34180.2, AT1G53023.1, AT1G60280.1, AT1G60340.1, AT1G66370.1, AT1G66380.1, AT1G76880.1, AT2G02070.1, AT2G19910.1, AT2G19920.1, AT2G21920.1, AT2G22090.2, AT2G22750.2, AT2G22760.1, AT2G24645.1, AT2G24680.2, AT2G26950.1, AT2G29060.1, AT2G30420…
...GO:1901576	BP	p	organic substance biosynthetic process	92/2064	2197/27416	3.67024e-10	3	92	0	AT1G02190.1, AT1G06020.1, AT1G07930.1, AT1G09490.1, AT1G09500.1, AT1G16400.1, AT1G16980.1, AT1G17010.1, AT1G28640.1, AT1G29870.1, AT1G29965.1, AT1G33120.1, AT1G36160.1, AT1G48850.1, AT1G56030.1, AT1G61810.3, AT1G62540.1, AT1G62560.1, AT1G65880.1, AT1G67980.1, AT1G74090.1, AT1G78960.1, AT1G80330.1, AT1G80555.1, AT2G12200.1, AT2G21100.1, AT2G23400.1, AT2G27710.1, AT2G27960.1, AT2G32530.1, AT2G32610…
......GO:2001141	BP	p	regulation of RNA biosynthetic process	75/2064	1890/27416	3.67803e-10	7	75	0	AT1G02220.1, AT1G02230.1, AT1G10585.1, AT1G20700.1, AT1G24190.1, AT1G24220.1, AT1G27260.1, AT1G27360.1, AT1G28360.1, AT1G28450.1, AT1G31140.2, AT1G31630.1, AT1G34180.2, AT1G60280.1, AT1G60340.1, AT1G66370.1, AT1G66380.1, AT1G76880.1, AT2G02070.1, AT2G21920.1, AT2G22750.2, AT2G22760.1, AT2G24645.1, AT2G24680.2, AT2G26950.1, AT2G29060.1, AT2G30420.1, AT2G31210.1, AT2G40340.1, AT3G06620.1, AT3G06630…
......GO:0006355	BP	p	regulation of transcription, DNA-templated	75/2064	1890/27416	3.67803e-10	9	75	0	AT1G02220.1, AT1G02230.1, AT1G10585.1, AT1G20700.1, AT1G24190.1, AT1G24220.1, AT1G27260.1, AT1G27360.1, AT1G28360.1, AT1G28450.1, AT1G31140.2, AT1G31630.1, AT1G34180.2, AT1G60280.1, AT1G60340.1, AT1G66370.1, AT1G66380.1, AT1G76880.1, AT2G02070.1, AT2G21920.1, AT2G22750.2, AT2G22760.1, AT2G24645.1, AT2G24680.2, AT2G26950.1, AT2G29060.1, AT2G30420.1, AT2G31210.1, AT2G40340.1, AT3G06620.1, AT3G06630…
.......GO:1903506	BP	p	regulation of nucleic acid-templated transcription	75/2064	1890/27416	3.67803e-10	8	75	0	AT1G02220.1, AT1G02230.1, AT1G10585.1, AT1G20700.1, AT1G24190.1, AT1G24220.1, AT1G27260.1, AT1G27360.1, AT1G28360.1, AT1G28450.1, AT1G31140.2, AT1G31630.1, AT1G34180.2, AT1G60280.1, AT1G60340.1, AT1G66370.1, AT1G66380.1, AT1G76880.1, AT2G02070.1, AT2G21920.1, AT2G22750.2, AT2G22760.1, AT2G24645.1, AT2G24680.2, AT2G26950.1, AT2G29060.1, AT2G30420.1, AT2G31210.1, AT2G40340.1, AT3G06620.1, AT3G06630…
.....GO:0019219	BP	p	regulation of nucleobase-containing compound metabolic process	76/2064	1923/27416	3.80008e-10	5	76	0	AT1G02220.1, AT1G02230.1, AT1G10585.1, AT1G20700.1, AT1G24190.1, AT1G24220.1, AT1G27260.1, AT1G27360.1, AT1G28360.1, AT1G28450.1, AT1G31140.2, AT1G31630.1, AT1G34180.2, AT1G60280.1, AT1G60340.1, AT1G66370.1, AT1G66380.1, AT1G76880.1, AT2G02070.1, AT2G21920.1, AT2G22090.2, AT2G22750.2, AT2G22760.1, AT2G24645.1, AT2G24680.2, AT2G26950.1, AT2G29060.1, AT2G30420.1, AT2G31210.1, AT2G40340.1, AT3G06620…
.....GO:0051252	BP	p	regulation of RNA metabolic process	76/2064	1899/27416	3.98684e-10	6	76	0	AT1G02220.1, AT1G02230.1, AT1G10585.1, AT1G20700.1, AT1G24190.1, AT1G24220.1, AT1G27260.1, AT1G27360.1, AT1G28360.1, AT1G28450.1, AT1G31140.2, AT1G31630.1, AT1G34180.2, AT1G60280.1, AT1G60340.1, AT1G66370.1, AT1G66380.1, AT1G76880.1, AT2G02070.1, AT2G21920.1, AT2G22090.2, AT2G22750.2, AT2G22760.1, AT2G24645.1, AT2G24680.2, AT2G26950.1, AT2G29060.1, AT2G30420.1, AT2G31210.1, AT2G40340.1, AT3G06620…
......GO:2000112	BP	p	regulation of cellular macromolecule biosynthetic process	76/2064	1935/27416	4.24642e-10	6	76	0	AT1G02220.1, AT1G02230.1, AT1G10585.1, AT1G20700.1, AT1G24190.1, AT1G24220.1, AT1G27260.1, AT1G27360.1, AT1G28360.1, AT1G28450.1, AT1G31140.2, AT1G31630.1, AT1G34180.2, AT1G60280.1, AT1G60340.1, AT1G66370.1, AT1G66380.1, AT1G76880.1, AT2G02070.1, AT2G21920.1, AT2G22750.2, AT2G22760.1, AT2G24645.1, AT2G24680.2, AT2G26950.1, AT2G29060.1, AT2G30420.1, AT2G31210.1, AT2G40340.1, AT3G06620.1, AT3G06630…
.....GO:0010556	BP	p	regulation of macromolecule biosynthetic process	76/2064	1935/27416	4.24642e-10	5	76	0	AT1G02220.1, AT1G02230.1, AT1G10585.1, AT1G20700.1, AT1G24190.1, AT1G24220.1, AT1G27260.1, AT1G27360.1, AT1G28360.1, AT1G28450.1, AT1G31140.2, AT1G31630.1, AT1G34180.2, AT1G60280.1, AT1G60340.1, AT1G66370.1, AT1G66380.1, AT1G76880.1, AT2G02070.1, AT2G21920.1, AT2G22750.2, AT2G22760.1, AT2G24645.1, AT2G24680.2, AT2G26950.1, AT2G29060.1, AT2G30420.1, AT2G31210.1, AT2G40340.1, AT3G06620.1, AT3G06630…
...GO:0006725	BP	p	cellular aromatic compound metabolic process	63/2064	1706/27416	4.25553e-10	3	63	0	AT1G09490.1, AT1G09500.1, AT1G20480.1, AT1G20490.1, AT1G20500.1, AT1G29870.1, AT1G48850.1, AT1G61810.3, AT1G62670.1, AT1G65740.1, AT1G65760.1, AT1G67980.1, AT1G71170.1, AT1G78660.1, AT2G12200.1, AT2G21100.1, AT2G22990.3, AT2G23560.1, AT2G23600.1, AT2G27960.1, AT2G33590.1, AT2G43820.1, AT2G47220.1, AT3G12410.1, AT3G12430.1, AT3G12440.1, AT3G12460.1, AT3G13650.1, AT3G13660.1, AT3G21230.1, AT3G28710…
....GO:0009889	BP	p	regulation of biosynthetic process	77/2064	1967/27416	4.32563e-10	4	77	0	AT1G02220.1, AT1G02230.1, AT1G10585.1, AT1G20700.1, AT1G24190.1, AT1G24220.1, AT1G27260.1, AT1G27360.1, AT1G28360.1, AT1G28450.1, AT1G31140.2, AT1G31630.1, AT1G34180.2, AT1G60280.1, AT1G60340.1, AT1G66370.1, AT1G66380.1, AT1G75040.1, AT1G76880.1, AT2G02070.1, AT2G21920.1, AT2G22750.2, AT2G22760.1, AT2G24645.1, AT2G24680.2, AT2G26950.1, AT2G29060.1, AT2G30420.1, AT2G31210.1, AT2G40340.1, AT3G06620…
.GO:0032502	BP	p	developmental process	67/2064	1742/27416	4.66889e-10	1	67	0	AT1G02220.1, AT1G02230.1, AT1G08090.1, AT1G20700.1, AT1G21210.1, AT1G21650.3, AT1G31140.2, AT1G34180.2, AT1G36160.1, AT1G48850.1, AT1G52030.2, AT1G65680.1, AT1G66610.1, AT1G66620.1, AT1G66650.1, AT1G72150.1, AT1G76680.2, AT2G02240.1, AT2G04045.1, AT2G13790.1, AT2G16970.1, AT2G19760.1, AT2G29350.1, AT2G41260.2, AT2G42430.1, AT2G47040.1, AT3G02580.1, AT3G10480.3, AT3G10490.2, AT3G10560.1, AT3G16440…
...GO:1901360	BP	p	organic cyclic compound metabolic process	73/2064	1807/27416	7.0335e-10	3	73	0	AT1G09490.1, AT1G09500.1, AT1G20480.1, AT1G20490.1, AT1G20500.1, AT1G29870.1, AT1G48850.1, AT1G61810.3, AT1G62670.1, AT1G65740.1, AT1G65760.1, AT1G67980.1, AT1G71170.1, AT1G78660.1, AT1G78960.1, AT2G03760.1, AT2G12200.1, AT2G21100.1, AT2G22990.3, AT2G23560.1, AT2G23600.1, AT2G27960.1, AT2G31020.1, AT2G31030.1, AT2G33590.1, AT2G35820.1, AT2G43820.1, AT2G47220.1, AT3G02580.1, AT3G12410.1, AT3G12430…
.....GO:0043604	BP	p	amide biosynthetic process	9/2064	549/27416	7.51267e-10	5	9	0	AT1G29870.1, AT1G29965.1, AT1G33120.1, AT1G56030.1, AT2G12200.1, AT3G27840.1, AT3G61110.1, AT5G09490.1, AT5G09500.1
.....GO:0043043	BP	p	peptide biosynthetic process	8/2064	501/27416	3.27788e-09	6	8	0	AT1G29870.1, AT1G29965.1, AT1G33120.1, AT1G56030.1, AT3G27840.1, AT3G61110.1, AT5G09490.1, AT5G09500.1
.....GO:0006412	BP	p	translation	8/2064	495/27416	4.59169e-09	7	8	0	AT1G29870.1, AT1G29965.1, AT1G33120.1, AT1G56030.1, AT3G27840.1, AT3G61110.1, AT5G09490.1, AT5G09500.1
..GO:0050789	BP	p	regulation of biological process	190/2064	3631/27416	5.79774e-09	2	190	0	AT1G02220.1, AT1G02230.1, AT1G02430.1, AT1G10585.1, AT1G17240.1, AT1G20700.1, AT1G21250.1, AT1G24190.1, AT1G24220.1, AT1G27170.1, AT1G27260.1, AT1G27360.1, AT1G28360.1, AT1G28450.1, AT1G31140.2, AT1G31630.1, AT1G33590.1, AT1G33610.1, AT1G34180.2, AT1G47210.2, AT1G47220.1, AT1G47885.1, AT1G53023.1, AT1G53420.1, AT1G56510.1, AT1G57830.1, AT1G60280.1, AT1G60340.1, AT1G60983.1, AT1G60985.1, AT1G60986…
..GO:0048856	BP	p	anatomical structure development	39/2064	1134/27416	6.9248e-09	2	39	0	AT1G02220.1, AT1G02230.1, AT1G08090.1, AT1G21210.1, AT1G21650.3, AT1G31140.2, AT1G34180.2, AT1G36160.1, AT1G48850.1, AT1G52030.2, AT1G66610.1, AT1G66620.1, AT1G66650.1, AT2G02240.1, AT2G16970.1, AT2G41260.2, AT3G10480.3, AT3G10490.2, AT3G10560.1, AT3G16440.1, AT3G22490.1, AT3G46330.1, AT3G48780.1, AT4G01540.1, AT4G21590.1, AT4G23250.1, AT4G25515.1, AT4G37140.1, AT5G04400.1, AT5G17520.1, AT5G24400…
....GO:0043603	BP	p	cellular amide metabolic process	13/2064	599/27416	1.09652e-08	4	13	0	AT1G29870.1, AT1G29965.1, AT1G33120.1, AT1G56030.1, AT1G69920.1, AT1G78660.1, AT2G12200.1, AT2G35820.1, AT3G27840.1, AT3G61110.1, AT4G39640.1, AT5G09490.1, AT5G09500.1
....GO:0034654	BP	p	nucleobase-containing compound biosynthetic process	6/2064	434/27416	1.1178e-08	5	6	0	AT3G28710.1, AT3G48050.1, AT4G26520.1, AT5G08670.1, AT5G08680.1, AT5G44740.2
....GO:0006518	BP	p	peptide metabolic process	10/2064	520/27416	1.90184e-08	5	10	0	AT1G29870.1, AT1G29965.1, AT1G33120.1, AT1G56030.1, AT1G69920.1, AT3G27840.1, AT3G61110.1, AT4G39640.1, AT5G09490.1, AT5G09500.1
.GO:0071840	BP	p	cellular component organization or biogenesis	52/2064	1337/27416	2.71675e-08	1	52	0	AT1G10710.1, AT1G11580.1, AT1G14070.1, AT1G14080.1, AT1G14100.1, AT1G20693.1, AT1G21210.1, AT1G29965.1, AT1G54230.1, AT1G65680.1, AT1G72150.1, AT2G03210.1, AT2G15370.1, AT2G19760.1, AT2G20990.3, AT2G36700.1, AT2G47030.1, AT2G47040.1, AT3G02580.1, AT3G12440.1, AT3G15950.1, AT3G17220.1, AT3G27070.2, AT3G28780.1, AT3G45960.2, AT3G55000.1, AT3G61110.1, AT3G62170.1, AT4G19410.1, AT4G29340.1, AT4G40030…
..GO:0003006	BP	p	developmental process involved in reproduction	25/2064	830/27416	3.2465e-08	2	25	0	AT1G20700.1, AT1G31140.2, AT1G36160.1, AT1G48850.1, AT1G52030.2, AT1G72150.1, AT2G02240.1, AT2G16970.1, AT2G47040.1, AT3G10560.1, AT3G16440.1, AT3G17220.1, AT3G22490.1, AT3G44540.1, AT3G44550.1, AT3G46330.1, AT4G20910.1, AT4G21590.1, AT4G23250.1, AT4G37140.1, AT5G01040.1, AT5G24400.1, AT5G55300.2, AT5G59030.1, AT5G65700.1
...GO:0050794	BP	p	regulation of cellular process	181/2064	3392/27416	8.15284e-08	3	181	0	AT1G02220.1, AT1G02230.1, AT1G02430.1, AT1G10585.1, AT1G17240.1, AT1G20700.1, AT1G21250.1, AT1G24190.1, AT1G24220.1, AT1G27170.1, AT1G27260.1, AT1G27360.1, AT1G28360.1, AT1G28450.1, AT1G31140.2, AT1G31630.1, AT1G33590.1, AT1G33610.1, AT1G34180.2, AT1G47210.2, AT1G47220.1, AT1G47885.1, AT1G53420.1, AT1G56510.1, AT1G57830.1, AT1G60280.1, AT1G60340.1, AT1G60983.1, AT1G60985.1, AT1G60986.1, AT1G60987…
..GO:0016043	BP	p	cellular component organization	44/2064	1169/27416	8.34382e-08	2	44	0	AT1G10710.1, AT1G11580.1, AT1G20693.1, AT1G21210.1, AT1G54230.1, AT1G65680.1, AT1G72150.1, AT2G19760.1, AT2G20990.3, AT2G36700.1, AT2G47030.1, AT2G47040.1, AT3G02580.1, AT3G12440.1, AT3G15950.1, AT3G17220.1, AT3G27070.2, AT3G28780.1, AT3G45960.2, AT3G55000.1, AT3G62170.1, AT4G19410.1, AT4G29340.1, AT4G40030.2, AT5G06630.1, AT5G07410.1, AT5G07420.1, AT5G07740.1, AT5G07760.1, AT5G07770.1, AT5G10390…
..GO:0044237	BP	p	cellular metabolic process	347/2064	5776/27416	4.91656e-07	2	347	0.002	AT1G01660.1, AT1G01670.1, AT1G02190.1, AT1G02430.1, AT1G02920.1, AT1G02940.1, AT1G06020.1, AT1G06290.1, AT1G07550.1, AT1G07870.2, AT1G07930.1, AT1G09490.1, AT1G09500.1, AT1G10060.2, AT1G10360.1, AT1G12280.1, AT1G16110.1, AT1G16120.1, AT1G16130.1, AT1G16150.1, AT1G16400.1, AT1G16980.1, AT1G17170.1, AT1G17180.1, AT1G20480.1, AT1G20490.1, AT1G20500.1, AT1G20620.1, AT1G21210.1, AT1G21230.1, AT1G21240…
.GO:0009987	BP	p	cellular process	523/2064	8236/27416	9.70862e-07	1	523	0.004	AT1G01580.1, AT1G01660.1, AT1G01670.1, AT1G02190.1, AT1G02430.1, AT1G02920.1, AT1G02940.1, AT1G06020.1, AT1G06290.1, AT1G07550.1, AT1G07870.2, AT1G07930.1, AT1G09490.1, AT1G09500.1, AT1G10060.2, AT1G10360.1, AT1G10710.1, AT1G11580.1, AT1G12280.1, AT1G14070.1, AT1G14080.1, AT1G14100.1, AT1G16110.1, AT1G16120.1, AT1G16130.1, AT1G16150.1, AT1G16400.1, AT1G16980.1, AT1G17170.1, AT1G17180.1, AT1G17240…
.GO:0065007	BP	p	biological regulation	233/2064	4070/27416	1.32241e-06	1	233	0.004	AT1G01580.1, AT1G02220.1, AT1G02230.1, AT1G02300.1, AT1G02430.1, AT1G10585.1, AT1G17240.1, AT1G20150.1, AT1G20700.1, AT1G21250.1, AT1G24190.1, AT1G24220.1, AT1G27170.1, AT1G27260.1, AT1G27360.1, AT1G28360.1, AT1G28450.1, AT1G31140.2, AT1G31630.1, AT1G32940.1, AT1G32950.1, AT1G32960.1, AT1G33590.1, AT1G33610.1, AT1G34180.2, AT1G47210.2, AT1G47220.1, AT1G47885.1, AT1G53023.1, AT1G53420.1, AT1G56510…
....GO:0090407	BP	p	organophosphate biosynthetic process	5/2064	328/27416	1.48167e-06	5	5	0.004	AT3G28710.1, AT4G26520.1, AT4G34920.1, AT5G08670.1, AT5G08680.1
.GO:0032501	BP	p	multicellular organismal process	46/2064	1113/27416	3.12724e-06	1	46	0.006	AT1G02220.1, AT1G02230.1, AT1G03880.1, AT1G08090.1, AT1G21210.1, AT1G21650.3, AT1G34180.2, AT1G36160.1, AT1G48850.1, AT1G52030.2, AT1G55420.1, AT1G66610.1, AT1G66620.1, AT1G66650.1, AT1G71880.1, AT2G02240.1, AT2G16970.1, AT2G20120.1, AT2G30420.1, AT2G41260.2, AT2G42430.1, AT3G10480.3, AT3G10490.2, AT3G16440.1, AT3G22360.1, AT3G22490.1, AT3G46330.1, AT3G48780.1, AT4G01540.1, AT4G13850.1, AT4G20910…
..GO:0033036	BP	p	macromolecule localization	10/2064	433/27416	3.35181e-06	2	10	0.006	AT1G21650.3, AT2G14720.1, AT2G20990.3, AT3G08943.1, AT3G27070.2, AT3G49860.1, AT4G17160.1, AT4G31480.1, AT5G20010.1, AT5G22770.1
....GO:0006259	BP	p	DNA metabolic process	7/2064	358/27416	4.41967e-06	6	7	0.008	AT1G65740.1, AT1G65760.1, AT2G27960.1, AT4G21585.1, AT4G21590.1, AT5G44740.2, AT5G55300.2
....GO:0051188	BP	p	cofactor biosynthetic process	2/2064	235/27416	4.48806e-06	4	2	0.008	AT2G12200.1, AT4G26520.1
....GO:0019438	BP	p	aromatic compound biosynthetic process	23/2064	688/27416	4.84263e-06	4	23	0.008	AT1G09490.1, AT1G09500.1, AT1G48850.1, AT1G61810.3, AT1G67980.1, AT2G12200.1, AT2G21100.1, AT2G33590.1, AT3G13650.1, AT3G13660.1, AT3G21230.1, AT3G28710.1, AT3G44300.1, AT3G44310.1, AT3G44540.1, AT3G44550.1, AT3G48050.1, AT4G11180.1, AT4G11190.1, AT4G26520.1, AT5G08670.1, AT5G08680.1, AT5G44740.2
....GO:0006974	BP	p	cellular response to DNA damage stimulus	1/2064	193/27416	7.21914e-06	4	1	0.01	AT5G44740.2
.GO:0005576	CC	e	extracellular region	73/2064	433/27416	2.74163e-10	1	73	0	AT1G18970.1, AT1G20620.1, AT1G23145.1, AT1G23240.1, AT1G29660.1, AT1G29920.1, AT1G32940.1, AT1G32960.1, AT1G50050.1, AT1G61563.1, AT1G65680.1, AT1G66970.2, AT1G72150.1, AT1G75040.1, AT1G75880.1, AT1G75890.1, AT1G75910.1, AT1G75920.1, AT1G78370.1, AT1G78820.1, AT1G78850.1, AT2G14580.1, AT2G19020.1, AT2G19040.1, AT2G19970.1, AT2G19980.1, AT2G30860.1, AT2G31083.1, AT2G43510.1, AT2G43520.1, AT2G43530…
..GO:0012505	CC	e	endomembrane system	591/2064	3946/27416	5.24474e-10	2	591	0	AT1G02300.1, AT1G02813.1, AT1G03880.1, AT1G05210.1, AT1G05250.1, AT1G05650.1, AT1G06135.1, AT1G07550.1, AT1G09490.1, AT1G09500.1, AT1G10745.1, AT1G11210.1, AT1G11220.1, AT1G11450.2, AT1G12280.1, AT1G12660.1, AT1G12663.1, AT1G13140.1, AT1G14070.1, AT1G14080.1, AT1G14100.1, AT1G14185.1, AT1G14210.1, AT1G16110.1, AT1G16120.1, AT1G18970.1, AT1G20120.1, AT1G20150.1, AT1G21850.1, AT1G21864.1, AT1G21925…
...GO:0044435	CC	p	plastid part	24/2064	1011/27416	2.59106e-10	4	24	0	AT1G20620.1, AT1G29390.1, AT1G29910.1, AT1G29920.1, AT2G05070.1, AT2G30860.1, AT2G34420.1, AT2G42530.1, AT2G43090.1, AT3G14210.1, AT3G14415.2, AT3G16540.1, AT3G25760.1, AT3G25770.1, AT3G26070.1, AT3G27840.1, AT4G20990.1, AT5G17520.1, AT5G24400.1, AT5G35210.1, AT5G38410.3, AT5G38420.1, AT5G63980.1, ATCG00340.1
..GO:0044446	CC	p	intracellular organelle part	64/2064	2481/27416	3.1695e-10	3	64	0	AT1G07025.1, AT1G07920.1, AT1G08920.2, AT1G20620.1, AT1G20693.1, AT1G29390.1, AT1G29500.1, AT1G29910.1, AT1G29920.1, AT1G29965.1, AT1G30400.1, AT1G33120.1, AT1G48850.1, AT1G54000.1, AT1G54230.1, AT2G05070.1, AT2G14720.1, AT2G19760.1, AT2G27710.1, AT2G30860.1, AT2G34420.1, AT2G38150.1, AT2G39790.1, AT2G42530.1, AT2G43090.1, AT3G10490.2, AT3G13080.1, AT3G14210.1, AT3G14415.2, AT3G16540.1, AT3G22360…
.GO:0032991	CC	p	protein-containing complex	52/2064	1820/27416	3.20463e-10	1	52	0	AT1G01660.1, AT1G01670.1, AT1G20620.1, AT1G29910.1, AT1G29920.1, AT1G29965.1, AT1G33120.1, AT1G47550.2, AT1G52030.2, AT1G54230.1, AT1G56030.1, AT1G59790.1, AT2G05070.1, AT2G14720.1, AT2G27710.1, AT2G28640.1, AT2G34420.1, AT2G45910.1, AT2G46280.1, AT3G09520.1, AT3G14210.1, AT3G21830.1, AT3G21840.1, AT3G26020.4, AT3G27070.2, AT3G27840.1, AT3G28300.1, AT3G28710.1, AT3G61110.1, AT4G11830.2, AT4G31480…
....GO:0044434	CC	p	chloroplast part	23/2064	964/27416	3.34209e-10	5	23	0	AT1G20620.1, AT1G29390.1, AT1G29910.1, AT1G29920.1, AT2G05070.1, AT2G30860.1, AT2G34420.1, AT2G42530.1, AT2G43090.1, AT3G14210.1, AT3G14415.2, AT3G16540.1, AT3G25760.1, AT3G25770.1, AT3G26070.1, AT4G20990.1, AT5G17520.1, AT5G24400.1, AT5G35210.1, AT5G38410.3, AT5G38420.1, AT5G63980.1, ATCG00340.1
....GO:0005634	CC	p	nucleus	80/2064	2163/27416	3.59873e-10	5	80	0	AT1G02920.1, AT1G10585.1, AT1G20700.1, AT1G24190.1, AT1G24220.1, AT1G27260.1, AT1G27360.1, AT1G28450.1, AT1G29500.1, AT1G29660.1, AT1G31140.2, AT1G31630.1, AT1G43600.1, AT1G47210.2, AT1G47220.1, AT1G54230.1, AT1G65790.1, AT1G66610.1, AT1G66620.1, AT1G66650.1, AT2G19760.1, AT2G22090.2, AT2G22750.2, AT2G22760.1, AT2G27710.1, AT2G31210.1, AT2G40340.1, AT2G42430.1, AT2G47220.1, AT3G08720.1, AT3G14210…
.GO:0044422	CC	p	organelle part	64/2064	2484/27416	4.24637e-10	1	64	0	AT1G07025.1, AT1G07920.1, AT1G08920.2, AT1G20620.1, AT1G20693.1, AT1G29390.1, AT1G29500.1, AT1G29910.1, AT1G29920.1, AT1G29965.1, AT1G30400.1, AT1G33120.1, AT1G48850.1, AT1G54000.1, AT1G54230.1, AT2G05070.1, AT2G14720.1, AT2G19760.1, AT2G27710.1, AT2G30860.1, AT2G34420.1, AT2G38150.1, AT2G39790.1, AT2G42530.1, AT2G43090.1, AT3G10490.2, AT3G13080.1, AT3G14210.1, AT3G14415.2, AT3G16540.1, AT3G22360…
.....GO:0009507	CC	p	chloroplast	91/2064	2895/27416	4.31458e-10	6	91	0	AT1G02470.2, AT1G07920.1, AT1G08890.1, AT1G15170.1, AT1G20620.1, AT1G27170.1, AT1G29910.1, AT1G29920.1, AT1G31080.1, AT1G33120.1, AT1G33590.1, AT1G48850.1, AT1G50790.1, AT1G50820.1, AT1G55420.1, AT1G63870.1, AT1G65486.1, AT1G66970.2, AT1G69523.1, AT1G72150.1, AT1G74180.1, AT1G78370.1, AT1G79330.1, AT1G80555.1, AT2G02070.1, AT2G03520.1, AT2G05070.1, AT2G23070.1, AT2G25320.1, AT2G27710.1, AT2G30860…
....GO:0009536	CC	p	plastid	93/2064	2956/27416	4.92109e-10	5	93	0	AT1G02470.2, AT1G07920.1, AT1G08890.1, AT1G15170.1, AT1G20620.1, AT1G21650.3, AT1G27170.1, AT1G29910.1, AT1G29920.1, AT1G31080.1, AT1G33120.1, AT1G33590.1, AT1G48850.1, AT1G50790.1, AT1G50820.1, AT1G55420.1, AT1G63870.1, AT1G65486.1, AT1G66970.2, AT1G69523.1, AT1G72150.1, AT1G74180.1, AT1G78370.1, AT1G79330.1, AT1G80555.1, AT2G02070.1, AT2G03520.1, AT2G05070.1, AT2G23070.1, AT2G25320.1, AT2G27710…
...GO:0044444	CC	p	cytoplasmic part	228/2064	5957/27416	5.65005e-10	3	228	0	AT1G02190.1, AT1G02470.2, AT1G02920.1, AT1G02940.1, AT1G04750.1, AT1G05540.1, AT1G06290.1, AT1G07025.1, AT1G07920.1, AT1G07930.1, AT1G08890.1, AT1G08920.2, AT1G10060.2, AT1G15170.1, AT1G16400.1, AT1G20620.1, AT1G21100.1, AT1G21110.1, AT1G21120.1, AT1G21250.1, AT1G21650.3, AT1G26710.1, AT1G27170.1, AT1G28580.1, AT1G29390.1, AT1G29910.1, AT1G29920.1, AT1G29965.1, AT1G30400.1, AT1G31080.1, AT1G33120…
..GO:0043227	CC	p	membrane-bounded organelle	254/2064	6686/27416	5.91035e-10	2	254	0	AT1G02190.1, AT1G02470.2, AT1G02920.1, AT1G02940.1, AT1G04750.1, AT1G05540.1, AT1G06290.1, AT1G07920.1, AT1G07930.1, AT1G08890.1, AT1G10060.2, AT1G10585.1, AT1G15170.1, AT1G16400.1, AT1G20620.1, AT1G20700.1, AT1G21250.1, AT1G21650.3, AT1G24190.1, AT1G24220.1, AT1G26710.1, AT1G27170.1, AT1G27260.1, AT1G27360.1, AT1G28450.1, AT1G28580.1, AT1G29500.1, AT1G29660.1, AT1G29910.1, AT1G29920.1, AT1G30400…
..GO:0043229	CC	p	intracellular organelle	269/2064	7140/27416	5.97674e-10	3	269	0	AT1G02190.1, AT1G02470.2, AT1G02920.1, AT1G02940.1, AT1G04750.1, AT1G05540.1, AT1G06290.1, AT1G07920.1, AT1G07930.1, AT1G08890.1, AT1G10060.2, AT1G10585.1, AT1G15170.1, AT1G16400.1, AT1G20620.1, AT1G20700.1, AT1G21250.1, AT1G21650.3, AT1G24190.1, AT1G24220.1, AT1G26710.1, AT1G27170.1, AT1G27260.1, AT1G27360.1, AT1G28450.1, AT1G28580.1, AT1G29500.1, AT1G29660.1, AT1G29910.1, AT1G29920.1, AT1G29965…
.GO:0043226	CC	p	organelle	269/2064	7140/27416	5.97674e-10	1	269	0	AT1G02190.1, AT1G02470.2, AT1G02920.1, AT1G02940.1, AT1G04750.1, AT1G05540.1, AT1G06290.1, AT1G07920.1, AT1G07930.1, AT1G08890.1, AT1G10060.2, AT1G10585.1, AT1G15170.1, AT1G16400.1, AT1G20620.1, AT1G20700.1, AT1G21250.1, AT1G21650.3, AT1G24190.1, AT1G24220.1, AT1G26710.1, AT1G27170.1, AT1G27260.1, AT1G27360.1, AT1G28450.1, AT1G28580.1, AT1G29500.1, AT1G29660.1, AT1G29910.1, AT1G29920.1, AT1G29965…
...GO:0043231	CC	p	intracellular membrane-bounded organelle	253/2064	6644/27416	6.39297e-10	4	253	0	AT1G02190.1, AT1G02470.2, AT1G02920.1, AT1G02940.1, AT1G05540.1, AT1G06290.1, AT1G07920.1, AT1G07930.1, AT1G08890.1, AT1G10060.2, AT1G10585.1, AT1G15170.1, AT1G16400.1, AT1G20620.1, AT1G20700.1, AT1G21250.1, AT1G21650.3, AT1G24190.1, AT1G24220.1, AT1G26710.1, AT1G27170.1, AT1G27260.1, AT1G27360.1, AT1G28450.1, AT1G28580.1, AT1G29500.1, AT1G29660.1, AT1G29910.1, AT1G29920.1, AT1G30400.1, AT1G31080…
..GO:0044424	CC	p	intracellular part	341/2064	8642/27416	6.93045e-10	2	341	0	AT1G01660.1, AT1G01670.1, AT1G02190.1, AT1G02470.2, AT1G02920.1, AT1G02940.1, AT1G04750.1, AT1G05540.1, AT1G06290.1, AT1G07025.1, AT1G07920.1, AT1G07930.1, AT1G08890.1, AT1G08920.2, AT1G10060.2, AT1G10360.1, AT1G10585.1, AT1G10710.1, AT1G15170.1, AT1G16400.1, AT1G17170.1, AT1G17180.1, AT1G20620.1, AT1G20693.1, AT1G20700.1, AT1G21100.1, AT1G21110.1, AT1G21120.1, AT1G21250.1, AT1G21650.3, AT1G24190…
...GO:0044428	CC	p	nuclear part	10/2064	534/27416	1.02501e-08	4	10	0	AT1G07920.1, AT1G29500.1, AT1G33120.1, AT1G48850.1, AT2G19760.1, AT2G27710.1, AT3G10490.2, AT4G01540.1, AT5G47120.1, AT5G62690.1
....GO:0005739	CC	p	mitochondrion	33/2064	989/27416	2.60608e-08	5	33	0	AT1G02940.1, AT1G05540.1, AT1G07920.1, AT1G07930.1, AT1G10060.2, AT1G20620.1, AT1G26710.1, AT1G29910.1, AT1G61960.1, AT1G62110.1, AT1G62670.1, AT1G65630.1, AT1G69520.1, AT2G18200.1, AT2G20710.1, AT2G30420.1, AT2G45930.1, AT3G05780.1, AT3G22360.1, AT3G47730.1, AT3G50150.1, AT3G50930.1, AT4G13850.1, AT4G14230.1, AT4G20830.1, AT4G28620.1, AT5G08670.1, AT5G08680.1, AT5G09590.1, AT5G13430.1, AT5G54550…
..GO:1990904	CC	p	ribonucleoprotein complex	13/2064	551/27416	1.92787e-07	2	13	0.002	AT1G20620.1, AT1G29965.1, AT1G33120.1, AT2G27710.1, AT3G14210.1, AT3G27840.1, AT3G61110.1, AT4G11830.2, AT5G09490.1, AT5G09500.1, AT5G24770.1, AT5G38410.3, AT5G38420.1
..GO:0098796	CC	p	membrane protein complex	10/2064	468/27416	5.13519e-07	2	10	0.002	AT3G27070.2, AT3G28300.1, AT3G28710.1, AT4G31480.1, AT4G33260.1, AT5G08670.1, AT5G08680.1, AT5G13430.1, AT5G22770.1, ATCG00340.1
..GO:0043228	CC	p	non-membrane-bounded organelle	28/2064	815/27416	1.02847e-06	2	28	0.004	AT1G07920.1, AT1G20620.1, AT1G29500.1, AT1G29965.1, AT1G33120.1, AT1G48850.1, AT2G19030.1, AT2G19760.1, AT2G27710.1, AT3G10490.2, AT3G14210.1, AT3G27840.1, AT3G55000.1, AT3G61110.1, AT4G11830.2, AT4G29340.1, AT5G07510.1, AT5G07520.1, AT5G07530.1, AT5G07540.1, AT5G07550.1, AT5G09490.1, AT5G09500.1, AT5G24770.1, AT5G38410.3, AT5G38420.1, AT5G55300.2, AT5G62690.1
...GO:0043232	CC	p	intracellular non-membrane-bounded organelle	28/2064	815/27416	1.02847e-06	4	28	0.004	AT1G07920.1, AT1G20620.1, AT1G29500.1, AT1G29965.1, AT1G33120.1, AT1G48850.1, AT2G19030.1, AT2G19760.1, AT2G27710.1, AT3G10490.2, AT3G14210.1, AT3G27840.1, AT3G55000.1, AT3G61110.1, AT4G11830.2, AT4G29340.1, AT5G07510.1, AT5G07520.1, AT5G07530.1, AT5G07540.1, AT5G07550.1, AT5G09490.1, AT5G09500.1, AT5G24770.1, AT5G38410.3, AT5G38420.1, AT5G55300.2, AT5G62690.1
..GO:1902494	CC	p	catalytic complex	19/2064	630/27416	1.78657e-06	2	19	0.004	AT1G01660.1, AT1G01670.1, AT1G52030.2, AT1G56030.1, AT1G59790.1, AT2G45910.1, AT2G46280.1, AT3G21830.1, AT3G21840.1, AT3G26020.4, AT4G33260.1, AT5G08670.1, AT5G13430.1, AT5G18320.1, AT5G18330.1, AT5G19990.1, AT5G38410.3, AT5G38420.1, AT5G61550.2
.....GO:0047134	MF	e	protein-disulfide reductase activity	41/2064	168/27416	4.60965e-11	5	41	0	AT1G44020.1, AT1G55380.1, AT1G55390.1, AT1G55420.1, AT1G55430.1, AT1G66440.1, AT2G02610.1, AT2G02620.1, AT2G02630.1, AT2G02680.1, AT2G02690.1, AT2G13900.1, AT2G17590.1, AT2G19650.1, AT2G21830.1, AT2G21840.1, AT2G37800.1, AT2G37810.1, AT2G44370.1, AT2G44380.1, AT3G06990.1, AT3G11385.1, AT3G11390.1, AT3G26240.1, AT3G27473.1, AT3G27480.1, AT3G27490.1, AT3G46800.1, AT3G59120.1, AT4G01920.1, AT4G01925…
....GO:0016668	MF	e	oxidoreductase activity, acting on a sulfur group of donors, NAD(P) as acceptor	41/2064	177/27416	6.66448e-11	4	41	0	AT1G44020.1, AT1G55380.1, AT1G55390.1, AT1G55420.1, AT1G55430.1, AT1G66440.1, AT2G02610.1, AT2G02620.1, AT2G02630.1, AT2G02680.1, AT2G02690.1, AT2G13900.1, AT2G17590.1, AT2G19650.1, AT2G21830.1, AT2G21840.1, AT2G37800.1, AT2G37810.1, AT2G44370.1, AT2G44380.1, AT3G06990.1, AT3G11385.1, AT3G11390.1, AT3G26240.1, AT3G27473.1, AT3G27480.1, AT3G27490.1, AT3G46800.1, AT3G59120.1, AT4G01920.1, AT4G01925…
...GO:0019825	MF	e	oxygen binding	57/2064	232/27416	1.13535e-10	3	57	0	AT1G13090.1, AT1G13100.1, AT1G13140.1, AT1G16400.1, AT1G33720.1, AT1G58260.1, AT1G64930.1, AT1G64940.1, AT1G74540.1, AT2G27000.1, AT2G28850.1, AT2G34490.1, AT2G45550.1, AT2G45570.1, AT2G46950.1, AT3G10560.1, AT3G14610.1, AT3G14640.1, AT3G14650.1, AT3G14680.1, AT3G20100.1, AT3G20110.1, AT3G20120.1, AT3G20940.1, AT3G20950.1, AT3G26150.1, AT3G26160.1, AT3G26170.1, AT3G26190.1, AT3G26220.1, AT3G26270…
....GO:0052689	MF	e	carboxylic ester hydrolase activity	64/2064	351/27416	1.22094e-10	4	64	0	AT1G09360.1, AT1G11580.1, AT1G20120.1, AT1G28570.1, AT1G28580.1, AT1G28590.1, AT1G28600.1, AT1G28640.1, AT1G28650.1, AT1G28660.1, AT1G29660.1, AT1G50325.1, AT1G54000.1, AT1G54010.1, AT1G54020.2, AT1G75880.1, AT1G75890.1, AT1G75910.1, AT1G75920.1, AT2G03980.1, AT2G23560.1, AT2G23600.1, AT2G23610.1, AT2G31425.1, AT2G31430.1, AT2G31540.1, AT2G36700.1, AT2G47030.1, AT2G47040.1, AT3G14210.1, AT3G17150…
......GO:0005506	MF	e	iron ion binding	77/2064	370/27416	1.2754e-10	6	77	0	AT1G01580.1, AT1G02190.1, AT1G13090.1, AT1G13100.1, AT1G13140.1, AT1G16400.1, AT1G17010.1, AT1G20620.1, AT1G33720.1, AT1G58260.1, AT1G64930.1, AT1G64940.1, AT1G74540.1, AT2G27000.1, AT2G28850.1, AT2G34490.1, AT2G45550.1, AT2G45560.1, AT2G45570.1, AT2G46950.1, AT3G02580.1, AT3G10560.1, AT3G14610.1, AT3G14640.1, AT3G14650.1, AT3G14680.1, AT3G19000.1, AT3G20100.1, AT3G20110.1, AT3G20120.1, AT3G20935…
...GO:0020037	MF	e	heme binding	74/2064	373/27416	1.49168e-10	4	74	0	AT1G05240.1, AT1G05250.1, AT1G13090.1, AT1G13100.1, AT1G13140.1, AT1G16400.1, AT1G20620.1, AT1G33720.1, AT1G58260.1, AT1G64930.1, AT1G64940.1, AT1G74540.1, AT2G18140.1, AT2G27000.1, AT2G28850.1, AT2G34490.1, AT2G38380.1, AT2G45550.1, AT2G45560.1, AT2G45570.1, AT2G46950.1, AT3G10560.1, AT3G14610.1, AT3G14640.1, AT3G14650.1, AT3G14680.1, AT3G20100.1, AT3G20110.1, AT3G20120.1, AT3G20935.1, AT3G20940…
...GO:0004497	MF	e	monooxygenase activity	67/2064	305/27416	1.82928e-10	3	67	0	AT1G12130.1, AT1G13090.1, AT1G13100.1, AT1G13140.1, AT1G16400.1, AT1G33720.1, AT1G58260.1, AT1G62540.1, AT1G62560.1, AT1G64930.1, AT1G64940.1, AT1G74540.1, AT2G27000.1, AT2G28850.1, AT2G45550.1, AT2G45560.1, AT2G45570.1, AT2G46950.1, AT3G10560.1, AT3G14610.1, AT3G14640.1, AT3G14650.1, AT3G14680.1, AT3G20100.1, AT3G20110.1, AT3G20120.1, AT3G20935.1, AT3G20940.1, AT3G20950.1, AT3G26150.1, AT3G26160…
...GO:0016705	MF	e	oxidoreductase activity, acting on paired donors, with incorporation or reduction of molecular oxygen	100/2064	462/27416	1.96482e-10	3	100	0	AT1G03400.1, AT1G06080.1, AT1G06090.1, AT1G06350.1, AT1G06640.1, AT1G06645.1, AT1G12130.1, AT1G13090.1, AT1G13100.1, AT1G13140.1, AT1G14120.1, AT1G16400.1, AT1G17010.1, AT1G33720.1, AT1G52790.1, AT1G52800.1, AT1G58260.1, AT1G62540.1, AT1G62560.1, AT1G64930.1, AT1G64940.1, AT1G74540.1, AT1G80330.1, AT2G22260.1, AT2G27000.1, AT2G28850.1, AT2G30830.1, AT2G34490.1, AT2G45550.1, AT2G45560.1, AT2G45570…
...GO:0046906	MF	e	tetrapyrrole binding	79/2064	406/27416	2.33228e-10	3	79	0	AT1G05240.1, AT1G05250.1, AT1G13090.1, AT1G13100.1, AT1G13140.1, AT1G16400.1, AT1G20620.1, AT1G29910.1, AT1G29920.1, AT1G33720.1, AT1G58260.1, AT1G64930.1, AT1G64940.1, AT1G74540.1, AT2G05070.1, AT2G18140.1, AT2G27000.1, AT2G28850.1, AT2G34420.1, AT2G34490.1, AT2G38380.1, AT2G45550.1, AT2G45560.1, AT2G45570.1, AT2G46950.1, AT3G10560.1, AT3G14610.1, AT3G14640.1, AT3G14650.1, AT3G14680.1, AT3G20100…
..GO:0016491	MF	e	oxidoreductase activity	237/2064	1784/27416	2.95785e-10	2	237	0	AT1G01580.1, AT1G02190.1, AT1G03400.1, AT1G05240.1, AT1G05250.1, AT1G06080.1, AT1G06090.1, AT1G06290.1, AT1G06350.1, AT1G06640.1, AT1G06645.1, AT1G09490.1, AT1G09500.1, AT1G12130.1, AT1G13090.1, AT1G13100.1, AT1G13140.1, AT1G14120.1, AT1G14185.1, AT1G16400.1, AT1G17010.1, AT1G19550.1, AT1G20620.1, AT1G21850.1, AT1G22430.1, AT1G26380.1, AT1G26390.1, AT1G26400.1, AT1G26410.1, AT1G30700.1, AT1G30710…
.GO:0003824	MF	e	catalytic activity	883/2064	8700/27416	6.37183e-10	1	883	0	AT1G01580.1, AT1G01660.1, AT1G01670.1, AT1G02190.1, AT1G02300.1, AT1G02520.1, AT1G02920.1, AT1G02940.1, AT1G03220.1, AT1G03400.1, AT1G05240.1, AT1G05250.1, AT1G05650.1, AT1G05675.1, AT1G06020.1, AT1G06080.1, AT1G06090.1, AT1G06290.1, AT1G06350.1, AT1G06640.1, AT1G06645.1, AT1G07240.1, AT1G07250.1, AT1G07550.1, AT1G07870.2, AT1G07920.1, AT1G07930.1, AT1G09360.1, AT1G09490.1, AT1G09500.1, AT1G09880…
...GO:0009055	MF	e	electron transfer activity	82/2064	532/27416	6.44808e-10	3	82	0	AT1G01580.1, AT1G13090.1, AT1G13100.1, AT1G13140.1, AT1G16400.1, AT1G26380.1, AT1G26390.1, AT1G26400.1, AT1G26410.1, AT1G30700.1, AT1G30710.1, AT1G30720.1, AT1G33720.1, AT1G58260.1, AT1G64930.1, AT1G64940.1, AT1G74540.1, AT2G15770.1, AT2G27000.1, AT2G28850.1, AT2G34490.1, AT2G45550.1, AT2G45560.1, AT2G45570.1, AT2G46950.1, AT3G10560.1, AT3G14610.1, AT3G14640.1, AT3G14650.1, AT3G14680.1, AT3G20100…
..GO:0016787	MF	e	hydrolase activity	314/2064	3043/27416	3.20369e-09	2	314	0	AT1G02300.1, AT1G02520.1, AT1G03220.1, AT1G05650.1, AT1G07920.1, AT1G07930.1, AT1G09360.1, AT1G11580.1, AT1G14210.1, AT1G14230.1, AT1G14240.1, AT1G20120.1, AT1G20130.1, AT1G20150.1, AT1G21650.3, AT1G23240.1, AT1G28570.1, AT1G28580.1, AT1G28590.1, AT1G28600.1, AT1G28640.1, AT1G28650.1, AT1G28660.1, AT1G29080.1, AT1G29660.1, AT1G29770.1, AT1G30400.1, AT1G30410.1, AT1G32940.1, AT1G32950.1, AT1G32960…
...GO:0016667	MF	e	oxidoreductase activity, acting on a sulfur group of donors	52/2064	297/27416	1.12747e-08	3	52	0	AT1G19550.1, AT1G44020.1, AT1G55380.1, AT1G55390.1, AT1G55420.1, AT1G55430.1, AT1G66440.1, AT2G02610.1, AT2G02620.1, AT2G02630.1, AT2G02680.1, AT2G02690.1, AT2G13900.1, AT2G17590.1, AT2G19650.1, AT2G21830.1, AT2G21840.1, AT2G37800.1, AT2G37810.1, AT2G44370.1, AT2G44380.1, AT3G06990.1, AT3G11385.1, AT3G11390.1, AT3G26240.1, AT3G27473.1, AT3G27480.1, AT3G27490.1, AT3G46800.1, AT3G59120.1, AT4G01920…
.....GO:0004568	MF	e	chitinase activity	12/2064	24/27416	3.69196e-08	5	12	0	AT2G43570.1, AT2G43580.1, AT2G43590.1, AT2G43600.1, AT2G43610.1, AT4G19720.1, AT4G19730.1, AT4G19740.1, AT4G19750.1, AT4G19770.1, AT4G19800.1, AT4G19810.1
..GO:0048037	MF	e	cofactor binding	122/2064	985/27416	4.92863e-08	2	122	0	AT1G01580.1, AT1G02920.1, AT1G05240.1, AT1G05250.1, AT1G09490.1, AT1G09500.1, AT1G12130.1, AT1G13090.1, AT1G13100.1, AT1G13140.1, AT1G14185.1, AT1G16400.1, AT1G17170.1, AT1G20620.1, AT1G26380.1, AT1G26390.1, AT1G26400.1, AT1G26410.1, AT1G29910.1, AT1G29920.1, AT1G30700.1, AT1G30710.1, AT1G30720.1, AT1G31670.1, AT1G31690.1, AT1G33720.1, AT1G58260.1, AT1G62540.1, AT1G62560.1, AT1G64930.1, AT1G64940…
....GO:0015036	MF	e	disulfide oxidoreductase activity	46/2064	266/27416	1.15674e-07	4	46	0.002	AT1G19550.1, AT1G44020.1, AT1G55380.1, AT1G55390.1, AT1G55420.1, AT1G55430.1, AT1G66440.1, AT2G02610.1, AT2G02620.1, AT2G02630.1, AT2G02680.1, AT2G02690.1, AT2G13900.1, AT2G17590.1, AT2G19650.1, AT2G21830.1, AT2G21840.1, AT2G37800.1, AT2G37810.1, AT2G44370.1, AT2G44380.1, AT3G06990.1, AT3G11385.1, AT3G11390.1, AT3G26240.1, AT3G27473.1, AT3G27480.1, AT3G27490.1, AT3G46800.1, AT3G59120.1, AT4G01920…
....GO:0004364	MF	e	glutathione transferase activity	16/2064	48/27416	2.22498e-07	4	16	0.002	AT1G02920.1, AT1G02940.1, AT1G10360.1, AT1G17170.1, AT1G17180.1, AT1G69920.1, AT1G78340.1, AT1G78370.1, AT2G02380.1, AT2G29440.1, AT2G29460.1, AT2G29470.1, AT2G29480.1, AT2G30860.1, AT5G41210.1, AT5G41220.1
...GO:0017171	MF	e	serine hydrolase activity	35/2064	192/27416	1.18044e-06	3	35	0.004	AT1G20150.1, AT1G32940.1, AT1G32950.1, AT1G32960.1, AT1G65630.1, AT1G66210.1, AT1G73270.1, AT1G73280.1, AT1G73290.1, AT1G73300.1, AT1G74130.1, AT2G22970.3, AT2G22980.4, AT2G22990.3, AT2G23000.1, AT2G24000.1, AT2G35770.1, AT3G05780.1, AT3G12220.1, AT3G12230.1, AT3G16540.1, AT3G46840.1, AT3G52000.1, AT3G52010.1, AT4G10520.1, AT4G10530.1, AT4G10540.1, AT4G21630.1, AT4G21640.1, AT4G36190.1, AT5G45640…
....GO:0008236	MF	e	serine-type peptidase activity	35/2064	192/27416	1.18044e-06	5	35	0.004	AT1G20150.1, AT1G32940.1, AT1G32950.1, AT1G32960.1, AT1G65630.1, AT1G66210.1, AT1G73270.1, AT1G73280.1, AT1G73290.1, AT1G73300.1, AT1G74130.1, AT2G22970.3, AT2G22980.4, AT2G22990.3, AT2G23000.1, AT2G24000.1, AT2G35770.1, AT3G05780.1, AT3G12220.1, AT3G12230.1, AT3G16540.1, AT3G46840.1, AT3G52000.1, AT3G52010.1, AT4G10520.1, AT4G10530.1, AT4G10540.1, AT4G21630.1, AT4G21640.1, AT4G36190.1, AT5G45640…
..GO:0008144	MF	e	drug binding	254/2064	2526/27416	1.29716e-06	2	254	0.004	AT1G02520.1, AT1G07550.1, AT1G07870.2, AT1G12280.1, AT1G13090.1, AT1G13100.1, AT1G13140.1, AT1G16110.1, AT1G16120.1, AT1G16130.1, AT1G16150.1, AT1G16400.1, AT1G21210.1, AT1G21230.1, AT1G21240.1, AT1G21245.1, AT1G21250.1, AT1G21650.3, AT1G27170.1, AT1G29720.1, AT1G29730.1, AT1G29740.1, AT1G29870.1, AT1G30400.1, AT1G30410.1, AT1G33720.1, AT1G36160.1, AT1G48210.1, AT1G51790.1, AT1G51805.1, AT1G51810…
...GO:0004857	MF	e	enzyme inhibitor activity	34/2064	185/27416	1.54348e-06	3	34	0.004	AT1G09360.1, AT1G11580.1, AT1G50325.1, AT1G62160.1, AT1G64020.1, AT1G73325.1, AT2G02120.1, AT2G02130.1, AT2G31425.1, AT2G31430.1, AT2G43510.1, AT2G43520.1, AT2G47030.1, AT2G47040.1, AT3G04320.1, AT3G17150.1, AT3G17220.1, AT3G17225.1, AT3G62170.1, AT4G25250.1, AT5G06860.1, AT5G43570.1, AT5G46930.1, AT5G46940.1, AT5G46950.1, AT5G46960.1, AT5G46980.1, AT5G50030.1, AT5G50040.1, AT5G50050.1, AT5G50060…
.GO:0045735	MF	e	nutrient reservoir activity	17/2064	61/27416	1.64481e-06	1	17	0.004	AT1G03880.1, AT1G18970.1, AT3G04170.1, AT4G27140.1, AT4G27150.1, AT4G27160.1, AT4G37050.1, AT4G37060.2, AT5G07510.1, AT5G07520.1, AT5G07540.1, AT5G38930.1, AT5G38940.1, AT5G38950.1, AT5G39100.1, AT5G39110.1, AT5G39150.1
....GO:0016706	MF	e	oxidoreductase activity, acting on paired donors, with incorporation or reduction of molecular oxygen, 2-oxoglutarate as one donor, and incorporation of one atom each of oxygen into both donors	26/2064	125/27416	1.7721e-06	4	26	0.004	AT1G03400.1, AT1G06640.1, AT1G06645.1, AT1G14120.1, AT1G17010.1, AT1G52790.1, AT1G52800.1, AT1G80330.1, AT2G22260.1, AT2G30830.1, AT3G19000.1, AT3G28480.2, AT3G46480.1, AT3G46490.1, AT3G49620.1, AT4G03050.2, AT4G10490.1, AT4G16765.1, AT4G22870.2, AT4G25300.1, AT4G35810.1, AT5G43440.1, AT5G59530.1, AT5G63580.1, AT5G63590.1, AT5G63595.1
....GO:0046910	MF	e	pectinesterase inhibitor activity	17/2064	64/27416	3.40181e-06	4	17	0.006	AT1G09360.1, AT2G31430.1, AT3G17150.1, AT3G17220.1, AT3G17225.1, AT4G25250.1, AT5G46930.1, AT5G46940.1, AT5G46950.1, AT5G46960.1, AT5G46980.1, AT5G50030.1, AT5G50040.1, AT5G50050.1, AT5G50060.1, AT5G62340.1, AT5G62350.1
....GO:0016758	MF	e	transferase activity, transferring hexosyl groups	58/2064	411/27416	4.4835e-06	4	58	0.008	AT1G05675.1, AT1G07240.1, AT1G07250.1, AT1G14070.1, AT1G14080.1, AT1G14100.1, AT1G16980.1, AT1G22340.1, AT1G22360.1, AT1G22370.2, AT1G22380.1, AT1G64910.1, AT1G68380.1, AT2G03210.1, AT2G15370.1, AT2G15480.1, AT2G18560.1, AT2G23250.1, AT2G29740.1, AT2G30140.1, AT2G32530.1, AT2G32610.1, AT2G36750.1, AT2G36760.1, AT2G36770.1, AT2G36780.1, AT2G36790.1, AT2G38150.1, AT2G43820.1, AT3G21750.1, AT3G21780…
...GO:0016651	MF	e	oxidoreductase activity, acting on NAD(P)H	42/2064	265/27416	5.3367e-06	3	42	0.008	AT1G44020.1, AT1G55380.1, AT1G55390.1, AT1G55420.1, AT1G55430.1, AT1G66440.1, AT1G75290.1, AT2G02610.1, AT2G02620.1, AT2G02630.1, AT2G02680.1, AT2G02690.1, AT2G13900.1, AT2G17590.1, AT2G19650.1, AT2G21830.1, AT2G21840.1, AT2G37800.1, AT2G37810.1, AT2G44370.1, AT2G44380.1, AT3G06990.1, AT3G11385.1, AT3G11390.1, AT3G26240.1, AT3G27473.1, AT3G27480.1, AT3G27490.1, AT3G46800.1, AT3G59120.1, AT4G01920…
....GO:0008194	MF	e	UDP-glycosyltransferase activity	40/2064	252/27416	6.42836e-06	4	40	0.01	AT1G07240.1, AT1G07250.1, AT1G16980.1, AT1G22340.1, AT1G22360.1, AT1G22370.2, AT1G22380.1, AT1G68380.1, AT2G15480.1, AT2G18560.1, AT2G23250.1, AT2G29740.1, AT2G30140.1, AT2G32530.1, AT2G32610.1, AT2G36750.1, AT2G36760.1, AT2G36770.1, AT2G36780.1, AT2G36790.1, AT2G43820.1, AT3G21750.1, AT3G21780.1, AT3G21790.1, AT3G46680.1, AT3G46690.1, AT3G55700.1, AT4G15480.1, AT4G15490.1, AT4G23990.1, AT4G24000…
....GO:0016298	MF	e	lipase activity	27/2064	142/27416	6.79777e-06	4	27	0.01	AT1G20120.1, AT1G20130.1, AT1G23240.1, AT1G28570.1, AT1G28580.1, AT1G28640.1, AT1G54000.1, AT1G75880.1, AT1G75890.1, AT1G75910.1, AT1G75920.1, AT2G19050.1, AT3G03530.1, AT3G43550.1, AT3G48080.1, AT4G11830.2, AT4G20670.1, AT4G29460.1, AT4G34920.1, AT4G37050.1, AT4G37060.2, AT5G03810.1, AT5G24180.1, AT5G24200.1, AT5G24210.1, AT5G24220.1, AT5G58690.1
..GO:0043167	MF	e	ion binding	491/2064	5466/27416	7.74331e-06	2	491	0.01	AT1G01580.1, AT1G02190.1, AT1G02430.1, AT1G02520.1, AT1G02920.1, AT1G05880.2, AT1G07550.1, AT1G07870.2, AT1G07920.1, AT1G07930.1, AT1G12130.1, AT1G12280.1, AT1G13090.1, AT1G13100.1, AT1G13140.1, AT1G14185.1, AT1G16110.1, AT1G16120.1, AT1G16130.1, AT1G16150.1, AT1G16400.1, AT1G17010.1, AT1G17170.1, AT1G18760.1, AT1G18970.1, AT1G20620.1, AT1G21210.1, AT1G21230.1, AT1G21240.1, AT1G21245.1, AT1G21250…
..GO:0003700	MF	p	DNA-binding transcription factor activity	63/2064	1685/27416	3.46621e-10	2	63	0	AT1G02220.1, AT1G02230.1, AT1G07520.1, AT1G10585.1, AT1G20693.1, AT1G20700.1, AT1G27360.1, AT1G28360.1, AT1G28450.1, AT1G31140.2, AT1G31630.1, AT1G34180.2, AT1G60280.1, AT1G60340.1, AT1G66370.1, AT1G66380.1, AT1G76880.1, AT2G02070.1, AT2G22750.2, AT2G22760.1, AT2G24680.2, AT2G26950.1, AT2G29060.1, AT2G30420.1, AT2G31210.1, AT2G40340.1, AT3G10480.3, AT3G10490.2, AT3G10580.1, AT3G23220.1, AT3G46070…
.GO:0140110	MF	p	transcription regulator activity	65/2064	1740/27416	3.49189e-10	1	65	0	AT1G02220.1, AT1G02230.1, AT1G07520.1, AT1G10585.1, AT1G20693.1, AT1G20700.1, AT1G27360.1, AT1G28360.1, AT1G28450.1, AT1G31140.2, AT1G31630.1, AT1G34180.2, AT1G60280.1, AT1G60340.1, AT1G66370.1, AT1G66380.1, AT1G76880.1, AT2G02070.1, AT2G22750.2, AT2G22760.1, AT2G24680.2, AT2G26950.1, AT2G29060.1, AT2G30420.1, AT2G31210.1, AT2G40340.1, AT3G10480.3, AT3G10490.2, AT3G10580.1, AT3G23220.1, AT3G46070…
...GO:0003676	MF	p	nucleic acid binding	110/2064	3169/27416	4.11608e-10	3	110	0	AT1G02220.1, AT1G02230.1, AT1G05880.2, AT1G07920.1, AT1G07930.1, AT1G14210.1, AT1G20693.1, AT1G20700.1, AT1G27360.1, AT1G28360.1, AT1G28450.1, AT1G29560.1, AT1G31140.2, AT1G31280.1, AT1G31630.1, AT1G33120.1, AT1G34180.2, AT1G35730.1, AT1G51520.2, AT1G54230.1, AT1G56030.1, AT1G60280.1, AT1G60340.1, AT1G62670.1, AT1G63470.1, AT1G66370.1, AT1G66380.1, AT1G76810.1, AT2G02070.1, AT2G06904.1, AT2G15180…
....GO:0003677	MF	p	DNA binding	75/2064	1967/27416	4.32563e-10	4	75	0	AT1G02220.1, AT1G02230.1, AT1G20693.1, AT1G20700.1, AT1G27360.1, AT1G28360.1, AT1G28450.1, AT1G31140.2, AT1G31630.1, AT1G34180.2, AT1G54230.1, AT1G60280.1, AT1G60340.1, AT1G63470.1, AT1G66370.1, AT1G66380.1, AT2G21920.1, AT2G22750.2, AT2G22760.1, AT2G24645.1, AT2G24680.2, AT2G26950.1, AT2G30420.1, AT2G31210.1, AT2G40340.1, AT3G10480.3, AT3G10490.2, AT3G10580.1, AT3G10585.1, AT3G13010.1, AT3G13020…
....GO:0003723	MF	p	RNA binding	16/2064	718/27416	6.44443e-10	4	16	0	AT1G07920.1, AT1G07930.1, AT1G14210.1, AT1G33120.1, AT1G35730.1, AT1G56030.1, AT1G62670.1, AT1G76810.1, AT2G19380.1, AT2G22090.2, AT2G29190.1, AT2G47220.1, AT3G48830.1, AT4G13850.1, AT4G20910.1, AT5G23770.2
..GO:0003735	MF	p	structural constituent of ribosome	7/2064	407/27416	2.17517e-07	2	7	0.002	AT1G29965.1, AT1G33120.1, AT2G27710.1, AT3G27840.1, AT3G61110.1, AT5G09490.1, AT5G09500.1
.....GO:0043565	MF	p	sequence-specific DNA binding	11/2064	487/27416	5.58855e-07	5	11	0.002	AT1G20700.1, AT1G28450.1, AT1G31140.2, AT1G31630.1, AT5G06950.1, AT5G50470.1, AT5G50480.1, AT5G51860.1, AT5G65050.3, AT5G65060.1, AT5G65070.3
.GO:0005198	MF	p	structural molecule activity	16/2064	558/27416	3.16379e-06	1	16	0.006	AT1G20130.1, AT1G20693.1, AT1G29965.1, AT1G33120.1, AT2G27710.1, AT2G42090.1, AT3G12440.1, AT3G26070.1, AT3G27840.1, AT3G61110.1, AT4G31480.1, AT5G06630.1, AT5G09490.1, AT5G09500.1, AT5G19770.1, AT5G62690.1

## Sheet: Proximal
# GO	NS	enrichment	name	ratio_in_study	ratio_in_pop	p_uncorrected	depth	study_count	p_fdr	study_items
...GO:0006952	BP	e	defense response	54/790	748/27416	9.87561e-10	3	54	0	AT1G12210.1, AT1G12663.1, AT1G23910.1, AT1G24000.1, AT1G35260.1, AT1G53940.1, AT1G56520.2, AT1G58602.1, AT1G59124.1, AT1G70850.1, AT1G72840.2, AT1G72850.1, AT1G72870.1, AT1G73260.1, AT2G02100.1, AT2G15170.1, AT2G17430.1, AT2G21660.1, AT2G28355.1, AT2G31953.1, AT2G32660.1, AT2G33060.1, AT2G38870.1, AT2G43535.1, AT3G11010.1, AT3G24900.1, AT3G25010.1, AT3G44400.1, AT3G44630.3, AT3G46710.1, AT3G49110…
...GO:0012501	BP	e	programmed cell death	26/790	229/27416	3.06121e-09	3	26	0	AT1G12210.1, AT1G56520.2, AT1G58602.1, AT1G59124.1, AT1G72840.2, AT1G72850.1, AT1G72870.1, AT1G73260.1, AT3G44400.1, AT3G44630.3, AT3G46710.1, AT4G16860.1, AT4G16940.1, AT4G16960.1, AT4G23130.2, AT4G23280.1, AT5G18350.1, AT5G18360.1, AT5G38340.1, AT5G45200.1, AT5G45210.1, AT5G45260.1, AT5G45440.1, AT5G46450.1, AT5G46490.2, AT5G66630.1
....GO:0006915	BP	e	apoptotic process	23/790	182/27416	3.15109e-09	4	23	0	AT1G12210.1, AT1G56520.2, AT1G58602.1, AT1G59124.1, AT1G72840.2, AT1G72850.1, AT1G72870.1, AT3G44400.1, AT3G44630.3, AT3G46710.1, AT4G16860.1, AT4G16940.1, AT4G16960.1, AT5G18350.1, AT5G18360.1, AT5G38340.1, AT5G45200.1, AT5G45210.1, AT5G45260.1, AT5G45440.1, AT5G46450.1, AT5G46490.2, AT5G66630.1
..GO:0008219	BP	e	cell death	27/790	264/27416	1.47274e-08	2	27	0	AT1G12210.1, AT1G56520.2, AT1G58602.1, AT1G59124.1, AT1G72840.2, AT1G72850.1, AT1G72870.1, AT1G73260.1, AT2G17430.1, AT3G44400.1, AT3G44630.3, AT3G46710.1, AT4G16860.1, AT4G16940.1, AT4G16960.1, AT4G23130.2, AT4G23280.1, AT5G18350.1, AT5G18360.1, AT5G38340.1, AT5G45200.1, AT5G45210.1, AT5G45260.1, AT5G45440.1, AT5G46450.1, AT5G46490.2, AT5G66630.1
...GO:0045087	BP	e	innate immune response	23/790	270/27416	4.12846e-06	4	23	0.006	AT1G56520.2, AT1G72840.2, AT1G72850.1, AT1G72870.1, AT2G21660.1, AT3G44400.1, AT3G44630.3, AT4G16860.1, AT4G16930.1, AT4G16940.1, AT4G16960.1, AT4G23190.1, AT5G18350.1, AT5G18360.1, AT5G38340.1, AT5G44900.1, AT5G45000.1, AT5G45200.1, AT5G45210.1, AT5G45220.1, AT5G45260.1, AT5G46450.1, AT5G46490.2
..GO:0006955	BP	e	immune response	23/790	274/27416	5.27327e-06	2	23	0.006	AT1G56520.2, AT1G72840.2, AT1G72850.1, AT1G72870.1, AT2G21660.1, AT3G44400.1, AT3G44630.3, AT4G16860.1, AT4G16930.1, AT4G16940.1, AT4G16960.1, AT4G23190.1, AT5G18350.1, AT5G18360.1, AT5G38340.1, AT5G44900.1, AT5G45000.1, AT5G45200.1, AT5G45210.1, AT5G45220.1, AT5G45260.1, AT5G46450.1, AT5G46490.2
..GO:0009628	BP	p	response to abiotic stimulus	13/790	1485/27416	6.578e-08	2	13	0	AT1G13080.1, AT1G51470.1, AT1G73260.1, AT2G21660.1, AT3G15850.1, AT3G22310.1, AT3G23570.1, AT3G49110.1, AT3G59220.1, AT5G11180.1, AT5G56010.1, AT5G58670.1, AT5G60920.1
...GO:1901360	BP	p	organic cyclic compound metabolic process	21/790	1807/27416	6.14167e-07	3	21	0	AT1G07470.1, AT1G09480.1, AT1G14640.1, AT1G20720.1, AT1G22260.1, AT1G27820.1, AT1G30660.1, AT1G77520.1, AT1G79890.1, AT2G15400.1, AT2G21660.1, AT2G38210.1, AT3G45577.1, AT4G00600.1, AT4G13870.2, AT4G15340.1, AT4G20520.1, AT5G04110.1, AT5G10605.1, AT5G52470.1, AT5G56060.1
.GO:0032502	BP	p	developmental process	20/790	1742/27416	8.38906e-07	1	20	0	AT1G34550.1, AT1G63530.1, AT1G67440.1, AT1G71270.1, AT1G72970.1, AT2G17090.1, AT2G19520.1, AT2G21660.1, AT2G34220.1, AT2G35070.1, AT3G16440.1, AT3G49110.1, AT4G01520.1, AT4G13890.1, AT4G14713.1, AT4G26420.1, AT5G22420.1, AT5G37890.1, AT5G39750.1, AT5G45980.1
...GO:0046483	BP	p	heterocycle metabolic process	18/790	1609/27416	1.54754e-06	3	18	0	AT1G07470.1, AT1G14640.1, AT1G20720.1, AT1G22260.1, AT1G27820.1, AT1G30660.1, AT1G79890.1, AT2G15400.1, AT2G21660.1, AT2G38210.1, AT3G45577.1, AT4G00600.1, AT4G13870.2, AT4G20520.1, AT5G04110.1, AT5G10605.1, AT5G52470.1, AT5G56060.1
...GO:0006725	BP	p	cellular aromatic compound metabolic process	20/790	1706/27416	2.015e-06	3	20	0	AT1G07470.1, AT1G09480.1, AT1G14640.1, AT1G20720.1, AT1G22260.1, AT1G27820.1, AT1G30660.1, AT1G77520.1, AT1G79890.1, AT2G15400.1, AT2G21660.1, AT2G38210.1, AT3G45577.1, AT4G00600.1, AT4G13870.2, AT4G20520.1, AT5G04110.1, AT5G10605.1, AT5G52470.1, AT5G56060.1
...GO:0034641	BP	p	cellular nitrogen compound metabolic process	28/790	2066/27416	2.89865e-06	3	28	0.004	AT1G07470.1, AT1G14640.1, AT1G20720.1, AT1G22260.1, AT1G27820.1, AT1G30660.1, AT1G58684.1, AT1G58983.1, AT1G74050.1, AT1G79890.1, AT2G15400.1, AT2G21660.1, AT2G38210.1, AT2G40510.1, AT3G06680.1, AT3G27830.1, AT3G43980.1, AT3G45577.1, AT3G48960.1, AT4G00600.1, AT4G08350.1, AT4G08870.1, AT4G13870.2, AT4G20520.1, AT5G04110.1, AT5G10605.1, AT5G52470.1, AT5G56060.1
...GO:0006810	BP	p	transport	24/790	1854/27416	4.99133e-06	3	24	0.006	AT1G16370.1, AT1G23900.1, AT1G27940.1, AT1G33100.1, AT1G62262.1, AT1G66760.2, AT1G67650.1, AT1G79360.1, AT2G02020.1, AT2G16950.1, AT2G21660.1, AT3G05155.1, AT3G13710.1, AT3G22580.1, AT3G25260.1, AT3G28390.1, AT4G05130.1, AT4G22485.1, AT4G22513.1, AT5G09690.2, AT5G09710.1, AT5G11180.1, AT5G38180.1, AT5G55410.2
.GO:0051179	BP	p	localization	26/790	1932/27416	5.61141e-06	1	26	0.006	AT1G16370.1, AT1G23900.1, AT1G27940.1, AT1G33100.1, AT1G62262.1, AT1G66760.2, AT1G67650.1, AT1G79360.1, AT2G02020.1, AT2G16950.1, AT2G21660.1, AT2G46455.1, AT3G05155.1, AT3G13710.1, AT3G22580.1, AT3G25260.1, AT3G28390.1, AT4G05130.1, AT4G22485.1, AT4G22513.1, AT5G07560.1, AT5G09690.2, AT5G09710.1, AT5G11180.1, AT5G38180.1, AT5G55410.2
...GO:1901576	BP	p	organic substance biosynthetic process	32/790	2197/27416	7.56707e-06	3	32	0.008	AT1G07470.1, AT1G09480.1, AT1G12140.1, AT1G24793.1, AT1G24880.1, AT1G25145.1, AT1G54580.1, AT1G58684.1, AT1G58983.1, AT1G60450.1, AT1G74050.1, AT1G77520.1, AT2G15400.1, AT2G18620.1, AT2G38210.1, AT2G40510.1, AT3G06680.1, AT3G14510.1, AT3G14530.1, AT3G15850.1, AT3G27830.1, AT3G29590.1, AT3G43980.1, AT3G48960.1, AT4G00600.1, AT4G01750.1, AT4G08350.1, AT4G13280.1, AT4G14710.5, AT4G15290.1, AT4G15340…
..GO:0051234	BP	p	establishment of localization	25/790	1871/27416	7.83651e-06	2	25	0.008	AT1G16370.1, AT1G23900.1, AT1G27940.1, AT1G33100.1, AT1G62262.1, AT1G66760.2, AT1G67650.1, AT1G79360.1, AT2G02020.1, AT2G16950.1, AT2G21660.1, AT2G46455.1, AT3G05155.1, AT3G13710.1, AT3G22580.1, AT3G25260.1, AT3G28390.1, AT4G05130.1, AT4G22485.1, AT4G22513.1, AT5G09690.2, AT5G09710.1, AT5G11180.1, AT5G38180.1, AT5G55410.2
..GO:0012505	CC	e	endomembrane system	176/790	3946/27416	1.89575e-09	2	176	0	AT1G07990.1, AT1G08065.1, AT1G11300.1, AT1G11340.1, AT1G12663.1, AT1G14540.1, AT1G16090.1, AT1G17285.1, AT1G20590.1, AT1G29090.1, AT1G32970.1, AT1G33612.1, AT1G34040.1, AT1G34792.1, AT1G34815.1, AT1G34860.1, AT1G35030.1, AT1G35035.1, AT1G50520.1, AT1G50650.1, AT1G51470.1, AT1G51890.1, AT1G52060.1, AT1G53940.1, AT1G57760.1, AT1G58242.1, AT1G58520.2, AT1G58643.1, AT1G58725.1, AT1G58936.1, AT1G61420…
...GO:0044435	CC	p	plastid part	2/790	1011/27416	1.38813e-10	4	2	0	AT3G27830.1, AT4G02482.1
..GO:0044446	CC	p	intracellular organelle part	26/790	2481/27416	3.05559e-10	3	26	0	AT1G07470.1, AT1G22260.1, AT1G23900.1, AT1G54230.1, AT1G58684.1, AT1G58983.1, AT1G62580.1, AT1G71270.1, AT1G74050.1, AT2G15400.1, AT2G16950.1, AT2G19520.1, AT2G40510.1, AT3G06680.1, AT3G21520.1, AT3G27830.1, AT3G43980.1, AT3G45980.1, AT3G48960.1, AT3G58510.1, AT4G00238.1, AT4G02482.1, AT5G11170.1, AT5G27120.1, AT5G52470.1, AT5G56010.1
...GO:0044444	CC	p	cytoplasmic part	75/790	5957/27416	3.09461e-10	3	75	0	AT1G12855.1, AT1G20240.1, AT1G20720.1, AT1G23900.1, AT1G24807.1, AT1G28000.1, AT1G47730.1, AT1G51760.1, AT1G54580.1, AT1G58050.1, AT1G58684.1, AT1G58983.1, AT1G62120.1, AT1G62580.1, AT1G62600.1, AT1G62680.1, AT1G63130.1, AT1G65980.1, AT1G67650.1, AT1G71270.1, AT1G73260.1, AT1G74050.1, AT1G77520.1, AT2G12900.1, AT2G12940.1, AT2G15042.1, AT2G21660.1, AT2G27775.2, AT2G29260.1, AT2G35070.1, AT2G40510…
....GO:0009536	CC	p	plastid	34/790	2956/27416	3.28038e-10	5	34	0	AT1G12855.1, AT1G24807.1, AT1G47730.1, AT1G54580.1, AT1G58050.1, AT1G62680.1, AT1G65980.1, AT2G12900.1, AT2G12940.1, AT2G21660.1, AT2G27775.2, AT2G29260.1, AT2G40510.1, AT2G44230.1, AT2G44630.1, AT3G08630.1, AT3G14490.1, AT3G14530.1, AT3G27830.1, AT3G47090.1, AT3G51640.1, AT3G55200.1, AT4G00600.1, AT4G05490.1, AT4G08870.1, AT4G20210.1, AT4G23280.1, AT5G07650.1, AT5G18360.1, AT5G25980.2, AT5G26260…
..GO:0043229	CC	p	intracellular organelle	117/790	7140/27416	3.32819e-10	3	117	0	AT1G12855.1, AT1G20240.1, AT1G20590.1, AT1G20720.1, AT1G24210.1, AT1G24230.1, AT1G24807.1, AT1G27220.1, AT1G27240.1, AT1G27260.1, AT1G27820.1, AT1G28000.1, AT1G34310.1, AT1G34390.1, AT1G35520.1, AT1G47730.1, AT1G51760.1, AT1G53720.1, AT1G53750.1, AT1G54230.1, AT1G54580.1, AT1G58050.1, AT1G58684.1, AT1G58983.1, AT1G60880.1, AT1G62120.1, AT1G62600.1, AT1G62680.1, AT1G63130.1, AT1G65300.1, AT1G65980…
.GO:0043226	CC	p	organelle	117/790	7140/27416	3.32819e-10	1	117	0	AT1G12855.1, AT1G20240.1, AT1G20590.1, AT1G20720.1, AT1G24210.1, AT1G24230.1, AT1G24807.1, AT1G27220.1, AT1G27240.1, AT1G27260.1, AT1G27820.1, AT1G28000.1, AT1G34310.1, AT1G34390.1, AT1G35520.1, AT1G47730.1, AT1G51760.1, AT1G53720.1, AT1G53750.1, AT1G54230.1, AT1G54580.1, AT1G58050.1, AT1G58684.1, AT1G58983.1, AT1G60880.1, AT1G62120.1, AT1G62600.1, AT1G62680.1, AT1G63130.1, AT1G65300.1, AT1G65980…
..GO:0044424	CC	p	intracellular part	139/790	8642/27416	3.33085e-10	2	139	0	AT1G07470.1, AT1G12855.1, AT1G20240.1, AT1G20590.1, AT1G20720.1, AT1G22260.1, AT1G23900.1, AT1G24210.1, AT1G24230.1, AT1G24807.1, AT1G27130.1, AT1G27220.1, AT1G27240.1, AT1G27260.1, AT1G27820.1, AT1G28000.1, AT1G29550.1, AT1G34310.1, AT1G34390.1, AT1G35520.1, AT1G47730.1, AT1G51760.1, AT1G53720.1, AT1G53750.1, AT1G54230.1, AT1G54580.1, AT1G58050.1, AT1G58684.1, AT1G58983.1, AT1G59670.1, AT1G60880…
...GO:0043231	CC	p	intracellular membrane-bounded organelle	102/790	6644/27416	3.69396e-10	4	102	0	AT1G12855.1, AT1G20240.1, AT1G20590.1, AT1G20720.1, AT1G24210.1, AT1G24230.1, AT1G24807.1, AT1G27220.1, AT1G27240.1, AT1G27260.1, AT1G27820.1, AT1G28000.1, AT1G34310.1, AT1G34390.1, AT1G35520.1, AT1G47730.1, AT1G51760.1, AT1G53720.1, AT1G53750.1, AT1G54230.1, AT1G54580.1, AT1G58050.1, AT1G60880.1, AT1G62120.1, AT1G62600.1, AT1G62680.1, AT1G63130.1, AT1G65300.1, AT1G65980.1, AT1G70030.1, AT1G71270…
....GO:0044434	CC	p	chloroplast part	2/790	964/27416	3.91769e-10	5	2	0	AT3G27830.1, AT4G02482.1
..GO:0043227	CC	p	membrane-bounded organelle	102/790	6686/27416	4.03111e-10	2	102	0	AT1G12855.1, AT1G20240.1, AT1G20590.1, AT1G20720.1, AT1G24210.1, AT1G24230.1, AT1G24807.1, AT1G27220.1, AT1G27240.1, AT1G27260.1, AT1G27820.1, AT1G28000.1, AT1G34310.1, AT1G34390.1, AT1G35520.1, AT1G47730.1, AT1G51760.1, AT1G53720.1, AT1G53750.1, AT1G54230.1, AT1G54580.1, AT1G58050.1, AT1G60880.1, AT1G62120.1, AT1G62600.1, AT1G62680.1, AT1G63130.1, AT1G65300.1, AT1G65980.1, AT1G70030.1, AT1G71270…
.GO:0044422	CC	p	organelle part	26/790	2484/27416	4.70392e-10	1	26	0	AT1G07470.1, AT1G22260.1, AT1G23900.1, AT1G54230.1, AT1G58684.1, AT1G58983.1, AT1G62580.1, AT1G71270.1, AT1G74050.1, AT2G15400.1, AT2G16950.1, AT2G19520.1, AT2G40510.1, AT3G06680.1, AT3G21520.1, AT3G27830.1, AT3G43980.1, AT3G45980.1, AT3G48960.1, AT3G58510.1, AT4G00238.1, AT4G02482.1, AT5G11170.1, AT5G27120.1, AT5G52470.1, AT5G56010.1
.....GO:0009507	CC	p	chloroplast	34/790	2895/27416	4.75326e-10	6	34	0	AT1G12855.1, AT1G24807.1, AT1G47730.1, AT1G54580.1, AT1G58050.1, AT1G62680.1, AT1G65980.1, AT2G12900.1, AT2G12940.1, AT2G21660.1, AT2G27775.2, AT2G29260.1, AT2G40510.1, AT2G44230.1, AT2G44630.1, AT3G08630.1, AT3G14490.1, AT3G14530.1, AT3G27830.1, AT3G47090.1, AT3G51640.1, AT3G55200.1, AT4G00600.1, AT4G05490.1, AT4G08870.1, AT4G20210.1, AT4G23280.1, AT5G07650.1, AT5G18360.1, AT5G25980.2, AT5G26260…
.GO:0016020	CC	p	membrane	57/790	3937/27416	4.88298e-10	1	57	0	AT1G11330.2, AT1G12340.1, AT1G16370.1, AT1G33100.1, AT1G50980.1, AT1G51460.1, AT1G51760.1, AT1G53750.1, AT1G58520.2, AT1G65980.1, AT1G66760.2, AT1G66880.1, AT1G71270.1, AT1G74050.1, AT1G79360.1, AT2G02020.1, AT2G02100.1, AT2G07718.1, AT2G15350.1, AT2G17430.1, AT2G29140.1, AT2G38210.1, AT3G03330.1, AT3G05155.1, AT3G21520.1, AT3G25260.1, AT3G27830.1, AT3G28050.1, AT3G28100.1, AT3G28290.1, AT3G28300…
..GO:0005886	CC	p	plasma membrane	23/790	1929/27416	4.35169e-07	2	23	0	AT1G11330.2, AT1G51760.1, AT1G53750.1, AT1G65980.1, AT1G66880.1, AT1G74050.1, AT2G02100.1, AT2G17430.1, AT2G29140.1, AT2G38210.1, AT3G03330.1, AT3G28290.1, AT3G28300.1, AT3G47210.1, AT3G58510.1, AT3G60950.1, AT4G04720.1, AT4G22690.1, AT4G23180.1, AT4G23270.1, AT5G27070.1, AT5G56010.1, AT5G60920.1
.GO:0032991	CC	p	protein-containing complex	22/790	1820/27416	1.39213e-06	1	22	0	AT1G07470.1, AT1G23900.1, AT1G53750.1, AT1G54230.1, AT1G58684.1, AT1G58983.1, AT1G67650.1, AT1G74050.1, AT2G15400.1, AT2G16950.1, AT2G19520.1, AT2G40510.1, AT3G06680.1, AT3G22310.1, AT3G27830.1, AT3G28300.1, AT3G43980.1, AT3G45980.1, AT3G48960.1, AT3G61390.2, AT4G08350.1, AT5G25980.2
..GO:0031975	CC	p	envelope	0/790	456/27416	2.93288e-06	2	0	0.004
...GO:0031967	CC	p	organelle envelope	0/790	456/27416	2.93288e-06	4	0	0.004
....GO:0043531	MF	e	ADP binding	21/790	143/27416	9.67013e-10	8	21	0	AT1G12210.1, AT1G56520.2, AT1G58602.1, AT1G59124.1, AT1G72840.2, AT1G72850.1, AT1G72870.1, AT3G44400.1, AT3G44630.3, AT3G46710.1, AT4G16860.1, AT4G16940.1, AT4G16960.1, AT5G18350.1, AT5G18360.1, AT5G38340.1, AT5G45200.1, AT5G45210.1, AT5G45260.1, AT5G46450.1, AT5G46490.2
...GO:0004497	MF	e	monooxygenase activity	28/790	305/27416	8.17407e-08	3	28	0	AT1G12140.1, AT1G12160.1, AT1G13080.1, AT1G50520.1, AT1G62580.1, AT1G62600.1, AT1G63370.1, AT1G64900.1, AT2G23190.1, AT2G30750.1, AT3G14630.1, AT3G20080.1, AT3G20090.1, AT3G20110.1, AT3G26170.1, AT3G53280.1, AT3G53290.1, AT4G13290.1, AT4G15330.1, AT4G22690.1, AT4G31950.1, AT4G37400.1, AT4G37410.1, AT5G04630.1, AT5G10600.1, AT5G25140.1, AT5G36110.1, AT5G36140.1
...GO:0004888	MF	e	transmembrane signaling receptor activity	21/790	190/27416	1.5773e-07	3	21	0	AT1G56520.2, AT1G72840.2, AT1G72850.1, AT1G72870.1, AT3G44400.1, AT3G44630.3, AT4G16860.1, AT4G16930.1, AT4G16940.1, AT4G16960.1, AT5G11180.1, AT5G18350.1, AT5G18360.1, AT5G38340.1, AT5G44900.1, AT5G45000.1, AT5G45200.1, AT5G45210.1, AT5G45220.1, AT5G46450.1, AT5G46490.2
..GO:0008144	MF	e	drug binding	118/790	2526/27416	1.78358e-07	2	118	0	AT1G11300.1, AT1G11330.2, AT1G11340.1, AT1G12210.1, AT1G12700.1, AT1G13080.1, AT1G20720.1, AT1G27940.1, AT1G34040.1, AT1G50520.1, AT1G51460.1, AT1G51830.1, AT1G51890.1, AT1G53750.1, AT1G56520.2, AT1G58050.1, AT1G58602.1, AT1G58643.1, AT1G58936.1, AT1G59124.1, AT1G59171.1, AT1G61400.1, AT1G61420.1, AT1G61460.1, AT1G61500.1, AT1G64900.1, AT1G65190.1, AT1G66880.1, AT1G66920.2, AT1G70110.1, AT1G71280…
...GO:0019825	MF	e	oxygen binding	22/790	232/27416	1.14477e-06	3	22	0	AT1G13080.1, AT1G50520.1, AT1G64900.1, AT2G23190.1, AT2G30750.1, AT3G14630.1, AT3G20080.1, AT3G20090.1, AT3G20110.1, AT3G26170.1, AT3G53280.1, AT3G53290.1, AT4G13290.1, AT4G15330.1, AT4G22690.1, AT4G31950.1, AT4G37400.1, AT4G37410.1, AT5G04630.1, AT5G10600.1, AT5G25140.1, AT5G36110.1
..GO:0038023	MF	e	signaling receptor activity	21/790	225/27416	2.57045e-06	2	21	0	AT1G56520.2, AT1G72840.2, AT1G72850.1, AT1G72870.1, AT3G44400.1, AT3G44630.3, AT4G16860.1, AT4G16930.1, AT4G16940.1, AT4G16960.1, AT5G11180.1, AT5G18350.1, AT5G18360.1, AT5G38340.1, AT5G44900.1, AT5G45000.1, AT5G45200.1, AT5G45210.1, AT5G45220.1, AT5G46450.1, AT5G46490.2
...GO:0016705	MF	e	oxidoreductase activity, acting on paired donors, with incorporation or reduction of molecular oxygen	33/790	462/27416	3.18462e-06	3	33	0.004	AT1G04350.1, AT1G06100.1, AT1G06620.1, AT1G12140.1, AT1G12160.1, AT1G13080.1, AT1G48700.1, AT1G50520.1, AT1G62580.1, AT1G62600.1, AT1G63370.1, AT1G64900.1, AT2G23190.1, AT2G30750.1, AT3G14630.1, AT3G15850.1, AT3G20080.1, AT3G20090.1, AT3G20110.1, AT3G26170.1, AT3G53280.1, AT3G53290.1, AT4G13290.1, AT4G15330.1, AT4G22690.1, AT4G31950.1, AT4G37400.1, AT4G37410.1, AT5G04630.1, AT5G10600.1, AT5G25140…
