# Supplementary material for: Gene duplication and evolution in recurring polyploidization–diploidization cycles in plants
Source: Genome Biol. 2019 Feb 21;20:38. doi: 10.1186/s13059-019-1650-2 (PMC6383267; doi:10.1186/s13059-019-1650-2)
Supplement: Supplementary file 6 — The list of all RNA-Seq samples collected from different plants investigated in this study. (XLSX 105 kb) [file 13059_2019_1650_MOESM6_ESM.xlsx]

## Sheet: Chlamydomonas reinhardtii
List of all RNA-Seq data from Chlamydomonas reinhardtii
	Sample name	Definition	Replicate No.	Run Accession	Layout	Reference
1	WT strain 2137 Fe-repleted TAP	Analysis of the transcriptome from Fe-repleted, Fe-limited and Fe-deprived Chlamydomonas cells grown in TAP and minimal media	rep1	SRR402019	PAIRED	[1]
			rep2	SRR402020	PAIRED
2	WT strain 2137 Fe-deficient TAP		rep1	SRR402021	PAIRED
			rep2	SRR402022	PAIRED
			rep3	SRR402023	PAIRED
3	WT strain 2137 Fe-limited TAP		rep1	SRR402024	PAIRED
			rep2	SRR402025	PAIRED
			rep3	SRR402026	PAIRED
4	WT strain 2137 Fe-repleted Minimal Medium		rep1	SRR402027	PAIRED
			rep2	SRR402028	SINGLE
			rep3	SRR402029	PAIRED
			rep4	SRR402030	SINGLE
5	WT strain 2137 Fe-deficient Minimal Medium		rep1	SRR402031	PAIRED
			rep2	SRR402032	SINGLE
			rep3	SRR402033	PAIRED
			rep4	SRR402034	SINGLE
6	WT strain 2137 Fe-limited Minimal Medium		rep1	SRR402035	PAIRED
			rep2	SRR402036	SINGLE
			rep3	SRR402037	PAIRED
			rep4	SRR402038	PAIRED
7	WT strain 2137 t=0 of H2 O2 treatment	Impact of oxidative stress on the transcriptome	rep1	SRR394058	SINGLE
			rep2	SRR394059	SINGLE
8	WT strain 2137 t=0.5 of H2 O2 treatment		rep1	SRR394060	SINGLE
			rep2	SRR394061	SINGLE
9	WT strain 2137 t=1 of H2 O2 treatment		rep1	SRR394062	SINGLE
			rep2	SRR394063	SINGLE
10	WT strain 4A+	Singlet oxygen acclimation	rep1	SRR363977	SINGLE
			rep2	SRR363978	SINGLE
11	sor1 mutant		rep1	SRR363979	SINGLE
12	Recipe1	Different TAP recipes	rep1	SRR074357	SINGLE
13	Recipe2		rep1	SRR074358	SINGLE
14	WT strain 2137 Copper deficient cells grown in TAP medium	Analysis of the transcriptome from Cu-deficient and Cu-sufficient Chlamydomonas wild type and crr1 mutant cells grown in TAP and minimal media	rep1	SRR096493	SINGLE
			rep2	SRR096494	SINGLE
			rep3	SRR096495	SINGLE
			rep4	SRR096496	SINGLE
			rep5	SRR096497	SINGLE
			rep6	SRR096498	SINGLE
			rep7	SRR096499	SINGLE
			rep8	SRR096500	SINGLE
			rep9	SRR096501	SINGLE
15	WT strain 2137 Copper deficient cells grown in TAP medium		rep1	SRR096502	SINGLE
			rep2	SRR096503	SINGLE
			rep3	SRR096504	SINGLE
			rep4	SRR096505	SINGLE
			rep5	SRR096506	SINGLE
			rep6	SRR096507	SINGLE
			rep7	SRR096508	SINGLE
			rep8	SRR096509	SINGLE
			rep9	SRR096510	SINGLE
16	Crr1-2 mutant Cu-deficient cells grown in TAP medium		rep1	SRR096511	SINGLE
			rep2	SRR096512	SINGLE
			rep3	SRR096513	SINGLE
			rep4	SRR096514	SINGLE
17	Crr1:crr1 strain Cu-deficient		rep1	SRR096515	SINGLE
			rep2	SRR096516	SINGLE
18	WT strain 2137 Cu-deficient Min		rep1	SRR096517	PAIRED
			rep2	SRR096518	PAIRED
19	WT strain 2137 Cu-sufficient Min		rep1	SRR096519	PAIRED
			rep2	SRR096520	PAIRED
20	WT strain cw15 Nitrogen repletion	Global changes following N-deprivation	rep1	SRR066643	SINGLE
			rep2	SRR066644	SINGLE
			rep3	SRR066645	SINGLE
21	WT strain cw15 Nitrogen deprivation		rep1	SRR066646	SINGLE
			rep2	SRR066647	SINGLE
			rep3	SRR066648	SINGLE
22	WT strain D66 Sulfur repleted	Analysis of the transcriptome from S-deprived Chlamydomonas cells	rep1	SRR039669	SINGLE
			rep2	SRR039670	SINGLE
			rep3	SRR039671	SINGLE
			rep4	SRR039672	SINGLE
23	WT strain D66 Sulfur deprived		rep1	SRR039673	SINGLE
			rep2	SRR039674	SINGLE
			rep3	SRR039675	SINGLE
24	Ars11 mutant Sulfur repleted		rep1	SRR039676	SINGLE
			rep2	SRR039677	SINGLE
25	Ars11 mutant Sulfur deprived		rep1	SRR039678	SINGLE
			rep2	SRR039679	SINGLE
26	diurnal growth - dark		rep1	SRR5874681	SINGLE	[2]
			rep2	SRR5874682	SINGLE
			rep3	SRR5874683	SINGLE
27	diurnal growth - light		rep1	SRR5874684	SINGLE
			rep2	SRR5874685	SINGLE
			rep3	SRR5874686	SINGLE
28	media +Fe - RiboZero		rep1	SRR5874687	PAIRED
29	media -Fe - RiboZero		rep1	SRR5874688	PAIRED
30	media +Fe - poly-A		rep1	SRR5874689	SINGLE
31	media -Fe - poly-A		rep1	SRR5874690	SINGLE
32	media +Cu		rep1	SRR5874691	SINGLE
			rep2	SRR5874692	SINGLE
			rep3	SRR5874693	SINGLE
33	media -Cu		rep1	SRR5874694	SINGLE
			rep2	SRR5874695	SINGLE
			rep3	SRR5874696	SINGLE
34	mt+ vegetative		rep1	SRR5874697	SINGLE
35	mt- vegetative		rep1	SRR5874698	SINGLE
36	mt+ gamete		rep1	SRR5874699	SINGLE
37	mt- gamete		rep1	SRR5874700	SINGLE
38	zygote		rep1	SRR5874701	SINGLE
39	post-germination		rep1	SRR5874702	SINGLE
1	Romero-Campero FJ, Perez-Hurtado I, Lucas-Reina E, Romero JM, Valverde F: ChlamyNET: a Chlamydomonas gene co-expression network reveals global properties of the transcriptome and the early setup of key co-expression patterns in the green lineage. BMC Genomics 2016, 17:227.
2	Gallaher SD, Fitz-Gibbon ST, Strenkert D, Purvine SO, Pellegrini M, Merchant SS: High-throughput sequencing of the chloroplast and mitochondrion of Chlamydomonas reinhardtii to generate improved de novo assemblies, analyze expression patterns and transcript speciation, and evaluate diversity among laboratory strains and wild isolates. The Plant journal : for cell and molecular biology 2017.

## Sheet: Physcomitrella patens
List of all RNA-Seq data from Physcomitrella patens
	Sample name	Definition	Replicate No.	SRA ID	Layout	Reference
1	sextuple_antheridium	Comparisons of transcriptome between the wild type and deletion mutants of MIKCC-type MADS-box genes in the moss Physcomitrella patens	rep1	DRR100422	SINGLE	[1]
2	triple_antheridium	Comparisons of transcriptome between the wild type and deletion mutants of MIKCC-type MADS-box genes in the moss Physcomitrella patens	rep1	DRR100421	SINGLE
3	wt_antheridium	Comparisons of transcriptome between the wild type and deletion mutants of MIKCC-type MADS-box genes in the moss Physcomitrella patens	rep1	DRR100420	SINGLE
4	sextuple_gametophore	Comparisons of transcriptome between the wild type and deletion mutants of MIKCC-type MADS-box genes in the moss Physcomitrella patens	rep1	DRR100380	SINGLE
5	wt_gametophore，Bruch and Schimp. subsp. patens Cove-NIBB line	Comparisons of transcriptome between the wild type and deletion mutants of MIKCC-type MADS-box genes in the moss Physcomitrella patens	rep1	DRR100379	SINGLE
6	Protonemata	Physcomitrella patens RNA sequencing from wild type and Ppcmt KO mutant tissue	rep1	SRR5167056	SINGLE	[2]
6	Protonemata	Physcomitrella patens RNA sequencing from wild type and Ppcmt KO mutant tissue	rep2	SRR5167055	SINGLE
6	Protonemata	Physcomitrella patens RNA sequencing from wild type and Ppcmt KO mutant tissue	rep3	SRR5167054	SINGLE
6	Protonemata	Physcomitrella patens RNA sequencing from wild type and Ppcmt KO mutant tissue	rep4	SRR5167053	SINGLE
7	juvenile gametophyte (protonemata)	Physcomitrella patens Gransden transcriptome from protonemata	rep1	SRR4473584	SINGLE	[3]
7	juvenile gametophyte (protonemata)	Physcomitrella patens Gransden transcriptome from protonemata	rep2	SRR4473583	SINGLE
8	young sporophyte，10 days post crossing	Transcriptomics of bryophyte apical cells and young sporophytes	rep1	SRR1553314	SINGLE	[4]
8	young sporophyte，10 days post crossing	Transcriptomics of bryophyte apical cells and young sporophytes	rep2	SRR1553313	SINGLE
9	gametophore apical cell， 21 days post subculture	Transcriptomics of bryophyte apical cells and young sporophytes	rep1	SRR1553311	SINGLE
9	gametophore apical cell， 21 days post subculture	Transcriptomics of bryophyte apical cells and young sporophytes	rep2	SRR1553307	SINGLE
10	whole plant，21 days post subculture	Transcriptomics of bryophyte apical cells and young sporophytes	rep1	SRR1553305	SINGLE
10	whole plant，21 days post subculture	Transcriptomics of bryophyte apical cells and young sporophytes	rep2	SRR1553300	SINGLE
11	protenemata， untreated Physcomitrella patens	Physcomitrella patens Transcriptome or Gene expression	rep1	SRR1685734	PAIRED	[5]
12	Physcomitrella patens protenemata tissues treated with ABA for 0.5 hour，protenemata	Physcomitrella patens Transcriptome or Gene expression	rep1	SRR1707633	PAIRED
13	Physcomitrella patens protenemata tissues treated with ABA for 4.0 hours	Physcomitrella patens Transcriptome or Gene expression	rep1	SRR1707632	PAIRED
14	Physcomitrella patens protenemata tissues treated with cold (4Â°C) for 0.5 hour.	Physcomitrella patens Transcriptome or Gene expression	rep1	SRR1707631	PAIRED
15	Physcomitrella patens protenemata tissues treated with cold (4Â°C) for 4.0 hours.	Physcomitrella patens Transcriptome or Gene expression	rep1	SRR1707630	PAIRED
16	Physcomitrella patens protenemata tissues treated with Drought for 0.5 hour	Physcomitrella patens Transcriptome or Gene expression	rep1	SRR1707410	PAIRED
17	Physcomitrella patens protenemata tissues treated with Drought for 4.0 hours	Physcomitrella patens Transcriptome or Gene expression	rep1	SRR1707403	PAIRED
18	Physcomitrella patens protenemata tissues treated with salt for 4.0 hours	Physcomitrella patens Transcriptome or Gene expression	rep1	SRR1707400	PAIRED
19	Physcomitrella patens protenemata tissues treated with salt for 0.5 hour.	Physcomitrella patens Transcriptome or Gene expression	rep1	SRR1705624	PAIRED
20	gametophore bud	Physcomitrella patens cultivar:Gransden Transcriptome or Gene expression	rep1	SRR1701054	SINGLE	[6]
20	gametophore bud	Physcomitrella patens cultivar:Gransden Transcriptome or Gene expression	rep2	SRR1701053	SINGLE
20	gametophore bud	Physcomitrella patens cultivar:Gransden Transcriptome or Gene expression	rep3	SRR1701052	SINGLE
21	protonemal tip cells	Physcomitrella patens cultivar:Gransden Transcriptome or Gene expression	rep1	SRR1701051	SINGLE
21	protonemal tip cells	Physcomitrella patens cultivar:Gransden Transcriptome or Gene expression	rep2	SRR1701050	SINGLE
22	Gametophytic	Physcomitrella patens cultivar:Gransden Transcriptome or Gene expression	rep1	SRR1701048	SINGLE
23	deltadek1，protonemata and young gametophore,age14	DEK1 deletion effect on Physcomitrella patens transcriptome	rep1	ERR506754	SINGLE	[7]
23	deltadek1, protonemata and young gametophore.age14	DEK1 deletion effect on Physcomitrella patens transcriptome	rep2	ERR506761	SINGLE
23	deltadek1, protonemata and young gametophore,age14	DEK1 deletion effect on Physcomitrella patens transcriptome	rep3	ERR506756	SINGLE
24	wild type，protonemata and young gametophore,age14	DEK1 deletion effect on Physcomitrella patens transcriptome	rep1	ERR506758	SINGLE
24	wild type, protonemata and young gametophore,age14	DEK1 deletion effect on Physcomitrella patens transcriptome	rep2	ERR506760	SINGLE
24	wild type, protonemata and young gametophore,age14	DEK1 deletion effect on Physcomitrella patens transcriptome	rep3	ERR506753	SINGLE
25	wild type，protonemata,age6	DEK1 deletion effect on Physcomitrella patens transcriptome	rep1	ERR506752	SINGLE
25	wild type, protonemata,age6	DEK1 deletion effect on Physcomitrella patens transcriptome	rep2	ERR506755	SINGLE
25	wild type, protonemata,age6	DEK1 deletion effect on Physcomitrella patens transcriptome	rep3	ERR506759	SINGLE
26	deltadek1，protonemata,age6	DEK1 deletion effect on Physcomitrella patens transcriptome	rep1	ERR506757	SINGLE
26	deltadek1, protonemata,age6	DEK1 deletion effect on Physcomitrella patens transcriptome	rep2	ERR506763	SINGLE
26	deltadek1, protonemata,age6	DEK1 deletion effect on Physcomitrella patens transcriptome	rep3	ERR506762	SINGLE
27	estradiol (ER), were treated with 1 µM ER. Samples were collected before (0 h) and 12 hours (12 h) after the ER treatment	Contribution of NAC transcription factors to plant adaptation to land	rep1	DRR015674	SINGLE	[8]
27	estradiol (ER), were treated with 1 µM ER. Samples were collected before (0 h) and 12 hours (12 h) after the ER treatment.	Contribution of NAC transcription factors to plant adaptation to land	rep2	DRR015677	SINGLE
27	estradiol (ER), were treated with 1 µM ER. Samples were collected before (0 h) and 12 hours (12 h) after the ER treatment.	Contribution of NAC transcription factors to plant adaptation to land	rep3	DRR015678	SINGLE
27	estradiol (ER), were treated with 1 µM ER. Samples were collected before (0 h) and 12 hours (12 h) after the ER treatment.	Contribution of NAC transcription factors to plant adaptation to land	rep4	DRR015673	SINGLE
27	estradiol (ER), were treated with 1 µM ER. Samples were collected before (0 h) and 12 hours (12 h) after the ER treatment.	Contribution of NAC transcription factors to plant adaptation to land	rep5	DRR015676	SINGLE
27	estradiol (ER), were treated with 1 µM ER. Samples were collected before (0 h) and 12 hours (12 h) after the ER treatment.	Contribution of NAC transcription factors to plant adaptation to land	rep6	DRR015675	SINGLE
28	pubs hy2 double mutant (phytochrome-deficient mutant, 10-day-old,protonema,chloronema,pubs hy2 mutant_1 hr red light	mRNA-seq of Physcomitrella protonema responding to 1 hr red light in wild type and the phytochrome-deficient mutant	rep1	SRR435298	PAIRED	[9]
29	pubs hy2 mutant_dark-grown_time 0 control,pubs hy2 double mutant (phytochrome-deficient mutant), 10-day-old,protonema,chloronema	mRNA-seq of Physcomitrella protonema responding to 1 hr red light in wild type and the phytochrome-deficient mutant	rep1	SRR435297	PAIRED
30	wild-type_1 hr red light,wild type,10-day-old,protonema,chloronema	mRNA-seq of Physcomitrella protonema responding to 1 hr red light in wild type and the phytochrome-deficient mutant	rep1	SRR435296	PAIRED
31	wild-type_dark-grown_time 0 control,wild type, 10-day-old,protonema,chloronema	mRNA-seq of Physcomitrella protonema responding to 1 hr red light in wild type and the phytochrome-deficient mutant	rep1	SRR435295	PAIRED
32	P. patens protoplast cultures at 72 hours	Transcriptome of Protoplasts Reprogrammed into Stem Cells in Physcomitrella patens	rep1	SRR414994	SINGLE	[10]
33	P. patens protoplast cultures at 48 hours	Transcriptome of Protoplasts Reprogrammed into Stem Cells in Physcomitrella patens	rep1	SRR414993	SINGLE
34	P. patens protoplast cultures at 24 hours	Transcriptome of Protoplasts Reprogrammed into Stem Cells in Physcomitrella patens	rep1	SRR414992	SINGLE
35	P. patens protoplast cultures at 0 hours	Transcriptome of Protoplasts Reprogrammed into Stem Cells in Physcomitrella patens	rep1	SRR414991	SINGLE
36	Chloronema,protonema	Genome-wide transcriptome analysis of gametophyte development in Physcomitrella patens	rep1	SRR361462	SINGLE	[11]
36	Chloronema,protonema	Genome-wide transcriptome analysis of gametophyte development in Physcomitrella patens	rep2	SRR361461	SINGLE
37	30d,leafy shoot	Genome-wide transcriptome analysis of gametophyte development in Physcomitrella patens	rep1	SRR361460	SINGLE
38	24d,leafy shoot	Genome-wide transcriptome analysis of gametophyte development in Physcomitrella patens	rep1	SRR361459	SINGLE
39	14d,leafy shoot	Genome-wide transcriptome analysis of gametophyte development in Physcomitrella patens	rep1	SRR361458	SINGLE
40	3d,leafy shoot	Genome-wide transcriptome analysis of gametophyte development in Physcomitrella patens	rep1	SRR361457	SINGLE
41	Whole plants	Genome-wide evolutionary analysis of eukaryotic DNA methylation	rep1	SRR060806	SINGLE	[12]
42	two-week-old protonema,whole organism,Spores were germinated on solid Knop’s medium supplemented with 10 mM CaCl2 and overlaid with cellophane for 14-16 days. Plants were cultured at 25 °C under continuous white light (80–100 μmol m−2 s−1)	Physcomitrella patens Transcriptome or Gene expression	rep1	SRR790648	SINGLE	[13]
42	two-week-old protonema,whole organism,Spores were germinated on solid Knop’s medium supplemented with 10 mM CaCl2 and overlaid with cellophane for 14-16 days. Plants were cultured at 25 °C under continuous white light (80–100 μmol m−2 s−1)	Physcomitrella patens Transcriptome or Gene expression	rep2	SRR790660	PAIRED
42	two-week-old protonema,whole organism, Spores were germinated on solid Knop’s medium supplemented with 10 mM CaCl2 and overlaid with cellophane for 14-16 days. Plants were cultured at 25 °C under continuous white light (80–100 μmol m−2 s−1).	Physcomitrella patens Transcriptome or Gene expression	rep3	SRR790623	PAIRED
42	two-week-old protonema,whole organism,Spores were germinated on solid Knop’s medium supplemented with 10 mM CaCl2 and overlaid with cellophane for 14-16 days. Plants were cultured at 25 °C under continuous white light (80–100 μmol m−2 s−1).	Physcomitrella patens Transcriptome or Gene expression	rep4	SRR790254	PAIRED
42	two-week-old protonema,whole organism, Spores were germinated on solid Knop’s medium supplemented with 10 mM CaCl2 and overlaid with cellophane for 14-16 days. Plants were cultured at 25 °C under continuous white light (80–100 μmol m−2 s−1)	Physcomitrella patens Transcriptome or Gene expression	rep5	SRR787291	PAIRED
1	http://www.nibb.ac.jp/evodevo/
2	https://www.ncbi.nlm.nih.gov/bioproject/PRJNA360898
3	https://www.ncbi.nlm.nih.gov/bioproject/PRJNA350791
4	https://www.danforthcenter.org/
5	https://www.kaust.edu.sa/en
6	Frank MH, Scanlon MJ. Transcriptomic evidence for the evolution of shoot meristem function in sporophyte-dominant land plants through concerted selection of ancestral gametophytic and sporophytic
7	https://www.ncbi.nlm.nih.gov/bioproject/PRJEB6339
8	Xu B et al., "Contribution of NAC transcription factors to plant adaptation to land.", Science, 2014 Mar 20;343(6178):1505-8
9	Chen YR et al., "Distinct phytochrome actions in nonvascular plants revealed by targeted inactivation of phytobilin biosynthesis.", Proc Natl Acad Sci U S A, 2012 May 7;109(21):8310-5
10	https://www.ncbi.nlm.nih.gov/bioproject/PRJNA153001
11	https://www.ncbi.nlm.nih.gov/bioproject/PRJNA153001
12	Zemach A et al., "Genome-wide evolutionary analysis of eukaryotic DNA methylation.", Science, 2010 Apr 15;328(5980):916-9
13	https://www.ncbi.nlm.nih.gov/bioproject/PRJNA192876

## Sheet: Selaginella moellenforfii
List of all RNA-Seq data from Selaginella moellendorffii
	Sample name	Definition	Replicate No.	SRA ID	Layout	Reference
1	Root	Root meristematic zone,21 days after plating, grown from bulbils	rep1	SRR1740451	SINGLE	[1]
	Root	Root meristematic zone,21 days after plating, grown from bulbils	rep2	SRR1740450	SINGLE
	Root	Root meristematic zone,21 days after plating, grown from bulbils	rep3	SRR1740449	SINGLE
	Root	Root meristematic zone,21 days after plating, grown from bulbils	rep4	SRR1740448	SINGLE
	Root	Root meristematic zone,21 days after plating, grown from bulbils	rep5	SRR1740447	SINGLE
	Root	Root meristematic zone,21 days after plating, grown from bulbils	rep6	SRR1740446	SINGLE
2	aerial plant parts	Mature	rep1	SRR4762345	SINGLE	[2]
3	Selaginella_whole_plant_2	Smo_whole_plant_2，vegetative	rep1	SRR1230924	SINGLE	[3]
	Selaginella_whole_plant_1	Smo_whole_plant_1，vegetative	rep2	SRR1230922	SINGLE
4	Selaginella_Core_2	Smo_core_2	rep1	SRR1230921	SINGLE
	Selaginella_Core_1	Smo_core_1	rep2	SRR1230920	SINGLE
5	Selaginella_P1_2	Smo_P1_2	rep1	SRR1230919	SINGLE
	Selaginella_P1_1	Smo_P1_1	rep2	SRR1230918	SINGLE
6	Selaginella_AC_3	Smo_apical_cell_3	rep1	SRR1230917	SINGLE
	Selaginella_AC_2	Smo_apical_cell_2	rep2	SRR1230916	SINGLE
	Selaginella_AC_1	Smo_apical_cell_1	rep3	SRR1230915	SINGLE
7	Aerial tissues		rep1	SRR042532	SINGLE	[4]
1	Huang L et al., "Conserved Gene Expression Programs in Developing Roots from Diverse Plants.", Plant Cell, 2015 Aug 11;27(8):2119-32
2	James AM et al., "Evidence for Ancient Origins of Bowman-Birk Inhibitors from Selaginella moellendorffii.", Plant Cell, 2017 Mar 14;29(3):461-473
3	Dissecting the molecular signatures of apical cell-type shoot meristems from two ancient land plant lineages
4	Zemach A et al., "Genome-wide evolutionary analysis of eukaryotic DNA methylation.", Science, 2010 Apr 15;328(5980):916-9

## Sheet: Picea abies
List of all RNA-Seq data from Picea abies
	Sample name	Definition	Replicate No.	SRA ID	Layout	Reference
1	wood	Wood sample from a spruce tree (ID Z4006) located in Saevar, Sweden	rep1	ERR260428	PAIRED	[1]
1	wood	Wood sample from a spruce tree (ID Z4006) located in Saevar, Sweden	rep2	ERR260427	PAIRED
2	wood	Girdled twig stem sample from a spruce tree (ID Z4006) located in Saevar, Sweden	rep1	ERR260422	PAIRED
3	wood	Vegetative shoots stem sample from a spruce tree (ID Z4006) located in Saevar, Sweden	rep1	ERR260417	PAIRED
4	shoots	Vegetative shoots sample from a spruce tree (ID Z4006) located in Saevar, Sweden	rep1	ERR260412	PAIRED
4	shoots	Vegetative shoots sample from a spruce tree (ID Z4006) located in Saevar, Sweden	rep2	ERR260408	PAIRED
5	pineapple gall	Pineapple galls sample from a spruce tree (ID Z4006) located in Saevar, Sweden	rep1	ERR260413	PAIRED
6	needles	Night needles sample from a spruce tree (ID Z4006) located in Saevar, Sweden	rep1	ERR260426	PAIRED
7	needles	Late afternoon needles sample from a spruce tree (ID Z4006) located in Saevar, Sweden	rep1	ERR260425	PAIRED
8	needles	Mid day needles sample from a spruce tree (ID Z4006) located in Saevar, Sweden	rep1	ERR260424	PAIRED
9	needles	Dawn needles sample from a spruce tree (ID Z4006) located in Saevar, Sweden	rep1	ERR260423	PAIRED
10	needles	Girdled twig needles sample from a spruce tree (ID Z4006) located in Saevar, Sweden	rep1	ERR260421	PAIRED
11	needles	Dried twig needles sample from a spruce tree (ID Z4006) located in Saevar, Sweden	rep1	ERR260420	PAIRED
12	needles	Vegetative shoots needles sample from a spruce tree (ID Z4006) located in Saevar, Sweden	rep1	ERR260418	PAIRED
12	needles	Vegetative shoots needles sample from a spruce tree (ID Z4006) located in Saevar, Sweden	rep2	ERR260416	PAIRED
13	needles	Infected needles sample from a spruce tree (ID Z4006) located in Saevar, Sweden	rep1	ERR260411	PAIRED
14	needles	Needles sample from a spruce tree (ID Z4006) located in Saevar, Sweden	rep1	ERR260410	PAIRED
14	needles	Needles sample from a spruce tree (ID Z4006) located in Saevar, Sweden	rep2	ERR260409	PAIRED
15	male flower	Male flower sample from a spruce tree (ID Z4006) located in Saevar, Sweden	rep1	ERR260407	PAIRED
16	female flower	Female flower sample from a spruce tree (ID Z4006) located in Saevar, Sweden	rep1	ERR260415	PAIRED
17	Cambium	Cambium sample 100 percent	rep1	ERR1661397	PAIRED
17	Cambium	Cambium sample 100 percent	rep2	ERR1661398	PAIRED
17	Cambium	Cambium sample 100 percent	rep3	ERR1661399	PAIRED
18	bud	Buds sample from a spruce tree (ID Z4006) located in Saevar, Sweden	rep1	ERR260419	PAIRED
18	bud	Buds sample from a spruce tree (ID Z4006) located in Saevar, Sweden	rep2	ERR260414	PAIRED
1	Nystedt B, Street NR, Wetterbom A, Zuccolo A, Lin Y-C, Scofield DG, Vezzi F, Delhomme N, Giacomello S, Alexeyenko A: The Norway spruce genome sequence and conifer genome evolution. Nature 2013.

## Sheet: Amborella trichopoda
List of all RNA-Seq data from Amborella trichopoda
	Sample name	Definition	Replicate No.	SRA ID	Layout	Reference
1	young leaves	young leaves	rep1	SRR5293262	PAIRED	[1]
2	whole plant	mature	rep1	SRR3309444	PAIRED
3	premeiotic female bud	mature, Premeiotic female bud	rep1	SRR3309446	PAIRED
4	older roots	mature	rep1	SRR5293260	PAIRED
5	old leaves	mature	rep1	SRR5293261	PAIRED
6	female buds	mature, female buds	rep1	SRR5293263	PAIRED
7	apical meristem and young leaves	mature, Apical mertstem and young leaves	rep1	SRR3309445	PAIRED
8	apical meristem	mature	rep1	SRR5293265	PAIRED
8	apical meristem	mature	rep2	SRR5293264	PAIRED
1	Albert VA, Barbazuk WB, Der JP, Leebens-Mack J, Ma H, Palmer JD, Rounsley S, Sankoff D, Schuster SC, Soltis DE: The Amborella Genome and the Evolution of Flowering Plants. Science 2013, 342(6165):1241089.

## Sheet: Nelumbo nucifera
List of all RNA-Seq data from Nelumbo nucifera
	Sample name	Definition	Replicate No.	SRA ID	Layout	Reference
1	lotus root	root RNA-seq5	rep1	SRR831173	SINGLE	[1]
1	lotus root	root RNA-seq4	rep2	SRR831172	SINGLE
1	lotus root	root RNA-seq3	rep3	SRR831171	SINGLE
2	lotus rhizome internode	rhizome internode RNA-seq5	rep1	SRR831087	SINGLE
2	lotus rhizome internode	rhizome internode RNA-seq4	rep2	SRR831086	SINGLE
2	lotus rhizome internode	rhizome internode RNA-seq3	rep3	SRR831084	SINGLE
2	lotus rhizome internode	rhizome internode RNA-seq2	rep4	SRR831083	SINGLE
2	lotus rhizome internode	rhizome internode RNA-seq1	rep5	SRR831082	SINGLE
3	lotus petiole	petiole RNA-seq5	rep1	SRR831167	SINGLE
3	lotus petiole	petiole RNA-seq4	rep2	SRR831168	SINGLE
3	lotus petiole	petiole RNA-seq3	rep3	SRR831090	SINGLE
3	lotus petiole	petiole RNA-seq2	rep4	SRR831089	SINGLE
3	lotus petiole	petiole RNA-seq1	rep5	SRR831088	SINGLE
4	lotus leaf	leaf RNA-seq5	rep1	SRR831072	SINGLE
4	lotus leaf	leaf RNA-seq4	rep2	SRR831071	SINGLE
4	lotus leaf	leaf RNA-seq3	rep3	SRR831070	SINGLE
4	lotus leaf	leaf RNA-seq2	rep4	SRR831069	SINGLE
4	lotus leaf	leaf RNA-seq1	rep5	SRR830399	SINGLE
1	Ming R, VanBuren R, Liu Y, Yang M, Han Y, Li L-T, Zhang Q, Kim M-J, Schatz MC, Campbell M: Genome of the long-living sacred lotus (Nelumbo nucifera Gaertn.). Genome Biology 2013, 14(5):1-11.

## Sheet: Oryza sativa
List of all RNA-Seq data from Oryza sativa L. ssp. Japonica
	Sample name	Definition	Replicate No.	Run Accession	Reference
1	Leaves-20 days		rep 1	SRR352184	[1]
1	Leaves-20 days		rep 2	SRR352211
2	Post-emergence inflorescence		rep 1	SRR352187
3	Pre-emergence inflorescence		rep 1	SRR352189
4	Anther		rep 1	SRR352190
5	Pistil		rep 1	SRR352192
6	Seed-5 DAP		rep 1	SRR352194
7	Embryo-25 DAP		rep 1	SRR352204
8	Endosperm-25 DAP		rep 1	SRR352206
8	Endosperm-25 DAP		rep 2	SRR352209
9	Seed-10 DAP		rep 1	SRR352207
10	Shoots		rep 1	SRR042529	[2]
11	Seedling four-leaf stage		rep 1	SRR034580	[3]
11	Seedling four-leaf stage		rep 1	SRR034581
11	Seedling four-leaf stage		rep 1	SRR034582
11	Seedling four-leaf stage		rep 1	SRR034583
12	Nipponbare root under normal condition	High salinity	rep 1	DRR000350	[4]
12	Nipponbare root under normal condition		rep 2	DRR000354
13	Nipponbare root 1hr after salinity stress		rep 1	DRR000352
13	Nipponbare root 1hr after salinity stress		rep 2	DRR000356
13	Nipponbare root 1hr after salinity stress		rep 3	DRR000357
14	Nipponbare shoot under normal condition		rep 1	DRR000349
14	Nipponbare shoot under normal condition		rep 2	DRR000353
15	Nipponbare shoot 1hr after salinity stress		rep 1	DRR000351
15	Nipponbare shoot 1hr after salinity stress		rep 2	DRR000355
16	Phosphate starvation_1day_Root	High/Low phosphate	rep 1	DRR000745	[5]
17	Phosphate starvation_5days_Root		rep 1	DRR000749
17	Phosphate starvation_5days_Root		rep 2	DRR000753
17	Phosphate starvation_5days_Root		rep 3	DRR000763
18	0day_Shoot		rep 1	DRR000750
19	Phosphate starvation_1day_Shoot		rep 1	DRR000751
20	Phosphate starvation_5days_Shoot		rep 1	DRR000752
21	Phosphate starvation_0day_Root		rep 1	DRR000746
21	Phosphate starvation_0day_Root		rep 2	DRR000748
22	Phosphate sufficient_1day_Root		rep 1	DRR000754
22	Phosphate sufficient_1day_Root		rep 2	DRR000765
23	Phosphate sufficient_5days_Root		rep 1	DRR000755
23	Phosphate sufficient_5days_Root		rep 2	DRR000766
24	Phosphate sufficient_1day_Shoot		rep 1	DRR000756
24	Phosphate sufficient_1day_Shoot		rep 2	DRR000767
25	Phosphate sufficient_5days_Shoot		rep 1	DRR000757
25	Phosphate sufficient_5days_Shoot		rep 2	DRR000768
26	Phosphate starvation_10days_Root		rep 1	DRR000747
27	Phosphate sufficient_10days_Root		rep 1	DRR000758
27	Phosphate sufficient_10days_Root		rep 2	DRR000764
28	Phosphate starvation_10days_Shoot		rep 1	DRR000759
29	Phosphate sufficient_10days_Shoot		rep 1	DRR000760
30	Phosphate starvation_10days_Recover_1day_Root		rep 1	DRR000761
31	Phosphate sufficient_10days_Recover_1day_Root		rep 1	DRR000762
31	Phosphate sufficient_10days_Recover_1day_Root		rep 2	DRR000769
32	1_0h_root	High cadmium	rep 1	DRR013387	[6]
32	2_0h_root		rep 2	DRR013388
33	1_1h_root		rep 1	DRR013390
33	2_1h_root		rep 2	DRR013391
34	1_24h_root		rep 1	DRR013393
34	2_24h_root		rep 2	DRR013394
35	1_0h_shoot		rep 1	DRR013396
35	2_0h_shoot		rep 2	DRR013397
36	1_1h_shoot		rep 1	DRR013399
36	2_1h_shoot		rep 2	DRR013400
37	1_24h_shoot		rep 1	DRR013402
37	2_24h_shoot		rep 2	DRR013403
38	3_0h_root		rep 1	DRR013389
39	3_1h_root		rep 1	DRR013392
40	3_24h_root		rep 1	DRR013395
41	3_0h_shoot		rep 1	DRR013398
42	3_1h_shoot		rep 1	DRR013401
43	3_24h_shoot		rep 1	DRR013404
44	shoot control sample for Low and VeryLow Cadmium stress - replicate 1		rep 1	DRR006535	[7]
44	shoot control sample for Low and VeryLow Cadmium stress - replicate 2		rep 2	DRR006536
44	shoot control sample for Low and VeryLow Cadmium stress - replicate 3		rep 3	DRR006756
45	shoot under 1 day after Low Cadmium stress - replicate 1		rep 1	DRR006537
45	shoot under 1 day after Low Cadmium stress - replicate 2		rep 2	DRR006625
46	shoot under 4 days after Low Cadmium stress - replicate 1		rep 1	DRR006538
46	shoot under 4 days after Low Cadmium stress - replicate 2		rep 2	DRR006626
46	shoot under 4 days after Low Cadmium stress - replicate 2		rep 3	DRR006723
47	shoot under 10 days after Low Cadmium stress - replicate 1		rep 1	DRR006539
47	shoot under 10 days after Low Cadmium stress - replicate 2		rep 2	DRR006627
47	shoot under 10 days after Low Cadmium stress - replicate 2		rep 3	DRR006724
48	shoot under 1 day after VeryLow Cadmium stress - replicate 1		rep 1	DRR006540
48	shoot under 1 day after VeryLow Cadmium stress - replicate 2		rep 2	DRR006628
49	shoot under 4 days after VeryLow Cadmium stress - replicate 1		rep 1	DRR006541
49	shoot under 4 days after VeryLow Cadmium stress - replicate 2		rep 2	DRR006629
50	shoot under 10 days after VeryLow Cadmium stress - replicate 1		rep 1	DRR006542
50	shoot under 10 days after VeryLow Cadmium stress - replicate 2		rep 2	DRR006630
50	shoot under 10 days after VeryLow Cadmium stress - replicate 2		rep 3	DRR006725
51	root control sample for Low and VeryLow Cadmium stress - replicate 1		rep 1	DRR006527
51	root control sample for Low and VeryLow Cadmium stress - replicate 2		rep 2	DRR006528
51	root control sample for Low and VeryLow Cadmium stress - replicate 3		rep 3	DRR006755
52	root under 1 day after Low Cadmium stress - replicate 1		rep 1	DRR006529
52	root under 1 day after Low Cadmium stress - replicate 2		rep 2	DRR006564
53	root under 4 days after Low Cadmium stress - replicate 1		rep 1	DRR006530
53	root under 4 days after Low Cadmium stress - replicate 2		rep 2	DRR006565
54	root under 10 days after Low Cadmium stress - replicate 1		rep 1	DRR006531
54	root under 10 days after Low Cadmium stress - replicate 2		rep 2	DRR006566
54	root under 10 days after Low Cadmium stress - replicate 2		rep 3	DRR006722
55	root under 1 day after VeryLow Cadmium stress - replicate 1		rep 1	DRR006532
55	root under 1 day after VeryLow Cadmium stress - replicate 2		rep 2	DRR006567
56	root under 4 days after VeryLow Cadmium stress - replicate 1		rep 1	DRR006533
56	root under 4 days after VeryLow Cadmium stress - replicate 2		rep 2	DRR006568
57	root under 10 days after VeryLow Cadmium stress - replicate 1		rep 1	DRR006534
57	root under 10 days after VeryLow Cadmium stress - replicate 2		rep 2	DRR006569
58	shoot control sample for Cold and Flood and Osmotic stress - replicate 1		rep 1	DRR006681
58	shoot control sample for Cold and Flood and Osmotic stress - replicate 2		rep 2	DRR006550
58	shoot control sample for Cold and Flood and Osmotic stress - replicate 3		rep 1	DRR006596
59	root control sample for Cold and Flood and Osmotic stress - replicate 1		rep 2	DRR006746
59	root control sample for Cold and Flood and Osmotic stress - replicate 2		rep 1	DRR006544
59	root control sample for Cold and Flood and Osmotic stress - replicate 3		rep 2	DRR006591
60	shoot under 1 hour after Cold stress - replicate 1		rep 1	DRR006559
60	shoot under 1 hour after Cold stress - replicate 2		rep 2	DRR006682
61	shoot under 3 hours after Cold stress - replicate 1		rep 1	DRR006560
61	shoot under 3 hours after Cold stress - replicate 2		rep 2	DRR006683
61	shoot under 3 hours after Cold stress - replicate 2		rep 3	DRR006731
62	shoot under 6 hours after Cold stress - replicate 1		rep 1	DRR006561
62	shoot under 6 hours after Cold stress - replicate 2		rep 2	DRR006684
62	shoot under 6 hours after Cold stress - replicate 2		rep 3	DRR006732
63	shoot under 12 hours after Cold stress - replicate 1		rep 1	DRR006562
63	shoot under 12 hours after Cold stress - replicate 2		rep 2	DRR006685
63	shoot under 12 hours after Cold stress - replicate 2		rep 3	DRR006733
64	shoot under 1 day after Cold stress - replicate 1		rep 1	DRR006563
64	shoot under 1 day after Cold stress - replicate 2		rep 2	DRR006686
64	shoot under 1 day after Cold stress - replicate 2		rep 3	DRR006734
65	root under 1 hour after Cold stress - replicate 1		rep 1	DRR006555
65	root under 1 hour after Cold stress - replicate 2		rep 2	DRR006745
66	root under 3 hours after Cold stress - replicate 1		rep 1	DRR006556
66	root under 3 hours after Cold stress - replicate 2		rep 2	DRR006677
67	root under 6 hours after Cold stress - replicate 1		rep 1	DRR006557
67	root under 6 hours after Cold stress - replicate 2		rep 2	DRR006678
68	root under 12 hours after Cold stress - replicate 1		rep 1	DRR006558
68	root under 12 hours after Cold stress - replicate 2		rep 2	DRR006679
68	root under 12 hours after Cold stress - replicate 2		rep 3	DRR006729
69	root under 1 day after Cold stress - replicate 1		rep 1	DRR006680
69	root under 1 day after Cold stress - replicate 2		rep 2	DRR006730
70	shoot under 1 hour after Flood stress - replicate 1		rep 1	DRR006551
70	shoot under 1 hour after Flood stress - replicate 2		rep 2	DRR006752
71	shoot under 3 hours after Flood stress - replicate 1		rep 1	DRR006552
71	shoot under 3 hours after Flood stress - replicate 2		rep 2	DRR006673
71	shoot under 3 hours after Flood stress - replicate 2		rep 3	DRR006728
72	shoot under 6 hours after Flood stress - replicate 1		rep 1	DRR006553
72	shoot under 6 hours after Flood stress - replicate 2		rep 2	DRR006674
73	shoot under 12 hours after Flood stress - replicate 1		rep 1	DRR006554
73	shoot under 12 hours after Flood stress - replicate 2		rep 2	DRR006675
74	shoot under 1 day after Flood stress - replicate 1		rep 1	DRR006676
74	shoot under 1 day after Flood stress - replicate 2		rep 2	DRR006753
74	shoot under 1 day after Flood stress - replicate 3		rep 3	DRR006754
75	shoot under 3 days after Flood stress - replicate 1		rep 1	DRR006668
75	shoot under 3 days after Flood stress - replicate 2		rep 2	DRR006727
76	root under 1 hour after Flood stress - replicate 1		rep 1	DRR006545
76	root under 1 hour after Flood stress - replicate 2		rep 2	DRR006669
77	root under 3 hours after Flood stress - replicate 1		rep 1	DRR006546
77	root under 3 hours after Flood stress - replicate 2		rep 2	DRR006670
78	root under 6 hours after Flood stress - replicate 1		rep 1	DRR006547
78	root under 6 hours after Flood stress - replicate 2		rep 2	DRR006671
79	root under 12 hours after Flood stress - replicate 1		rep 1	DRR006548
79	root under 12 hours after Flood stress - replicate 2		rep 2	DRR006672
80	root under 1 day after Flood stress - replicate 1		rep 1	DRR006549
80	root under 1 day after Flood stress - replicate 2		rep 2	DRR006744
81	root under 3 days after Flood stress - replicate 1		rep 1	DRR006543
81	root under 3 days after Flood stress - replicate 2		rep 2	DRR006667
81	root under 3 days after Flood stress - replicate 2		rep 3	DRR006726
82	shoot under 1 hour after Osmotic stress - replicate 1		rep 1	DRR006597
82	shoot under 1 hour after Osmotic stress - replicate 2		rep 2	DRR006706
83	shoot under 3 hours after Osmotic stress - replicate 1		rep 1	DRR006598
83	shoot under 3 hours after Osmotic stress - replicate 2		rep 2	DRR006707
84	shoot under 6 hours after Osmotic stress - replicate 1		rep 1	DRR006599
84	shoot under 6 hours after Osmotic stress - replicate 2		rep 2	DRR006708
85	shoot under 12 hours after Osmotic stress - replicate 1		rep 1	DRR006600
85	shoot under 12 hours after Osmotic stress - replicate 2		rep 2	DRR006709
86	root under 1 hour after Osmotic stress - replicate 1		rep 1	DRR006592
86	root under 1 hour after Osmotic stress - replicate 2		rep 2	DRR006702
87	root under 3 hours after Osmotic stress - replicate 1		rep 1	DRR006593
87	root under 3 hours after Osmotic stress - replicate 2		rep 2	DRR006703
88	root under 6 hours after Osmotic stress - replicate 1		rep 1	DRR006594
88	root under 6 hours after Osmotic stress - replicate 2		rep 2	DRR006704
89	root under 12 hours after Osmotic stress - replicate 1		rep 1	DRR006595
89	root under 12 hours after Osmotic stress - replicate 2		rep 2	DRR006705
90	shoot control sample for Drought stress - replicate 1		rep 1	DRR006574
90	shoot control sample for Drought stress - replicate 2		rep 2	DRR006692
91	shoot under 1 hour after Drought stress - replicate 1		rep 1	DRR006575
91	shoot under 1 hour after Drought stress - replicate 2		rep 2	DRR006693
92	shoot under 3 hours after Drought stress - replicate 1		rep 1	DRR006694
92	shoot under 3 hours after Drought stress - replicate 2		rep 2	DRR006750
92	shoot under 3 hours after Drought stress - replicate 3		rep 3	DRR006751
93	shoot under 6 hours after Drought stress - replicate 1		rep 1	DRR006576
93	shoot under 6 hours after Drought stress - replicate 2		rep 2	DRR006695
94	shoot under 12 hours after Drought stress - replicate 1		rep 1	DRR006577
94	shoot under 12 hours after Drought stress - replicate 2		rep 2	DRR006710
94	shoot under 12 hours after Drought stress - replicate 3		rep 3	DRR006711
95	shoot under 1 day after Drought stress - replicate 1		rep 1	DRR006578
95	shoot under 1 day after Drought stress - replicate 2		rep 2	DRR006712
96	root control sample for Drought stress - replicate 1		rep 1	DRR006570
96	root control sample for Drought stress - replicate 2		rep 2	DRR006687
97	root under 1 hour after Drought stress - replicate 1		rep 1	DRR006571
97	root under 1 hour after Drought stress - replicate 2		rep 2	DRR006747
98	root under 3 hours after Drought stress - replicate 1		rep 1	DRR006688
98	root under 3 hours after Drought stress - replicate 2		rep 2	DRR006748
99	root under 6 hours after Drought stress - replicate 1		rep 1	DRR006572
99	root under 6 hours after Drought stress - replicate 2		rep 2	DRR006689
100	root under 12 hours after Drought stress - replicate 1		rep 1	DRR006573
100	root under 12 hours after Drought stress - replicate 2		rep 2	DRR006690
101	root under 1 day after Drought stress - replicate 1		rep 1	DRR006691
101	root under 1 day after Drought stress - replicate 2		rep 2	DRR006749
102	shoot control sample for JA treatment - replicate 1		rep 1	DRR006585
102	shoot control sample for JA treatment - replicate 2		rep 2	DRR006696
103	shoot under 1 hour after JA treatment - replicate 1		rep 1	DRR006586
103	shoot under 1 hour after JA treatment - replicate 2		rep 2	DRR006697
103	shoot under 1 hour after JA treatment - replicate 2		rep 3	DRR006735
104	shoot under 3 hours after JA treatment - replicate 1		rep 1	DRR006587
104	shoot under 3 hours after JA treatment - replicate 2		rep 2	DRR006698
105	shoot under 6 hours after JA treatment - replicate 1		rep 1	DRR006588
105	shoot under 6 hours after JA treatment - replicate 2		rep 2	DRR006699
106	shoot under 12 hours after JA treatment - replicate 1		rep 1	DRR006589
106	shoot under 12 hours after JA treatment - replicate 2		rep 2	DRR006700
107	shoot under 1 day after JA treatment - replicate 1		rep 1	DRR006590
107	shoot under 1 day after JA treatment - replicate 2		rep 2	DRR006701
107	shoot under 1 day after JA treatment - replicate 2		rep 3	DRR006736
108	root control sample for JA treatment - replicate 1		rep 1	DRR006579
108	root control sample for JA treatment - replicate 2		rep 2	DRR006643
109	root under 1 hour after JA treatment - replicate 1		rep 1	DRR006580
109	root under 1 hour after JA treatment - replicate 2		rep 2	DRR006644
110	root under 3 hours after JA treatment - replicate 1		rep 1	DRR006581
110	root under 3 hours after JA treatment - replicate 2		rep 2	DRR006645
111	root under 6 hours after JA treatment - replicate 1		rep 1	DRR006582
111	root under 6 hours after JA treatment - replicate 2		rep 2	DRR006646
112	root under 12 hours after JA treatment - replicate 1		rep 1	DRR006583
112	root under 12 hours after JA treatment - replicate 2		rep 2	DRR006647
113	root under 1 day after JA treatment - replicate 1		rep 1	DRR006584
113	root under 1 day after JA treatment - replicate 2		rep 2	DRR006648
113	root under 1 day after JA treatment - replicate 2		rep 3	DRR006743
114	shoot control sample for ABA treatment - replicate 1		rep 1	DRR006637
114	shoot control sample for ABA treatment - replicate 2		rep 2	DRR006719
115	shoot under 1 hour after ABA treatment - replicate 1		rep 1	DRR006638
115	shoot under 1 hour after ABA treatment - replicate 2		rep 2	DRR006720
116	shoot under 3 hours after ABA treatment - replicate 1		rep 1	DRR006639
116	shoot under 3 hours after ABA treatment - replicate 2		rep 2	DRR006721
117	shoot under 6 hours after ABA treatment - replicate 1		rep 1	DRR006640
117	shoot under 6 hours after ABA treatment - replicate 2		rep 2	DRR006740
118	shoot under 12 hours after ABA treatment - replicate 1		rep 1	DRR006641
118	shoot under 12 hours after ABA treatment - replicate 2		rep 2	DRR006741
119	shoot under 1 day after ABA treatment - replicate 1		rep 1	DRR006642
119	shoot under 1 day after ABA treatment - replicate 2		rep 2	DRR006742
120	root control sample for ABA treatment - replicate 1		rep 1	DRR006631
120	root control sample for ABA treatment - replicate 2		rep 2	DRR006713
121	root under 1 hour after ABA treatment - replicate 1		rep 1	DRR006632
121	root under 1 hour after ABA treatment - replicate 2		rep 2	DRR006714
122	root under 3 hours after ABA treatment - replicate 1		rep 1	DRR006633
122	root under 3 hours after ABA treatment - replicate 2		rep 2	DRR006715
123	root under 6 hours after ABA treatment - replicate 1		rep 1	DRR006634
123	root under 6 hours after ABA treatment - replicate 2		rep 2	DRR006716
124	root under 12 hours after ABA treatment - replicate 1		rep 1	DRR006635
124	root under 12 hours after ABA treatment - replicate 2		rep 2	DRR006717
125	root under 1 day after ABA treatment - replicate 1		rep 1	DRR006636
125	root under 1 day after ABA treatment - replicate 2		rep 2	DRR006718
126	shoot control sample for Developmental Time 0 hour after - replicate 1		rep 1	DRR006621
126	shoot control sample for Developmental Time 0 hour after - replicate 2		rep 2	DRR006622
127	shoot control sample for Developmental Time 1 hour after - replicate 1		rep 1	DRR006623
127	shoot control sample for Developmental Time 1 hour after - replicate 2		rep 2	DRR006624
128	shoot control sample for Developmental Time 3 hours after - replicate 1		rep 1	DRR006650
128	shoot control sample for Developmental Time 3 hours after - replicate 2		rep 2	DRR006651
129	shoot control sample for Developmental Time 6 hours after - replicate 1		rep 1	DRR006652
129	shoot control sample for Developmental Time 6 hours after - replicate 1		rep 2	DRR006738
129	shoot control sample for Developmental Time 6 hours after - replicate 2		rep 3	DRR006653
130	shoot control sample for Developmental Time 12 hours after - replicate 1		rep 1	DRR006654
130	shoot control sample for Developmental Time 12 hours after - replicate 2		rep 2	DRR006655
131	shoot control sample for Developmental Time 1 day after - replicate 1		rep 1	DRR006656
131	shoot control sample for Developmental Time 1 day after - replicate 1		rep 2	DRR006657
131	shoot control sample for Developmental Time 1 day after - replicate 2		rep 3	DRR006658
132	shoot control sample for Developmental Time 3 days after - replicate 1		rep 1	DRR006659
132	shoot control sample for Developmental Time 3 days after - replicate 1		rep 2	DRR006739
132	shoot control sample for Developmental Time 3 days after - replicate 2		rep 3	DRR006660
133	shoot control sample for Developmental Time 4 days after - replicate 1		rep 1	DRR006661
133	shoot control sample for Developmental Time 4 days after - replicate 2		rep 2	DRR006662
134	shoot control sample for Developmental Time 5 days after - replicate 1		rep 1	DRR006663
134	shoot control sample for Developmental Time 5 days after - replicate 2		rep 2	DRR006664
135	shoot control sample for Developmental Time 10 days after - replicate 1		rep 1	DRR006665
135	shoot control sample for Developmental Time 10 days after - replicate 2		rep 2	DRR006666
136	root control sample for Developmental Time 0 hour after - replicate 1		rep 1	DRR006601
136	root control sample for Developmental Time 0 hour after - replicate 2		rep 2	DRR006602
137	root control sample for Developmental Time 1 hour after - replicate 1		rep 1	DRR006603
137	root control sample for Developmental Time 1 hour after - replicate 2		rep 2	DRR006604
137	root control sample for Developmental Time 1 hour after - replicate 2		rep 3	DRR006737
138	root control sample for Developmental Time 3 hours after - replicate 1		rep 1	DRR006605
138	root control sample for Developmental Time 3 hours after - replicate 2		rep 2	DRR006606
139	root control sample for Developmental Time 6 hours after - replicate 1		rep 1	DRR006607
139	root control sample for Developmental Time 6 hours after - replicate 2		rep 2	DRR006608
140	root control sample for Developmental Time 12 hours after - replicate 1		rep 1	DRR006609
140	root control sample for Developmental Time 12 hours after - replicate 2		rep 2	DRR006610
141	root control sample for Developmental Time 1 day after - replicate 1		rep 1	DRR006611
141	root control sample for Developmental Time 1 day after - replicate 1		rep 2	DRR006649
141	root control sample for Developmental Time 1 day after - replicate 2		rep 3	DRR006612
142	root control sample for Developmental Time 3 days after - replicate 1		rep 1	DRR006613
142	root control sample for Developmental Time 3 days after - replicate 2		rep 2	DRR006614
143	root control sample for Developmental Time 4 days after - replicate 1		rep 1	DRR006615
143	root control sample for Developmental Time 4 days after - replicate 2		rep 2	DRR006616
144	root control sample for Developmental Time 5 days after - replicate 1		rep 1	DRR006617
144	root control sample for Developmental Time 5 days after - replicate 2		rep 2	DRR006618
145	root control sample for Developmental Time 10 days after - replicate 1		rep 1	DRR006619
145	root control sample for Developmental Time 10 days after - replicate 2		rep 2	DRR006620
1	Davidson RM, Gowda M, Moghe G, Lin H, Vaillancourt B, Shiu SH, Jiang N, Robin Buell C: Comparative transcriptomics of three Poaceae species reveals patterns of gene expression evolution. The Plant journal : for cell and molecular biology 2012, 71(3):492-502.
2	Zemach A, McDaniel IE, Silva P, Zilberman D: Genome-wide evolutionary analysis of eukaryotic DNA methylation. Science 2010, 328(5980):916-919.
3	He G, Zhu X, Elling AA, Chen L, Wang X, Guo L, Liang M, He H, Zhang H, Chen F et al: Global epigenetic and transcriptional trends among two rice subspecies and their reciprocal hybrids. The Plant cell 2010, 22(1):17-33.
4	Mizuno H, Kawahara Y, Sakai H, Kanamori H, Wakimoto H, Yamagata H, Oono Y, Wu J, Ikawa H, Itoh T et al: Massive parallel sequencing of mRNA in identification of unannotated salinity stress-inducible transcripts in rice (Oryza sativa L.). BMC Genomics 2010, 11:683.
5	Oono Y, Kawahara Y, Kanamori H, Mizuno H, Yamagata H, Yamamoto M, Hosokawa S, Ikawa H, Akahane I, Zhu Z et al: mRNA-Seq Reveals a Comprehensive Transcriptome Profile of Rice under Phosphate Stress. Rice 2011, 4(2):50-65.
6	Oono Y, Yazawa T, Kawahara Y, Kanamori H, Kobayashi F, Sasaki H, Mori S, Wu J, Handa H, Itoh T et al: Genome-wide transcriptome analysis reveals that cadmium stress signaling controls the expression of genes in drought stress signal pathways in rice. PloS one 2014, 9(5):e96946.
7	Kawahara Y, Oono Y, Wakimoto H, Ogata J, Kanamori H, Sasaki H, Mori S, Matsumoto T, Itoh T: TENOR: Database for Comprehensive mRNA-Seq Experiments in Rice. Plant & cell physiology 2016, 57(1):e7.

## Sheet: Arabidopsis thaliana
List of all RNA-Seq data from Arabidopsis thaliana (Columbia-0)
	Sample name	Definition	Replicate No.	Run Accession	Reference
1	Anthers of the mature flower (F.AN.ad)		rep 1	SRR3581852	[1]
1	Anthers of the mature flower (F.AN.ad)		rep 2	SRR3581686
2	Anthers of the young flower (F.AN.y)		rep 1	SRR3581857
2	Anthers of the young flower (F.AN.y)		rep 2	SRR3581691
3	Axis of the inflorescence (AX)		rep 1	SRR3581704
3	Axis of the inflorescence (AX)		rep 2	SRR3581870
4	Carpel of 6th and 7th flowers (POD.y6-7)		rep 1	SRR3581730
4	Carpel of 6th and 7th flowers (POD.y6-7)		rep 2	SRR3581891
5	Carpels of the mature flower (F.CA.ad)		rep 1	SRR3581851
5	Carpels of the mature flower (F.CA.ad)		rep 2	SRR3581685
6	Carpels of the young flower (F.CA.y)		rep 1	SRR3581856
6	Carpels of the young flower (F.CA.y)		rep 2	SRR3581690
7	Cold 1 hour		rep 1	SRR3724649
7	Cold 1 hour		rep 2	SRR3724650
8	Cold 12 hours		rep 1	SRR3724737
8	Cold 12 hours		rep 2	SRR3724738
9	Cold 24 hours		rep 1	SRR3724739
9	Cold 24 hours		rep 2	SRR3724741
10	Cold 3 hours		rep 1	SRR3724651
10	Cold 3 hours		rep 2	SRR3724652
11	Cold 6 hours		rep 1	SRR3724663
11	Cold 6 hours		rep 2	SRR3724668
12	Dry Seeds (SD.d)		rep 1	SRR3581731
12	Dry Seeds (SD.d)		rep 2	SRR3581892
13	Flower 1 (F1)		rep 1	SRR3581859
13	Flower 1 (F1)		rep 2	SRR3581693
14	Flower 2 (F2)		rep 1	SRR3581860
14	Flower 2 (F2)		rep 2	SRR3581694
15	Flower 3 (F3)		rep 1	SRR3581861
15	Flower 3 (F3)		rep 2	SRR3581695
16	Flower 4 (F4)		rep 1	SRR3581862
16	Flower 4 (F4)		rep 2	SRR3581696
17	Flower 5 (F5)		rep 1	SRR3581863
17	Flower 5 (F5)		rep 2	SRR3581697
18	Flowers 12-14 (F12-14)		rep 1	SRR3581866
18	Flowers 12-14 (F12-14)		rep 2	SRR3581700
19	Flowers 15-18 (F15-18)		rep 1	SRR3581867
19	Flowers 15-18 (F15-18)		rep 2	SRR3581701
20	Flowers 19 and following (F19+)		rep 1	SRR3581868
20	Flowers 19 and following (F19+)		rep 2	SRR3581702
21	Flowers 6-8 (F6-8)		rep 1	SRR3581864
21	Flowers 6-8 (F6-8)		rep 2	SRR3581698
22	Flowers 9-11 (F9-11)		rep 1	SRR3581865
22	Flowers 9-11 (F9-11)		rep 2	SRR3581699
23	Germinating seeds 1 (SD.g1)		rep 1	SRR3581732
23	Germinating seeds 1 (SD.g1)		rep 2	SRR3581893
24	Germinating seeds 2 (SD.g2)		rep 1	SRR3581733
24	Germinating seeds 2 (SD.g2)		rep 2	SRR3581894
25	Germinating seeds 3 (SD.g3)		rep 1	SRR3581734
25	Germinating seeds 3 (SD.g3)		rep 2	SRR3581895
26	Heat 1 hour		rep 1	SRR3724768
26	Heat 1 hour		rep 2	SRR3724774
27	Heat 12 hours		rep 1	SRR3724787
27	Heat 12 hours		rep 2	SRR3724798
28	Heat 24 hours		rep 1	SRR3724806
28	Heat 24 hours		rep 2	SRR3724814
29	Heat 3 hours		rep 1	SRR3724778
29	Heat 3 hours		rep 2	SRR3724782
30	Heat 6 hours		rep 1	SRR3724785
30	Heat 6 hours		rep 2	SRR3724786
31	Internode (IN)		rep 1	SRR3581705
31	Internode (IN)		rep 2	SRR3581871
32	Leaf Lamina of the mature leaf (L.LAM.lg)		rep 1	SRR3581846
32	Leaf Lamina of the mature leaf (L.LAM.lg)		rep 2	SRR3581680
33	Leaf Lamina of the young leaf (L.LAM.y)		rep 1	SRR3581838
33	Leaf Lamina of the young leaf (L.LAM.y)		rep 2	SRR3581388
34	Leaf Lamina, intermediate 1 (L.LAM.i1)		rep 1	SRR3581840
34	Leaf Lamina, intermediate 1 (L.LAM.i1)		rep 2	SRR3581591
35	Leaf Lamina, intermediate 2 (L.LAM.i2)		rep 1	SRR3581843
35	Leaf Lamina, intermediate 2 (L.LAM.i2)		rep 2	SRR3581676
36	Leaf Petiole of the mature leaf (L.PET.lg)		rep 1	SRR3581844
36	Leaf Petiole of the mature leaf (L.PET.lg)		rep 2	SRR3581678
37	Leaf Petiole of the senescent leaf (L.PET.sn)		rep 1	SRR3581848
37	Leaf Petiole of the senescent leaf (L.PET.sn)		rep 2	SRR3581682
38	Leaf Petiole of the young leaf (L.PET.y)		rep 1	SRR3581837
38	Leaf Petiole of the young leaf (L.PET.y)		rep 2	SRR3581383
39	Leaf Petiole, intermediate 1 (L.PET.i1)		rep 1	SRR3581839
39	Leaf Petiole, intermediate 1 (L.PET.i1)		rep 2	SRR3581499
40	Leaf Petiole, intermediate 2 (L.PET.i2)		rep 1	SRR3581841
40	Leaf Petiole, intermediate 2 (L.PET.i2)		rep 2	SRR3581639
41	Leaf Vein of the mature leaf (L.VN.lg)		rep 1	SRR3581845
41	Leaf Vein of the mature leaf (L.VN.lg)		rep 2	SRR3581679
42	Leaf Vein of the senescent leaf (L.VN.sn)		rep 1	SRR3581849
42	Leaf Vein of the senescent leaf (L.VN.sn)		rep 2	SRR3581683
43	Leaf Vein, intermediate 2 (L.VN.i2)		rep 1	SRR3581842
43	Leaf Vein, intermediate 2 (L.VN.i2)		rep 2	SRR3581672
44	Leaf, mature (L.lg)		rep 1	SRR3581847
44	Leaf, mature (L.lg)		rep 2	SRR3581681
45	M4N		rep 1	SRR2073142
45	M4N		rep 2	SRR2073143
46	Meristem M1		rep 1	SRR1659921
46	Meristem M1		rep 2	SRR1659922
47	Meristem M10		rep 1	SRR1688427
47	Meristem M10		rep 2	SRR1688429
48	Meristem M2		rep 1	SRR1660397
48	Meristem M2		rep 2	SRR1660398
49	Meristem M3		rep 1	SRR1661473
49	Meristem M3		rep 2	SRR1661474
50	Meristem M3N		rep 1	SRR2073174
50	Meristem M3N		rep 2	SRR2073176
51	Meristem M4		rep 1	SRR1661475
51	Meristem M4		rep 2	SRR1661476
52	Meristem M5		rep 1	SRR1661477
52	Meristem M5		rep 2	SRR1661478
53	Meristem M5N		rep 1	SRR2073144
53	Meristem M5N		rep 2	SRR2073145
54	Meristem M6		rep 1	SRR1661483
54	Meristem M6		rep 2	SRR1661484
55	Meristem M6N		rep 1	SRR2073179
55	Meristem M6N		rep 2	SRR2106520
56	Meristem M7		rep 1	SRR1688325
56	Meristem M7		rep 2	SRR1688326
57	Meristem M7N		rep 1	SRR2073141
57	Meristem M7N		rep 1	SRR2073146
58	Meristem M8		rep 1	SRR1688327
58	Meristem M8		rep 2	SRR1688328
59	Meristem M9		rep 1	SRR1688425
59	Meristem M9		rep 2	SRR1688426
60	Opened Anthers (F.AN)		rep 1	SRR3581850
60	Opened Anthers (F.AN)		rep 2	SRR3581684
61	Ovules from 6th and 7th flowers (OV.y6-7)		rep 1	SRR3581727
61	Ovules from 6th and 7th flowers (OV.y6-7)		rep 2	SRR3581889
62	Pedicel (PED)		rep 1	SRR3581703
62	Pedicel (PED)		rep 2	SRR3581869
63	Petals of the mature flower (F.PT.ad)		rep 1	SRR3581854
63	Petals of the mature flower (F.PT.ad)		rep 2	SRR3581688
64	Pod of the senescent silique 1 (POD.sn1)		rep 1	SRR3581736
64	Pod of the senescent silique 1 (POD.sn1)		rep 2	SRR3581897
65	Pod of the silique 1 (POD1)		rep 1	SRR3581707
65	Pod of the silique 1 (POD1)		rep 2	SRR3581873
66	Pod of the silique 3 (POD3)		rep 1	SRR3581710
66	Pod of the silique 3 (POD3)		rep 2	SRR3581876
67	Pod of the silique 5 (POD5)		rep 1	SRR3581713
67	Pod of the silique 5 (POD5)		rep 2	SRR3581879
68	Pod of the silique 7 (POD7)		rep 1	SRR3581716
68	Pod of the silique 7 (POD7)		rep 2	SRR3581882
69	Root (R )		rep 1	SRR3581836
69	Root (R )		rep 2	SRR3581356
70	Root Apex (R.A)		rep 1	SRR3581835
70	Root Apex (R.A)		rep 2	SRR3581352
71	Seedling Cotyledons (S.C)		rep 1	SRR3581833
71	Seedling Cotyledons (S.C)		rep 2	SRR3581345
72	Seedling Hypocotyl (S.H)		rep 1	SRR3581740
72	Seedling Hypocotyl (S.H)		rep 2	SRR3581336
73	Seedling Meristem (S.M)		rep 1	SRR3581831
73	Seedling Meristem (S.M)		rep 2	SRR3581346
74	Seedling Root (S.R)		rep 1	SRR3581834
74	Seedling Root (S.R)		rep 2	SRR3581347
75	Seeds 1 (SD1)		rep 1	SRR3581706
75	Seeds 1 (SD1)		rep 2	SRR3581872
76	Seeds 3 (SD3)		rep 1	SRR3581709
76	Seeds 3 (SD3)		rep 2	SRR3581875
77	Seeds 5 (SD5)		rep 1	SRR3581712
77	Seeds 5 (SD5)		rep 2	SRR3581878
78	Seeds 7 (SD7)		rep 1	SRR3581715
78	Seeds 7 (SD7)		rep 2	SRR3581881
79	Seeds from the senescent silique 1 (SD.sn1)		rep 1	SRR3581735
79	Seeds from the senescent silique 1 (SD.sn1)		rep 2	SRR3581896
80	Senescent internode (IN.sn)		rep 1	SRR3581738
80	Senescent internode (IN.sn)		rep 2	SRR3581899
81	Senescent silique 2 (SL.sn2)		rep 1	SRR3581737
81	Senescent silique 2 (SL.sn2)		rep 2	SRR3581898
82	Sepals of the mature flower (F.SP.ad)		rep 1	SRR3581855
82	Sepals of the mature flower (F.SP.ad)		rep 2	SRR3581689
83	Sepals of the young flower (F.SP.y)		rep 1	SRR3581858
83	Sepals of the young flower (F.SP.y)		rep 2	SRR3581692
84	Silique 2 (SL2)		rep 1	SRR3581708
84	Silique 2 (SL2)		rep 2	SRR3581874
85	Silique 4 (SL4)		rep 1	SRR3581711
85	Silique 4 (SL4)		rep 2	SRR3581877
86	Silique 6 (SL6)		rep 1	SRR3581714
86	Silique 6 (SL6)		rep 2	SRR3581880
87	Silique 8 (SL8)		rep 1	SRR3581717
87	Silique 8 (SL8)		rep 2	SRR3581883
88	Stamen filaments of the mature flower (F.FM.ad)		rep 1	SRR3581853
88	Stamen filaments of the mature flower (F.FM.ad)		rep 2	SRR3581687
89	Stigmatic tissue (STI)		rep 1	SRR3581728
89	Stigmatic tissue (STI)		rep 2	SRR3581890
90	Wounding 1 hour		rep 1	SRR3725446
90	Wounding 1 hour		rep 2	SRR3725458
91	Wounding 12 hours		rep 1	SRR3725516
91	Wounding 12 hours		rep 2	SRR3725527
92	Wounding 24 hours		rep 1	SRR3725538
92	Wounding 24 hours		rep 2	SRR3725550
93	Wounding 3 hours		rep 1	SRR3725471
93	Wounding 3 hours		rep 2	SRR3725482
94	Wounding 48 hours		rep 1	SRR3725560
94	Wounding 48 hours		rep 2	SRR3725561
95	Wounding 6 hours		rep 1	SRR3725493
95	Wounding 6 hours		rep 2	SRR3725503
96	Young seeds 1 (SD.y1)		rep 1	SRR3581719
96	Young seeds 1 (SD.y1)		rep 2	SRR3581884
97	Young seeds 2 (SD.y2)		rep 1	SRR3581720
97	Young seeds 2 (SD.y2)		rep 2	SRR3581885
98	Young seeds 3 (SD.y3)		rep 1	SRR3581721
98	Young seeds 3 (SD.y3)		rep 2	SRR3581886
99	Young seeds 4 (SD.y4)		rep 1	SRR3581724
99	Young seeds 4 (SD.y4)		rep 2	SRR3581887
100	Young seeds 5 (SD.y5)		rep 1	SRR3581726
100	Young seeds 5 (SD.y5)		rep 2	SRR3581888
101	A_thaliana_leaf		rep 1	SRR3993754	[2]-paired
102	A_thaliana_flower		rep 1	SRR3993755
103	A_thaliana_stem		rep 1	SRR3993761
104	A_thaliana_root		rep 1	SRR3993762
105	A_thaliana_silique		rep 1	SRR3993763
1	Klepikova AV, Kasianov AS, Gerasimov ES, Logacheva MD, Penin AA: A High Resolution Map of the Arabidopsis thaliana Developmental Transcriptome Based on RNA-seq Profiling. The Plant journal : for cell and molecular biology 2016.
2	Wang J, Tao F, Marowsky NC, Fan C: Evolutionary Fates and Dynamic Functionalization of Young Duplicate Genes in Arabidopsis Genomes. Plant Physiol 2016.

## Sheet: Sorghum bicolor
List of all RNA-Seq data from Sorghum bicolor (BTx623)
	Sample name	Definition	Replicate No.	SRA ID		Reference
1	Spikelet	5 months after sowing (at the time of anthesis)	rep 1	DRR030761		[1]
			rep 2	DRR030762
			rep 3	DRR030763
2	Seed	5 months and 2 weeks after sowing	rep 1	DRR030758
			rep 2	DRR030759
			rep 3	DRR030760
3	Stem	5 months after sowing	rep 1	DRR030764
			rep 2	DRR030765
			rep 3	DRR030766
4	Infec_C0h	Control 0h of Sorghum	rep 1	DRR006369		[2]
5	Infec_C12h	Control 12h	rep 1	DRR006370
6	Infec_12h	Infected 12h	rep 1	DRR006371
7	Infec_C24h	Control 24h	rep 1	DRR006372
8	Infec_24h	Infected 24h	rep 1	DRR006373
9	Nitorogen	Sorghum nitorogen stress tolerance.Tissue: root	rep 1	SRR1161664		[3]
			rep 2	SRR1161665
			rep 3	SRR1161666
			rep 4	SRR1161667
10	Root_ABA	Roots from 9d sorghum seedlings treated with 20 uM exogenous ABA for 27 hrs	rep 1	SRR299227		[4]
			rep 2	SRR299228
			rep 3	SRR299229
11	Root_PEG	Roots from 9d sorghum seedlings treated with 20% PEG-8000 for 27 hrs	rep 1	SRR299230
			rep 2	SRR299231
			rep 3	SRR299232
12	Root_seedling	Roots from untreated 9d sorghum seedlings	rep 1	SRR299233
			rep 2	SRR299234
			rep 3	SRR299235
13	Root_NaOH	Roots from 9d sorghum seedlings treated with 0.2M NaOH for 27 hrs	rep 1	SRR299236
			rep 2	SRR299237
			rep 3	SRR299238
14	Shoot_ABA	Shoots from 9d sorghum seedlings treated with 20uM exogenous ABA for 27 hrs	rep 1	SRR299239
			rep 2	SRR299240
			rep 3	SRR299241
15	Shoot_PEG	Shoots from 9d sorghum seedlings treated with 20% PEG-8000 for 27 hrs	rep 1	SRR299242
			rep 2	SRR299243
			rep 3	SRR299244
16	Shoot_seedling	Shoots from untreated 9d sorghum seedlings	rep 1	SRR299245
			rep 2	SRR299246
			rep 3	SRR299247
17	Shoot_NaOH	Shoots from 9d sorghum seedlings treated with 0.2M NaOH for 27 hrs	rep 1	SRR299248
			rep 2	SRR299249
			rep 3	SRR299250
18	Embryo		Tech. 1	SRR959765		[5]
19	Floral Meristem		Tech. 1	SRR959766
			Tech. 2	SRR959767
20	Floret		Tech. 1	SRR959768
			Tech. 2	SRR959769
			Tech. 3	SRR959770
			Tech. 4	SRR959771
21	Vegetative Meristem		Tech. 1	SRR959772
			Tech. 2	SRR959773
22	Leaves	Sorghum bicolor. BTx623 20 Day Leaves	rep 1	SRR349643		[6]
			rep 2	SRR349772
23	Infloresence_emarg	Sorghum bicolor. BTx623 Emerging Inflorescence	rep 1	SRR349644
24	Seed_5d_pollination	Sorghum bicolor. BTx623 Seed 5 Days After Pollination	rep 1	SRR349645
25	Inflorescence_early	Sorghum bicolor. BTx623 Early Infloresence	rep 1	SRR349646
26	Pistil	Sorghum bicolor. BTx623 Pistil	rep 1	SRR349754
27	Embryo	Sorghum bicolor. BTx623 Embryo 25 Days After Pollination	rep 1	SRR349767
28	Endosperm	Sorghum bicolor. BTx623 Endosperm 25 Days After Pollination	rep 1	SRR349768
29	Anther	Sorghum bicolor. BTx623 Anther	rep 1	SRR349769
30	Seed_10d_pollination	Sorghum bicolor. BTx623 Seed 10 Days After Pollination	rep 1	SRR349771
Biological replicate refers to plant samples being collected from replicate experiments, whereas technical replicate refers to multiple loads of the same RNAseq sample on the Illumina sequencer.
1	Makita Y, Shimada S, Kawashima M, Kondou-Kuriyama T, Toyoda T, Matsui M: MOROKOSHI: transcriptome database in Sorghum bicolor. Plant & cell physiology 2015, 56(1):e6.
2	Yazawa T, Kawahigashi H, Matsumoto T, Mizuno H: Simultaneous transcriptome analysis of Sorghum and Bipolaris sorghicola by using RNA-seq in combination with de novo transcriptome assembly. PloS one 2013, 8(4):e62460.
3	Gelli M, Duo Y, Konda AR, Zhang C, Holding D, Dweikat I: Identification of differentially expressed genes between sorghum genotypes with contrasting nitrogen stress tolerance by genome-wide transcriptional profiling. BMC genomics 2014, 15(1):1.
4	Dugas DV, Monaco MK, Olson A, Klein RR, Kumari S, Ware D, Klein PE: Functional annotation of the transcriptome of Sorghum bicolor in response to osmotic stress and abscisic acid. BMC genomics 2011, 12(1):1.
5	Olson A, Klein RR, Dugas DV, Lu Z, Regulski M, Klein PE, Ware D: Expanding and Vetting Gene Annotations through Transcriptome and Methylome Sequencing. The Plant Genome 2014, 7(2):0.
6	Davidson RM, Gowda M, Moghe G, Lin H, Vaillancourt B, Shiu SH, Jiang N, Robin Buell C: Comparative transcriptomics of three Poaceae species reveals patterns of gene expression evolution. The Plant Journal 2012, 71(3):492-502.
7	McCormick RF, Truong SK, Sreedasyam A, Jenkins J, Shu S, Sims D, Kennedy M, Amirebrahimi M, Weers BD, McKinley B et al: The Sorghum bicolor reference genome: improved assembly, gene annotations, a transcriptome atlas, and signatures of genome organization. The Plant journal : for cell and molecular biology 2017.

## Sheet: Zea mays
List of all RNA-Seq data from Zea mays (B73)
	Sample name	Definition	Replicate No.	Run Accession	Reference
1	16DAP_Embryo	Plant embryo	rep 1	SRR404200	[1]
			rep 2	SRR404202
			rep 3	SRR404203
2	16DAP_Endosperm	Endosperm	rep 1	SRR404197
			rep 2	SRR404198
			rep 3	SRR404199
3	16DAP_Whole seed	Fruit	rep 1	SRR404194
			rep 2	SRR404195
			rep 3	SRR404196
4	14DAP_Endopsperm	Endosperm	rep 1	SRR404191
			rep 2	SRR404192
			rep 3	SRR404193
5	14DAP_Whole seed	Fruit	rep 1	SRR404188
			rep 2	SRR404189
			rep 3	SRR404190
6	12DAP_Endopsperm	Endosperm	rep 1	SRR404185
			rep 2	SRR404186
			rep 3	SRR404187
7	12DAP_Whole seed	Fruit	rep 1	SRR404182
			rep 2	SRR404183
			rep 3	SRR404184
8	10DAP_Whole seed	Fruit	rep 1	SRR404179
			rep 2	SRR404180
			rep 3	SRR404181
9	R2_Thirteenth Leaf	Vascular leaf	rep 1	SRR404176
			rep 2	SRR404177
			rep 3	SRR404178
10	VT_Thirteenth Leaf	Vascular leaf	rep 1	SRR404173
			rep 2	SRR404174
			rep 3	SRR404175
11	V9_Immature Leaves	Vascular leaf	rep 1	SRR404164
			rep 2	SRR404165
			rep 3	SRR404166
12	V9_Thirteenth Leaf	Vascular leaf	rep 1	SRR404161
			rep 2	SRR404162
			rep 3	SRR404163
13	V9_Eleventh Leaf	Vascular leaf	rep 1	SRR404158
			rep 2	SRR404159
			rep 3	SRR404160
14	V9_Eighth Leaf	Vascular leaf	rep 1	SRR404154
			rep 2	SRR404155
			rep 3	SRR404156
15	V5_Tip of stage-2 Leaf	Leaf tip; Vascular leaf	rep 1	SRR404149
			rep 1	SRR404150
			rep 2	SRR404152
			rep 3	SRR404153
16	V3_Stem and SAM	Soot apical meristem; Stem internode	rep 1	SRR404145
			rep 1	SRR404146
			rep 2	SRR404147
			rep 3	SRR404148
17	6DAS_GH_Primary Root	Primary root	rep 1	SRR404141
			rep 1	SRR404142
			rep 2	SRR404143
			rep 3	SRR404144
18	24H_Germinating Seed	Fruit (Kernel)	rep 1	SRR404131
			rep 1	SRR404132
19	0_DAP_NOPOL_LEAF		rep 1	SRR1619671	[2]
	0_DAP_NOPOL_LEAF		rep 2	SRR1619674
20	0_DAP_POL_LEAF		rep 1	SRR1619669
	0_DAP_POL_LEAF		rep 2	SRR1619670
21	12_DAP_NOPOL_LEAF		rep 1	SRR1619638
	12_DAP_NOPOL_LEAF		rep 2	SRR1619659
22	12_DAP_POL_LEAF		rep 1	SRR1619636
	12_DAP_POL_LEAF		rep 2	SRR1619637
23	18_DAP_NOPOL_LEAF		rep 1	SRR1619662
	18_DAP_NOPOL_LEAF		rep 2	SRR1619663
24	18_DAP_POL_LEAF		rep 1	SRR1619660
	18_DAP_POL_LEAF		rep 2	SRR1619661
25	24_DAP_NOPOL_LEAF		rep 1	SRR1619665
	24_DAP_NOPOL_LEAF		rep 2	SRR1619666
26	24_DAP_POL_LEAF		rep 1	SRR1619664
	24_DAP_POL_LEAF		rep 2	SRR1626426
27	30_DAP_NOPOL_LEAF		rep 1	SRR1626427
	30_DAP_NOPOL_LEAF		rep 2	SRR1626452
28	30_DAP_POL_LEAF		rep 1	SRR1619667
	30_DAP_POL_LEAF		rep 2	SRR1619668
29	6_DAP_NOPOL_LEAF		rep 1	SRR1619635
30	6_DAP_POL_LEAF		rep 1	SRR1619633
	6_DAP_POL_LEAF		rep 2	SRR1619634
31	18DAP Embryo		rep 1	SRR531916
	18DAP Embryo		rep 2	SRR531917
	18DAP Embryo		rep 3	SRR531919
32	18DAP Endosperm		rep 1	SRR531913
	18DAP Endosperm		rep 2	SRR531914
	18DAP Endosperm		rep 3	SRR531915
33	18DAP Pericarp		rep 2	SRR531920
	18DAP Pericarp		rep 3	SRR531921
34	18DAP Whole Seed		rep 1	SRR531910
	18DAP Whole Seed		rep 2	SRR531911
	18DAP Whole Seed		rep 2	SRR940300
	18DAP Whole Seed		rep 3	SRR531912
35	20DAP Embryo		rep 1	SRR531930
	20DAP Embryo		rep 2	SRR531931
	20DAP Embryo		rep 3	SRR531932
36	20DAP Endosperm		rep 1	SRR531926
	20DAP Endosperm		rep 2	SRR531928
	20DAP Endosperm		rep 3	SRR531929
37	20DAP Whole Seed		rep 1	SRR531922
	20DAP Whole Seed		rep 2	SRR531924
	20DAP Whole Seed		rep 3	SRR531925
38	22DAP Embryo		rep 1	SRR531939
	22DAP Embryo		rep 2	SRR531940
	22DAP Embryo		rep 3	SRR531941
39	22DAP Endosperm		rep 1	SRR531936
	22DAP Endosperm		rep 2	SRR531937
	22DAP Endosperm		rep 3	SRR531938
40	22DAP Whole Seed		rep 1	SRR531933
	22DAP Whole Seed		rep 2	SRR531934
	22DAP Whole Seed		rep 3	SRR531935
41	24DAP Embryo		rep 1	SRR533835
	24DAP Embryo		rep 2	SRR533845
	24DAP Embryo		rep 3	SRR533848
42	24DAP Endosperm		rep 1	SRR531946
	24DAP Endosperm		rep 2	SRR533828
	24DAP Endosperm		rep 3	SRR533829
43	24DAP Whole Seed		rep 1	SRR531942
	24DAP Whole Seed		rep 2	SRR531944
	24DAP Whole Seed		rep 3	SRR531945
44	2DAP Whole seed		rep 1	SRR531898
	2DAP Whole seed		rep 2	SRR531899
	2DAP Whole seed		rep 3	SRR531900
45	4DAP Whole Seed		rep 1	SRR531901
	4DAP Whole Seed		rep 2	SRR531902
	4DAP Whole Seed		rep 3	SRR531903
46	6 DAS (GH) Coleoptile		rep 1	SRR531881
	6 DAS (GH) Coleoptile		rep 1	SRR531200
	6 DAS (GH) Coleoptile		rep 2	SRR531201
	6 DAS (GH) Coleoptile		rep 2	SRR531202
	6 DAS (GH) Coleoptile		rep 3	SRR531203
	6 DAS (GH) Coleoptile		rep 3	SRR531204
47	6DAP Whole seed		rep 1	SRR531904
	6DAP Whole seed		rep 2	SRR531905
	6DAP Whole seed		rep 3	SRR531906
48	8DAP Whole Seed		rep 1	SRR531907
	8DAP Whole Seed		rep 2	SRR531908
	8DAP Whole Seed		rep 3	SRR531909
49	R1 Anthers		rep 1	SRR531895
	R1 Anthers		rep 2	SRR531896
	R1 Anthers		rep 3	SRR531897
50	R1 Pre-pollination cob		rep 1	SRR531889
	R1 Pre-pollination cob		rep 2	SRR531890
	R1 Pre-pollination cob		rep 3	SRR531891
51	R1 Silks		rep 1	SRR531892
	R1 Silks		rep 2	SRR531893
	R1 Silks		rep 3	SRR531894
52	V1 (4D PE) Pooled Leaves		rep 1	SRR531205
	V1 (4D PE) Pooled Leaves		rep 1	SRR531206
	V1 (4D PE) Pooled Leaves		rep 2	SRR531207
	V1 (4D PE) Pooled Leaves		rep 2	SRR531208
	V1 (4D PE) Pooled Leaves		rep 3	SRR940236
	V1 (4D PE) Pooled Leaves		rep 3	SRR531209
	V1 (4D PE) Pooled Leaves		rep 3	SRR531210
53	V1 (4D PE) Primary root		rep 1	SRR531215
	V1 (4D PE) Primary root		rep 2	SRR531216
	V1 (4D PE) Primary root		rep 3	SRR531217
54	V1 (4D PE) Stem SAM		rep 1	SRR531211
	V1 (4D PE) Stem SAM		rep 1	SRR531212
	V1 (4D PE) Stem SAM		rep 2	SRR531213
	V1 (4D PE) Stem SAM		rep 3	SRR531214
55	V13 Immature tassel		rep 1	SRR531878
	V13 Immature tassel		rep 2	SRR531879
	V13 Immature tassel		rep 3	SRR531880
56	V18 Immature cob		rep 1	SRR531886
	V18 Immature cob		rep 2	SRR531887
	V18 Immature cob		rep 3	SRR531888
57	V18 Meiotic tassel		rep 1	SRR531882
	V18 Meiotic tassel		rep 1	SRR940258
	V18 Meiotic tassel		rep 2	SRR531883
	V18 Meiotic tassel		rep 3	SRR531884
58	V3 Topmost leaf		rep 1	SRR531218
	V3 Topmost leaf		rep 2	SRR531219
	V3 Topmost leaf		rep 3	SRR531220
59	V5 Bottom of transition leaf		rep 1	SRR531866
	V5 Bottom of transition leaf		rep 2	SRR531867
	V5 Bottom of transition leaf		rep 3	SRR531868
60	V5 First elonagetd internode		rep 1	SRR531224
	V5 First elonagetd internode		rep 2	SRR531225
	V5 First elonagetd internode		rep 3	SRR531226
61	V5 Shoot tip		rep 1	SRR531221
	V5 Shoot tip		rep 2	SRR531222
	V5 Shoot tip		rep 3	SRR531223
62	V7 Bottom of transition leaf		rep 1	SRR531872
	V7 Bottom of transition leaf		rep 2	SRR531873
	V7 Bottom of transition leaf		rep 3	SRR531874
63	V7 Tip of transition leaf		rep 1	SRR531869
	V7 Tip of transition leaf		rep 2	SRR531870
	V7 Tip of transition leaf		rep 3	SRR531871
64	V9 Fourth elongated internode		rep 1	SRR531875
	V9 Fourth elongated internode		rep 2	SRR531876
	V9 Fourth elongated internode		rep 3	SRR531877
65	0_NOPOL_INT_R1 (PP_3)		rep 1	SRR1620901
66	0_POL_INT_R1 (PP1)		rep 1	SRR1620915
67	18DAP_Pericarp_R1 (SK151)		rep 1	SRR1620950
68	3-7.1 (RA-32)		rep 1	SRR1620929
69	3-7.13 (RA-29)		rep 1	SRR1620927
70	6_NOPOL_INT_R2 (PP_12)		rep 1	SRR1620837
71	6_POL_INT_R1 (PP_9)		rep 1	SRR1620914
71	6_POL_INT_R1 (PP_9)		rep 2	SRR1620913
71	6_POL_INT_R2 (PP_10)		rep 3	SRR1620830
72	6DAS_GH_Primary_Root_R1 (SK007)		rep 1	SRR1620941
72	6DAS_GH_Primary_Root_R2 (SK008)		rep 2	SRR1620942
72	6DAS_GH_Primary_Root_R3 (SK009)		rep 3	SRR1620943
73	BraceRoot_Node6_abvgrnd_V13_R1 (SS-69)		rep 1	SRR1620988
73	BraceRoot_Node6_abvgrnd_V13_R2 (SS-74)		rep 2	SRR1621014
73	BraceRoot_Node6_abvgrnd_V13_R2 (SS-74)		rep 3	SRR1621015
73	BraceRoot_Node6_abvgrnd_V13_R3 (SS-76)		rep 4	SRR1621017
74	CortPar_3d_R1 (RA-9)		rep 1	SRR1620940
74	CortPar_3d_R2 (RA-13)		rep 2	SRR1620917
74	CortPar_3d_R3 (RA-8)		rep 3	SRR1620939
75	CrownRoot_Node4_V7_R1 (SS-65)		rep 1	SRR1620975
75	CrownRoot_Node4_V7_R2 (SS-66)		rep 2	SRR1620976
75	CrownRoot_Node4_V7_R2 (SS-66)		rep 3	SRR1620977
75	CrownRoot_Node4_V7_R3 (SS-73)		rep 4	SRR1620992
75	CrownRoot_Node4_V7_R3 (SS-73)		rep 5	SRR1621013
76	CrownRoot_Node5_V13_R1 (SS-68)		rep 1	SRR1620987
76	CrownRoot_Node5_V13_R2 (SS-77)		rep 2	SRR1621018
76	CrownRoot_Node5_V13_R3 (SS-75)		rep 3	SRR1621016
77	CrownRoot_Node5_V7_R1 (RA-35)		rep 1	SRR1620931
77	CrownRoot_Node5_V7_R1 (RA-35)		rep 2	SRR1620932
77	CrownRoot_Node5_V7_R2 (SS-78)		rep 3	SRR1621019
78	CrownRoot_Nodes_1-3__V7_R1 (SS-70)		rep 1	SRR1620989
78	CrownRoot_Nodes_1-3__V7_R3 (SS-71)		rep 2	SRR1620990
78	CrownRoot_Nodes_1-3__V7_R3 (SS-71)		rep 3	SRR1620991
79	DifferentiationZone_3d_R1 (SS-21)		rep 1	SRR1620952
79	DifferentiationZone_3d_R2 (SS-61)		rep 2	SRR1620974
79	DifferentiationZone_3d_R3 (SS-28)		rep 3	SRR1620956
80	Mz+Ez_3d_R1 (SS-45)		rep 1	SRR1620968
80	Mz+Ez_3d_R2 (SS-27)		rep 2	SRR1620955
80	Mz+Ez_3d_R3 (SS-56)		rep 3	SRR1620972
81	Seminal_7d_R1 (SS-44)		rep 1	SRR1620967
81	Seminal_7d_R2 (SS-50)		rep 2	SRR1620969
81	Seminal_7d_R3 (SS-25)		rep 3	SRR1620954
82	Stele_3d_R1 (RA-17)		rep 1	SRR1620920
82	Stele_3d_R2 (RA-7)		rep 2	SRR1620938
82	Stele_3d_R3 (RA-6)		rep 3	SRR1620937
83	TapRoot_Z1_7d_R1 (RA-4)		rep 1	SRR1620933
83	TapRoot_Z1_7d_R1 (RA-4)		rep 2	SRR1620934
83	TapRoot_Z1_7d_R2 (RA-2)		rep 3	SRR1620922
83	TapRoot_Z1_7d_R3 (RA-5)		rep 1	SRR1620935
83	TapRoot_Z1_7d_R3 (RA-5)		rep 2	SRR1620936
84	TapRoot_Z2_7d_R1 (RA-18)		rep 1	SRR1620921
84	TapRoot_Z2_7d_R2 (RA-3)		rep 2	SRR1620928
84	TapRoot_Z2_7d_R3 (RA-15)		rep 1	SRR1620919
85	TapRoot_Z3_7d_R1 (RA-14)		rep 2	SRR1620918
85	TapRoot_Z3_7d_R2 (RA-21)		rep 1	SRR1620924
85	TapRoot_Z3_7d_R3 (RA-20)		rep 2	SRR1620923
86	TapRoot_Z4_7d_R1 (RA-23)		rep 1	SRR1620926
86	TapRoot_Z4_7d_R2 (RA-10)		rep 2	SRR1620916
86	TapRoot_Z4_7d_R3 (RA-22)		rep 3	SRR1620925
87	TC_Control_#9 (RA-33)		rep 1	SRR1620930
88	V3_Stem_and_SAM_R1 (SK028)		rep 1	SRR1620944
88	V3_Stem_and_SAM_R2 (SK029)		rep 2	SRR1620945
88	V3_Stem_and_SAM_R3 (SK030)		rep 3	SRR1620946
89	V5_Tip_of_Stage_2_Leaf_R2 (SK044)		rep 1	SRR1620948
89	V5_Tip_of_Stage_2_Leaf_R3 (SK045)		rep 2	SRR1620949
89	V5_Tip_of_stage-2_Leaf_R1 (SK043)		rep 3	SRR1620947
90	WholePrimaryRoot_7d_R1 (SS-58)		rep 1	SRR1620973
90	WholePrimaryRoot_7d_R2 (SS-42)		rep 2	SRR1620965
90	WholePrimaryRoot_7d_R2 (SS-42)		rep 3	SRR1620966
90	WholePrimaryRoot_7d_R3 (SS-36)		rep 4	SRR1620959
91	WholeRootSystem_3d_R1 (SS-39)		rep 1	SRR1620961
91	WholeRootSystem_3d_R1 (SS-39)		rep 2	SRR1620962
91	WholeRootSystem_3d_R2 (SS-40)		rep 3	SRR1620963
91	WholeRootSystem_3d_R2 (SS-40)		rep 4	SRR1633397
91	WholeRootSystem_3d_R3 (SS-38)		rep 5	SRR1620960
92	WholeRootSystem_7d_R1 (SS-30)		rep 1	SRR1620957
92	WholeRootSystem_7d_R2 (SS-22)		rep 2	SRR1620953
92	WholeRootSystem_7d_R3 (SS-54)		rep 3	SRR1620971
93	B73_heat_R1		rep 1	SRR1238715	[3]
93	B73_heat_R2		rep 2	SRR1819196
93	B73_heat_R3		rep 3	SRR1819198
94	B73_cold_R1		rep 1	SRR1238717
94	B73_cold_R2		rep 2	SRR1819204
94	B73_cold_R3		rep 3	SRR1819205
95	B73_control_R1		rep 1	SRR1238718
95	B73_control_R2		rep 2	SRR1819617
95	B73_control_R3		rep 3	SRR1819621
96	B73_salt		rep 1	SRR1238719
97	B73_UV		rep 1	SRR1238720
1	Sekhon RS, Briskine R, Hirsch CN, Myers CL, Springer NM, Buell CR, de Leon N, Kaeppler SM: Maize gene atlas developed by RNA sequencing and comparative evaluation of transcriptomes based on RNA sequencing and microarrays. PloS one 2013, 8(4):e61005.
2	Stelpflug SC, Sekhon RS, Vaillancourt B, Hirsch CN, Buell CR, de Leon N, Kaeppler SM: An Expanded Maize Gene Expression Atlas based on RNA Sequencing and its Use to Explore Root Development. The Plant Genome 2016, 9(1):0.
3	Waters AJ, Makarevitch I, Noshay J, Burghardt LT, Hirsch CN, Hirsch CD, Springer NM: Natural variation for gene expression responses to abiotic stress in maize. The Plant Journal 2016.

[truncated: 4 more sheets: Ananas comosus, Camelina sativa, Brassica oleracea, Vitis vinifera]
