# Supplementary material for: Gene duplication and evolution in recurring polyploidization–diploidization cycles in plants
Source: Genome Biol. 2019 Feb 21;20:38. doi: 10.1186/s13059-019-1650-2 (PMC6383267; doi:10.1186/s13059-019-1650-2)
Supplement: Supplementary file 7 — The 232 most conserved gene families in 141 plants. (XLSX 1968 kb) [file 13059_2019_1650_MOESM7_ESM.xlsx]

## Sheet: 工作表2
Orthogroups	Arabis alpina	Aethionema arabicum	Actinidia chinensis	Ananas cosmosus	Arachis duranensis	Amaranthus hypochondriacus	Arachis ipaensis	Arabidopsis lyrata	Aegilops tauschii	Arabidopsis thaliana	Amborella trichopoda	Brachypodium distachyon	Boea hygrometrica	Brassica napus-A	Brassica napus-C	Brassica oleracea	Brassica rapa	Beta vulgaris	Capsicum annuum-CM334	Cicer arietinum-Desi	Cicer arietinum-Kabuli	Camelina sativa	Corylus avellana	Capsicum annuum-Wild	Capsicum annuum-Zunla	Cajanus cajan	Citrus clementina	Cynara cardunculus	Capsella grandiflora	Citrullus lanatus	Cucumis melo	Cofea canefora	Carica papaya	Chlamydomonas reinhardtii	Capsella rubella	Cucumis sativus	Citrus sinensis	Coccomyxa subellipsoidea C-169	Chlorella variabilis NC64A	Daucus carota	Dianthus caryophyllus	Dendrobium catenatum	Dendrobium officinale	Eucalyptus grandis	Elaeis guineensis	Eutrema salsugineum	Fagopyrum esculentum	Fragaria vesca	Gossypium arboreum
OG0000007	AALP_AA1G053300, AALP_AA1G063300, AALP_AA1G101700, AALP_AA1G103900, AALP_AA1G104700, AALP_AA1G135600, AALP_AA1G139600, AALP_AA1G139900, AALP_AA1G149700, AALP_AA2G005100, AALP_AA2G013500, AALP_AA2G029900, AALP_AA2G236000, AALP_AA3G042500, AALP_AA3G080500, AALP_AA3G096100, AALP_AA3G320600, AALP_AA5G007600, AALP_AA5G169600, AALP_AA6G075300, AALP_AA6G328300, AALP_AA8G073800, AALP_AA8G120600, AALP_AA8…	AA_C188469_gene1306, AA_scaffold1173_gene2292, AA_scaffold1176_gene2376, AA_scaffold1714_gene3809, AA_scaffold1738_gene3921, AA_scaffold1924_gene4862, AA_scaffold1960_gene5103, AA_scaffold229_gene5912, AA_scaffold229_gene5962, AA_scaffold2393_gene6273, AA_scaffold2513_gene6765, AA_scaffold2513_gene6795, AA_scaffold2535_gene6986, AA_scaffold2581_gene7260, AA_scaffold2718_gene7533, AA_scaffold3211_…	Achn002051, Achn003501, Achn004361, Achn006181, Achn016231, Achn017051, Achn017061, Achn030171, Achn030211, Achn040061, Achn040071, Achn040481, Achn041781, Achn053021, Achn056581, Achn062311, Achn071501, Achn072181, Achn078771, Achn084911, Achn084971, Achn086721, Achn086731, Achn103501, Achn106741, Achn108031, Achn108341, Achn109191, Achn109211, Achn125501, Achn130861, Achn143781, Achn153581, Ach…	Aco000120.1, Aco000516.1, Aco001881.1, Aco001894.1, Aco002576.1, Aco002879.1, Aco003083.1, Aco003735.1, Aco003748.1, Aco003761.1, Aco003802.1, Aco004198.1, Aco005049.1, Aco006312.1, Aco006676.1, Aco007354.1, Aco007702.1, Aco009069.1, Aco009273.1, Aco009549.1, Aco010466.1, Aco011351.1, Aco012505.1, Aco013316.1, Aco014504.1, Aco014507.1, Aco014508.1, Aco014654.1, Aco014854.1, Aco015387.1, Aco015640…	Aradu.04GDY, Aradu.14TMT, Aradu.1QK4F, Aradu.263CM, Aradu.27M85, Aradu.3KT8P, Aradu.3ZF9R, Aradu.45B10, Aradu.45JHU, Aradu.49IMU, Aradu.4CJ5C, Aradu.5L39Q, Aradu.64Z7Y, Aradu.7JG8Z, Aradu.7MV2V, Aradu.81UZ4, Aradu.87PFQ, Aradu.8S2E3, Aradu.96Z4R, Aradu.9QG2X, Aradu.9SN7A, Aradu.B1BA2, Aradu.B73ZN, Aradu.B925F, Aradu.BB9NS, Aradu.BCF6N, Aradu.C6D4N, Aradu.CLR4Q, Aradu.CQ5LI, Aradu.D1GNJ, Aradu.D5Y…	AHYPO_000432-RA, AHYPO_000553-RA, AHYPO_000854-RA, AHYPO_001687-RA, AHYPO_001802-RA, AHYPO_001874-RA, AHYPO_002520-RA, AHYPO_002521-RA, AHYPO_002522-RA, AHYPO_002533-RA, AHYPO_002699-RA, AHYPO_003272-RA, AHYPO_003481-RA, AHYPO_003982-RA, AHYPO_004009-RA, AHYPO_004643-RA, AHYPO_007287-RA, AHYPO_007434-RA, AHYPO_008195-RA, AHYPO_008541-RA, AHYPO_008571-RA, AHYPO_008863-RA, AHYPO_009758-RA, AHYPO_00…	Araip.02DNP, Araip.0E2E8, Araip.0I0ZG, Araip.0KH5K, Araip.0NJ3R, Araip.0Q069, Araip.1806R, Araip.1A8RZ, Araip.1AT57, Araip.1VA10, Araip.1XP3I, Araip.21SG0, Araip.27PWN, Araip.2GF7N, Araip.2Q1YJ, Araip.2WV30, Araip.2Y43M, Araip.2Z4HD, Araip.36TJC, Araip.3BN5S, Araip.3BY9G, Araip.3HF0J, Araip.3LL4M, Araip.417B9, Araip.4318U, Araip.453HK, Araip.4DP2E, Araip.4JH32, Araip.5F4S6, Araip.5G4NZ, Araip.5IS…	Aly343263, Aly347976, Aly350399, Aly352254, Aly356111, Aly470571, Aly470679, Aly470925, Aly471086, Aly471101, Aly471420, Aly474889, Aly475042, Aly475062, Aly475066, Aly475080, Aly476899, Aly479138, Aly479213, Aly479765, Aly480422, Aly480566, Aly482187, Aly486968, Aly488523, Aly492862, Aly492917, Aly496372, Aly496634, Aly863669, Aly872111, Aly879640, Aly881476, Aly888213, Aly889360, Aly893082, Aly…	AEGTA00083, AEGTA00509, AEGTA00558, AEGTA00559, AEGTA00783, AEGTA02033, AEGTA02034, AEGTA02713, AEGTA02750, AEGTA03067, AEGTA03522, AEGTA03906, AEGTA04840, AEGTA05160, AEGTA05381, AEGTA05678, AEGTA06585, AEGTA06965, AEGTA07560, AEGTA07922, AEGTA08749, AEGTA08836, AEGTA08842, AEGTA08996, AEGTA09904, AEGTA10083, AEGTA10163, AEGTA11222, AEGTA11231, AEGTA11261, AEGTA11490, AEGTA11609, AEGTA11798, AEG…	AT1G05670.1, AT1G06580.1, AT1G08610.1, AT1G09680.1, AT1G09820.1, AT1G09900.1, AT1G12300.1, AT1G12620.1, AT1G12700.1, AT1G12775.1, AT1G13630.1, AT1G19290.1, AT1G22960.1, AT1G31840.1, AT1G62590.1, AT1G62670.1, AT1G62680.1, AT1G62720.1, AT1G62910.1, AT1G62914.1, AT1G62930.1, AT1G63070.1, AT1G63080.1, AT1G63130.1, AT1G63150.1, AT1G63230.1, AT1G63320.1, AT1G63330.1, AT1G63400.1, AT1G63630.1, AT1G64100…	evm_27.model.AmTr_v1.0_scaffold00001.155, evm_27.model.AmTr_v1.0_scaffold00001.190, evm_27.model.AmTr_v1.0_scaffold00001.205, evm_27.model.AmTr_v1.0_scaffold00001.450, evm_27.model.AmTr_v1.0_scaffold00002.362, evm_27.model.AmTr_v1.0_scaffold00002.480, evm_27.model.AmTr_v1.0_scaffold00004.149, evm_27.model.AmTr_v1.0_scaffold00004.152, evm_27.model.AmTr_v1.0_scaffold00004.188, evm_27.model.AmTr_v1.…	Bradi1g14190.2, Bradi1g15710.1, Bradi1g15820.2, Bradi1g18220.2, Bradi1g21250.1, Bradi1g21497.1, Bradi1g26330.1, Bradi1g27730.1, Bradi1g33360.2, Bradi1g37736.1, Bradi1g49220.2, Bradi1g51377.2, Bradi1g59775.1, Bradi1g71082.1, Bradi1g71495.1, Bradi1g74087.2, Bradi2g00512.1, Bradi2g00520.1, Bradi2g02817.1, Bradi2g05860.2, Bradi2g10311.1, Bradi2g38114.1, Bradi2g38121.1, Bradi2g38400.2, Bradi2g38440.2,…	F511_01231, F511_01966, F511_02201, F511_02220, F511_02925, F511_03908, F511_04082, F511_04356, F511_04571, F511_05368, F511_05427, F511_05429, F511_05430, F511_05431, F511_05944, F511_05945, F511_07418, F511_08907, F511_10276, F511_11566, F511_14897, F511_17713, F511_18530, F511_19286, F511_19661, F511_22349, F511_23779, F511_25034, F511_26392, F511_27471, F511_31219, F511_35678, F511_36146, F51…	BnaA01g10410D, BnaA01g15920D, BnaA01g18570D, BnaA01g20500D, BnaA01g20510D, BnaA01g27630D, BnaA01g27650D, BnaA01g32380D, BnaA02g34150D, BnaA03g00470D, BnaA03g14970D, BnaA03g30870D, BnaA03g44020D, BnaA04g04580D, BnaA04g08820D, BnaA04g09540D, BnaA04g10910D, BnaA06g05580D, BnaA06g05750D, BnaA06g05830D, BnaA06g08470D, BnaA06g08480D, BnaA06g08660D, BnaA06g21440D, BnaA06g24430D, BnaA06g24440D, BnaA06g34…	BnaC01g07730D, BnaC01g07740D, BnaC01g11790D, BnaC01g18860D, BnaC01g18890D, BnaC01g19030D, BnaC01g22460D, BnaC01g22470D, BnaC01g25780D, BnaC01g35180D, BnaC01g43560D, BnaC02g43010D, BnaC03g00450D, BnaC03g17990D, BnaC03g36200D, BnaC03g48790D, BnaC03g52120D, BnaC03g63210D, BnaC03g64260D, BnaC03g69710D, BnaC04g19950D, BnaC04g20390D, BnaC04g20400D, BnaC04g20450D, BnaC04g27050D, BnaC04g31760D, BnaC04g33…	Bol003123, Bol003204, Bol004157, Bol004403, Bol004762, Bol005700, Bol006559, Bol007172, Bol007416, Bol008148, Bol008195, Bol008324, Bol009251, Bol009252, Bol009257, Bol009259, Bol010383, Bol010401, Bol010987, Bol011813, Bol012147, Bol012342, Bol013154, Bol014547, Bol015958, Bol017264, Bol018066, Bol018861, Bol019863, Bol020776, Bol020828, Bol020829, Bol022684, Bol022708, Bol023516, Bol023522, Bol…	Bra001327, Bra002000, Bra002521, Bra005695, Bra006187, Bra008916, Bra010047, Bra012546, Bra013444, Bra015179, Bra015229, Bra015447, Bra015902, Bra016513, Bra016762, Bra017434, Bra019725, Bra019977, Bra019985, Bra020001, Bra021192, Bra021194, Bra022891, Bra024397, Bra024552, Bra024554, Bra024831, Bra025516, Bra025651, Bra026401, Bra026836, Bra026882, Bra026884, Bra026954, Bra026957, Bra026958, Bra…	Bv1_005210_uaec, Bv1_018830_jytm, Bv2_036570_mwnn, Bv3_054540_pwkz, Bv3_054620_zdsw, Bv4_073610_hxiu, Bv4_073760_wpqs, Bv4_075590_aumr, Bv4_076310_eyif, Bv4_076330_gfzs, Bv4_076340_umaz, Bv4_076490_gtfn, Bv4_076620_pgeo, Bv4_076630_mrxe, Bv4_076730_ouwh, Bv4_076740_rydj, Bv4_076860_asks, Bv4_076930_erma, Bv4_077160_andr, Bv4_077180_sism, Bv4_077200_ocin, Bv4_077210_fhjr, Bv4_077230_zywi, Bv4_0772…	CA00g00910, CA00g25260, CA00g25270, CA00g29990, CA00g30080, CA00g80180, CA00g80780, CA00g82500, CA00g82510, CA00g93540, CA01g02780, CA01g03470, CA01g07400, CA01g15850, CA01g19910, CA02g19360, CA02g23180, CA02g23190, CA03g31250, CA04g19900, CA04g19920, CA04g20310, CA05g01340, CA05g18450, CA06g00680, CA06g00690, CA06g00700, CA06g00880, CA06g01070, CA06g01090, CA06g01100, CA06g01790, CA06g02120, CA0…	Ca_00071, Ca_00205, Ca_01080, Ca_01585, Ca_01669, Ca_03044, Ca_03656, Ca_04726, Ca_04971, Ca_05315, Ca_05668, Ca_06477, Ca_07821, Ca_08497, Ca_08914, Ca_10084, Ca_10689, Ca_10709, Ca_10889, Ca_11518, Ca_12793, Ca_12798, Ca_13139, Ca_15005, Ca_15275, Ca_15425, Ca_16279, Ca_16410, Ca_17331, Ca_17341, Ca_17641, Ca_17961, Ca_18198, Ca_18731, Ca_19241, Ca_19737, Ca_19862, Ca_20207, Ca_20379, Ca_21315,…	Ca_00759, Ca_01266, Ca_02801, Ca_03788, Ca_04289, Ca_04977, Ca_05099, Ca_06250, Ca_06721, Ca_07675, Ca_08399, Ca_08534, Ca_08953, Ca_10124, Ca_10173, Ca_10357, Ca_10675, Ca_10676, Ca_11070, Ca_11106, Ca_11488, Ca_11557, Ca_12613, Ca_13544, Ca_13664, Ca_13889, Ca_14328, Ca_14586, Ca_14683, Ca_14810, Ca_14836, Ca_14890, Ca_14952, Ca_15108, Ca_15360, Ca_16806, Ca_16823, Ca_16824, Ca_16825, Ca_16827,…	Csa01g005510, Csa01g008310, Csa01g009800, Csa01g019390, Csa01g033080, Csa01g035180, Csa01g038230, Csa01g042460, Csa02301s010, Csa02g018740, Csa02g054520, Csa02g065730, Csa02g068350, Csa02g070040, Csa02g073030, Csa02g073370, Csa03444s010, Csa03642s010, Csa03g007060, Csa03g012050, Csa03g013020, Csa03g013210, Csa03g013310, Csa03g015950, Csa03g016370, Csa03g016480, Csa03g016540, Csa03g016570, Csa03g0…	g10627, g1130, g11383, g1166, g12162, g12262, g12342, g12769, g13300, g13585, g1405, g14057, g14525, g16162, g16163, g17596, g18023, g18097, g19319, g19373, g21787, g21998, g2253, g22670, g24051, g24201, g24249, g25205, g25697, g2659, g26789, g2736, g27591, g28105, g28225, g28447, g28709, g29178, g29179, g29804, g3039, g3043, g3093, g32840, g32970, g33635, g3378, g3380, g33895, g33909, g34285, g3…	Capang00g000109, Capang00g000152, Capang00g001391, Capang00g002989, Capang00g005288, Capang01g000225, Capang01g000315, Capang01g000592, Capang01g000911, Capang01g001935, Capang01g001956, Capang01g002247, Capang01g004181, Capang01g004539, Capang01g004959, Capang01g005005, Capang01g005136, Capang01g005312, Capang01g005412, Capang02g000625, Capang02g002099, Capang03g000577, Capang04g000362, Capang04…	Capana00g000071, Capana00g000575, Capana00g001173, Capana00g002709, Capana00g003108, Capana00g004194, Capana01g000241, Capana01g000339, Capana01g000651, Capana01g001060, Capana01g002226, Capana01g002247, Capana01g002582, Capana02g002349, Capana03g000639, Capana04g000390, Capana04g000433, Capana04g000435, Capana05g000135, Capana05g000380, Capana05g000438, Capana05g000439, Capana05g000861, Capana06…	C.cajan_00277, C.cajan_01039, C.cajan_01706, C.cajan_02519, C.cajan_04020, C.cajan_04397, C.cajan_05770, C.cajan_05792, C.cajan_06056, C.cajan_06584, C.cajan_07021, C.cajan_07022, C.cajan_07242, C.cajan_08714, C.cajan_09900, C.cajan_10364, C.cajan_10797, C.cajan_11314, C.cajan_11428, C.cajan_11928, C.cajan_12271, C.cajan_14714, C.cajan_14754, C.cajan_15494, C.cajan_15496, C.cajan_18871, C.cajan_2…	Ciclev10000274m, Ciclev10000605m, Ciclev10003153m, Ciclev10003346m, Ciclev10003562m, Ciclev10003653m, Ciclev10004501m, Ciclev10004591m, Ciclev10006746m, Ciclev10006999m, Ciclev10007125m, Ciclev10007804m, Ciclev10010938m, Ciclev10011284m, Ciclev10011342m, Ciclev10011347m, Ciclev10011394m, Ciclev10013605m, Ciclev10013671m, Ciclev10014182m, Ciclev10014235m, Ciclev10014456m, Ciclev10014519m, Ciclev10…	Ccrd_000265, Ccrd_000266, Ccrd_000267, Ccrd_000268, Ccrd_000691, Ccrd_002364, Ccrd_002816, Ccrd_003027, Ccrd_003322, Ccrd_003609, Ccrd_004680, Ccrd_004694, Ccrd_005106, Ccrd_006255, Ccrd_006367, Ccrd_006665, Ccrd_006666, Ccrd_006671, Ccrd_006672, Ccrd_006673, Ccrd_006674, Ccrd_006680, Ccrd_006683, Ccrd_006689, Ccrd_006692, Ccrd_006693, Ccrd_006716, Ccrd_007796, Ccrd_008848, Ccrd_010250, Ccrd_0120…	Cagra.0005s0008.1, Cagra.0114s0008.1, Cagra.0133s0072.1, Cagra.0248s0113.1, Cagra.0402s0068.1, Cagra.0434s0030.1, Cagra.0450s0006.1, Cagra.0542s0033.1, Cagra.0568s0130.1, Cagra.0568s0172.1, Cagra.0568s0173.1, Cagra.0568s0174.1, Cagra.0568s0187.1, Cagra.0568s0192.1, Cagra.0568s0195.1, Cagra.0612s0094.1, Cagra.0804s0009.1, Cagra.0917s0030.1, Cagra.10110s0001.1, Cagra.10374s0001.1, Cagra.12043s0002.…	Cla001398, Cla002193, Cla002666, Cla003500, Cla003502, Cla004724, Cla004832, Cla005467, Cla005585, Cla005843, Cla006246, Cla007287, Cla007352, Cla007371, Cla008040, Cla008718, Cla009037, Cla009086, Cla009097, Cla009230, Cla009893, Cla012934, Cla013136, Cla014883, Cla014884, Cla014887, Cla015678, Cla015975, Cla015997, Cla016862, Cla016883, Cla017810, Cla018124, Cla018228, Cla018616, Cla019966, Cla…	MELO3C001976, MELO3C003111, MELO3C003226, MELO3C003888, MELO3C004188, MELO3C004654, MELO3C006839, MELO3C009348, MELO3C010126, MELO3C010128, MELO3C010129, MELO3C010560, MELO3C011106, MELO3C011729, MELO3C011746, MELO3C011779, MELO3C012287, MELO3C012683, MELO3C012708, MELO3C013188, MELO3C015109, MELO3C015131, MELO3C015722, MELO3C015778, MELO3C015787, MELO3C016242, MELO3C016659, MELO3C018417, MELO3C0…	Cc00_g03850 Putative Pentatricopeptide repeat-containing protein At3g22470_ mitochondrial, Cc00_g04050 Putative Pentatricopeptide repeat-containing protein At3g22470_ mitochondrial, Cc00_g04080 Pentatricopeptide repeat-containing protein At1g63130_ mitochondrial, Cc00_g04090 Putative pentatricopeptide repeat-containing protein At1g12700_ mitochondrial, Cc00_g12250 Putative Pentatricopeptide repea…	evm.TU.contig_44844.1, evm.TU.contig_47004.1, evm.model.supercontig_1.94, evm.model.supercontig_10.35, evm.model.supercontig_10.84, evm.model.supercontig_109.26, evm.model.supercontig_113.33, evm.model.supercontig_113.34, evm.model.supercontig_117.70, evm.model.supercontig_137.16, evm.model.supercontig_159.24, evm.model.supercontig_16.131, evm.model.supercontig_161.35, evm.model.supercontig_162.4…	Cre01.g025950.t1.2, Cre01.g050500.t1.1, Cre08.g358250.t1.2, Cre10.g437150.t1.2, Cre12.g511400.t1.1, Cre16.g649800.t1.1	Carubv10000242m, Carubv10000318m, Carubv10000599m, Carubv10000768m, Carubv10004123m, Carubv10004320m, Carubv10004577m, Carubv10004604m, Carubv10006224m, Carubv10006484m, Carubv10006979m, Carubv10007033m, Carubv10007160m, Carubv10007249m, Carubv10007510m, Carubv10008259m, Carubv10008303m, Carubv10008310m, Carubv10008426m, Carubv10008555m, Carubv10008618m, Carubv10009946m, Carubv10010987m, Carubv10…	Cucsa.027550.1, Cucsa.027560.1, Cucsa.027570.1, Cucsa.058980.1, Cucsa.066010.1, Cucsa.067040.1, Cucsa.077480.1, Cucsa.084290.1, Cucsa.084300.1, Cucsa.090700.1, Cucsa.108580.1, Cucsa.109880.1, Cucsa.112680.1, Cucsa.114620.1, Cucsa.117330.1, Cucsa.120300.1, Cucsa.138420.1, Cucsa.149630.1, Cucsa.151360.1, Cucsa.160800.1, Cucsa.166010.1, Cucsa.166130.1, Cucsa.180460.1, Cucsa.207560.1, Cucsa.218440.1,…	orange1.1g001797m, orange1.1g001966m, orange1.1g002387m, orange1.1g002701m, orange1.1g003295m, orange1.1g004231m, orange1.1g004352m, orange1.1g004470m, orange1.1g004758m, orange1.1g004791m, orange1.1g004814m, orange1.1g004976m, orange1.1g006010m, orange1.1g006396m, orange1.1g007640m, orange1.1g008022m, orange1.1g008129m, orange1.1g008454m, orange1.1g009255m, orange1.1g011362m, orange1.1g015811m, …	Csu17392, Csu17399, Csu46623, Csu47692, Csu55901, Csu59031, Csu59088, Csu61653	IGS.gm_14_00259, IGS.gm_18_00113, IGS.gm_1_00830, IGS.gm_2_00312, IGS.gm_3_00469, IGS.gm_4_00514, IGS.gm_7_00490, estExt_Genewise1Plus.C_40493, estExt_fgenesh3_pg.C_160078, estExt_fgenesh3_pg.C_250045, fgenesh3_pg.C_scaffold_8000245	DCAR_001266, DCAR_001539, DCAR_002103, DCAR_002300, DCAR_003627, DCAR_005343, DCAR_005421, DCAR_008181, DCAR_008778, DCAR_009247, DCAR_010216, DCAR_010986, DCAR_012172, DCAR_012846, DCAR_012908, DCAR_012925, DCAR_013746, DCAR_013956, DCAR_014162, DCAR_014992, DCAR_015277, DCAR_015608, DCAR_016460, DCAR_016546, DCAR_016820, DCAR_018350, DCAR_018726, DCAR_019326, DCAR_019687, DCAR_020784, DCAR_0214…	Dca10417.1, Dca10859.1, Dca10860.1, Dca11781.1, Dca11783.1, Dca11787.1, Dca12199.1, Dca12247.1, Dca13655.1, Dca13656.1, Dca14280.1, Dca14285.1, Dca15825.1, Dca15828.1, Dca16205.1, Dca1678.1, Dca17422.1, Dca17675.1, Dca17677.1, Dca17678.1, Dca17981.1, Dca17983.1, Dca17984.1, Dca17988.1, Dca19624.1, Dca19625.1, Dca19930.1, Dca21289.1, Dca21290.1, Dca21291.1, Dca23805.1, Dca24692.1, Dca24693.1, Dca2…	Dca000284, Dca000461, Dca001555, Dca001994, Dca002694, Dca004131, Dca004267, Dca005079, Dca005094, Dca006266, Dca006535, Dca008005, Dca008152, Dca009492, Dca010846, Dca011751, Dca012005, Dca013593, Dca013652, Dca013658, Dca014906, Dca014994, Dca015265, Dca015346, Dca015407, Dca016157, Dca016192, Dca016361, Dca016490, Dca016590, Dca016673, Dca016950, Dca018485, Dca019466, Dca019703, Dca019745, Dca…	Dendrobium_GLEAN_10001915, Dendrobium_GLEAN_10003748, Dendrobium_GLEAN_10005070, Dendrobium_GLEAN_10008000, Dendrobium_GLEAN_10009131, Dendrobium_GLEAN_10009518, Dendrobium_GLEAN_10009970, Dendrobium_GLEAN_10013979, Dendrobium_GLEAN_10015985, Dendrobium_GLEAN_10017762, Dendrobium_GLEAN_10019577, Dendrobium_GLEAN_10020033, Dendrobium_GLEAN_10022539, Dendrobium_GLEAN_10022785, Dendrobium_GLEAN_1002…	Eucgr.A00288.1, Eucgr.A00484.1, Eucgr.A00652.1, Eucgr.A00743.1, Eucgr.A00796.1, Eucgr.A00799.1, Eucgr.A00809.1, Eucgr.A00817.1, Eucgr.A00824.1, Eucgr.A00828.1, Eucgr.A00829.1, Eucgr.A00830.1, Eucgr.A00832.1, Eucgr.A00836.1, Eucgr.A00838.1, Eucgr.A00840.1, Eucgr.A00842.1, Eucgr.A00844.1, Eucgr.A00848.1, Eucgr.A01557.1, Eucgr.B00492.1, Eucgr.B02149.1, Eucgr.B03979.1, Eucgr.C00807.1, Eucgr.C00814.1,…	p5_sc00001.V1.gene1275, p5_sc00031.V1.gene747, p5_sc00032.V1.gene573, p5_sc00065.V1.gene127, p5_sc00084.V1.gene242, p5_sc00092.V1.gene173, p5_sc00103.V1.gene337, p5_sc00103.V1.gene338, p5_sc00103.V1.gene342, p5_sc00103.V1.gene344, p5_sc00211.V1.gene131, p5_sc00211.V1.gene133, p5_sc08669.V1.gene1	Ts-un0135-005, Ts-un0865-002, Ts1g04070, Ts1g04600, Ts1g07390, Ts1g08340, Ts1g08520, Ts1g08540, Ts1g08620, Ts1g10500, Ts1g11000, Ts1g11190, Ts1g12140, Ts1g17130, Ts1g20530, Ts1g28360, Ts2g01340, Ts2g03840, Ts2g17610, Ts2g29760, Ts2g30400, Ts2g32880, Ts2g34170, Ts3g03600, Ts3g07440, Ts3g29810, Ts3g31450, Ts3g34600, Ts4g11580, Ts4g17650, Ts4g21320, Ts5g09150, Ts5g13450, Ts5g14070, Ts5g32180, Ts5g36…	Fes_sc0000002.1.g000081.aua.1, Fes_sc0000005.1.g000013.aua.1, Fes_sc0000006.1.g000046.aua.1, Fes_sc0000010.1.g000098.aua.1, Fes_sc0000013.1.g000044.aua.1, Fes_sc0000013.1.g000046.aua.1, Fes_sc0000024.1.g000010.aua.1, Fes_sc0000049.1.g000006.aua.1, Fes_sc0000059.1.g000019.aua.1, Fes_sc0000077.1.g000003.aua.1, Fes_sc0000104.1.g000001.aua.1, Fes_sc0000364.1.g000021.aua.1, Fes_sc0000535.1.g000010.aua…	mrna00272.1-v1.0-hybrid, mrna00422.1-v1.0-hybrid, mrna00760.1-v1.0-hybrid, mrna00874.1-v1.0-hybrid, mrna01455.1-v1.0-hybrid, mrna01484.1-v1.0-hybrid, mrna01721.1-v1.0-hybrid, mrna03640.1-v1.0-hybrid, mrna04528.1-v1.0-hybrid, mrna05034.1-v1.0-hybrid, mrna06430.1-v1.0-hybrid, mrna07886.1-v1.0-hybrid, mrna08221.1-v1.0-hybrid, mrna09616.1-v1.0-hybrid, mrna10461.1-v1.0-hybrid, mrna11331.1-v1.0-hybrid,…	Cotton_A_00336_BGI-A2_v1.0, Cotton_A_00514_BGI-A2_v1.0, Cotton_A_00777_BGI-A2_v1.0, Cotton_A_02057_BGI-A2_v1.0, Cotton_A_03168_BGI-A2_v1.0, Cotton_A_03316_BGI-A2_v1.0, Cotton_A_03417_BGI-A2_v1.0, Cotton_A_06304_BGI-A2_v1.0, Cotton_A_06370_BGI-A2_v1.0, Cotton_A_08373_BGI-A2_v1.0, Cotton_A_09295_BGI-A2_v1.0, Cotton_A_09296_BGI-A2_v1.0, Cotton_A_10621_BGI-A2_v1.0, Cotton_A_10671_BGI-A2_v1.0, Cotton_…
OG0000008	AALP_AA2G059500, AALP_AA4G072400, AALP_AA5G092500, AALP_AA5G096400, AALP_AA5G097000, AALP_AA5G105200, AALP_AA6G117000, AALP_AA6G275300, AALP_AA8G227000, AALP_AA8G390600	AA_scaffold1588_gene3550, AA_scaffold1588_gene3552, AA_scaffold2258_gene5672, AA_scaffold2258_gene5673, AA_scaffold2258_gene5674, AA_scaffold2258_gene5675, AA_scaffold2258_gene5676, AA_scaffold2258_gene5677, AA_scaffold2258_gene5678, AA_scaffold2258_gene5679, AA_scaffold2258_gene5680, AA_scaffold2258_gene5681, AA_scaffold2258_gene5682, AA_scaffold2258_gene5683, AA_scaffold4101_gene11583, AA_scaff…	Achn055881, Achn074991, Achn075001, Achn097721, Achn099981, Achn103961, Achn109841, Achn109861, Achn109881, Achn112331, Achn114411, Achn134571, Achn134581, Achn154631, Achn159091, Achn159101, Achn180591, Achn180601, Achn180741, Achn180751, Achn182171, Achn182181, Achn182191, Achn182201, Achn242621, Achn271551, Achn298791, Achn330141, Achn367341, Achn372161, Achn376371, Achn380801, Achn380811, Ach…	Aco004736.1, Aco005541.1, Aco005901.1, Aco005904.1, Aco008217.1, Aco008844.1, Aco008846.1, Aco008847.1, Aco008848.1, Aco009853.1, Aco009856.1, Aco009860.1, Aco009870.1, Aco009877.1, Aco011580.1, Aco014096.1, Aco014397.1, Aco014813.1, Aco016265.1, Aco019697.1, Aco027859.1, Aco029792.1, Aco031887.1	Aradu.1L0ZV, Aradu.1N7YB, Aradu.3TM2J, Aradu.41QJ6, Aradu.44Z4L, Aradu.4J2R7, Aradu.4L74Z, Aradu.671CI, Aradu.81SEL, Aradu.87DC0, Aradu.8ZH5E, Aradu.9YL2E, Aradu.AH39E, Aradu.C70ST, Aradu.CCH3U, Aradu.CN7V5, Aradu.CS37B, Aradu.GE83I, Aradu.I4P64, Aradu.JS1QQ, Aradu.K4CV5, Aradu.LLW1X, Aradu.M2JTD, Aradu.N0ICS, Aradu.P9FWF, Aradu.Q58Y5, Aradu.Q7T0Z, Aradu.QD5DS, Aradu.QM0R4, Aradu.R990Z, Aradu.S5K…	AHYPO_002245-RA, AHYPO_004031-RA, AHYPO_004032-RA, AHYPO_004033-RA, AHYPO_004034-RA, AHYPO_004388-RA, AHYPO_006142-RA, AHYPO_007090-RA, AHYPO_008555-RA, AHYPO_008988-RA, AHYPO_012502-RA, AHYPO_016219-RA, AHYPO_016341-RA, AHYPO_016510-RA, AHYPO_017753-RA, AHYPO_018138-RA, AHYPO_019651-RA, AHYPO_019652-RA, AHYPO_019653-RA, AHYPO_020468-RA, AHYPO_021404-RA, AHYPO_021884-RA, AHYPO_022088-RA, AHYPO_02…	Araip.0Y6VE, Araip.3CY31, Araip.4HU2G, Araip.5K3VG, Araip.5TK9W, Araip.62LRG, Araip.6L5X2, Araip.6RW05, Araip.6W5RU, Araip.8BV9Z, Araip.8W8KJ, Araip.9B8S3, Araip.A7LTW, Araip.AEH38, Araip.BSU8F, Araip.BZ3UW, Araip.C6IN6, Araip.D7SMJ, Araip.H6W7F, Araip.HQ67P, Araip.I3Z8V, Araip.IV1ZA, Araip.J6YBR, Araip.J8J9I, Araip.JRF6F, Araip.L5A02, Araip.LAD88, Araip.M4NX7, Araip.NEI5K, Araip.NLX8I, Araip.P6J…	Aly323370, Aly347815, Aly347816, Aly347817, Aly347851, Aly356368, Aly488953, Aly865745, Aly868228, Aly874718, Aly884137, Aly884148, Aly901626, Aly905618, Aly905939, Aly905940, Aly905986, Aly905987, Aly905989, Aly905991, Aly918044	AEGTA00137, AEGTA00160, AEGTA00343, AEGTA00980, AEGTA02189, AEGTA03199, AEGTA04677, AEGTA05394, AEGTA06082, AEGTA07247, AEGTA08767, AEGTA09088, AEGTA10278, AEGTA10280, AEGTA10286, AEGTA10593, AEGTA10874, AEGTA11103, AEGTA11252, AEGTA11446, AEGTA11447, AEGTA11467, AEGTA11685, AEGTA11713, AEGTA11795, AEGTA12093, AEGTA12108, AEGTA12148, AEGTA12216, AEGTA12295, AEGTA12296, AEGTA12352, AEGTA12353, AEG…	AT2G24130.1, AT3G47090.1, AT3G47110.1, AT3G47570.1, AT3G47580.1, AT5G20480.1, AT5G39390.1, AT5G46330.1	evm_27.model.AmTr_v1.0_scaffold00007.354, evm_27.model.AmTr_v1.0_scaffold00010.374, evm_27.model.AmTr_v1.0_scaffold00010.396, evm_27.model.AmTr_v1.0_scaffold00010.400, evm_27.model.AmTr_v1.0_scaffold00010.401, evm_27.model.AmTr_v1.0_scaffold00022.150, evm_27.model.AmTr_v1.0_scaffold00029.264, evm_27.model.AmTr_v1.0_scaffold00029.373, evm_27.model.AmTr_v1.0_scaffold00029.379, evm_27.model.AmTr_v1.…	Bradi1g01431.1, Bradi1g01442.2, Bradi1g29792.1, Bradi1g32160.1, Bradi1g37304.1, Bradi1g44755.1, Bradi1g47097.1, Bradi1g47107.1, Bradi1g47130.1, Bradi1g47990.1, Bradi1g74371.1, Bradi1g78821.1, Bradi2g00485.1, Bradi2g00501.1, Bradi2g00540.1, Bradi2g10623.1, Bradi2g20620.1, Bradi2g47254.1, Bradi2g47256.1, Bradi3g01783.1, Bradi3g08070.1, Bradi3g08075.2, Bradi3g10600.1, Bradi3g27973.1, Bradi3g48760.2,…	F511_01346, F511_01875, F511_03326, F511_03909, F511_04212, F511_05506, F511_05928, F511_05934, F511_05951, F511_05963, F511_05964, F511_05965, F511_06413, F511_16704, F511_21464, F511_22877, F511_31660, F511_34412, F511_35050, F511_35707, F511_36643, F511_39235, F511_40005, F511_40006, F511_40007, F511_40008, F511_41354, F511_41355, F511_43116, F511_43370, F511_43558, F511_43841, F511_44302, F51…	BnaA01g20120D, BnaA01g27050D, BnaA02g21220D, BnaA02g23670D, BnaA02g24430D, BnaA02g24440D, BnaA02g24450D, BnaA03g09490D, BnaA04g16450D, BnaA05g13290D, BnaA05g20630D, BnaA06g17300D, BnaA06g17550D, BnaA06g17560D, BnaA06g17570D, BnaA08g01610D, BnaA08g01620D, BnaA08g15070D, BnaA09g15420D, BnaA09g17950D, BnaA09g32250D, BnaA09g41620D, BnaA09g53520D, BnaA10g08190D, BnaA10g14990D, BnaAnng03400D, BnaAnng17…	BnaC01g36710D, BnaC02g26210D, BnaC02g26230D, BnaC02g31270D, BnaC02g31280D, BnaC02g32260D, BnaC03g10100D, BnaC03g11110D, BnaC03g11950D, BnaC03g11970D, BnaC03g11980D, BnaC03g12010D, BnaC03g27750D, BnaC03g31060D, BnaC03g52630D, BnaC03g53550D, BnaC03g56420D, BnaC03g56430D, BnaC03g56440D, BnaC03g57050D, BnaC03g69850D, BnaC03g74420D, BnaC04g10160D, BnaC04g12090D, BnaC04g39810D, BnaC08g27510D, BnaC08g34…	Bol000426, Bol003949, Bol011841, Bol012362, Bol012381, Bol017688, Bol018099, Bol022789, Bol022790, Bol024895, Bol025932, Bol025933, Bol025934, Bol025935, Bol032029, Bol032113, Bol033221, Bol034603, Bol035051, Bol035731, Bol044699	Bra002305, Bra005562, Bra005563, Bra006560, Bra006717, Bra007256, Bra014313, Bra014314, Bra015204, Bra017563, Bra018128, Bra018164, Bra018165, Bra018488, Bra021289, Bra022032, Bra022422, Bra027572, Bra027938, Bra029191, Bra035694, Bra035695, Bra036778, Bra037076, Bra039232, Bra039531, Bra039532	Bv1_021560_cwto, Bv3_054710_wwpc, Bv3_056940_inzs, Bv3_056950_aokn, Bv3_056960_ytiu, Bv3_063250_wech, Bv6_138300_zanw, Bv6_138830_sgey, Bv8_191580_mswo, Bv9_217940_kxya, Bv9_217950_noqj, Bv9_217970_opsy, Bv9_217980_kstj, Bv9_217990_tewe, Bv9_218000_dtqt, Bv9_218020_yahr, Bv9_218030_cory, Bv9_220540_qhfe, Bv_002600_mhch, Bv_011450_unyu	CA00g01550, CA00g01560, CA00g29410, CA00g29420, CA00g29430, CA00g29440, CA00g29450, CA00g29460, CA00g29470, CA00g29480, CA00g29490, CA00g29500, CA00g29510, CA00g29520, CA00g29530, CA00g29540, CA00g29550, CA00g29560, CA00g29590, CA00g29600, CA00g29610, CA00g29620, CA00g29640, CA00g29650, CA00g29660, CA00g29670, CA00g66210, CA00g66240, CA00g66250, CA00g66260, CA00g70390, CA00g70400, CA00g70410, CA0…	Ca_02438, Ca_02439, Ca_14255, Ca_16501, Ca_19673, Ca_23405, Ca_23406, Ca_23408, Ca_23411	Ca_00409, Ca_00410, Ca_03312, Ca_04037, Ca_05166, Ca_10652, Ca_10655, Ca_10656, Ca_10657, Ca_19509	Csa00874s020, Csa02g037870, Csa02g037880, Csa04g024630, Csa04g030000, Csa04g030010, Csa04g030020, Csa04g030030, Csa04g030050, Csa04g030060, Csa04g030470, Csa04g030490, Csa05g029530, Csa05g084590, Csa06g018500, Csa06g020900, Csa06g020910, Csa06g020920, Csa06g020930, Csa06g021200, Csa06g021220, Csa07g054050, Csa08g014290, Csa09g035720, Csa09g035730, Csa09g035760, Csa09g045470, Csa09g045480, Csa09g0…	g10951, g13133, g13239, g13755, g15386, g18048, g18049, g19015, g19093, g19872, g19873, g19881, g20179, g20849, g20921, g21177, g21384, g21938, g22066, g22067, g22093, g2232, g22634, g22642, g22840, g23013, g23135, g23346, g23383, g24175, g24256, g24346, g24504, g24505, g25004, g25109, g25333, g25768, g25844, g25934, g25943, g26294, g26295, g26363, g26408, g26581, g26806, g26807, g27082, g27365, …	Capang00g000132, Capang00g000327, Capang00g000375, Capang00g000766, Capang00g000797, Capang00g000928, Capang00g001380, Capang00g001772, Capang00g001978, Capang00g001979, Capang00g001981, Capang00g002005, Capang00g002024, Capang00g002036, Capang00g002200, Capang00g002201, Capang00g002239, Capang00g002391, Capang00g002650, Capang00g002738, Capang00g003009, Capang00g003546, Capang00g003945, Capang00…	Capana00g000173, Capana00g000479, Capana00g000564, Capana00g000568, Capana00g000582, Capana00g000717, Capana00g000721, Capana00g001092, Capana00g001093, Capana00g001098, Capana00g001159, Capana00g001160, Capana00g001161, Capana00g001166, Capana00g001259, Capana00g001443, Capana00g001524, Capana00g001564, Capana00g001566, Capana00g001645, Capana00g001756, Capana00g001762, Capana00g001898, Capana00…	C.cajan_03222, C.cajan_12050, C.cajan_12060, C.cajan_12061, C.cajan_14541, C.cajan_14776, C.cajan_15749, C.cajan_17680, C.cajan_26011, C.cajan_26264, C.cajan_26649, C.cajan_26673, C.cajan_27903, C.cajan_27904, C.cajan_32297, C.cajan_32298, C.cajan_32308, C.cajan_37400, C.cajan_38525, C.cajan_38526, C.cajan_40497, C.cajan_40502, C.cajan_43494, C.cajan_43910, C.cajan_45205	Ciclev10000036m, Ciclev10000345m, Ciclev10000360m, Ciclev10002709m, Ciclev10002956m, Ciclev10003269m, Ciclev10003289m, Ciclev10003361m, Ciclev10003396m, Ciclev10003538m, Ciclev10003553m, Ciclev10003773m, Ciclev10003787m, Ciclev10003861m, Ciclev10003919m, Ciclev10003965m, Ciclev10004039m, Ciclev10004229m, Ciclev10004247m, Ciclev10004266m, Ciclev10004293m, Ciclev10004386m, Ciclev10006797m, Ciclev10…	Ccrd_008636, Ccrd_008637, Ccrd_008710, Ccrd_011641, Ccrd_011686, Ccrd_011690, Ccrd_011692, Ccrd_011714, Ccrd_011715, Ccrd_011718, Ccrd_011719, Ccrd_011767, Ccrd_014926, Ccrd_014947, Ccrd_015424, Ccrd_020352, Ccrd_020358, Ccrd_021946, Ccrd_021947, Ccrd_023696	Cagra.0179s0025.1, Cagra.0179s0026.1, Cagra.0448s0050.1, Cagra.0569s0008.1, Cagra.0888s0017.1, Cagra.1562s0044.1, Cagra.1626s0006.1, Cagra.1659s0001.1, Cagra.1659s0002.1, Cagra.19694s0002.1, Cagra.19694s0003.1, Cagra.3181s0022.1	Cla003050, Cla006586, Cla006587, Cla006588, Cla006589, Cla009754, Cla017220, Cla017918, Cla017919, Cla017977, Cla017978, Cla017979, Cla018750, Cla018751, Cla019655, Cla019656, Cla022606, Cla022607, Cla022608, Cla022609	MELO3C002666, MELO3C002667, MELO3C008292, MELO3C008293, MELO3C009177, MELO3C009178, MELO3C009179, MELO3C010203, MELO3C010204, MELO3C010824, MELO3C010825, MELO3C010826, MELO3C010827, MELO3C026730	Cc00_g00860 Putative Probable LRR receptor-like serine/threonine-protein kinase At3g47570, Cc00_g07070 Putative LRR receptor-like serine/threonine-protein kinase EFR, Cc00_g07080 Putative Probable LRR receptor-like serine/threonine-protein kinase At3g47570, Cc00_g07090 Putative Probable LRR receptor-like serine/threonine-protein kinase At3g47570, Cc00_g07100 Putative Probable LRR receptor-like se…	evm.model.supercontig_112.36, evm.model.supercontig_16.15, evm.model.supercontig_16.16, evm.model.supercontig_19.169, evm.model.supercontig_19.192, evm.model.supercontig_27.82, evm.model.supercontig_27.83, evm.model.supercontig_29.186, evm.model.supercontig_29.187, evm.model.supercontig_386.6, evm.model.supercontig_386.7, evm.model.supercontig_386.8, evm.model.supercontig_46.193, evm.model.superc…	Cre04.g216050.t1.1, Cre06.g288252.t1.1, Cre07.g318551.t1.1, Cre12.g502901.t1.1, Cre17.g727801.t1.1, Cre17.g741150.t1.1	Carubv10000167m, Carubv10012699m, Carubv10016561m, Carubv10016684m, Carubv10016726m, Carubv10016735m, Carubv10018543m, Carubv10019594m, Carubv10022566m, Carubv10025233m, Carubv10025605m, Carubv10025764m, Carubv10025788m, Carubv10025818m	Cucsa.047560.1, Cucsa.136600.1, Cucsa.136610.1, Cucsa.170700.1, Cucsa.176230.1, Cucsa.176240.1, Cucsa.176250.1, Cucsa.176260.1, Cucsa.176280.1, Cucsa.177340.1, Cucsa.212970.1, Cucsa.213000.1, Cucsa.379410.1, Cucsa.395810.1, Cucsa.395820.1, Cucsa.395830.1, Cucsa.395840.1	orange1.1g001544m, orange1.1g001710m, orange1.1g001738m, orange1.1g001782m, orange1.1g001794m, orange1.1g001838m, orange1.1g001858m, orange1.1g001908m, orange1.1g001974m, orange1.1g001988m, orange1.1g002021m, orange1.1g002214m, orange1.1g002376m, orange1.1g002746m, orange1.1g002760m, orange1.1g002857m, orange1.1g002883m, orange1.1g002892m, orange1.1g002897m, orange1.1g003301m, orange1.1g003368m, …	Csu47876, Csu68225	IGS.gm_9_00307, IGS.gm_9_00308, estExt_fgenesh3_pg.C_70027, fgenesh3_pg.C_scaffold_13000090	DCAR_000832, DCAR_000833, DCAR_003172, DCAR_003824, DCAR_003938, DCAR_004265, DCAR_004266, DCAR_004288, DCAR_004508, DCAR_007384, DCAR_007900, DCAR_008160, DCAR_008198, DCAR_008289, DCAR_009077, DCAR_014274, DCAR_014276, DCAR_014277, DCAR_014787, DCAR_015434, DCAR_016313, DCAR_016691, DCAR_019417, DCAR_019418, DCAR_019729, DCAR_023116, DCAR_024840, DCAR_025549, DCAR_027138, DCAR_027544, DCAR_0275…	Dca1012.1, Dca1014.1, Dca1015.1, Dca1017.1, Dca10176.1, Dca1018.1, Dca1019.1, Dca1020.1, Dca1022.1, Dca1024.1, Dca1025.1, Dca1097.1, Dca1099.1, Dca1100.1, Dca1101.1, Dca1104.1, Dca1105.1, Dca1106.1, Dca1107.1, Dca1108.1, Dca1109.1, Dca12248.1, Dca12249.1, Dca12250.1, Dca12260.1, Dca13680.1, Dca1369.1, Dca1370.1, Dca14749.1, Dca14752.1, Dca14753.1, Dca15057.1, Dca15058.1, Dca15059.1, Dca15060.1, D…	Dca000818, Dca006426, Dca006436, Dca008410, Dca010947, Dca017348, Dca017758, Dca017759, Dca017761, Dca017768, Dca017776, Dca019041, Dca019962, Dca019963, Dca021036, Dca022974, Dca024879, Dca024880, Dca024883, Dca028235	Dendrobium_GLEAN_10002140, Dendrobium_GLEAN_10003098, Dendrobium_GLEAN_10011087, Dendrobium_GLEAN_10011088, Dendrobium_GLEAN_10011089, Dendrobium_GLEAN_10017165, Dendrobium_GLEAN_10023422, Dendrobium_GLEAN_10024662, Dendrobium_GLEAN_10028267, Dendrobium_GLEAN_10028268, Dendrobium_GLEAN_10028270, Dendrobium_GLEAN_10028278, Dendrobium_GLEAN_10030958, Dendrobium_GLEAN_10034251, Dendrobium_GLEAN_1003…	Eucgr.A00088.1, Eucgr.A00090.1, Eucgr.A00091.1, Eucgr.A00282.1, Eucgr.B01137.1, Eucgr.B01431.1, Eucgr.B02130.1, Eucgr.B02262.1, Eucgr.B02264.1, Eucgr.B02903.1, Eucgr.B02930.1, Eucgr.B02933.1, Eucgr.B03477.1, Eucgr.C00242.1, Eucgr.C00264.1, Eucgr.C00269.1, Eucgr.C00630.1, Eucgr.C00631.1, Eucgr.C01316.1, Eucgr.C01475.1, Eucgr.C01503.1, Eucgr.C01538.1, Eucgr.C01539.1, Eucgr.C01543.1, Eucgr.C01547.1,…	p5_sc00001.V1.gene41, p5_sc00001.V1.gene65, p5_sc00001.V1.gene69, p5_sc00001.V1.gene77, p5_sc00027.V1.gene291, p5_sc00126.V1.gene286, p5_sc00217.V1.gene46, p5_sc00217.V1.gene56, p5_sc00217.V1.gene58, p5_sc00221.V1.gene119, p5_sc00337.V1.gene108, p5_sc00623.V1.gene8, p5_sc03511.V1.gene5, p5_sc05353.V1.gene1, p5_sc06164.V1.gene1, p5_sc09839.V1.gene1, p5_sc09859.V1.gene2, p5_sc10652.V1.gene1, p5_sc1…	Ts2g13360, Ts2g13370, Ts2g15270, Ts4g04120, Ts4g10300, Ts4g24580, Ts5g15550, Ts5g15570, Ts5g16060, Ts5g16070, Ts5g16090, Ts5g19030, Ts6g26650	Fes_sc0001047.1.g000006.aua.1, Fes_sc0001047.1.g000013.aua.1, Fes_sc0001148.1.g000002.aua.1, Fes_sc0001148.1.g000005.aua.1, Fes_sc0001378.1.g000006.aua.1, Fes_sc0001378.1.g000009.aua.1, Fes_sc0001378.1.g000011.aua.1, Fes_sc0002320.1.g000008.aua.1, Fes_sc0002495.1.g000009.aua.1, Fes_sc0002507.1.g000009.aua.1, Fes_sc0003847.1.g000001.aua.1, Fes_sc0003847.1.g000002.aua.1, Fes_sc0003847.1.g000003.aua…	mrna03038.1-v1.0-hybrid, mrna03065.1-v1.0-hybrid, mrna03066.1-v1.0-hybrid, mrna03067.1-v1.0-hybrid, mrna03070.1-v1.0-hybrid, mrna03385.1-v1.0-hybrid, mrna03568.1-v1.0-hybrid, mrna03726.1-v1.0-hybrid, mrna06327.1-v1.0-hybrid, mrna06329.1-v1.0-hybrid, mrna07952.1-v1.0-hybrid, mrna09247.1-v1.0-hybrid, mrna09256.1-v1.0-hybrid, mrna10114.1-v1.0-hybrid, mrna15806.1-v1.0-hybrid, mrna18632.1-v1.0-hybrid,…	Cotton_A_00348_BGI-A2_v1.0, Cotton_A_01441_BGI-A2_v1.0, Cotton_A_01964_BGI-A2_v1.0, Cotton_A_06732_BGI-A2_v1.0, Cotton_A_10278_BGI-A2_v1.0, Cotton_A_12535_BGI-A2_v1.0, Cotton_A_12930_BGI-A2_v1.0, Cotton_A_13492_BGI-A2_v1.0, Cotton_A_14151_BGI-A2_v1.0, Cotton_A_14152_BGI-A2_v1.0, Cotton_A_14153_BGI-A2_v1.0, Cotton_A_14154_BGI-A2_v1.0, Cotton_A_14155_BGI-A2_v1.0, Cotton_A_14156_BGI-A2_v1.0, Cotton_…
OG0000028	AALP_AA1G060200, AALP_AA1G104100, AALP_AA1G148800, AALP_AA1G227000, AALP_AA1G285100, AALP_AA1G297100, AALP_AA3G220200, AALP_AA3G220300, AALP_AA4G106300, AALP_AA5G104600, AALP_AA5G105500, AALP_AA6G122300, AALP_AA6G123900, AALP_AA6G155800, AALP_AA6G174500, AALP_AA7G122500, AALP_AA7G227600, AALP_AA7G245200, AALP_AA8G409600, AALP_AAs45238U000100, AALP_AAs59427U000100	AA_scaffold2856_gene8131, AA_scaffold3398_gene9186, AA_scaffold3659_gene10441, AA_scaffold3659_gene10442, AA_scaffold3760_gene10621, AA_scaffold3767_gene10624, AA_scaffold386_gene11031, AA_scaffold4810_gene13850, AA_scaffold4951_gene14318, AA_scaffold5022_gene14633, AA_scaffold5063_gene14886, AA_scaffold5063_gene14888, AA_scaffold5167_gene15307, AA_scaffold5525_gene16600, AA_scaffold5702_gene1777…	Achn006331, Achn049101, Achn061701, Achn074351, Achn124981, Achn125821, Achn125831, Achn125841, Achn125851, Achn131611, Achn131621, Achn156621, Achn156631, Achn159001, Achn196531, Achn230261, Achn260051, Achn281511, Achn288361, Achn298711, Achn299321, Achn310681, Achn315371, Achn328761, Achn336531, Achn336541, Achn345641, Achn345651, Achn349271, Achn363931, Achn384311, Achn384321	Aco000385.1, Aco001368.1, Aco002011.1, Aco003557.1, Aco003574.1, Aco004354.1, Aco004355.1, Aco004356.1, Aco004358.1, Aco004359.1, Aco004360.1, Aco004517.1, Aco004830.1, Aco005269.1, Aco006117.1, Aco007513.1, Aco008182.1, Aco009735.1, Aco009865.1, Aco010677.1, Aco011478.1, Aco012282.1, Aco012283.1, Aco012880.1, Aco012963.1, Aco013521.1, Aco014432.1, Aco016478.1, Aco016479.1, Aco016485.1, Aco017299…	Aradu.08WSJ, Aradu.0924G, Aradu.22UP8, Aradu.294CY, Aradu.39755, Aradu.8KW68, Aradu.A16D8, Aradu.A43U5, Aradu.HG68U, Aradu.HQY6H, Aradu.KXE48, Aradu.L65IQ, Aradu.MDC65, Aradu.Q0XNV, Aradu.Q6CRV, Aradu.QL1QR, Aradu.S6KBW, Aradu.TY7A4, Aradu.V6900, Aradu.VQ6B4, Aradu.XCA3M	AHYPO_000235-RA, AHYPO_000795-RA, AHYPO_001985-RA, AHYPO_002452-RA, AHYPO_004327-RA, AHYPO_004328-RA, AHYPO_011766-RA, AHYPO_012568-RA, AHYPO_013080-RA, AHYPO_013389-RA, AHYPO_015913-RA, AHYPO_018214-RA, AHYPO_018670-RA, AHYPO_019678-RA, AHYPO_019993-RA, AHYPO_020418-RA, AHYPO_021242-RA, AHYPO_021592-RA	Araip.01ZK6, Araip.2TM4W, Araip.48FDM, Araip.6Q6V5, Araip.8L7SU, Araip.C5H4E, Araip.D3HLX, Araip.DI6YG, Araip.E2X73, Araip.F0TL2, Araip.FY58Y, Araip.J0W46, Araip.KRR3N, Araip.NUE3Q, Araip.NYR45, Araip.QK03V, Araip.R8A5S, Araip.SIY5C, Araip.TA0RC, Araip.V33EY, Araip.VQB27, Araip.X6F7N, Araip.YRL80	Aly318695, Aly321132, Aly329301, Aly347926, Aly348033, Aly471096, Aly472321, Aly473114, Aly473117, Aly473866, Aly479457, Aly481640, Aly484828, Aly485194, Aly489965, Aly490895, Aly491113, Aly494390, Aly495086, Aly865633, Aly887827, Aly890429, Aly895524, Aly906213, Aly911472, Aly912625, Aly916190, Aly917391	AEGTA00724, AEGTA00795, AEGTA02652, AEGTA05322, AEGTA05538, AEGTA05601, AEGTA06333, AEGTA07344, AEGTA07690, AEGTA10298, AEGTA10643, AEGTA11077, AEGTA11078, AEGTA11109, AEGTA11110, AEGTA11169, AEGTA12088, AEGTA12384, AEGTA12542, AEGTA12989, AEGTA12990, AEGTA13154, AEGTA13155, AEGTA13870, AEGTA14037, AEGTA14125, AEGTA14126, AEGTA14366, AEGTA14369, AEGTA14377, AEGTA14737, AEGTA15116, AEGTA15254, AEG…	AT1G06260.1, AT1G09850.1, AT1G20850.1, AT1G29080.1, AT1G29090.1, AT1G29110.1, AT1G47128.1, AT2G22160.1, AT2G27420.1, AT2G34080.1, AT3G19390.1, AT3G19400.1, AT3G43960.1, AT3G48340.1, AT3G48350.1, AT3G49340.1, AT4G11310.1, AT4G11320.1, AT4G23520.1, AT4G35350.1, AT4G36880.1, AT5G43060.1, AT5G45890.1, AT5G50260.1	evm_27.model.AmTr_v1.0_scaffold00002.349, evm_27.model.AmTr_v1.0_scaffold00009.75, evm_27.model.AmTr_v1.0_scaffold00016.311, evm_27.model.AmTr_v1.0_scaffold00021.10, evm_27.model.AmTr_v1.0_scaffold00021.131, evm_27.model.AmTr_v1.0_scaffold00021.132, evm_27.model.AmTr_v1.0_scaffold00021.133, evm_27.model.AmTr_v1.0_scaffold00021.134, evm_27.model.AmTr_v1.0_scaffold00022.170, evm_27.model.AmTr_v1.0_…	Bradi1g01594.1, Bradi1g01598.1, Bradi1g02820.2, Bradi1g08357.1, Bradi1g22750.1, Bradi1g37297.2, Bradi1g59035.1, Bradi1g59040.1, Bradi1g68640.1, Bradi1g74227.2, Bradi2g05630.1, Bradi2g07010.1, Bradi2g08300.1, Bradi2g20460.1, Bradi2g39320.1, Bradi2g43410.1, Bradi2g43420.1, Bradi2g43430.1, Bradi2g58120.1, Bradi3g13850.1, Bradi3g53300.1, Bradi4g07130.1, Bradi4g19707.1, Bradi4g34131.1, Bradi4g38037.2,…	F511_01356, F511_01879, F511_03005, F511_03806, F511_04474, F511_10309, F511_13649, F511_20120, F511_20123, F511_23165, F511_24792, F511_26013, F511_27706, F511_29289, F511_36050, F511_37502, F511_42894, F511_44399, F511_44413	BnaA01g00690D, BnaA01g02060D, BnaA01g20790D, BnaA01g26140D, BnaA01g26150D, BnaA01g26160D, BnaA01g26170D, BnaA02g21730D, BnaA02g21750D, BnaA02g23400D, BnaA02g24130D, BnaA03g23380D, BnaA04g19960D, BnaA05g09670D, BnaA05g09950D, BnaA05g18050D, BnaA05g20650D, BnaA05g20660D, BnaA06g05780D, BnaA06g14690D, BnaA06g14700D, BnaA06g15980D, BnaA06g16610D, BnaA06g16630D, BnaA06g16650D, BnaA06g20990D, BnaA06g21…	BnaC01g01240D, BnaC01g01680D, BnaC01g03210D, BnaC01g26050D, BnaC01g26060D, BnaC01g26580D, BnaC01g33430D, BnaC01g33480D, BnaC01g33490D, BnaC02g30040D, BnaC02g31910D, BnaC03g27700D, BnaC03g52490D, BnaC03g61580D, BnaC04g09050D, BnaC04g17750D, BnaC05g04310D, BnaC05g07330D, BnaC05g16070D, BnaC05g33410D, BnaC05g33420D, BnaC05g49330D, BnaC06g00260D, BnaC06g17910D, BnaC07g10120D, BnaC07g15110D, BnaC07g18…	Bol002833, Bol003439, Bol003440, Bol003441, Bol003442, Bol003443, Bol006318, Bol006667, Bol006668, Bol007014, Bol010563, Bol011718, Bol012399, Bol014912, Bol015079, Bol015225, Bol018095, Bol018096, Bol018097, Bol019936, Bol019937, Bol021938, Bol021939, Bol022825, Bol023341, Bol023458, Bol025467, Bol026991, Bol027288, Bol028931, Bol029080, Bol031006, Bol031007, Bol031009, Bol031303, Bol031304, Bol…	Bra000615, Bra005454, Bra005478, Bra005479, Bra010175, Bra010592, Bra011453, Bra011608, Bra011746, Bra012021, Bra012252, Bra013705, Bra014057, Bra014196, Bra014197, Bra015487, Bra015489, Bra016447, Bra017990, Bra018066, Bra018067, Bra019592, Bra019982, Bra021893, Bra021998, Bra022418, Bra022419, Bra024736, Bra025046, Bra025849, Bra029946, Bra030118, Bra030646, Bra033146, Bra033148, Bra033657, Bra…	Bv1_006500_ooma, Bv1_015660_nghm, Bv1_021250_npfd, Bv2_043350_xhek, Bv6_127340_nays, Bv6_147350_uogt, Bv7_176990_iyqa, Bv8_180920_chnh, Bv8_181650_ufgm, Bv8_181660_cxha, Bv8_181670_iegn, Bv8_181680_fsos, Bv9_215800_rtik, Bv9_224210_jezc	CA00g52020, CA00g71830, CA00g84350, CA00g94590, CA00g94600, CA01g18030, CA02g10920, CA02g10930, CA02g11240, CA02g11250, CA02g14020, CA02g14050, CA02g14650, CA03g25360, CA04g01680, CA04g01690, CA04g21320, CA04g23350, CA07g07520, CA10g09030, CA10g14820, CA10g20520, CA11g08660, CA12g14300, CA12g14630, CA12g16570, CA12g16580, CA12g18250	Ca_00558, Ca_00813, Ca_00814, Ca_00815, Ca_00971, Ca_01144, Ca_01588, Ca_02411, Ca_02415, Ca_02423, Ca_02520, Ca_02568, Ca_10631, Ca_13303, Ca_14499, Ca_14544, Ca_16182, Ca_17017, Ca_17019, Ca_17050, Ca_17132, Ca_17133, Ca_17135, Ca_18389, Ca_20830, Ca_21278, Ca_21279, Ca_23127, Ca_23716	Ca_00384, Ca_00388, Ca_00397, Ca_02471, Ca_04803, Ca_04914, Ca_05589, Ca_06986, Ca_07423, Ca_08600, Ca_08792, Ca_08793, Ca_09304, Ca_11291, Ca_12911, Ca_15542, Ca_16328, Ca_16330, Ca_17491, Ca_18347, Ca_19864, Ca_19867, Ca_19868	Csa01g022420, Csa01g022430, Csa02860s010, Csa02g020330, Csa02g020340, Csa02g037720, Csa03g009710, Csa03g013240, Csa03g024710, Csa03g031580, Csa03g032220, Csa03g032230, Csa03g032250, Csa03g050850, Csa04g022710, Csa04g022740, Csa04g032430, Csa04g032440, Csa04g033450, Csa04g034760, Csa04g034780, Csa05g021220, Csa05g041530, Csa06281s010, Csa06855s010, Csa06g016670, Csa06g022140, Csa06g023290, Csa06g0…	g10665, g15680, g15681, g15897, g15961, g16464, g17138, g20651, g21884, g24169, g24962, g26991, g28876, g29675, g30582, g33948, g4986, g4987, g5498, g5626, g8749	Capang00g005206, Capang00g005279, Capang01g004871, Capang02g001566, Capang02g001586, Capang02g001589, Capang02g001590, Capang02g001591, Capang02g001597, Capang02g001598, Capang02g002763, Capang03g001233, Capang04g000042, Capang04g000261, Capang04g000537, Capang04g001917, Capang04g002323, Capang04g002324, Capang06g000307, Capang07g001785, Capang10g001594, Capang10g002109, Capang11g001065, Capang12…	Capana00g001503, Capana02g001747, Capana02g001748, Capana02g001751, Capana02g001752, Capana02g001754, Capana02g001780, Capana02g001785, Capana02g001786, Capana02g001787, Capana02g001790, Capana02g001791, Capana02g001798, Capana02g001799, Capana02g003052, Capana03g001294, Capana04g000050, Capana04g000288, Capana04g002179, Capana04g002180, Capana04g002693, Capana04g002694, Capana07g000920, Capana07…	C.cajan_04680, C.cajan_06109, C.cajan_11242, C.cajan_18005, C.cajan_18694, C.cajan_18949, C.cajan_18951, C.cajan_21499, C.cajan_21541, C.cajan_21542, C.cajan_21543, C.cajan_21854, C.cajan_23408, C.cajan_23409, C.cajan_23410, C.cajan_23411, C.cajan_23412, C.cajan_23914, C.cajan_27352, C.cajan_27353, C.cajan_27355, C.cajan_27363, C.cajan_28469, C.cajan_28471, C.cajan_28472, C.cajan_28473, C.cajan_2…	Ciclev10001054m, Ciclev10001178m, Ciclev10001665m, Ciclev10001718m, Ciclev10001719m, Ciclev10001723m, Ciclev10005334m, Ciclev10005342m, Ciclev10006884m, Ciclev10015066m, Ciclev10015798m, Ciclev10015799m, Ciclev10015814m, Ciclev10015835m, Ciclev10017432m, Ciclev10017565m, Ciclev10017834m, Ciclev10017947m, Ciclev10018235m, Ciclev10018236m, Ciclev10018253m, Ciclev10018274m, Ciclev10020781m, Ciclev10…	Ccrd_000456, Ccrd_000851, Ccrd_000895, Ccrd_000896, Ccrd_000897, Ccrd_000898, Ccrd_001134, Ccrd_001964, Ccrd_001966, Ccrd_001968, Ccrd_002261, Ccrd_008526, Ccrd_008527, Ccrd_008531, Ccrd_008540, Ccrd_013987, Ccrd_014109, Ccrd_014958, Ccrd_015401, Ccrd_019015, Ccrd_022446, Ccrd_023470, Ccrd_023621, Ccrd_023622, Ccrd_023623, Ccrd_024257	Cagra.0149s0001.1, Cagra.0807s0018.1, Cagra.0807s0019.1, Cagra.0888s0025.1, Cagra.1100s0006.1, Cagra.1211s0013.1, Cagra.1211s0014.1, Cagra.1226s0004.1, Cagra.1671s0257.1, Cagra.1838s0048.1, Cagra.2097s0003.1, Cagra.2350s0079.1, Cagra.2969s0013.1, Cagra.30286s0001.1, Cagra.3125s0004.1, Cagra.3517s0028.1, Cagra.3517s0030.1, Cagra.3517s0031.1, Cagra.3517s0033.1, Cagra.4297s0002.1, Cagra.4395s0173.1,…	Cla003675, Cla003679, Cla003682, Cla003800, Cla010439, Cla013969, Cla015731, Cla016036, Cla020641, Cla022459, Cla022729, Cla022730, Cla022753, Cla022754, Cla022755, Cla023472	MELO3C002846, MELO3C004340, MELO3C007578, MELO3C010702, MELO3C010976, MELO3C014811, MELO3C015080, MELO3C015701, MELO3C016058, MELO3C016781, MELO3C017053, MELO3C017717, MELO3C017718, MELO3C018473, MELO3C021359	Cc00_g04110 Xylem cysteine proteinase 1, Cc00_g21130 Putative Thiol protease SEN102, Cc02_g14690 Vignain, Cc02_g15080 Putative Cysteine proteinase RD21a, Cc02_g19100 Cysteine proteinase RD21a, Cc04_g10790 Vignain, Cc05_g07990 KDEL-tailed cysteine endopeptidase CEP2, Cc05_g13770 KDEL-tailed cysteine endopeptidase CEP1, Cc06_g16750 Vignain, Cc06_g16760 Thiol protease SEN102, Cc06_g16770 Thiol prote…	evm.TU.contig_27841.1, evm.TU.contig_32339.1, evm.TU.contig_45135.1, evm.model.supercontig_103.42, evm.model.supercontig_103.43, evm.model.supercontig_103.44, evm.model.supercontig_1110.1, evm.model.supercontig_1120.1, evm.model.supercontig_155.6, evm.model.supercontig_155.7, evm.model.supercontig_200.16, evm.model.supercontig_209.14, evm.model.supercontig_209.17, evm.model.supercontig_209.7, evm…	Cre01.g010832.t1.1, Cre05.g247851.t1.1, Cre07.g333000.t1.1, Cre08.g358522.t1.1, Cre08.g381050.t1.1, Cre09.g404250.t1.1, Cre09.g407700.t1.2, Cre14.g618621.t1.1, Cre17.g697300.t1.1, Cre17.g736100.t1.1	Carubv10001228m, Carubv10002678m, Carubv10005061m, Carubv10005136m, Carubv10006494m, Carubv10008893m, Carubv10009056m, Carubv10009557m, Carubv10011008m, Carubv10011106m, Carubv10011567m, Carubv10011832m, Carubv10012525m, Carubv10013678m, Carubv10014028m, Carubv10017312m, Carubv10017500m, Carubv10017509m, Carubv10017575m, Carubv10017578m, Carubv10017584m, Carubv10019256m, Carubv10023540m, Carubv10…	Cucsa.094810.1, Cucsa.094820.1, Cucsa.094890.1, Cucsa.094910.1, Cucsa.099850.1, Cucsa.102250.1, Cucsa.102620.1, Cucsa.133610.1, Cucsa.146860.1, Cucsa.219630.1, Cucsa.231830.1, Cucsa.272380.1, Cucsa.352480.1, Cucsa.366410.1, Cucsa.394610.1	orange1.1g012022m, orange1.1g012960m, orange1.1g017419m, orange1.1g018104m, orange1.1g018649m, orange1.1g018781m, orange1.1g018958m, orange1.1g018968m, orange1.1g019063m, orange1.1g019112m, orange1.1g024783m, orange1.1g037262m, orange1.1g037516m, orange1.1g041011m, orange1.1g041120m, orange1.1g042468m, orange1.1g043774m, orange1.1g043883m, orange1.1g044448m, orange1.1g047264m, orange1.1g047400m, …	Csu18161, Csu21961, Csu52923, Csu65409, Csu67334	IGS.gm_15_00219, IGS.gm_1_00036, IGS.gm_1_00352, IGS.gm_1_00377, IGS.gm_1_00391, IGS.gm_24_00056, IGS.gm_4_00496, IGS.gm_6_00011, IGS.gm_6_00397, e_gw1.1.681.1, estExt_fgenesh3_kg.C_10027, estExt_fgenesh3_pg.C_30011, fgenesh3_pg.C_scaffold_21000097, gw1.1.735.1	DCAR_003614, DCAR_004011, DCAR_007462, DCAR_008817, DCAR_008818, DCAR_010860, DCAR_012792, DCAR_013837, DCAR_013940, DCAR_016432, DCAR_016796, DCAR_017513, DCAR_019420, DCAR_022001, DCAR_026197, DCAR_031797	Dca10399.1, Dca10682.1, Dca12631.1, Dca12632.1, Dca12633.1, Dca19242.1, Dca23180.1, Dca27174.1, Dca2859.1, Dca30866.1, Dca32888.1, Dca33895.1, Dca33989.1, Dca33991.1, Dca3450.1, Dca3451.1, Dca3826.1, Dca43759.1, Dca43775.1, Dca45992.1, Dca46091.1, Dca48251.1, Dca48604.1, Dca49532.1, Dca52986.1, Dca6198.1, Dca8928.1	Dca000127, Dca003067, Dca003068, Dca004106, Dca004363, Dca007673, Dca007847, Dca010339, Dca010575, Dca012377, Dca017282, Dca017701, Dca017854, Dca021879, Dca027453	Dendrobium_GLEAN_10005512, Dendrobium_GLEAN_10007280, Dendrobium_GLEAN_10019251, Dendrobium_GLEAN_10027847, Dendrobium_GLEAN_10030607, Dendrobium_GLEAN_10030608, Dendrobium_GLEAN_10037218, Dendrobium_GLEAN_10044043, Dendrobium_GLEAN_10044044, Dendrobium_GLEAN_10044045, Dendrobium_GLEAN_10044229, Dendrobium_GLEAN_10055245, Dendrobium_GLEAN_10055246, Dendrobium_GLEAN_10062111, Dendrobium_GLEAN_1006…	Eucgr.A01887.1, Eucgr.A01901.1, Eucgr.B01504.1, Eucgr.B01505.1, Eucgr.B01506.1, Eucgr.B01509.1, Eucgr.B01511.1, Eucgr.B01513.1, Eucgr.D00484.1, Eucgr.D00493.1, Eucgr.D00494.1, Eucgr.D00495.1, Eucgr.D00496.1, Eucgr.D00497.1, Eucgr.D00498.1, Eucgr.D00499.1, Eucgr.D00500.1, Eucgr.D00501.1, Eucgr.D00502.1, Eucgr.D00504.1, Eucgr.D00505.1, Eucgr.D00506.1, Eucgr.D00513.1, Eucgr.D00514.1, Eucgr.D00515.1,…	p5_sc00001.V1.gene1824, p5_sc00001.V1.gene850, p5_sc00004.V1.gene294, p5_sc00016.V1.gene307, p5_sc00020.V1.gene584, p5_sc00028.V1.gene717, p5_sc00028.V1.gene719, p5_sc00028.V1.gene723, p5_sc00028.V1.gene724, p5_sc00028.V1.gene730, p5_sc00028.V1.gene751, p5_sc00037.V1.gene289, p5_sc00037.V1.gene506, p5_sc00049.V1.gene45, p5_sc00075.V1.gene39, p5_sc00075.V1.gene40, p5_sc00117.V1.gene122, p5_sc00126…	Ts-un0042-001, Ts-un1287-001, Ts1g05150, Ts1g08570, Ts1g18550, Ts1g25430, Ts1g31140, Ts1g31190, Ts1g31200, Ts1g34630, Ts2g10510, Ts2g14750, Ts3g18030, Ts4g04400, Ts4g10720, Ts4g19190, Ts5g13520, Ts5g14670, Ts5g14690, Ts5g15430, Ts6g07000, Ts6g07020, Ts6g12660, Ts7g22200, Ts7g34620, Ts7g36440	Fes_sc0000001.1.g000151.aua.1, Fes_sc0000267.1.g000006.aua.1, Fes_sc0000267.1.g000007.aua.1, Fes_sc0000267.1.g000008.aua.1, Fes_sc0000267.1.g000010.gia.1, Fes_sc0000267.1.g000012.aua.1, Fes_sc0000285.1.g000009.aua.1, Fes_sc0000448.1.g000005.aua.1, Fes_sc0000519.1.g000003.aua.1, Fes_sc0000700.1.g000004.aua.1, Fes_sc0001404.1.g000015.aua.1, Fes_sc0002461.1.g000006.aua.1, Fes_sc0006084.1.g000005.aua…	mrna03019.1-v1.0-hybrid, mrna04836.1-v1.0-hybrid, mrna05052.1-v1.0-hybrid, mrna05054.1-v1.0-hybrid, mrna08482.1-v1.0-hybrid, mrna09148.1-v1.0-hybrid, mrna09170.1-v1.0-hybrid, mrna09171.1-v1.0-hybrid, mrna10009.1-v1.0-hybrid, mrna12379.1-v1.0-hybrid, mrna12824.1-v1.0-hybrid, mrna16830.1-v1.0-hybrid, mrna16841.1-v1.0-hybrid, mrna16892.1-v1.0-hybrid, mrna17350.1-v1.0-hybrid, mrna17370.1-v1.0-hybrid,…	Cotton_A_03967_BGI-A2_v1.0, Cotton_A_03968_BGI-A2_v1.0, Cotton_A_07837_BGI-A2_v1.0, Cotton_A_08070_BGI-A2_v1.0, Cotton_A_08681_BGI-A2_v1.0, Cotton_A_10759_BGI-A2_v1.0, Cotton_A_10760_BGI-A2_v1.0, Cotton_A_11281_BGI-A2_v1.0, Cotton_A_11282_BGI-A2_v1.0, Cotton_A_14481_BGI-A2_v1.0, Cotton_A_14874_BGI-A2_v1.0, Cotton_A_15772_BGI-A2_v1.0, Cotton_A_17564_BGI-A2_v1.0, Cotton_A_17565_BGI-A2_v1.0, Cotton_…
OG0000029	AALP_AA1G156600, AALP_AA1G277700, AALP_AA2G102300, AALP_AA3G017500, AALP_AA3G229500, AALP_AA4G089500, AALP_AA4G181500, AALP_AA5G255300, AALP_AA8G389100, AALP_AA8G437200, AALP_AA8G482600, AALP_AAs51353U000300	AA_scaffold1625_gene3630, AA_scaffold179_gene4338, AA_scaffold196_gene5123, AA_scaffold196_gene5124, AA_scaffold2401_gene6364, AA_scaffold2535_gene7016, AA_scaffold2718_gene7618, AA_scaffold4296_gene12348, AA_scaffold4513_gene13145, AA_scaffold4538_gene13233, AA_scaffold4629_gene13466, AA_scaffold5296_gene15936, AA_scaffold5528_gene16635, AA_scaffold5642_gene16989, AA_scaffold5921_gene19050, AA_s…	Achn008411, Achn020491, Achn053301, Achn053311, Achn057141, Achn093781, Achn106761, Achn143981, Achn169501, Achn180111, Achn183811, Achn215441, Achn215881, Achn239581, Achn243281, Achn243831, Achn244611, Achn245461, Achn257921, Achn264331, Achn277961, Achn286701, Achn287291, Achn313691, Achn327811, Achn327921, Achn328071, Achn344271, Achn346871, Achn355181, Achn355191, Achn370041	Aco000579.1, Aco000586.1, Aco000916.1, Aco001340.1, Aco001434.1, Aco002676.1, Aco004633.1, Aco006254.1, Aco006322.1, Aco007163.1, Aco007245.1, Aco007680.1, Aco009060.1, Aco009265.1, Aco009266.1, Aco009611.1, Aco010327.1, Aco010364.1, Aco014687.1, Aco016827.1, Aco017894.1, Aco019817.1, Aco019818.1, Aco020465.1, Aco020627.1, Aco021816.1, Aco023037.1, Aco023556.1, Aco023561.1, Aco026225.1, Aco026401…	Aradu.56XE8, Aradu.5T4PS, Aradu.88E60, Aradu.CB8LP, Aradu.HDY8S, Aradu.S0HX0, Aradu.T1Q4B, Aradu.V2N0E, Aradu.W7IYV, Aradu.WSK5V	AHYPO_003072-RA, AHYPO_003544-RA, AHYPO_006009-RA, AHYPO_007162-RA, AHYPO_008395-RA, AHYPO_008743-RA, AHYPO_008959-RA, AHYPO_011949-RA, AHYPO_012240-RA, AHYPO_012291-RA, AHYPO_012292-RA, AHYPO_012723-RA, AHYPO_014751-RA, AHYPO_015099-RA, AHYPO_017003-RA, AHYPO_019597-RA, AHYPO_020975-RA, AHYPO_022920-RA, AHYPO_022921-RA	Araip.0U7ZN, Araip.2NY0M, Araip.3W52A, Araip.B18UN, Araip.B7ENJ, Araip.C70U7, Araip.D8K5Y, Araip.HD55C, Araip.IN8QT, Araip.L8LWM, Araip.V3A9S, Araip.ZF8FB	Aly324170, Aly337633, Aly341444, Aly359584, Aly472102, Aly472431, Aly472720, Aly474162, Aly475935, Aly477467, Aly478724, Aly479513, Aly483145, Aly483558, Aly484746, Aly485035, Aly486871, Aly492175, Aly495725, Aly496089, Aly496711, Aly888795, Aly889305, Aly889306, Aly889334, Aly889669, Aly889694, Aly889703, Aly891289, Aly898399, Aly903223, Aly904560, Aly907529, Aly908763, Aly909558, Aly918496, Aly…	AEGTA01019, AEGTA01848, AEGTA02809, AEGTA03577, AEGTA05032, AEGTA05414, AEGTA05939, AEGTA06005, AEGTA07921, AEGTA09270, AEGTA09702, AEGTA13691, AEGTA14532, AEGTA14625, AEGTA17198, AEGTA19040, AEGTA26827, AEGTA28604, AEGTA32565, AEGTA44058, AEGTA44070, AEGTA44448	AT1G14200.1, AT1G18760.1, AT1G18770.1, AT1G18780.1, AT1G21960.1, AT1G26800.1, AT1G50350.1, AT1G55530.1, AT1G60360.1, AT1G68180.1, AT2G03000.1, AT2G29840.1, AT2G39720.1, AT2G40830.2, AT2G44330.1, AT3G02340.1, AT3G10815.1, AT3G13228.1, AT3G13430.1, AT3G19950.1, AT3G30460.1, AT3G46620.1, AT3G56580.2, AT3G60080.1, AT4G26400.2, AT5G01980.1, AT5G08139.1, AT5G15820.1, AT5G53910.1, AT5G56340.1, AT5G59550…	evm_27.model.AmTr_v1.0_scaffold00006.205, evm_27.model.AmTr_v1.0_scaffold00009.15, evm_27.model.AmTr_v1.0_scaffold00009.326, evm_27.model.AmTr_v1.0_scaffold00009.329, evm_27.model.AmTr_v1.0_scaffold00009.353, evm_27.model.AmTr_v1.0_scaffold00009.356, evm_27.model.AmTr_v1.0_scaffold00010.488, evm_27.model.AmTr_v1.0_scaffold00012.245, evm_27.model.AmTr_v1.0_scaffold00018.134, evm_27.model.AmTr_v1.0…	Bradi1g04180.2, Bradi1g20480.1, Bradi1g25053.1, Bradi1g35540.1, Bradi1g46110.2, Bradi1g52440.1, Bradi1g61080.1, Bradi1g62350.1, Bradi1g63720.1, Bradi1g66780.1, Bradi2g01290.1, Bradi2g04010.1, Bradi2g10520.2, Bradi2g21870.1, Bradi2g39220.1, Bradi2g49196.1, Bradi2g52600.2, Bradi3g06660.1, Bradi3g06665.1, Bradi3g29400.1, Bradi3g34010.2, Bradi3g38870.1, Bradi3g56300.1, Bradi3g57880.1, Bradi4g05435.1,…	F511_02490, F511_02942, F511_06275, F511_08340, F511_10707, F511_17497, F511_18175, F511_21818, F511_21821, F511_21831, F511_23713, F511_25948, F511_25949, F511_26026, F511_26439, F511_26953, F511_26954, F511_28211, F511_28214, F511_28466, F511_31693, F511_32477, F511_32478, F511_33924, F511_35933, F511_41889	BnaA01g06410D, BnaA01g15500D, BnaA01g33030D, BnaA01g33040D, BnaA02g02820D, BnaA02g07020D, BnaA02g13670D, BnaA03g02350D, BnaA03g09400D, BnaA03g10920D, BnaA03g18700D, BnaA03g19230D, BnaA03g20750D, BnaA03g31460D, BnaA03g33280D, BnaA03g35500D, BnaA03g39730D, BnaA03g47990D, BnaA04g02620D, BnaA04g08560D, BnaA05g01880D, BnaA05g05850D, BnaA05g13700D, BnaA05g14450D, BnaA05g19240D, BnaA05g25860D, BnaA05g28…	BnaC01g18420D, BnaC01g32880D, BnaC01g36520D, BnaC01g44460D, BnaC02g06250D, BnaC02g09910D, BnaC02g18020D, BnaC03g11820D, BnaC03g13600D, BnaC03g22210D, BnaC03g22930D, BnaC03g24800D, BnaC03g36870D, BnaC03g37290D, BnaC03g41290D, BnaC03g68810D, BnaC03g70600D, BnaC04g01590D, BnaC04g05710D, BnaC04g30830D, BnaC04g46540D, BnaC05g07700D, BnaC05g10460D, BnaC05g14400D, BnaC05g14420D, BnaC05g25110D, BnaC05g32…	Bol000736, Bol001600, Bol001702, Bol004564, Bol005862, Bol006892, Bol008722, Bol008831, Bol009905, Bol010162, Bol010163, Bol010949, Bol011805, Bol011856, Bol013170, Bol013173, Bol013191, Bol013331, Bol014065, Bol015474, Bol016217, Bol017069, Bol017294, Bol018148, Bol019062, Bol020433, Bol020589, Bol021253, Bol024055, Bol025358, Bol025924, Bol026679, Bol029507, Bol030485, Bol030738, Bol030740, Bol…	Bra000143, Bra000207, Bra000350, Bra001381, Bra001540, Bra001767, Bra002559, Bra002823, Bra004047, Bra004287, Bra004589, Bra005020, Bra005970, Bra006709, Bra007253, Bra007504, Bra008671, Bra009323, Bra011215, Bra012441, Bra013006, Bra014266, Bra014684, Bra016290, Bra016527, Bra016543, Bra018733, Bra018734, Bra019109, Bra019382, Bra019672, Bra020313, Bra021467, Bra023539, Bra024682, Bra025417, Bra…	Bv1_016520_ixjp, Bv2_025180_zzst, Bv2_028550_emga, Bv2_037760_pfyd, Bv4_074340_qjcz, Bv5_113670_shou, Bv5_121930_sium, Bv6_136140_ruzh, Bv6_137460_dudz, Bv7_156580_upkh, Bv8_188770_fhez, Bv9_213870_jssh, Bv_007800_xidx	CA00g34670, CA00g56370, CA00g73500, CA00g95470, CA00g98420, CA01g08420, CA01g13310, CA01g13330, CA02g08150, CA02g28180, CA03g23440, CA03g24160, CA03g28980, CA03g35730, CA05g03130, CA05g05370, CA06g04600, CA07g02590, CA08g13110, CA08g14940, CA09g09530, CA09g16450, CA10g09340, CA11g05220, CA11g10450, CA12g03940, CA12g04010	Ca_00437, Ca_00445, Ca_01264, Ca_02821, Ca_03296, Ca_03694, Ca_04355, Ca_04707, Ca_06113, Ca_06154, Ca_06295, Ca_10737, Ca_10791, Ca_11705, Ca_12712, Ca_13011, Ca_13705, Ca_14464, Ca_15298, Ca_18539, Ca_21461, Ca_22290, Ca_24645, Ca_25000, Ca_25951, Ca_26536, Ca_26857, Ca_27540, Ca_27582, Ca_27782	Ca_00077, Ca_02631, Ca_05362, Ca_05373, Ca_09517, Ca_10213, Ca_13235, Ca_13315, Ca_13969, Ca_16114, Ca_16284, Ca_17417, Ca_18047, Ca_18074, Ca_18677, Ca_19218, Ca_22492, Ca_23372, Ca_23618, Ca_25589, Ca_26190, Ca_26283, Ca_27656, Ca_27894	Csa00478s040, Csa00579s100, Csa00669s060, Csa01g001920, Csa01g011750, Csa01g015700, Csa01g023000, Csa02845s010, Csa02g051390, Csa02g059280, Csa02g059290, Csa02g059300, Csa02g067780, Csa02g073780, Csa03g017910, Csa03g022660, Csa03g022900, Csa03g025880, Csa03g028690, Csa03g056360, Csa03g062140, Csa04g020120, Csa04g029400, Csa04g053850, Csa04g055250, Csa04g062150, Csa05g005930, Csa05g011830, Csa05g0…	g10658, g12023, g12024, g12182, g14033, g16685, g17086, g19366, g22936, g25359, g27396, g29703, g30799, g31650, g31949, g3468, g35779, g35828, g3998, g4738, g6041, g6201, g6516, g665, g6682, g8058, g9385	Capang00g001845, Capang00g002213, Capang00g005336, Capang00g005428, Capang01g000853, Capang01g001519, Capang01g001520, Capang01g001521, Capang01g001779, Capang01g003162, Capang01g004209, Capang01g004359, Capang01g004493, Capang02g000082, Capang02g000736, Capang02g000818, Capang02g000819, Capang02g002956, Capang03g000146, Capang03g000149, Capang03g000860, Capang03g001435, Capang03g001805, Capang04…	Capana00g000051, Capana01g000923, Capana01g001812, Capana01g001813, Capana01g002083, Capana02g000802, Capana02g000845, Capana02g003209, Capana03g000157, Capana03g000160, Capana03g000921, Capana03g001506, Capana03g001890, Capana04g001561, Capana04g002146, Capana05g000334, Capana06g002704, Capana08g001645, Capana08g001786, Capana08g001928, Capana09g000940, Capana10g000890, Capana11g001604, Capana12…	C.cajan_01350, C.cajan_02911, C.cajan_07716, C.cajan_08167, C.cajan_08181, C.cajan_08310, C.cajan_08360, C.cajan_10314, C.cajan_10315, C.cajan_10367, C.cajan_12470, C.cajan_13515, C.cajan_14055, C.cajan_14344, C.cajan_15097, C.cajan_15142, C.cajan_17212, C.cajan_19217, C.cajan_19219, C.cajan_19232, C.cajan_19907, C.cajan_19911, C.cajan_19912, C.cajan_20259, C.cajan_21208, C.cajan_22229, C.cajan_2…	Ciclev10001606m, Ciclev10002384m, Ciclev10003221m, Ciclev10003941m, Ciclev10012000m, Ciclev10012279m, Ciclev10013336m, Ciclev10013556m, Ciclev10015642m, Ciclev10020902m, Ciclev10022101m, Ciclev10023541m, Ciclev10023831m, Ciclev10024260m, Ciclev10028738m, Ciclev10031679m, Ciclev10032639m, Ciclev10032875m, Ciclev10033846m	Ccrd_002787, Ccrd_003004, Ccrd_004523, Ccrd_009263, Ccrd_009412, Ccrd_009643, Ccrd_010601, Ccrd_010668, Ccrd_011769, Ccrd_013255, Ccrd_014165, Ccrd_014281, Ccrd_015180, Ccrd_016131, Ccrd_016760, Ccrd_017249, Ccrd_018082, Ccrd_018464, Ccrd_019096, Ccrd_019154, Ccrd_021127, Ccrd_021479, Ccrd_022471, Ccrd_022958, Ccrd_023028, Ccrd_023315	Cagra.0001s0026.1, Cagra.0255s0006.1, Cagra.0316s0072.1, Cagra.0448s0011.1, Cagra.0684s0027.1, Cagra.0690s0026.1, Cagra.0716s0088.1, Cagra.0860s0011.1, Cagra.0925s0072.1, Cagra.1111s0010.1, Cagra.1150s0017.1, Cagra.1194s0068.1, Cagra.1365s0020.1, Cagra.1642s0050.1, Cagra.1707s0019.1, Cagra.18353s0002.1, Cagra.1961s0092.1, Cagra.21749s0001.1, Cagra.2438s0008.1, Cagra.2453s0016.1, Cagra.2519s0053.1…	Cla002902, Cla003121, Cla003999, Cla008349, Cla008387, Cla009094, Cla010191, Cla010325, Cla011090, Cla012056, Cla012075, Cla013043, Cla013320, Cla013883, Cla013937, Cla015285, Cla016492, Cla017911, Cla023156	MELO3C002162, MELO3C002163, MELO3C002199, MELO3C009244, MELO3C009781, MELO3C010463, MELO3C010617, MELO3C012103, MELO3C014199, MELO3C014733, MELO3C015603, MELO3C017827, MELO3C018566, MELO3C018567, MELO3C018568, MELO3C019142, MELO3C019146, MELO3C019481, MELO3C021991, MELO3C022061, MELO3C023504, MELO3C023875, MELO3C025263, MELO3C025901	Cc00_g05130 Putative E3 ubiquitin-protein ligase RING1, Cc00_g30280 Putative RING/U-box superfamily protein, Cc01_g00280 Putative E3 ubiquitin-protein ligase RNF115, Cc01_g07110 Hypothetical protein, Cc01_g13220 Putative RING-H2 finger C2A, Cc02_g07560 Putative E3 ubiquitin-protein ligase RING1, Cc02_g22430 Putative RING/U-box superfamily protein, Cc02_g26880 Putative Cytokinesis negative regulat…	evm.TU.contig_32995.1, evm.TU.contig_33379.2, evm.TU.contig_34851.1, evm.model.supercontig_1036.1, evm.model.supercontig_113.66, evm.model.supercontig_119.24, evm.model.supercontig_1257.1, evm.model.supercontig_128.37, evm.model.supercontig_1460.1, evm.model.supercontig_169.13, evm.model.supercontig_17.216, evm.model.supercontig_19.287, evm.model.supercontig_206.4, evm.model.supercontig_26.313, e…	Cre10.g422050.t1.2, Cre12.g544327.t2.1, Cre13.g580750.t1.1	Carubv10001041m, Carubv10001383m, Carubv10005120m, Carubv10009589m, Carubv10010252m, Carubv10010838m, Carubv10010863m, Carubv10010970m, Carubv10011027m, Carubv10012340m, Carubv10012348m, Carubv10012493m, Carubv10012572m, Carubv10012578m, Carubv10012728m, Carubv10013815m, Carubv10014036m, Carubv10014141m, Carubv10014632m, Carubv10016109m, Carubv10016862m, Carubv10017638m, Carubv10017698m, Carubv10…	Cucsa.014020.1, Cucsa.049550.1, Cucsa.049930.1, Cucsa.097860.1, Cucsa.122230.1, Cucsa.130800.1, Cucsa.138820.1, Cucsa.142510.1, Cucsa.152640.1, Cucsa.158260.1, Cucsa.165190.1, Cucsa.175590.1, Cucsa.188140.1, Cucsa.218660.1, Cucsa.218670.1, Cucsa.218680.1, Cucsa.218700.1, Cucsa.238420.1, Cucsa.285000.1, Cucsa.338010.1, Cucsa.358650.1, Cucsa.358670.1, Cucsa.372780.1	orange1.1g009095m, orange1.1g017208m, orange1.1g017269m, orange1.1g017955m, orange1.1g018299m, orange1.1g018689m, orange1.1g021656m, orange1.1g026833m, orange1.1g031191m, orange1.1g034125m, orange1.1g036250m, orange1.1g036764m, orange1.1g037450m, orange1.1g039088m, orange1.1g039647m, orange1.1g041030m, orange1.1g041711m, orange1.1g041990m, orange1.1g042704m, orange1.1g043965m, orange1.1g045745m	Csu59218	gw1.2.508.1	DCAR_005954, DCAR_007158, DCAR_010188, DCAR_011720, DCAR_013997, DCAR_015321, DCAR_016726, DCAR_017400, DCAR_018947, DCAR_020606, DCAR_021743, DCAR_021787, DCAR_023245, DCAR_023823, DCAR_024619, DCAR_024786, DCAR_027602, DCAR_029590, DCAR_030365, DCAR_030366, DCAR_030367, DCAR_030371	Dca18706.1, Dca24952.1, Dca26903.1, Dca27151.1, Dca29646.1, Dca45924.1, Dca46781.1, Dca57573.1, Dca58671.1, Dca59291.1, Dca9966.1	Dca000924, Dca000980, Dca001305, Dca001967, Dca003139, Dca003897, Dca004830, Dca004890, Dca005169, Dca005686, Dca007167, Dca008545, Dca010356, Dca011496, Dca011555, Dca012105, Dca016322, Dca016909, Dca016915, Dca016919, Dca018816	Dendrobium_GLEAN_10000236, Dendrobium_GLEAN_10003282, Dendrobium_GLEAN_10007202, Dendrobium_GLEAN_10010586, Dendrobium_GLEAN_10018723, Dendrobium_GLEAN_10020891, Dendrobium_GLEAN_10024961, Dendrobium_GLEAN_10025892, Dendrobium_GLEAN_10037216, Dendrobium_GLEAN_10046995, Dendrobium_GLEAN_10053358, Dendrobium_GLEAN_10067185, Dendrobium_GLEAN_10073648, Dendrobium_GLEAN_10074756, Dendrobium_GLEAN_1007…	Eucgr.A01286.1, Eucgr.A02079.1, Eucgr.B00460.1, Eucgr.B00656.1, Eucgr.B00657.1, Eucgr.B03585.1, Eucgr.B03765.1, Eucgr.F03819.1, Eucgr.F04366.1, Eucgr.G02496.1, Eucgr.G02948.1, Eucgr.H00641.1, Eucgr.H00970.1, Eucgr.I02088.1, Eucgr.I02719.1, Eucgr.J00661.1, Eucgr.J00881.1, Eucgr.J01430.1, Eucgr.J01748.1, Eucgr.J02036.1, Eucgr.K01302.1, Eucgr.K01683.1	p5_sc00003.V1.gene1514, p5_sc00003.V1.gene19, p5_sc00004.V1.gene822, p5_sc00008.V1.gene1161, p5_sc00011.V1.gene755, p5_sc00015.V1.gene777, p5_sc00017.V1.gene148, p5_sc00017.V1.gene306, p5_sc00028.V1.gene266, p5_sc00032.V1.gene568, p5_sc00033.V1.gene154, p5_sc00033.V1.gene559, p5_sc00036.V1.gene10, p5_sc00044.V1.gene655, p5_sc00066.V1.gene179, p5_sc00069.V1.gene156, p5_sc00086.V1.gene24, p5_sc0008…	Ts-un1037-004, Ts1g12250, Ts1g12690, Ts1g16740, Ts1g22150, Ts1g28450, Ts1g39290, Ts1g42670, Ts2g23050, Ts2g33520, Ts3g01250, Ts3g09210, Ts3g11730, Ts3g18640, Ts4g25040, Ts4g26460, Ts5g03180, Ts5g06390, Ts5g13340, Ts5g16790, Ts5g25290, Ts6g17370, Ts6g20280, Ts6g23610, Ts6g31070, Ts6g38060, Ts6g44700, Ts7g11130, Ts7g25200	Fes_sc0000006.1.g000093.aua.1, Fes_sc0000053.1.g000031.aua.1, Fes_sc0000104.1.g000035.aua.1, Fes_sc0000278.1.g000018.aua.1, Fes_sc0000391.1.g000023.aua.1, Fes_sc0002579.1.g000009.aua.1, Fes_sc0004100.1.g000010.aua.1, Fes_sc0004106.1.g000002.aua.1, Fes_sc0005256.1.g000012.aua.1, Fes_sc0006117.1.g000008.aua.1, Fes_sc0007738.1.g000004.aua.1, Fes_sc0008488.1.g000006.aua.1, Fes_sc0010704.1.g000003.aua…	mrna01583.1-v1.0-hybrid, mrna01764.1-v1.0-hybrid, mrna03372.1-v1.0-hybrid, mrna03830.1-v1.0-hybrid, mrna03831.1-v1.0-hybrid, mrna04188.1-v1.0-hybrid, mrna04302.1-v1.0-hybrid, mrna04445.1-v1.0-hybrid, mrna04447.1-v1.0-hybrid, mrna06340.1-v1.0-hybrid, mrna06346.1-v1.0-hybrid, mrna06361.1-v1.0-hybrid, mrna06818.1-v1.0-hybrid, mrna07492.1-v1.0-hybrid, mrna07575.1-v1.0-hybrid, mrna07625.1-v1.0-hybrid,…	Cotton_A_00944_BGI-A2_v1.0, Cotton_A_01835_BGI-A2_v1.0, Cotton_A_02510_BGI-A2_v1.0, Cotton_A_04136_BGI-A2_v1.0, Cotton_A_04297_BGI-A2_v1.0, Cotton_A_04459_BGI-A2_v1.0, Cotton_A_06137_BGI-A2_v1.0, Cotton_A_08832_BGI-A2_v1.0, Cotton_A_08972_BGI-A2_v1.0, Cotton_A_10877_BGI-A2_v1.0, Cotton_A_12058_BGI-A2_v1.0, Cotton_A_12620_BGI-A2_v1.0, Cotton_A_12621_BGI-A2_v1.0, Cotton_A_12622_BGI-A2_v1.0, Cotton_…
OG0000031	AALP_AA1G188200, AALP_AA2G087500, AALP_AA2G193100, AALP_AA3G164500, AALP_AA3G164600, AALP_AA3G164700, AALP_AA3G164800, AALP_AA3G165300, AALP_AA3G165400, AALP_AA3G253700, AALP_AA4G188200, AALP_AA4G259400, AALP_AA4G259500, AALP_AA6G046300, AALP_AA6G337900, AALP_AA6G349900	AA_scaffold1218_gene2564, AA_scaffold1218_gene2572, AA_scaffold2791_gene7964, AA_scaffold3487_gene9566, AA_scaffold4402_gene12668, AA_scaffold565_gene17394, AA_scaffold5725_gene17884, AA_scaffold578_gene18197	Achn016851, Achn026031, Achn043871, Achn043881, Achn043911, Achn131371, Achn139771, Achn139781, Achn143741, Achn143751, Achn155831, Achn187821, Achn190501, Achn192671, Achn195701, Achn210261, Achn293991, Achn330251, Achn338671, Achn356301, Achn368111, Achn390491, Achn391051	Aco001053.1, Aco004492.1, Aco004493.1, Aco005343.1, Aco006219.1, Aco006385.1, Aco006758.1, Aco006759.1, Aco009762.1, Aco014296.1, Aco014564.1, Aco014906.1, Aco017193.1, Aco017194.1, Aco017197.1, Aco027758.1, Aco029274.1, Aco031193.1	Aradu.43YTY, Aradu.4I5UW, Aradu.A8T4K, Aradu.DXW6X, Aradu.H4CHN, Aradu.J85DC, Aradu.K5XM1, Aradu.M10HI, Aradu.NQ0VF, Aradu.QY2T7, Aradu.W695A, Aradu.XQ725, Aradu.YDZ7F	AHYPO_003014-RA, AHYPO_004418-RA, AHYPO_004419-RA, AHYPO_004420-RA, AHYPO_004421-RA, AHYPO_004741-RA, AHYPO_004742-RA, AHYPO_004743-RA, AHYPO_004746-RA, AHYPO_004747-RA, AHYPO_005098-RA, AHYPO_005895-RA, AHYPO_006648-RA, AHYPO_006649-RA, AHYPO_006915-RA, AHYPO_007654-RA, AHYPO_007979-RA, AHYPO_007980-RA, AHYPO_008026-RA, AHYPO_009691-RA, AHYPO_010524-RA, AHYPO_012497-RA, AHYPO_012498-RA, AHYPO_01…	Araip.0DH7Y, Araip.18CW0, Araip.43PEK, Araip.4EU14, Araip.5EG7I, Araip.7K2DP, Araip.AX6E9, Araip.B2DCN, Araip.ES9ZE, Araip.ET7IL, Araip.G0H3V, Araip.JB3H0, Araip.K6VWA, Araip.KLT45, Araip.ZF1D9	Aly328921, Aly346505, Aly471904, Aly475808, Aly476652, Aly478880, Aly478882, Aly494050, Aly494132, Aly871236, Aly897732, Aly901457, Aly904168, Aly921020	AEGTA05067, AEGTA05572, AEGTA06018, AEGTA06141, AEGTA06810, AEGTA06831, AEGTA08350, AEGTA09528, AEGTA10008, AEGTA10380, AEGTA10966, AEGTA11313, AEGTA11342, AEGTA13083, AEGTA13258, AEGTA13755, AEGTA13851, AEGTA15564, AEGTA16257, AEGTA16821, AEGTA17080, AEGTA17152, AEGTA17197, AEGTA17224, AEGTA17750, AEGTA17802, AEGTA18013, AEGTA18376, AEGTA18442, AEGTA18613, AEGTA18863, AEGTA21021, AEGTA21087, AEG…	AT1G17060.1, AT1G67110.1, AT1G75130.1, AT2G26710.1, AT2G46950.1, AT2G46960.2, AT3G14610.1, AT3G14620.1, AT3G14630.1, AT3G14640.1, AT3G14650.1, AT3G14660.1, AT3G14680.1, AT3G14690.1, AT4G27710.1, AT5G38450.1	evm_27.model.AmTr_v1.0_scaffold00002.50, evm_27.model.AmTr_v1.0_scaffold00002.51, evm_27.model.AmTr_v1.0_scaffold00002.52, evm_27.model.AmTr_v1.0_scaffold00002.53, evm_27.model.AmTr_v1.0_scaffold00013.276, evm_27.model.AmTr_v1.0_scaffold00013.282, evm_27.model.AmTr_v1.0_scaffold00013.283, evm_27.model.AmTr_v1.0_scaffold00042.17, evm_27.model.AmTr_v1.0_scaffold00045.149, evm_27.model.AmTr_v1.0_sca…	Bradi1g06030.1, Bradi1g19560.1, Bradi1g20240.1, Bradi1g20260.1, Bradi1g36800.1, Bradi1g46870.1, Bradi1g61407.1, Bradi1g61420.1, Bradi1g61430.2, Bradi2g04660.1, Bradi2g25700.1, Bradi2g25710.1, Bradi2g41110.1, Bradi2g44117.1, Bradi2g44128.1, Bradi2g44140.1, Bradi2g44150.1, Bradi2g44160.1, Bradi2g44170.2, Bradi2g44180.1, Bradi2g44190.1, Bradi2g44200.1, Bradi2g44290.1, Bradi2g44300.1, Bradi2g44320.1,…	F511_01052, F511_04658, F511_04659, F511_06031, F511_06094, F511_06610, F511_06890, F511_17527, F511_24093, F511_24094, F511_25077, F511_25302, F511_28262, F511_28263, F511_28264, F511_31025, F511_31035, F511_31036, F511_31037, F511_36015, F511_37447, F511_39021, F511_39783, F511_43700	BnaA01g29240D, BnaA01g29260D, BnaA01g29270D, BnaA01g29280D, BnaA02g12860D, BnaA02g15580D, BnaA03g33480D, BnaA03g33490D, BnaA03g33500D, BnaA03g33510D, BnaA03g33520D, BnaA03g33530D, BnaA04g08650D, BnaA05g00940D, BnaA05g00950D, BnaA05g24860D, BnaA05g24870D, BnaA05g24880D, BnaA05g24890D, BnaA05g24900D, BnaA05g24910D, BnaA06g02990D, BnaA06g03010D, BnaA06g32050D, BnaA06g32060D, BnaA06g32070D, BnaA07g12…	BnaC01g36670D, BnaC01g36680D, BnaC01g36690D, BnaC01g36700D, BnaC02g17200D, BnaC03g38670D, BnaC03g38680D, BnaC03g38700D, BnaC03g73750D, BnaC03g73760D, BnaC03g73770D, BnaC04g17240D, BnaC04g30880D, BnaC04g30890D, BnaC04g52050D, BnaC05g18290D, BnaC05g38890D, BnaC05g38900D, BnaC05g38910D, BnaC05g38940D, BnaC06g02720D, BnaC06g02740D, BnaC06g35910D, BnaC07g24390D, BnaC07g24400D, BnaC07g24420D, BnaC07g24…	Bol002804, Bol002806, Bol004888, Bol009797, Bol009798, Bol027753, Bol027773, Bol029295, Bol038280, Bol040097, Bol040164, Bol042895, Bol042896, Bol042897, Bol042898, Bol042899, Bol045100	Bra001560, Bra001561, Bra001562, Bra001563, Bra001564, Bra003909, Bra004491, Bra004492, Bra007988, Bra012046, Bra015865, Bra016621, Bra018803, Bra018806, Bra021570, Bra021572, Bra025280, Bra025281, Bra026005, Bra026692, Bra027319, Bra027320, Bra027321, Bra027322, Bra027323, Bra027324, Bra028182, Bra034021, Bra034022, Bra040985	Bv1_012950_cfmo, Bv1_022090_euey, Bv2_026880_tzyr, Bv2_033910_amtk, Bv4_093980_hrrf, Bv4_093990_kkod, Bv5_102600_qkex, Bv5_102640_xtfy, Bv5_102650_itko, Bv5_102660_ugqg, Bv5_116560_mfap, Bv5_116590_uprw, Bv5_116600_ddhx, Bv5_116610_ewoo, Bv5_116620_egnq, Bv7_158760_rhtf, Bv7_158790_cinx, Bv8_195210_qmzt, Bv9_220010_kdtt, Bv_000950_fauw, Bv_007720_peup, Bv_007750_ayhw, Bv_008050_xjck, Bv_010530_ce…	CA00g22850, CA00g61620, CA00g85860, CA00g98060, CA01g32190, CA02g04560, CA02g23380, CA03g34210, CA04g17980, CA04g17990, CA04g20300, CA06g12900, CA06g12910, CA06g16970, CA07g01390, CA07g07090, CA07g07480, CA07g11640, CA07g15030, CA07g15040, CA07g15050, CA07g15090, CA07g15100, CA07g15110, CA07g17060, CA07g17070, CA07g17080, CA07g17090, CA07g17100, CA07g17130, CA09g08140, CA09g15580, CA10g02540, CA1…	Ca_01016, Ca_01031, Ca_01750, Ca_08205, Ca_19760, Ca_20192, Ca_21678, Ca_26728, Ca_28173	Ca_03562, Ca_06638, Ca_16983, Ca_18458, Ca_18463, Ca_18464, Ca_18465, Ca_18466, Ca_19813, Ca_20213, Ca_22997, Ca_25034	Csa01g017160, Csa01g017170, Csa01g017180, Csa01g017190, Csa01g017200, Csa01g017210, Csa01g017220, Csa02g021720, Csa03g020810, Csa04g064780, Csa04g066100, Csa05g002160, Csa05g002180, Csa05g044480, Csa05g068520, Csa05g068530, Csa05g068830, Csa05g068840, Csa05g079970, Csa06g053480, Csa07g028130, Csa07g029420, Csa07g032420, Csa07g032430, Csa07g035860, Csa07g046560, Csa07g060280, Csa08g043170, Csa0988…	g10341, g14034, g17595, g20358, g20359, g22471, g22472, g23708, g2483, g29211, g29826, g4622, g4625	Capang00g003144, Capang00g003837, Capang00g003974, Capang00g004470, Capang00g005331, Capang02g002500, Capang03g000323, Capang04g002344, Capang04g002389, Capang06g001250, Capang06g001492, Capang06g001722, Capang06g002258, Capang07g001110, Capang07g001156, Capang07g001429, Capang07g001431, Capang07g001873, Capang07g001875, Capang07g001877, Capang07g001878, Capang07g001882, Capang07g002077, Capang07…	Capana00g003663, Capana01g000837, Capana01g003924, Capana02g001818, Capana02g002776, Capana03g000348, Capana04g000389, Capana04g000391, Capana06g001151, Capana06g001577, Capana06g001578, Capana06g001838, Capana07g001022, Capana07g001116, Capana07g001397, Capana07g001399, Capana07g001870, Capana07g001872, Capana07g001873, Capana07g001874, Capana07g001875, Capana07g001876, Capana07g001877, Capana07…	C.cajan_01161, C.cajan_05755, C.cajan_13223, C.cajan_13866, C.cajan_14478, C.cajan_20884, C.cajan_21978, C.cajan_21985, C.cajan_22009, C.cajan_26208, C.cajan_29081, C.cajan_29714, C.cajan_29715, C.cajan_29717, C.cajan_29721, C.cajan_38379, C.cajan_40155, C.cajan_40332	Ciclev10000905m, Ciclev10003134m, Ciclev10003399m, Ciclev10007914m, Ciclev10008035m, Ciclev10011497m, Ciclev10019731m, Ciclev10019876m, Ciclev10019932m, Ciclev10022349m, Ciclev10023450m, Ciclev10023520m, Ciclev10023602m, Ciclev10024130m, Ciclev10024198m, Ciclev10024206m, Ciclev10024398m, Ciclev10024650m, Ciclev10027532m, Ciclev10031156m, Ciclev10033321m, Ciclev10033485m, Ciclev10033709m	Ccrd_000441, Ccrd_000443, Ccrd_000459, Ccrd_002084, Ccrd_004180, Ccrd_004819, Ccrd_007554, Ccrd_009950, Ccrd_010128, Ccrd_013864, Ccrd_015385, Ccrd_015973, Ccrd_015974, Ccrd_015975, Ccrd_015976, Ccrd_016298, Ccrd_016385, Ccrd_016426, Ccrd_016436, Ccrd_016437, Ccrd_016439, Ccrd_016440, Ccrd_016442, Ccrd_017312, Ccrd_017313, Ccrd_018908, Ccrd_019584, Ccrd_020854, Ccrd_023392, Ccrd_023393, Ccrd_0242…	Cagra.0007s0008.1, Cagra.0007s0009.1, Cagra.0007s0010.1, Cagra.0007s0011.1, Cagra.0007s0012.1, Cagra.0050s0003.1, Cagra.0050s0004.1, Cagra.0402s0017.1, Cagra.0824s0073.1, Cagra.10015s0001.1, Cagra.1225s0123.1, Cagra.1249s0006.1, Cagra.4497s0006.1, Cagra.6164s0005.1	Cla011172, Cla011284, Cla012276, Cla013246, Cla016444, Cla016732, Cla017000, Cla020313, Cla020314, Cla020315, Cla020746, Cla020748, Cla020749, Cla023291, Cla023292, Cla023293	MELO3C003868, MELO3C003871, MELO3C003872, MELO3C003874, MELO3C004527, MELO3C009864, MELO3C009865, MELO3C012164, MELO3C012165, MELO3C012166, MELO3C015388, MELO3C015511, MELO3C016684, MELO3C016685, MELO3C016686, MELO3C016687, MELO3C022098, MELO3C023796, MELO3C026634	Cc00_g10980 Secologanin synthase, Cc00_g10990 Secologanin synthase, Cc00_g11000 Secologanin synthase, Cc00_g11020 Secologanin synthase, Cc00_g11030 Putative Cytochrome P450, Cc00_g11040 Putative Cytochrome P450, Cc00_g11050 Putative Secologanin synthase, Cc00_g11060 Putative Secologanin synthase, Cc00_g11070 Putative Secologanin synthase, Cc00_g11080 Secologanin synthase, Cc00_g11090 Secologanin …	evm.TU.contig_30627.2, evm.TU.contig_31644.1, evm.model.supercontig_1272.3, evm.model.supercontig_2140.1, evm.model.supercontig_2226.1, evm.model.supercontig_280.7, evm.model.supercontig_64.65, evm.model.supercontig_75.66, evm.model.supercontig_77.73, evm.model.supercontig_77.75, evm.model.supercontig_77.76, evm.model.supercontig_77.77, evm.model.supercontig_77.78, evm.model.supercontig_77.79, ev…	Cre07.g356250.t1.1	Carubv10004593m, Carubv10006940m, Carubv10008841m, Carubv10013438m, Carubv10015468m, Carubv10015526m, Carubv10015601m, Carubv10015724m, Carubv10020157m, Carubv10020158m, Carubv10020170m, Carubv10022189m, Carubv10022967m, Carubv10022970m, Carubv10024980m	Cucsa.031370.1, Cucsa.058110.1, Cucsa.058130.1, Cucsa.058140.1, Cucsa.058150.1, Cucsa.058160.1, Cucsa.131870.1, Cucsa.141610.1, Cucsa.238010.1, Cucsa.284370.1, Cucsa.284380.1, Cucsa.284390.1, Cucsa.289020.1, Cucsa.293490.1, Cucsa.338830.1, Cucsa.338840.1, Cucsa.342180.1, Cucsa.342190.1, Cucsa.342200.1	orange1.1g008935m, orange1.1g009043m, orange1.1g010083m, orange1.1g010321m, orange1.1g012459m, orange1.1g012962m, orange1.1g016000m, orange1.1g034199m, orange1.1g035519m, orange1.1g037705m, orange1.1g038623m, orange1.1g038814m, orange1.1g039054m, orange1.1g039293m, orange1.1g039833m, orange1.1g039966m, orange1.1g040765m, orange1.1g041343m, orange1.1g041734m, orange1.1g041738m, orange1.1g041835m, …	Csu18864, Csu19124, Csu48278	IGS.gm_14_00008	DCAR_003968, DCAR_005253, DCAR_005259, DCAR_005429, DCAR_008769, DCAR_009214, DCAR_009781, DCAR_009787, DCAR_009789, DCAR_011629, DCAR_013284, DCAR_013285, DCAR_014861, DCAR_016896, DCAR_017575, DCAR_017576, DCAR_017579, DCAR_017842, DCAR_018703, DCAR_019352, DCAR_019516, DCAR_019517, DCAR_019518, DCAR_019519, DCAR_019520, DCAR_020179, DCAR_023742, DCAR_023869, DCAR_024263, DCAR_025278, DCAR_0252…	Dca11955.1, Dca11957.1, Dca11958.1, Dca13176.1, Dca13177.1, Dca1479.1, Dca1481.1, Dca19350.1, Dca22261.1, Dca23918.1, Dca23921.1, Dca24251.1, Dca28581.1, Dca29201.1, Dca29382.1, Dca31771.1, Dca34291.1, Dca34292.1, Dca34748.1, Dca34816.1, Dca34824.1, Dca34926.1, Dca38383.1, Dca38663.1, Dca40454.1, Dca40811.1, Dca40812.1, Dca41143.1, Dca41155.1, Dca41958.1, Dca432.1, Dca44550.1, Dca44551.1, Dca4963…	Dca000065, Dca001746, Dca001747, Dca001748, Dca004422, Dca005342, Dca005343, Dca009140, Dca012199, Dca012580, Dca013638, Dca017707, Dca018174, Dca023051, Dca023052, Dca025025, Dca026188, Dca026524, Dca028503	Dendrobium_GLEAN_10001395, Dendrobium_GLEAN_10020893, Dendrobium_GLEAN_10027469, Dendrobium_GLEAN_10034037, Dendrobium_GLEAN_10034039, Dendrobium_GLEAN_10036601, Dendrobium_GLEAN_10049359, Dendrobium_GLEAN_10049360, Dendrobium_GLEAN_10062177, Dendrobium_GLEAN_10062179, Dendrobium_GLEAN_10063398, Dendrobium_GLEAN_10063404, Dendrobium_GLEAN_10067077, Dendrobium_GLEAN_10068396, Dendrobium_GLEAN_1008…	Eucgr.B01804.1, Eucgr.B01805.1, Eucgr.B01868.1, Eucgr.B01963.1, Eucgr.B01974.1, Eucgr.B01975.1, Eucgr.B01976.1, Eucgr.B01978.1, Eucgr.B01979.1, Eucgr.B01983.1, Eucgr.B01987.1, Eucgr.B03107.1, Eucgr.B03127.1, Eucgr.B03128.1, Eucgr.B03130.1, Eucgr.B03131.1, Eucgr.B03132.1, Eucgr.B03133.1, Eucgr.B03135.1, Eucgr.C01114.1, Eucgr.C04097.1, Eucgr.C04098.1, Eucgr.C04101.1, Eucgr.C04102.1, Eucgr.D00765.1,…	p5_sc00001.V1.gene2069, p5_sc00008.V1.gene1180, p5_sc00008.V1.gene1187, p5_sc00008.V1.gene1192, p5_sc00039.V1.gene170, p5_sc00167.V1.gene266, p5_sc00167.V1.gene267, p5_sc03338.V1.gene6, p5_sc03338.V1.gene7, p5_sc10465.V1.gene1	Ts-un0603-008, Ts-un0603-009, Ts-un1386-001, Ts1g15220, Ts2g21290, Ts2g21340, Ts3g12960, Ts3g12970, Ts3g12980, Ts3g12990, Ts3g13000, Ts3g13010, Ts3g13020, Ts4g09400, Ts4g32360, Ts5g23580, Ts5g32700, Ts7g05430	Fes_sc0000005.1.g000054.aua.1, Fes_sc0000206.1.g000008.aua.1, Fes_sc0001397.1.g000005.aua.1, Fes_sc0001397.1.g000006.aua.1, Fes_sc0001397.1.g000014.aua.1, Fes_sc0002721.1.g000001.aua.1, Fes_sc0002721.1.g000004.aua.1, Fes_sc0002721.1.g000007.aua.1, Fes_sc0002900.1.g000008.aua.1, Fes_sc0003313.1.g000005.aua.1, Fes_sc0005278.1.g000006.aua.1, Fes_sc0005385.1.g000002.auf.1, Fes_sc0005385.1.g000005.aua…	mrna04530.1-v1.0-hybrid, mrna04545.1-v1.0-hybrid, mrna04546.1-v1.0-hybrid, mrna04547.1-v1.0-hybrid, mrna04549.1-v1.0-hybrid, mrna04550.1-v1.0-hybrid, mrna04552.1-v1.0-hybrid, mrna07519.1-v1.0-hybrid, mrna08975.1-v1.0-hybrid, mrna10304.1-v1.0-hybrid, mrna10863.1-v1.0-hybrid, mrna12470.1-v1.0-hybrid, mrna15117.1-v1.0-hybrid, mrna15118.1-v1.0-hybrid, mrna15384.1-v1.0-hybrid, mrna16983.1-v1.0-hybrid,…	Cotton_A_04475_BGI-A2_v1.0, Cotton_A_09328_BGI-A2_v1.0, Cotton_A_11115_BGI-A2_v1.0, Cotton_A_11741_BGI-A2_v1.0, Cotton_A_11742_BGI-A2_v1.0, Cotton_A_12537_BGI-A2_v1.0, Cotton_A_13735_BGI-A2_v1.0, Cotton_A_13736_BGI-A2_v1.0, Cotton_A_17451_BGI-A2_v1.0, Cotton_A_19422_BGI-A2_v1.0, Cotton_A_19424_BGI-A2_v1.0, Cotton_A_19427_BGI-A2_v1.0, Cotton_A_21353_BGI-A2_v1.0, Cotton_A_21860_BGI-A2_v1.0, Cotton_…
OG0000033	AALP_AA1G175900, AALP_AA2G248800, AALP_AA3G185300, AALP_AA4G110300, AALP_AA4G146800, AALP_AA5G065100, AALP_AA5G166600, AALP_AA5G166700, AALP_AA6G243800, AALP_AAs61551U000700, AALP_AAs61696U000200	AA_scaffold1748_gene4183, AA_scaffold3211_gene8609, AA_scaffold3337_gene8922, AA_scaffold3487_gene9546, AA_scaffold4032_gene11523, AA_scaffold4034_gene11536, AA_scaffold4292_gene12259, AA_scaffold4292_gene12262, AA_scaffold4575_gene13331, AA_scaffold5032_gene14643, AA_scaffold5140_gene15246, AA_scaffold5205_gene15517, AA_scaffold6109_gene19618, AA_scaffold6843_gene21666	Achn004261, Achn005081, Achn010461, Achn015631, Achn037991, Achn049841, Achn049851, Achn049861, Achn054421, Achn068121, Achn068131, Achn075301, Achn075311, Achn092491, Achn119721, Achn149561, Achn160781, Achn160791, Achn160801, Achn168421, Achn194981, Achn195671, Achn200561, Achn216511, Achn251191, Achn273031, Achn276411, Achn277041, Achn285001, Achn291511, Achn291581, Achn341611, Achn380771	Aco005449.1, Aco005451.1, Aco006142.1, Aco006143.1, Aco006783.1, Aco009786.1, Aco009791.1, Aco013658.1, Aco013805.1, Aco014323.1, Aco015172.1, Aco015369.1, Aco019332.1, Aco021666.1, Aco023493.1, Aco027149.1	Aradu.0V3TN, Aradu.1E97C, Aradu.4G0ZP, Aradu.743RI, Aradu.81GPB, Aradu.86JNN, Aradu.A23RS, Aradu.AAS86, Aradu.AZ3LE, Aradu.EG92C, Aradu.JDX1B, Aradu.N441K, Aradu.RI96J, Aradu.U4S3Y, Aradu.UML62, Aradu.VX4M7, Aradu.W6UPL, Aradu.Y1CQR, Aradu.YM4KE, Aradu.Z1FF2, Aradu.ZG979, Aradu.ZR4H7	AHYPO_000675-RA, AHYPO_000676-RA, AHYPO_000677-RA, AHYPO_000678-RA, AHYPO_001196-RA, AHYPO_002362-RA, AHYPO_014885-RA, AHYPO_014886-RA, AHYPO_016070-RA, AHYPO_016629-RA, AHYPO_018408-RA, AHYPO_020191-RA, AHYPO_020567-RA	Araip.079JL, Araip.160UG, Araip.2994S, Araip.34LTS, Araip.3K86R, Araip.5EZ9V, Araip.5KE6X, Araip.6218T, Araip.7NX4L, Araip.89KY2, Araip.9ZI4V, Araip.BS8M5, Araip.EKK4Q, Araip.FZ82X, Araip.I8JV5, Araip.IAU9S, Araip.J78KM, Araip.JGI93, Araip.Q0UU1, Araip.Q12TV, Araip.RVJ8S, Araip.S7AG2, Araip.SXK03, Araip.V2IDN, Araip.VB9HJ, Araip.W2674, Araip.WH0TS, Araip.XH3SH, Araip.XVV6S, Araip.Y8SEH	Aly318409, Aly329987, Aly355259, Aly471713, Aly471753, Aly475320, Aly481566, Aly481901, Aly482613, Aly484753, Aly485725, Aly859266, Aly870083, Aly894403, Aly894406, Aly894410, Aly901989	AEGTA09687, AEGTA09981, AEGTA10562, AEGTA10563, AEGTA10915, AEGTA10916, AEGTA11074, AEGTA11813, AEGTA11814, AEGTA12284, AEGTA12506, AEGTA12588, AEGTA12589, AEGTA12590, AEGTA13696, AEGTA13927, AEGTA13928, AEGTA14548, AEGTA14550, AEGTA14648, AEGTA14722, AEGTA15079, AEGTA17184, AEGTA17215, AEGTA18927, AEGTA18945, AEGTA18946, AEGTA19428, AEGTA20009, AEGTA20170, AEGTA20171, AEGTA20731, AEGTA20838, AEG…	AT1G15210.1, AT1G15520.1, AT1G59870.1, AT1G66950.1, AT2G26910.1, AT2G29940.1, AT2G36380.1, AT2G37280.1, AT3G16340.1, AT3G30842.1, AT3G53480.1, AT4G15215.1, AT4G15230.1, AT4G15233.2, AT4G15236.1	evm_27.model.AmTr_v1.0_scaffold00007.311, evm_27.model.AmTr_v1.0_scaffold00012.174, evm_27.model.AmTr_v1.0_scaffold00013.47, evm_27.model.AmTr_v1.0_scaffold00013.48, evm_27.model.AmTr_v1.0_scaffold00024.18, evm_27.model.AmTr_v1.0_scaffold00029.420, evm_27.model.AmTr_v1.0_scaffold00039.205, evm_27.model.AmTr_v1.0_scaffold00039.206, evm_27.model.AmTr_v1.0_scaffold00040.179, evm_27.model.AmTr_v1.0_s…	Bradi1g00460.1, Bradi1g26040.1, Bradi1g27575.1, Bradi1g31130.1, Bradi1g35680.1, Bradi1g38025.1, Bradi1g78746.1, Bradi1g78752.1, Bradi2g04847.1, Bradi2g10110.1, Bradi2g43120.1, Bradi2g43150.1, Bradi2g48620.2, Bradi3g07850.1, Bradi3g34890.1, Bradi3g41987.2, Bradi4g28270.1, Bradi4g45397.1	F511_00470, F511_05219, F511_06768, F511_07809, F511_10880, F511_14929, F511_15295, F511_16578, F511_23657, F511_28914, F511_30959, F511_33661, F511_35205, F511_37943, F511_44141, F511_44142, F511_45414	BnaA01g28090D, BnaA03g16690D, BnaA03g21920D, BnaA03g58020D, BnaA03g58030D, BnaA03g58040D, BnaA04g15520D, BnaA04g17140D, BnaA04g21310D, BnaA04g29240D, BnaA05g07190D, BnaA05g07200D, BnaA05g13410D, BnaA05g23360D, BnaA06g09870D, BnaA06g09880D, BnaA06g10230D, BnaA06g39700D, BnaA07g19610D, BnaA07g37720D, BnaA08g31540D, BnaA09g56890D, BnaAnng07380D	BnaC01g37320D, BnaC03g20090D, BnaC03g26220D, BnaC04g05970D, BnaC04g07990D, BnaC04g08000D, BnaC04g38520D, BnaC04g40750D, BnaC05g11490D, BnaC05g11500D, BnaC05g11890D, BnaC05g20830D, BnaC05g37000D, BnaC05g51670D, BnaC06g02340D, BnaC06g11320D, BnaC06g14750D, BnaC06g14760D, BnaC07g26140D, BnaC07g50020D, BnaC07g50030D, BnaC08g16540D, BnaC08g31560D, BnaC08g38830D, BnaC09g33730D, BnaCnng47680D, BnaCnng47…	Bol005044, Bol005394, Bol005932, Bol013305, Bol021414, Bol023630, Bol025217, Bol025428, Bol025537, Bol026471, Bol029238, Bol029646, Bol031567, Bol033303, Bol034772, Bol034773, Bol037722, Bol038114, Bol038115, Bol038117, Bol038118, Bol038152, Bol039744, Bol039745, Bol043058	Bra000469, Bra003137, Bra003527, Bra005207, Bra005208, Bra012797, Bra012798, Bra016669, Bra017198, Bra017241, Bra021173, Bra021598, Bra023065, Bra025424, Bra026124, Bra026156, Bra026157, Bra026759, Bra027171, Bra034314, Bra037088, Bra039254	Bv1_015960_iztr, Bv2_043420_qkgm, Bv2_043550_pccg, Bv3_057310_zisf, Bv4_079630_zacs, Bv7_159990_gfrk, Bv7_160000_tazi, Bv7_160010_yrsz, Bv7_172220_fhnq, Bv8_195500_wwcy, Bv8_195550_zfgu, Bv9_220300_mzaj, Bv9_224870_kgfn, Bv_015760_irkm, Bv_015770_coka	CA00g62170, CA00g62180, CA02g19380, CA02g19390, CA03g01790, CA03g01800, CA03g19670, CA03g19680, CA03g35790, CA03g35800, CA04g02580, CA05g16930, CA05g16940, CA05g16950, CA05g16960, CA05g19680, CA05g19690, CA05g19700, CA05g19710, CA05g19720, CA06g04240, CA06g04250, CA06g05700, CA06g05710, CA06g14420, CA06g14430, CA06g25270, CA06g27960, CA06g27970, CA08g05710, CA08g05720, CA08g05820, CA08g05830, CA0…	Ca_00219, Ca_00372, Ca_00373, Ca_03837, Ca_05474, Ca_05475, Ca_07423, Ca_07424, Ca_07425, Ca_09639, Ca_09640, Ca_10037, Ca_11291, Ca_12385, Ca_15028, Ca_19176, Ca_21695, Ca_21760, Ca_24181, Ca_24471, Ca_24476, Ca_25453, Ca_25485, Ca_25486, Ca_26238, Ca_27008	Ca_00775, Ca_00776, Ca_00778, Ca_01133, Ca_01787, Ca_02788, Ca_02847, Ca_02848, Ca_03069, Ca_06621, Ca_08423, Ca_10142, Ca_10929, Ca_10930, Ca_12274, Ca_12275, Ca_13464, Ca_13465, Ca_14265, Ca_15624, Ca_23728, Ca_23734, Ca_23735, Ca_27218	Csa00427s050, Csa00427s070, Csa00495s180, Csa01264s010, Csa01264s020, Csa01g019070, Csa03g018990, Csa03g019340, Csa04g039530, Csa04g049870, Csa04g049880, Csa04g050850, Csa05g016560, Csa05g017670, Csa05g017690, Csa05g017700, Csa05g033990, Csa05g034000, Csa05g043280, Csa05g048580, Csa05g079710, Csa06g013030, Csa06g027950, Csa06g039000, Csa06g039010, Csa06g039020, Csa06g039970, Csa07g013410, Csa07g0…	g12395, g12625, g13407, g16289, g1762, g20295, g20376, g22189, g22294, g22358, g22735, g22750, g23090, g25678, g27945, g27946, g28640, g29260, g30296, g30739, g33927, g34187, g34389, g35205, g4316, g4317, g5054, g5055, g5056, g5536, g5954, g6457, g9101, g9102, g9322	Capang00g000774, Capang00g000953, Capang00g000954, Capang00g002217, Capang00g002514, Capang00g002539, Capang00g004884, Capang00g005297, Capang01g002270, Capang01g003311, Capang01g003312, Capang01g003370, Capang01g004238, Capang01g004239, Capang02g002102, Capang03g000241, Capang03g002424, Capang03g002471, Capang03g004023, Capang04g002279, Capang05g001816, Capang05g001817, Capang05g001818, Capang05…	Capana00g001510, Capana00g001815, Capana00g002920, Capana00g002921, Capana02g002352, Capana02g002353, Capana03g000253, Capana03g002031, Capana03g002032, Capana03g002467, Capana03g004013, Capana03g004014, Capana03g004195, Capana04g001407, Capana04g002607, Capana04g002608, Capana04g002609, Capana05g002266, Capana05g002267, Capana05g002268, Capana05g002456, Capana05g002457, Capana05g002458, Capana05…	C.cajan_00160, C.cajan_00313, C.cajan_00428, C.cajan_00929, C.cajan_00930, C.cajan_00956, C.cajan_01841, C.cajan_03917, C.cajan_03918, C.cajan_05376, C.cajan_06420, C.cajan_10047, C.cajan_10048, C.cajan_10049, C.cajan_13330, C.cajan_13334, C.cajan_13335, C.cajan_14581, C.cajan_14584, C.cajan_14608, C.cajan_14749, C.cajan_14750, C.cajan_16451, C.cajan_16452, C.cajan_19755, C.cajan_25756, C.cajan_2…	Ciclev10004151m, Ciclev10006430m, Ciclev10007249m, Ciclev10010431m, Ciclev10010901m, Ciclev10010902m, Ciclev10010903m, Ciclev10010905m, Ciclev10010929m, Ciclev10013578m, Ciclev10013618m, Ciclev10018487m, Ciclev10024261m, Ciclev10024400m, Ciclev10024468m, Ciclev10024697m, Ciclev10024701m, Ciclev10024707m, Ciclev10024709m, Ciclev10024710m, Ciclev10024711m, Ciclev10024714m, Ciclev10024715m, Ciclev10…	Ccrd_003864, Ccrd_004100, Ccrd_004949, Ccrd_004950, Ccrd_004951, Ccrd_005920, Ccrd_006677, Ccrd_007668, Ccrd_008371, Ccrd_010485, Ccrd_010486, Ccrd_010497, Ccrd_011977, Ccrd_013695, Ccrd_013730, Ccrd_014197, Ccrd_015657, Ccrd_015717, Ccrd_016597, Ccrd_020757, Ccrd_021914, Ccrd_023769, Ccrd_026576	Cagra.0228s0028.1, Cagra.0594s0005.1, Cagra.0612s0074.1, Cagra.0666s0016.1, Cagra.0792s0002.1, Cagra.1105s0003.1, Cagra.1850s0002.1, Cagra.1850s0003.1, Cagra.2238s0069.1, Cagra.2238s0101.1, Cagra.3030s0003.1, Cagra.5017s0011.1, Cagra.6624s0007.1	Cla002351, Cla008665, Cla011447, Cla012306, Cla012654, Cla012688, Cla012974, Cla013360, Cla015403, Cla016745, Cla016894, Cla017483, Cla017484, Cla017485, Cla017486, Cla017712, Cla017713, Cla018375, Cla022010, Cla022291	MELO3C001844, MELO3C004537, MELO3C004538, MELO3C009447, MELO3C009448, MELO3C009449, MELO3C009450, MELO3C009451, MELO3C009452, MELO3C009686, MELO3C009687, MELO3C009688, MELO3C011224, MELO3C011435, MELO3C011436, MELO3C012945, MELO3C012998, MELO3C012999, MELO3C016160, MELO3C021445, MELO3C021823, MELO3C023382, MELO3C023383, MELO3C024523, MELO3C025252, MELO3C025297, MELO3C025851	Cc00_g12300 Hypothetical protein, Cc00_g28530 ABC transporter G family member 35, Cc01_g09620 Pleiotropic drug resistance protein 2, Cc02_g09950 Pleiotropic drug resistance protein 2, Cc02_g09960 Pleiotropic drug resistance protein 2, Cc02_g35680 Pleiotropic drug resistance protein 3, Cc02_g35690 Pleiotropic drug resistance protein 3, Cc02_g35700 Pleiotropic drug resistance protein 3, Cc02_g35710…	evm.TU.contig_40521.1, evm.TU.contig_45634.1, evm.model.supercontig_10.196, evm.model.supercontig_109.4, evm.model.supercontig_109.5, evm.model.supercontig_112.27, evm.model.supercontig_146.34, evm.model.supercontig_19.10, evm.model.supercontig_19.11, evm.model.supercontig_19.7, evm.model.supercontig_19.8, evm.model.supercontig_19.9, evm.model.supercontig_23.164, evm.model.supercontig_23.168, evm…	Cre04.g224400.t1.1, Cre04.g224500.t1.1, Cre07.g313250.t1.2, Cre09.g395750.t1.1, Cre11.g467597.t1.1, Cre12.g540650.t1.2, Cre16.g655450.t1.1, Cre17.g723500.t1.1, Cre17.g728400.t1.1	Carubv10003991m, Carubv10006562m, Carubv10008103m, Carubv10012050m, Carubv10012817m, Carubv10016573m, Carubv10019510m, Carubv10019656m, Carubv10019658m, Carubv10022507m, Carubv10022508m, Carubv10024573m, Carubv10025439m	Cucsa.004600.1, Cucsa.014940.1, Cucsa.017550.1, Cucsa.064620.1, Cucsa.082230.1, Cucsa.083170.1, Cucsa.116160.1, Cucsa.139230.1, Cucsa.162100.1, Cucsa.192250.1, Cucsa.240940.1, Cucsa.291260.1, Cucsa.314850.1, Cucsa.327720.1, Cucsa.337100.1, Cucsa.337110.1, Cucsa.346710.1, Cucsa.346910.1, Cucsa.373450.1, Cucsa.378390.1, Cucsa.384510.1, Cucsa.385310.1	orange1.1g000506m, orange1.1g000512m, orange1.1g000517m, orange1.1g000524m, orange1.1g000529m, orange1.1g000540m, orange1.1g000541m, orange1.1g000555m, orange1.1g000562m, orange1.1g000576m, orange1.1g000615m, orange1.1g000760m, orange1.1g000808m, orange1.1g000838m, orange1.1g000853m, orange1.1g000860m, orange1.1g000865m, orange1.1g000872m, orange1.1g001048m, orange1.1g015591m, orange1.1g037125m, …	Csu11258, Csu20365, Csu35453, Csu38676, Csu52664, Csu53156, Csu55049, Csu64664	IGS.gm_13_00054, IGS.gm_1_00428, IGS.gm_2_00424, e_gw1.2.140.1, e_gw1.2.425.1, e_gw1.3.574.1, e_gw1.4.4.1, estExt_Genewise1Plus.C_180132, estExt_fgenesh3_pg.C_130023, estExt_fgenesh3_pg.C_180076, estExt_fgenesh3_pg.C_20094	DCAR_000162, DCAR_001031, DCAR_001420, DCAR_002930, DCAR_003126, DCAR_005260, DCAR_005262, DCAR_005727, DCAR_007372, DCAR_007543, DCAR_007544, DCAR_007545, DCAR_007546, DCAR_007547, DCAR_007582, DCAR_007583, DCAR_008922, DCAR_009141, DCAR_009142, DCAR_009143, DCAR_009144, DCAR_010401, DCAR_010523, DCAR_011117, DCAR_011118, DCAR_011120, DCAR_011123, DCAR_011928, DCAR_015421, DCAR_015854, DCAR_0158…	Dca15324.1, Dca18339.1, Dca19149.1, Dca21828.1, Dca21829.1, Dca21830.1, Dca21831.1, Dca2571.1, Dca2572.1, Dca35700.1, Dca36840.1, Dca4058.1, Dca4059.1, Dca41325.1, Dca41591.1, Dca41592.1, Dca42039.1, Dca5056.1, Dca5057.1, Dca51362.1, Dca53259.1, Dca56852.1, Dca57890.1	Dca004415, Dca004429, Dca006013, Dca006161, Dca006419, Dca008132, Dca008134, Dca008471, Dca008474, Dca008824, Dca008825, Dca008826, Dca011581, Dca011582, Dca011583, Dca016553, Dca016561, Dca016837, Dca017468, Dca017469, Dca019185, Dca020013, Dca020149, Dca020150, Dca020177, Dca020493, Dca020494, Dca021215, Dca022442, Dca022929, Dca023452	Dendrobium_GLEAN_10001404, Dendrobium_GLEAN_10008892, Dendrobium_GLEAN_10020559, Dendrobium_GLEAN_10026746, Dendrobium_GLEAN_10026970, Dendrobium_GLEAN_10028093, Dendrobium_GLEAN_10032126, Dendrobium_GLEAN_10036524, Dendrobium_GLEAN_10046242, Dendrobium_GLEAN_10046245, Dendrobium_GLEAN_10046246, Dendrobium_GLEAN_10046535, Dendrobium_GLEAN_10046537, Dendrobium_GLEAN_10046777, Dendrobium_GLEAN_1005…	Eucgr.A01530.1, Eucgr.B01806.1, Eucgr.B01807.1, Eucgr.B01808.1, Eucgr.B01809.1, Eucgr.B01810.1, Eucgr.B01811.1, Eucgr.B01812.1, Eucgr.B01813.1, Eucgr.C01101.1, Eucgr.C02833.1, Eucgr.C02834.1, Eucgr.C02835.1, Eucgr.C04145.1, Eucgr.D01157.1, Eucgr.E03908.1, Eucgr.F02561.1, Eucgr.F03072.1, Eucgr.F03073.1, Eucgr.G02707.1, Eucgr.H02557.1, Eucgr.H02558.1, Eucgr.H02560.1, Eucgr.H02562.1, Eucgr.H02563.1,…	p5_sc00001.V1.gene570, p5_sc00001.V1.gene571, p5_sc00001.V1.gene572, p5_sc00001.V1.gene573, p5_sc00039.V1.gene241, p5_sc00039.V1.gene242, p5_sc00039.V1.gene243, p5_sc00039.V1.gene244, p5_sc00039.V1.gene245, p5_sc00039.V1.gene246, p5_sc00059.V1.gene177, p5_sc00059.V1.gene178, p5_sc00059.V1.gene179, p5_sc00065.V1.gene76, p5_sc00065.V1.gene77, p5_sc00065.V1.gene78, p5_sc00078.V1.gene5, p5_sc00078.V1…	Ts-un0363-004, Ts1g13670, Ts1g13980, Ts2g23120, Ts3g14780, Ts4g09150, Ts4g09160, Ts4g14210, Ts4g21620, Ts4g22520, Ts5g09350, Ts5g38190, Ts7g13600, Ts7g13610	Fes_sc0000001.1.g000104.aua.1, Fes_sc0000011.1.g000096.aua.1, Fes_sc0000031.1.g000046.aua.1, Fes_sc0000120.1.g000031.aua.1, Fes_sc0000670.1.g000005.aua.1, Fes_sc0000755.1.g000013.aua.1, Fes_sc0000755.1.g000015.aua.1, Fes_sc0000755.1.g000016.aua.1, Fes_sc0000755.1.g000017.aua.1, Fes_sc0000755.1.g000018.aua.1, Fes_sc0000771.1.g000007.aua.1, Fes_sc0000771.1.g000009.aua.1, Fes_sc0000771.1.g000011.aua…	mrna01287.1-v1.0-hybrid, mrna01288.1-v1.0-hybrid, mrna06015.1-v1.0-hybrid, mrna07892.1-v1.0-hybrid, mrna08357.1-v1.0-hybrid, mrna11715.1-v1.0-hybrid, mrna22891.1-v1.0-hybrid, mrna22926.1-v1.0-hybrid, mrna22971.1-v1.0-hybrid, mrna23175.1-v1.0-hybrid, mrna23176.1-v1.0-hybrid, mrna23495.1-v1.0-hybrid, mrna23498.1-v1.0-hybrid, mrna23502.1-v1.0-hybrid, mrna25738.1-v1.0-hybrid, mrna25739.1-v1.0-hybrid,…	Cotton_A_05315_BGI-A2_v1.0, Cotton_A_05316_BGI-A2_v1.0, Cotton_A_05400_BGI-A2_v1.0, Cotton_A_11131_BGI-A2_v1.0, Cotton_A_11824_BGI-A2_v1.0, Cotton_A_13439_BGI-A2_v1.0, Cotton_A_14209_BGI-A2_v1.0, Cotton_A_15097_BGI-A2_v1.0, Cotton_A_15675_BGI-A2_v1.0, Cotton_A_15676_BGI-A2_v1.0, Cotton_A_15960_BGI-A2_v1.0, Cotton_A_19625_BGI-A2_v1.0, Cotton_A_19626_BGI-A2_v1.0, Cotton_A_19627_BGI-A2_v1.0, Cotton_…
OG0000040	AALP_AA1G094300, AALP_AA3G100200, AALP_AA3G135800, AALP_AA4G141500, AALP_AA4G218800, AALP_AA5G013700, AALP_AA6G205800, AALP_AA6G274700, AALP_AA6G313600, AALP_AA6G318800, AALP_AA7G258900, AALP_AA8G018100, AALP_AA8G018200, AALP_AA8G089200	AA_C182057_gene995, AA_scaffold1654_gene3698, AA_scaffold218_gene5446, AA_scaffold2298_gene5745, AA_scaffold3483_gene9497, AA_scaffold3544_gene9884, AA_scaffold3630_gene10284, AA_scaffold4292_gene12312, AA_scaffold4323_gene12423, AA_scaffold4363_gene12525, AA_scaffold4363_gene12526, AA_scaffold5642_gene17068, AA_scaffold5981_gene19102, AA_scaffold6169_gene19846, AA_scaffold947_gene23071, AA_scaff…	Achn031911, Achn040121, Achn055891, Achn068671, Achn085551, Achn085811, Achn107951, Achn109261, Achn146901, Achn163921, Achn177861, Achn177881, Achn181471, Achn184401, Achn203341, Achn204561, Achn204571, Achn219371, Achn231221, Achn242661, Achn256931, Achn273941, Achn290011, Achn290101, Achn298061, Achn334081, Achn337071, Achn370231, Achn373451, Achn390331	Aco000525.1, Aco001457.1, Aco001460.1, Aco003509.1, Aco007557.1, Aco007632.1, Aco008110.1, Aco009293.1, Aco009418.1, Aco009419.1, Aco010628.1, Aco012073.1, Aco015358.1, Aco015462.1, Aco015466.1, Aco022448.1, Aco024129.1, Aco024248.1, Aco025679.1, Aco028180.1, Aco029383.1, Aco031458.1	Aradu.0J1NB, Aradu.24A4H, Aradu.2IN3E, Aradu.60ZI4, Aradu.66JGA, Aradu.913QX, Aradu.938IA, Aradu.9GM08, Aradu.DLG8U, Aradu.EXN4Y, Aradu.EXU0Y, Aradu.G5APY, Aradu.G5R86, Aradu.G6ZA5, Aradu.GBS9S, Aradu.L2DZ2, Aradu.L8IJK, Aradu.LMA8E, Aradu.M35Z5, Aradu.MS98X, Aradu.N1SWE, Aradu.NS05P, Aradu.QCH7F, Aradu.QL2WJ, Aradu.R9QAM, Aradu.RER3E, Aradu.S6N02, Aradu.SB9IZ, Aradu.T50NW, Aradu.TET8U, Aradu.XG1…	AHYPO_001583-RA, AHYPO_010311-RA, AHYPO_011230-RA, AHYPO_011575-RA, AHYPO_011576-RA, AHYPO_015454-RA, AHYPO_017129-RA	Araip.366HS, Araip.48K15, Araip.4W6ZL, Araip.6D8Q6, Araip.9XA0M, Araip.AJ7NV, Araip.B8Y48, Araip.DLE10, Araip.G9J64, Araip.GD3PG, Araip.H1Q4T, Araip.H3Q5L, Araip.H60AZ, Araip.H6JQY, Araip.J8TAJ, Araip.K60YG, Araip.K6VSE, Araip.KD0C9, Araip.KEM3Z, Araip.L0RP5, Araip.LK7PW, Araip.LPY8V, Araip.MFC9D, Araip.N8RKW, Araip.NAD92, Araip.NU4GY, Araip.Q0XJZ, Araip.S73ZI, Araip.SCD1W, Araip.SDN9Y, Araip.TPF…	Aly311954, Aly314911, Aly471804, Aly487029, Aly487773, Aly490823, Aly492423, Aly493781, Aly495046, Aly860646, Aly867680, Aly875564, Aly889746, Aly889747, Aly889922, Aly891937, Aly892955, Aly897104, Aly897465, Aly899395, Aly907769, Aly911163, Aly915872	AEGTA01412, AEGTA06674, AEGTA07641, AEGTA07704, AEGTA10205, AEGTA11379, AEGTA12679, AEGTA12770, AEGTA12887, AEGTA15014, AEGTA15086, AEGTA15299, AEGTA15732, AEGTA15927, AEGTA16490, AEGTA17159, AEGTA19742, AEGTA23391, AEGTA23681, AEGTA25747, AEGTA25812, AEGTA27250, AEGTA27431, AEGTA28722, AEGTA29022, AEGTA29245, AEGTA29571, AEGTA29881, AEGTA30548, AEGTA31102, AEGTA31979, AEGTA32302, AEGTA32892, AEG…	AT1G09080.1, AT1G16030.1, AT1G56410.1, AT3G09440.1, AT3G12580.1, AT4G24280.1, AT4G32208.1, AT4G37910.1, AT5G02490.1, AT5G02500.1, AT5G09590.1, AT5G28540.1, AT5G42020.1, AT5G49910.1	evm_27.model.AmTr_v1.0_scaffold00001.414, evm_27.model.AmTr_v1.0_scaffold00002.54, evm_27.model.AmTr_v1.0_scaffold00009.363, evm_27.model.AmTr_v1.0_scaffold00022.111, evm_27.model.AmTr_v1.0_scaffold00029.278, evm_27.model.AmTr_v1.0_scaffold00029.279, evm_27.model.AmTr_v1.0_scaffold00046.170, evm_27.model.AmTr_v1.0_scaffold00071.92, evm_27.model.AmTr_v1.0_scaffold00079.10, evm_27.model.AmTr_v1.0_s…	Bradi1g03720.1, Bradi1g66470.1, Bradi1g66520.1, Bradi1g66527.2, Bradi1g66540.1, Bradi1g66550.1, Bradi1g66561.1, Bradi1g66590.1, Bradi1g77637.1, Bradi2g06050.1, Bradi2g23250.1, Bradi2g30560.1, Bradi2g46937.1, Bradi2g54570.1, Bradi3g01477.1, Bradi3g57450.1, Bradi4g04220.1, Bradi4g28250.2, Bradi4g33878.1, Bradi4g39470.1, Bradi4g39820.1, Bradi4g39850.2, Bradi4g43170.1, Bradi5g05900.1, Bradi5g17520.1	F511_03997, F511_04008, F511_04217, F511_04348, F511_05336, F511_06045, F511_08496, F511_10328, F511_10664, F511_11138, F511_13296, F511_15945, F511_20143, F511_26783, F511_27882, F511_28205, F511_28207, F511_34379, F511_36113, F511_38531, F511_40733, F511_41100, F511_41101, F511_41420, F511_41555, F511_42127, F511_44633, F511_44804, F511_45024, F511_45412, F511_46432, F511_46699, F511_47096	BnaA01g00190D, BnaA01g13780D, BnaA01g13790D, BnaA01g30490D, BnaA02g00030D, BnaA02g00050D, BnaA03g14210D, BnaA03g17100D, BnaA03g32320D, BnaA03g39320D, BnaA03g39340D, BnaA03g39350D, BnaA03g39360D, BnaA03g46660D, BnaA03g55950D, BnaA03g59360D, BnaA06g03820D, BnaA06g10730D, BnaA07g05610D, BnaA07g15650D, BnaA08g14780D, BnaA08g15870D, BnaA08g23680D, BnaA09g05850D, BnaA09g05860D, BnaA09g29090D, BnaA09g29…	BnaC01g01110D, BnaC01g16200D, BnaC01g16210D, BnaC01g16230D, BnaC01g16450D, BnaC01g27590D, BnaC01g27600D, BnaC01g38510D, BnaC02g00800D, BnaC02g04580D, BnaC02g31420D, BnaC02g31430D, BnaC02g31440D, BnaC03g03860D, BnaC03g13680D, BnaC03g17190D, BnaC03g20620D, BnaC03g37680D, BnaC03g46680D, BnaC03g46690D, BnaC03g46700D, BnaC03g48020D, BnaC03g61170D, BnaC04g18270D, BnaC04g18290D, BnaC04g42010D, BnaC04g42…	Bol004513, Bol004630, Bol005557, Bol006580, Bol007329, Bol008782, Bol009553, Bol009554, Bol010107, Bol010193, Bol012377, Bol012451, Bol013948, Bol023082, Bol023395, Bol023703, Bol028880, Bol029014, Bol029263, Bol029765, Bol032741, Bol035474, Bol036345, Bol036512, Bol038191, Bol042165, Bol042689, Bol044076, Bol044872	Bra001457, Bra002461, Bra006027, Bra009583, Bra009584, Bra010498, Bra010620, Bra011794, Bra013045, Bra013046, Bra013786, Bra013788, Bra015047, Bra016644, Bra018725, Bra019231, Bra022819, Bra023110, Bra024699, Bra026084, Bra028521, Bra028626, Bra028628, Bra031657, Bra034104, Bra035470, Bra035909, Bra038734	Bv1_001090_kfgd, Bv1_001580_oetf, Bv1_009980_fpdy, Bv1_010000_warc, Bv1_010020_aikk, Bv2_037660_inmm, Bv2_037670_dqyh, Bv3_051570_jtjm, Bv4_075680_xake, Bv6_143380_trmw, Bv6_152870_furk, Bv7_174160_nend, Bv8_191410_ghpq, Bv9_222110_roje	CA00g66880, CA00g80960, CA00g89640, CA01g00570, CA01g14170, CA01g28510, CA01g31290, CA01g31330, CA02g07030, CA03g20120, CA03g30260, CA04g02800, CA04g02840, CA04g02850, CA04g02870, CA04g04210, CA04g04220, CA04g04230, CA04g06180, CA04g10030, CA04g10040, CA04g10050, CA04g12350, CA05g03370, CA05g10190, CA06g24540, CA07g01700, CA08g15210, CA09g04850, CA10g11580, CA11g04670, CA11g12980, CA11g13030, CA1…	Ca_01946, Ca_02464, Ca_02597, Ca_02661, Ca_05453, Ca_05491, Ca_05493, Ca_05497, Ca_05498, Ca_05500, Ca_05501, Ca_05682, Ca_05710, Ca_06301, Ca_07449, Ca_07723, Ca_07724, Ca_08074, Ca_08075, Ca_08076, Ca_15613, Ca_15615, Ca_16084, Ca_18442, Ca_22074, Ca_27272, Ca_27825	Ca_00026, Ca_00173, Ca_05308, Ca_05309, Ca_05855, Ca_05857, Ca_08053, Ca_08054, Ca_09525, Ca_11958, Ca_11959, Ca_16693, Ca_21024, Ca_21026, Ca_22236, Ca_22683, Ca_22684, Ca_22686, Ca_22689, Ca_22690, Ca_22691, Ca_24095, Ca_24096, Ca_24097, Ca_24099, Ca_24101, Ca_24102	Csa01g010240, Csa01g013670, Csa02g037270, Csa02g037290, Csa02g043000, Csa02g053340, Csa02g053380, Csa02g074880, Csa03g012480, Csa03g019850, Csa05364s010, Csa05709s010, Csa06859s010, Csa07243s010, Csa07506s010, Csa08g049150, Csa08g055060, Csa08g061840, Csa08g062140, Csa08g062170, Csa08g062240, Csa08g062250, Csa09g099390, Csa10g003190, Csa10g018740, Csa10g051720, Csa10g051730, Csa11g003580, Csa11g0…	g11826, g12729, g14173, g15554, g17978, g17979, g17980, g18821, g18915, g19972, g19973, g19974, g19975, g20722, g22324, g23451, g23452, g23453, g23454, g26302, g26303, g27802, g27986, g2838, g28456, g29093, g29547, g29548, g29768, g29769, g30294, g31633, g31695, g32040, g32841, g33755, g34409, g34438, g34541, g34720, g35449, g615, g6883, g6884, g7550, g8640, g873, g9075, g9432	Capang00g000185, Capang00g000957, Capang00g002204, Capang00g002415, Capang00g002594, Capang00g004943, Capang01g000072, Capang01g004076, Capang01g004386, Capang01g004709, Capang01g004713, Capang03g000506, Capang03g001877, Capang04g002180, Capang05g000311, Capang06g000407, Capang06g001116, Capang06g002101, Capang07g000152, Capang07g000817, Capang07g001559, Capang08g000901, Capang09g001565, Capang10…	Capana00g004990, Capana01g000078, Capana01g004002, Capana03g000552, Capana03g001977, Capana04g001855, Capana04g001856, Capana04g002502, Capana04g002504, Capana05g000993, Capana06g001162, Capana08g001522, Capana08g001818, Capana08g002165, Capana08g002169, Capana09g001928, Capana10g000304, Capana10g001446, Capana11g001756	C.cajan_00089, C.cajan_00671, C.cajan_00695, C.cajan_03393, C.cajan_03916, C.cajan_06578, C.cajan_09732, C.cajan_10662, C.cajan_17275, C.cajan_19031, C.cajan_19032, C.cajan_19034, C.cajan_19036, C.cajan_19044, C.cajan_19045, C.cajan_21188, C.cajan_25872, C.cajan_25876, C.cajan_25883, C.cajan_25885, C.cajan_25886, C.cajan_25887, C.cajan_25888, C.cajan_25890, C.cajan_25892, C.cajan_31148, C.cajan_3…	Ciclev10000433m, Ciclev10000502m, Ciclev10000531m, Ciclev10003341m, Ciclev10003511m, Ciclev10003537m, Ciclev10003758m, Ciclev10011260m, Ciclev10015130m, Ciclev10019184m, Ciclev10025102m, Ciclev10025114m, Ciclev10027943m, Ciclev10027975m, Ciclev10027981m, Ciclev10028007m, Ciclev10029824m, Ciclev10029942m, Ciclev10030032m, Ciclev10030400m, Ciclev10030893m, Ciclev10030928m, Ciclev10033341m, Ciclev10…	Ccrd_000469, Ccrd_002637, Ccrd_003039, Ccrd_003085, Ccrd_003103, Ccrd_003318, Ccrd_004577, Ccrd_005562, Ccrd_005640, Ccrd_005845, Ccrd_006196, Ccrd_006458, Ccrd_008026, Ccrd_009023, Ccrd_009024, Ccrd_009025, Ccrd_009610, Ccrd_009613, Ccrd_009616, Ccrd_010154, Ccrd_011809, Ccrd_012010, Ccrd_013837, Ccrd_013838, Ccrd_014719, Ccrd_014928, Ccrd_016745, Ccrd_018212, Ccrd_018421, Ccrd_018427, Ccrd_0186…	Cagra.11120s0001.1, Cagra.1226s0097.1, Cagra.2238s0019.1, Cagra.2240s0053.1, Cagra.2240s0054.1, Cagra.2515s0035.1, Cagra.2776s0012.1, Cagra.4318s0003.1, Cagra.4395s0092.1, Cagra.5414s0063.1, Cagra.5641s0021.1	Cla000858, Cla004677, Cla004683, Cla005777, Cla006484, Cla011362, Cla016401, Cla018221	MELO3C003119, MELO3C003917, MELO3C005757, MELO3C018045, MELO3C020341, MELO3C021100, MELO3C021648, MELO3C021658, MELO3C024086	Cc00_g29000 Heat shock 70 kDa protein 13, Cc00_g34950 Luminal-binding protein 5, Cc01_g02970 Heat shock protein 70 _Hsp 70_ family protein, Cc01_g12670 Heat shock cognate 70 kDa protein, Cc01_g12720 Heat shock cognate 70 kDa protein, Cc01_g21300 Stromal 70 kDa heat shock-related protein_ chloroplastic, Cc02_g01290 Luminal-binding protein 5, Cc02_g07940 Heat shock cognate 70 kDa protein 2, Cc02_g0…	evm.TU.contig_34651.2, evm.model.supercontig_1.398, evm.model.supercontig_113.35, evm.model.supercontig_15.10, evm.model.supercontig_20.39, evm.model.supercontig_260.3, evm.model.supercontig_46.176, evm.model.supercontig_602.2, evm.model.supercontig_755.2	Cre02.g080550.t1.1, Cre02.g080600.t1.2, Cre02.g080700.t1.2, Cre06.g250100.t1.2, Cre08.g372100.t1.2, Cre09.g393200.t1.2, Cre09.g412880.t1.1, Cre12.g535700.t1.1	Carubv10000420m, Carubv10003889m, Carubv10004245m, Carubv10004465m, Carubv10006443m, Carubv10006512m, Carubv10008520m, Carubv10012149m, Carubv10013121m, Carubv10013177m, Carubv10013178m, Carubv10028629m	Cucsa.010600.1, Cucsa.010680.1, Cucsa.066080.1, Cucsa.079370.1, Cucsa.178940.1, Cucsa.266110.1, Cucsa.303940.1, Cucsa.331940.1	orange1.1g005099m, orange1.1g005807m, orange1.1g005824m, orange1.1g005955m, orange1.1g006194m, orange1.1g006381m, orange1.1g009246m, orange1.1g014219m, orange1.1g020168m, orange1.1g021272m, orange1.1g036208m, orange1.1g036352m, orange1.1g038511m, orange1.1g041209m, orange1.1g041815m, orange1.1g043296m, orange1.1g043979m, orange1.1g046319m, orange1.1g047555m, orange1.1g047849m, orange1.1g048693m	Csu12173, Csu26106, Csu29413, Csu3548, Csu52952, Csu64083, Csu67628	IGS.gm_19_00203, IGS.gm_4_00234, IGS.gm_65_00001, IGS.gm_9_00049, e_gw1.2.396.1, e_gw1.3.159.1, estExt_Genewise1.C_260176, estExt_Genewise1Plus.C_190090, estExt_fgenesh3_pg.C_80101, estExt_fgenesh3_pm.C_40011, fgenesh3_pm.C_scaffold_16000003	DCAR_000657, DCAR_000658, DCAR_001236, DCAR_001237, DCAR_001745, DCAR_004806, DCAR_005318, DCAR_005977, DCAR_005979, DCAR_005980, DCAR_006221, DCAR_006504, DCAR_006667, DCAR_008953, DCAR_008954, DCAR_008955, DCAR_009013, DCAR_009242, DCAR_009243, DCAR_013341, DCAR_013664, DCAR_013665, DCAR_014843, DCAR_015177, DCAR_015615, DCAR_017463, DCAR_017659, DCAR_017744, DCAR_019408, DCAR_020337, DCAR_0208…	Dca10808.1, Dca11952.1, Dca12305.1, Dca16907.1, Dca17076.1, Dca17592.1, Dca17633.1, Dca17637.1, Dca17638.1, Dca17639.1, Dca17640.1, Dca17641.1, Dca17643.1, Dca17645.1, Dca17646.1, Dca17647.1, Dca17648.1, Dca17649.1, Dca17650.1, Dca17651.1, Dca17652.1, Dca17656.1, Dca18398.1, Dca19215.1, Dca19844.1, Dca20432.1, Dca21121.1, Dca21122.1, Dca21123.1, Dca21124.1, Dca21125.1, Dca21524.1, Dca25915.1, Dca…	Dca000179, Dca001323, Dca002428, Dca002430, Dca002438, Dca003876, Dca005049, Dca005083, Dca005760, Dca005833, Dca005926, Dca006638, Dca009967, Dca012924, Dca014382, Dca015926, Dca016863, Dca019156, Dca019158, Dca020141, Dca022653, Dca027173, Dca028363, Dca028579	Dendrobium_GLEAN_10007997, Dendrobium_GLEAN_10024179, Dendrobium_GLEAN_10026809, Dendrobium_GLEAN_10030985, Dendrobium_GLEAN_10032708, Dendrobium_GLEAN_10032713, Dendrobium_GLEAN_10034730, Dendrobium_GLEAN_10045076, Dendrobium_GLEAN_10045438, Dendrobium_GLEAN_10047569, Dendrobium_GLEAN_10047570, Dendrobium_GLEAN_10066450, Dendrobium_GLEAN_10066677, Dendrobium_GLEAN_10069992, Dendrobium_GLEAN_1007…	Eucgr.E01024.1, Eucgr.E03189.1, Eucgr.F03980.1, Eucgr.G00235.1, Eucgr.G01045.1, Eucgr.H04513.1, Eucgr.I02583.1, Eucgr.I02771.1, Eucgr.J00023.1, Eucgr.J00025.1, Eucgr.J03127.1, Eucgr.L01770.1, Eucgr.L03563.1	p5_sc00002.V1.gene990, p5_sc00004.V1.gene159, p5_sc00004.V1.gene541, p5_sc00006.V1.gene109, p5_sc00016.V1.gene800, p5_sc00017.V1.gene370, p5_sc00017.V1.gene371, p5_sc00034.V1.gene652, p5_sc00058.V1.gene458, p5_sc00080.V1.gene88, p5_sc00187.V1.gene111, p5_sc00200.V1.gene31, p5_sc00200.V1.gene32, p5_sc00423.V1.gene19, p5_sc00423.V1.gene21, p5_sc11961.V1.gene1, p5_sc24459.V1.gene2, p5_sc34255.V1.gen…	Ts1g07790, Ts1g14370, Ts2g08270, Ts2g08300, Ts2g27220, Ts3g07780, Ts3g10860, Ts4g10020, Ts5g14150, Ts6g19070, Ts6g21540, Ts6g36930, Ts6g43360, Ts7g00080, Ts7g01100, Ts7g23020, Ts7g37140	Fes_sc0000003.1.g000041.aua.1, Fes_sc0000013.1.g000039.aua.1, Fes_sc0000046.1.g000031.aua.1, Fes_sc0000113.1.g000010.aua.1, Fes_sc0000113.1.g000013.aua.1, Fes_sc0000204.1.g000005.aua.1, Fes_sc0000213.1.g000007.aua.1, Fes_sc0000379.1.g000039.aua.1, Fes_sc0000405.1.g000005.aua.1, Fes_sc0000908.1.g000012.aua.1, Fes_sc0001172.1.g000004.aua.1, Fes_sc0001327.1.g000009.aua.1, Fes_sc0001540.1.g000002.aua…	mrna00148.1-v1.0-hybrid, mrna02247.1-v1.0-hybrid, mrna02249.1-v1.0-hybrid, mrna03043.1-v1.0-hybrid, mrna06706.1-v1.0-hybrid, mrna07541.1-v1.0-hybrid, mrna07547.1-v1.0-hybrid, mrna07594.1-v1.0-hybrid, mrna07636.1-v1.0-hybrid, mrna07637.1-v1.0-hybrid, mrna09264.1-v1.0-hybrid, mrna10105.1-v1.0-hybrid, mrna14129.1-v1.0-hybrid, mrna14455.1-v1.0-hybrid, mrna16478.1-v1.0-hybrid, mrna16479.1-v1.0-hybrid,…	Cotton_A_00363_BGI-A2_v1.0, Cotton_A_02337_BGI-A2_v1.0, Cotton_A_02340_BGI-A2_v1.0, Cotton_A_04366_BGI-A2_v1.0, Cotton_A_05547_BGI-A2_v1.0, Cotton_A_06984_BGI-A2_v1.0, Cotton_A_10486_BGI-A2_v1.0, Cotton_A_12031_BGI-A2_v1.0, Cotton_A_12489_BGI-A2_v1.0, Cotton_A_12490_BGI-A2_v1.0, Cotton_A_15827_BGI-A2_v1.0, Cotton_A_15828_BGI-A2_v1.0, Cotton_A_15829_BGI-A2_v1.0, Cotton_A_17119_BGI-A2_v1.0, Cotton_…
OG0000059	AALP_AA2G022000, AALP_AA2G204000, AALP_AA3G115700, AALP_AA3G235800, AALP_AA4G017800, AALP_AA4G052700, AALP_AA4G130500, AALP_AA4G172000, AALP_AA6G052800, AALP_AA6G053200, AALP_AA6G053300, AALP_AA6G053400, AALP_AA6G053500, AALP_AA6G291000, AALP_AA7G046400, AALP_AA7G065000, AALP_AA8G042900, AALP_AA8G122000, AALP_AA8G215800, AALP_AA8G317600, AALP_AA8G412900, AALP_AAs49046U000400, AALP_AAs66263U000100	AA_C181531_gene977, AA_scaffold1625_gene3599, AA_scaffold1843_gene4477, AA_scaffold1912_gene4823, AA_scaffold2298_gene5811, AA_scaffold2513_gene6879, AA_scaffold3676_gene10510, AA_scaffold4407_gene12780, AA_scaffold4983_gene14393, AA_scaffold4983_gene14422, AA_scaffold5308_gene15977, AA_scaffold5674_gene17566, AA_scaffold5674_gene17570, AA_scaffold5708_gene17808, AA_scaffold5736_gene18014, AA_sca…	Achn019681, Achn057831, Achn058251, Achn058261, Achn085331, Achn094751, Achn101291, Achn111581, Achn149301, Achn151971, Achn179351, Achn205101, Achn211011, Achn216141, Achn255871, Achn257501, Achn286031, Achn326371, Achn331451, Achn341081, Achn351861, Achn372061, Achn375311, Achn382651, Achn382671	Aco002197.1, Aco003229.1, Aco005141.1, Aco006066.1, Aco008755.1, Aco009035.1, Aco009208.1, Aco011911.1, Aco011994.1, Aco025773.1	Aradu.0X4TI, Aradu.2Z2ZU, Aradu.4CF0T, Aradu.4P8D3, Aradu.8EM3B, Aradu.B4AI9, Aradu.CY8HB, Aradu.E72ZJ, Aradu.P0L8F, Aradu.P4874, Aradu.P8CLW, Aradu.RN3WX, Aradu.T8M37, Aradu.W2VYJ, Aradu.WN5JG, Aradu.XHG9S, Aradu.ZZ215	AHYPO_002539-RA, AHYPO_002837-RA, AHYPO_004581-RA, AHYPO_004919-RA, AHYPO_007760-RA, AHYPO_010998-RA, AHYPO_011281-RA, AHYPO_011302-RA, AHYPO_011889-RA, AHYPO_013267-RA, AHYPO_016773-RA, AHYPO_017110-RA, AHYPO_017699-RA, AHYPO_018719-RA, AHYPO_020230-RA, AHYPO_021209-RA, AHYPO_022288-RA, AHYPO_022556-RA, AHYPO_022557-RA	Araip.02EV3, Araip.3IE6G, Araip.79R74, Araip.BMG9B, Araip.CIZ6F, Araip.F3SVI, Araip.I8I2U, Araip.K8S7D, Araip.KCG3E, Araip.KL8C5, Araip.KU06I, Araip.MTQ7F, Araip.Q54YF, Araip.T1IDG, Araip.V50JD, Araip.V9NIV, Araip.VJN1S	Aly326334, Aly339776, Aly345321, Aly345668, Aly352390, Aly354567, Aly474202, Aly478400, Aly480614, Aly488060, Aly489809, Aly490109, Aly490110, Aly491116, Aly492503, Aly856516, Aly874201, Aly875735, Aly881920, Aly883828, Aly898456, Aly908011, Aly908376, Aly910374, Aly911732, Aly914449, Aly914456, Aly917518	AEGTA05386, AEGTA08006, AEGTA11111, AEGTA11391, AEGTA13268, AEGTA14523, AEGTA17981, AEGTA19533, AEGTA19653, AEGTA21709, AEGTA26826, AEGTA27994, AEGTA30850, AEGTA31723, AEGTA32411, AEGTA42287, AEGTA44652, Contig38555	AT1G35670.1, AT1G50700.1, AT1G61950.1, AT1G76040.2, AT2G17290.1, AT2G35890.1, AT2G38910.1, AT3G10660.1, AT3G20410.1, AT4G04695.1, AT4G04700.1, AT4G04710.1, AT4G04720.1, AT4G04740.2, AT4G09570.1, AT4G21940.2, AT4G23650.1, AT4G35310.1, AT4G38230.2, AT5G04870.1, AT5G12180.1, AT5G19360.1, AT5G23580.1	evm_27.model.AmTr_v1.0_scaffold00001.145, evm_27.model.AmTr_v1.0_scaffold00004.174, evm_27.model.AmTr_v1.0_scaffold00010.325, evm_27.model.AmTr_v1.0_scaffold00017.52, evm_27.model.AmTr_v1.0_scaffold00037.60, evm_27.model.AmTr_v1.0_scaffold00044.74, evm_27.model.AmTr_v1.0_scaffold00158.18, evm_27.model.AmTr_v1.0_scaffold00269.4	Bradi1g06270.1, Bradi1g06300.1, Bradi1g26310.3, Bradi1g56970.3, Bradi1g76560.1, Bradi2g15520.1, Bradi2g21390.1, Bradi2g43910.1, Bradi2g52870.1, Bradi3g32187.1, Bradi3g51970.1, Bradi3g60750.1, Bradi4g07280.1, Bradi4g24390.1, Bradi4g26317.1, Bradi4g40300.1, Bradi4g43400.1, Bradi5g09851.1, Bradi5g18250.1, Bradi5g19430.1	F511_03212, F511_06581, F511_06731, F511_09583, F511_11372, F511_19349, F511_19730, F511_28908, F511_29631, F511_32730, F511_33855, F511_47678	BnaA01g02090D, BnaA01g11790D, BnaA01g13330D, BnaA01g23490D, BnaA02g01160D, BnaA02g04170D, BnaA02g21060D, BnaA02g32820D, BnaA02g32830D, BnaA02g32840D, BnaA03g01490D, BnaA03g03800D, BnaA03g18230D, BnaA03g24050D, BnaA03g31330D, BnaA03g35770D, BnaA03g46140D, BnaA03g53230D, BnaA03g53240D, BnaA03g53250D, BnaA03g59670D, BnaA04g20910D, BnaA05g11330D, BnaA05g28200D, BnaA06g25880D, BnaA06g26290D, BnaA06g40…	BnaC01g03240D, BnaC01g13360D, BnaC01g15460D, BnaC02g02750D, BnaC02g04290D, BnaC02g26350D, BnaC02g41570D, BnaC02g41580D, BnaC02g41590D, BnaC03g01790D, BnaC03g05340D, BnaC03g21760D, BnaC03g28620D, BnaC03g36720D, BnaC03g41610D, BnaC03g47560D, BnaC04g13670D, BnaC04g19170D, BnaC04g44870D, BnaC04g44890D, BnaC04g46030D, BnaC05g27640D, BnaC05g31660D, BnaC05g42370D, BnaC06g36670D, BnaC07g30680D, BnaC07g45…	Bol000389, Bol000900, Bol001290, Bol003561, Bol004603, Bol005855, Bol007118, Bol007521, Bol007568, Bol008235, Bol009002, Bol009622, Bol010959, Bol015383, Bol017122, Bol017687, Bol018715, Bol020395, Bol020621, Bol020622, Bol020623, Bol021109, Bol023852, Bol025639, Bol026655, Bol027677, Bol028472, Bol029083, Bol031964, Bol032679, Bol035385, Bol035798, Bol035799, Bol035914, Bol036232, Bol036949, Bol…	Bra000105, Bra000684, Bra001373, Bra001789, Bra002231, Bra002324, Bra005824, Bra006142, Bra008910, Bra009420, Bra009653, Bra009697, Bra011605, Bra013575, Bra013719, Bra015796, Bra017283, Bra017707, Bra018243, Bra018504, Bra019281, Bra019282, Bra019284, Bra020035, Bra021305, Bra023367, Bra026489, Bra029376, Bra029377, Bra029378, Bra029512, Bra029513, Bra029859, Bra033557, Bra034407, Bra037277	Bv1_001080_nsyq, Bv4_073820_foar, Bv4_077520_cgwg, Bv4_088370_qyuw, Bv4_092860_ofcr, Bv5_099670_nyya, Bv5_108920_fgau, Bv5_109120_dxzt, Bv8_186280_dhxf, Bv9_215750_yqnm, Bv_008780_unmy	CA00g32940, CA00g32950, CA00g67180, CA00g76700, CA01g10760, CA01g12450, CA01g25780, CA01g34260, CA02g03450, CA03g11840, CA03g26880, CA04g03470, CA04g10290, CA04g22180, CA05g03730, CA06g07530, CA06g14010, CA07g11040, CA07g19080, CA07g19090, CA09g06420, CA10g09720, CA10g17690, CA10g17860, CA10g17890, CA10g22450, CA11g12230, CA12g07790, CA12g22140	Ca_03228, Ca_03233, Ca_03312, Ca_04490, Ca_06389, Ca_07924, Ca_08466, Ca_10113, Ca_11491, Ca_11508, Ca_11697, Ca_12483, Ca_14009, Ca_14306, Ca_15520, Ca_15923, Ca_15994, Ca_22062, Ca_22527, Ca_25784, Ca_29250	Ca_03371, Ca_04262, Ca_04312, Ca_05795, Ca_09836, Ca_10191, Ca_14475, Ca_15013, Ca_16256, Ca_16891, Ca_16911, Ca_18360, Ca_18982, Ca_20363, Ca_20449, Ca_20764, Ca_21148, Ca_22312, Ca_26010, Ca_26291, Ca_27283	Csa01g011580, Csa01g023470, Csa01g032580, Csa02g011370, Csa02g011380, Csa02g011390, Csa02g011420, Csa02g028480, Csa03g039150, Csa03g055790, Csa03g056700, Csa04g049330, Csa04g052870, Csa05g014390, Csa05g016120, Csa05g018210, Csa06g023660, Csa06g038510, Csa06g042850, Csa07g005520, Csa07g047530, Csa07g063250, Csa08g004330, Csa08g012040, Csa08g017900, Csa08g034730, Csa08g037350, Csa08g048650, Csa08g0…	g10227, g12562, g14840, g16861, g18050, g23390, g24415, g2568, g6769, g6935, g7526, g8346, g9931	Capang00g003951, Capang01g001406, Capang01g001476, Capang01g001806, Capang01g005134, Capang01g005424, Capang02g000275, Capang03g002819, Capang04g000135, Capang04g001808, Capang04g002230, Capang05g000414, Capang06g001318, Capang07g000013, Capang07g000770, Capang07g000773, Capang07g001161, Capang07g001277, Capang07g001356, Capang08g000525, Capang08g001300, Capang09g001164, Capang12g000076, Capang12…	Capana00g000271, Capana00g000412, Capana00g002393, Capana00g004193, Capana00g004799, Capana00g004800, Capana00g004804, Capana00g004807, Capana00g004822, Capana01g001698, Capana01g001772, Capana01g003597, Capana02g000332, Capana03g001120, Capana03g002925, Capana03g002928, Capana03g003498, Capana04g000148, Capana04g001993, Capana04g002552, Capana05g000502, Capana06g001383, Capana07g001328, Capana08…	C.cajan_03154, C.cajan_04421, C.cajan_05720, C.cajan_05884, C.cajan_06112, C.cajan_07213, C.cajan_07214, C.cajan_08443, C.cajan_13661, C.cajan_25518, C.cajan_26819, C.cajan_30599, C.cajan_30872, C.cajan_33352, C.cajan_35326, C.cajan_37352, C.cajan_40720	Ciclev10000897m, Ciclev10000931m, Ciclev10007873m, Ciclev10007950m, Ciclev10007978m, Ciclev10007980m, Ciclev10007983m, Ciclev10008020m, Ciclev10008325m, Ciclev10008338m, Ciclev10010314m, Ciclev10010376m, Ciclev10010377m, Ciclev10010409m, Ciclev10010522m, Ciclev10010555m, Ciclev10010666m, Ciclev10010718m, Ciclev10011252m, Ciclev10011369m, Ciclev10014759m, Ciclev10014823m, Ciclev10014854m, Ciclev10…	Ccrd_001340, Ccrd_004288, Ccrd_005708, Ccrd_006574, Ccrd_007422, Ccrd_007980, Ccrd_008385, Ccrd_010376, Ccrd_011278, Ccrd_012165, Ccrd_013416, Ccrd_013417, Ccrd_013573, Ccrd_014234, Ccrd_015061, Ccrd_015413, Ccrd_016464, Ccrd_019433, Ccrd_020861, Ccrd_021268, Ccrd_021700, Ccrd_021706, Ccrd_022625, Ccrd_022995, Ccrd_023068, Ccrd_024012, Ccrd_026431	Cagra.0043s0008.1, Cagra.0086s0044.1, Cagra.0173s0012.1, Cagra.0173s0013.1, Cagra.0173s0014.1, Cagra.0173s0015.1, Cagra.0316s0025.1, Cagra.0716s0009.1, Cagra.0799s0074.1, Cagra.0834s0013.1, Cagra.0884s0014.1, Cagra.0952s0005.1, Cagra.0993s0101.1, Cagra.10510s0008.1, Cagra.11649s0003.1, Cagra.1226s0027.1, Cagra.12801s0003.1, Cagra.1383s0015.1, Cagra.2350s0076.1, Cagra.4243s0021.1, Cagra.5249s0027.…	Cla000762, Cla005313, Cla007424, Cla007839, Cla008583, Cla014454, Cla015735, Cla016346, Cla017591, Cla017599, Cla020469	MELO3C003730, MELO3C007388, MELO3C009565, MELO3C009574, MELO3C012326, MELO3C014556, MELO3C015707, MELO3C016330, MELO3C023209, MELO3C024122, MELO3C025374	Cc00_g11430 Calcium-dependent protein kinase SK5, Cc00_g14720 Calcium-dependent protein kinase, Cc00_g17400 Calcium-dependent protein kinase 17, Cc00_g24000 Calcium-dependent protein kinase 2, Cc00_g34210 Hypothetical protein, Cc02_g05930 Calcium dependant protein kinase, Cc02_g09250 Calcium-dependent protein kinase 1, Cc05_g13650 Calcium-dependent protein kinase isoform 2, Cc06_g06880 Calcium-de…	evm.TU.contig_48134.1, evm.model.supercontig_12.305, evm.model.supercontig_122.15, evm.model.supercontig_138.29, evm.model.supercontig_152.12, evm.model.supercontig_157.56, evm.model.supercontig_222.14, evm.model.supercontig_222.24, evm.model.supercontig_26.269, evm.model.supercontig_3109.1, evm.model.supercontig_33.122, evm.model.supercontig_60.3, evm.model.supercontig_66.43	Cre01.g003524.t1.1, Cre01.g009500.t1.2, Cre01.g031300.t1.1, Cre01.g034900.t1.2, Cre01.g036250.t1.2, Cre02.g074370.t1.2, Cre02.g106650.t1.1, Cre02.g114750.t1.2, Cre03.g144484.t1.1, Cre06.g265550.t1.2, Cre07.g328900.t1.2, Cre08.g382800.t1.2, Cre10.g418900.t1.2, Cre10.g457700.t1.2, Cre12.g527000.t1.2, Cre13.g564500.t1.1, Cre13.g571700.t1.1, Cre16.g665364.t1.1, Cre17.g705000.t1.2, Cre19.g750597.t1.1	Carubv10000481m, Carubv10000714m, Carubv10000785m, Carubv10000821m, Carubv10000863m, Carubv10000880m, Carubv10001611m, Carubv10002812m, Carubv10003219m, Carubv10003311m, Carubv10003655m, Carubv10004491m, Carubv10004493m, Carubv10004572m, Carubv10006526m, Carubv10008860m, Carubv10008949m, Carubv10013380m, Carubv10013385m, Carubv10013403m, Carubv10020082m, Carubv10021616m, Carubv10025299m, Carubv10…	Cucsa.045250.1, Cucsa.059990.1, Cucsa.086940.1, Cucsa.099800.1, Cucsa.107040.1, Cucsa.228290.1, Cucsa.240680.1, Cucsa.242110.1, Cucsa.242210.1, Cucsa.282830.1, Cucsa.343230.1	orange1.1g006259m, orange1.1g007353m, orange1.1g007895m, orange1.1g009091m, orange1.1g009382m, orange1.1g009561m, orange1.1g009658m, orange1.1g010013m, orange1.1g010164m, orange1.1g010263m, orange1.1g010756m, orange1.1g010806m, orange1.1g014949m, orange1.1g018604m, orange1.1g040003m, orange1.1g040917m, orange1.1g041589m, orange1.1g042392m, orange1.1g042823m, orange1.1g042977m, orange1.1g043230m, …	Csu11155, Csu20203, Csu2460, Csu29803, Csu31433, Csu46159, Csu47731	IGS.gm_17_00082, IGS.gm_24_00192, IGS.gm_6_00288, e_gw1.4.103.1, estExt_Genewise1.C_240125, estExt_Genewise1.C_50021, estExt_Genewise1Plus.C_100067, estExt_Genewise1Plus.C_160110, estExt_Genewise1Plus.C_90253, estExt_fgenesh3_pg.C_420020	DCAR_001047, DCAR_002100, DCAR_004217, DCAR_005013, DCAR_006268, DCAR_006851, DCAR_008153, DCAR_009075, DCAR_009510, DCAR_009617, DCAR_011535, DCAR_013454, DCAR_013461, DCAR_015655, DCAR_016907, DCAR_018988, DCAR_019953, DCAR_022563, DCAR_024401, DCAR_029988	Dca1392.1, Dca1398.1, Dca18507.1, Dca18541.1, Dca26401.1, Dca29276.1, Dca29466.1, Dca36836.1, Dca37361.1, Dca39621.1, Dca43164.1, Dca43165.1, Dca43778.1, Dca43881.1, Dca45020.1, Dca45790.1, Dca52653.1, Dca53268.1, Dca53891.1, Dca55001.1, Dca55841.1, Dca57853.1, Dca59346.1, Dca61604.1, Dca6811.1, Dca7386.1, Dca7612.1	Dca001708, Dca006045, Dca006390, Dca008961, Dca010935, Dca011564, Dca012080, Dca014438, Dca016354, Dca016544, Dca016660, Dca022512, Dca023351, Dca023356, Dca025714, Dca025991, Dca026725	Dendrobium_GLEAN_10002795, Dendrobium_GLEAN_10008358, Dendrobium_GLEAN_10008926, Dendrobium_GLEAN_10014326, Dendrobium_GLEAN_10016982, Dendrobium_GLEAN_10017772, Dendrobium_GLEAN_10026474, Dendrobium_GLEAN_10038653, Dendrobium_GLEAN_10056286, Dendrobium_GLEAN_10059312, Dendrobium_GLEAN_10059313, Dendrobium_GLEAN_10066668, Dendrobium_GLEAN_10066669, Dendrobium_GLEAN_10068550, Dendrobium_GLEAN_1006…	Eucgr.A02545.1, Eucgr.A02554.1, Eucgr.B03741.1, Eucgr.C00538.1, Eucgr.E00806.1, Eucgr.E04057.1, Eucgr.F00761.1, Eucgr.F00807.1, Eucgr.F01694.1, Eucgr.F01695.1, Eucgr.F02611.1, Eucgr.F02612.1, Eucgr.G02664.1, Eucgr.H04992.1, Eucgr.I01536.1, Eucgr.J00686.1, Eucgr.L00499.1, Eucgr.L01282.1	p5_sc00018.V1.gene211, p5_sc00038.V1.gene247, p5_sc00048.V1.gene272, p5_sc00225.V1.gene175, p5_sc00758.V1.gene24, p5_sc00964.V1.gene14, p5_sc22118.V1.gene1	Ts1g32010, Ts2g03540, Ts2g28750, Ts3g09030, Ts3g19170, Ts3g31950, Ts4g21090, Ts4g24480, Ts5g23890, Ts5g33630, Ts6g04550, Ts6g04560, Ts6g04580, Ts6g09870, Ts6g27740, Ts6g34350, Ts6g41390, Ts7g00570, Ts7g14200, Ts7g20730, Ts7g20740, Ts7g20770, Ts7g22350, Ts7g34590, Ts7g39110	Fes_sc0000004.1.g000054.aua.1, Fes_sc0000014.1.g000019.aua.1, Fes_sc0000104.1.g000016.aua.1, Fes_sc0000244.1.g000013.aua.1, Fes_sc0000580.1.g000012.aua.1, Fes_sc0000756.1.g000005.aua.1, Fes_sc0000810.1.g000006.aua.1, Fes_sc0001514.1.g000002.aua.1, Fes_sc0001564.1.g000004.aua.1, Fes_sc0001987.1.g000028.aua.1, Fes_sc0002031.1.g000003.aua.1, Fes_sc0002163.1.g000011.aua.1, Fes_sc0002827.1.g000020.aua…	mrna03391.1-v1.0-hybrid, mrna05409.1-v1.0-hybrid, mrna08576.1-v1.0-hybrid, mrna15357.1-v1.0-hybrid, mrna17341.1-v1.0-hybrid, mrna18135.1-v1.0-hybrid, mrna18254.1-v1.0-hybrid, mrna19615.1-v1.0-hybrid, mrna23668.1-v1.0-hybrid, mrna27440.1-v1.0-hybrid, mrna31992.1-v1.0-hybrid	Cotton_A_00840_BGI-A2_v1.0, Cotton_A_00844_BGI-A2_v1.0, Cotton_A_01782_BGI-A2_v1.0, Cotton_A_02586_BGI-A2_v1.0, Cotton_A_04013_BGI-A2_v1.0, Cotton_A_04790_BGI-A2_v1.0, Cotton_A_04955_BGI-A2_v1.0, Cotton_A_08792_BGI-A2_v1.0, Cotton_A_10433_BGI-A2_v1.0, Cotton_A_11040_BGI-A2_v1.0, Cotton_A_11979_BGI-A2_v1.0, Cotton_A_15383_BGI-A2_v1.0, Cotton_A_15551_BGI-A2_v1.0, Cotton_A_15775_BGI-A2_v1.0, Cotton_…
OG0000071	AALP_AA2G123100, AALP_AA2G244600, AALP_AA3G137800, AALP_AA3G278400, AALP_AA4G004700, AALP_AA4G098000, AALP_AA6G126700, AALP_AA8G062300	AA_C178237_gene854, AA_scaffold1102_gene2099, AA_scaffold1441_gene3055, AA_scaffold1738_gene3919, AA_scaffold2513_gene6843, AA_scaffold2534_gene6892, AA_scaffold2535_gene6940, AA_scaffold2535_gene6955, AA_scaffold3389_gene9010, AA_scaffold338_gene9048, AA_scaffold4292_gene12305, AA_scaffold4525_gene13218, AA_scaffold5063_gene14918, AA_scaffold5909_gene18833, AA_scaffold6053_gene19243, AA_scaffold…	Achn001931, Achn004071, Achn037641, Achn063851, Achn064071, Achn076941, Achn076951, Achn098161, Achn127811, Achn149891, Achn152431, Achn154701, Achn178041, Achn185121, Achn190471, Achn216821, Achn249191, Achn253821, Achn300771, Achn341381, Achn356671, Achn356681, Achn362301, Achn369371, Achn384131, Achn384141	Aco001094.1, Aco001685.1, Aco002890.1, Aco005167.1, Aco007475.1, Aco008334.1, Aco010145.1, Aco011622.1, Aco012613.1, Aco014587.1, Aco015674.1, Aco017080.1, Aco017081.1, Aco017082.1, Aco019267.1, Aco023131.1	Aradu.4HX8U, Aradu.4K13K, Aradu.8F90P, Aradu.9Z8LC, Aradu.BU6G6, Aradu.C1QBJ, Aradu.E8B97, Aradu.G83RZ, Aradu.HN6U9, Aradu.HR3NA, Aradu.JRV5C, Aradu.LM0YT, Aradu.NEH05, Aradu.Q4N93, Aradu.R8T8C, Aradu.RN1PL, Aradu.RXK4E, Aradu.U31WK, Aradu.V0F31, Aradu.WHH4F, Aradu.X16AU, Aradu.Y7NUP, Aradu.ZQX8T	AHYPO_000118-RA, AHYPO_000143-RA, AHYPO_002014-RA, AHYPO_004266-RA, AHYPO_005423-RA, AHYPO_008141-RA, AHYPO_008565-RA, AHYPO_008679-RA, AHYPO_009070-RA, AHYPO_009281-RA, AHYPO_009300-RA, AHYPO_009460-RA, AHYPO_009963-RA, AHYPO_011454-RA, AHYPO_015098-RA, AHYPO_017005-RA	Araip.04SWW, Araip.19A3Z, Araip.21G20, Araip.4J9YV, Araip.6FJ5I, Araip.6SI7V, Araip.8YC75, Araip.CV4V1, Araip.E2KK4, Araip.ERP3F, Araip.FD7VR, Araip.H30BW, Araip.L0YAL, Araip.P6MJG, Araip.PJS9A, Araip.RIG0T, Araip.TN52K, Araip.U4ZBC, Araip.U7Z2K, Araip.WJS5F, Araip.XK813, Araip.YAF9X, Araip.ZG61K	Aly317308, Aly319110, Aly319343, Aly356449, Aly476093, Aly477109, Aly478672, Aly484011, Aly487493, Aly488696, Aly489672, Aly491902, Aly856487, Aly859493, Aly871711, Aly883222, Aly897483, Aly899000, Aly900321, Aly900392	AEGTA05042, AEGTA05938, AEGTA07476, AEGTA09615, AEGTA09661, AEGTA09823, AEGTA12865, AEGTA13473, AEGTA13717, AEGTA15522, AEGTA17874, AEGTA21863, AEGTA22357, AEGTA24021, AEGTA24395, AEGTA26343, AEGTA27065, AEGTA28387, AEGTA29452, Contig108610, Contig4505, Contig74070	AT1G69580.2, AT1G79430.2, AT2G01060.1, AT2G20400.1, AT3G04030.3, AT3G04450.1, AT3G12730.1, AT3G13040.1, AT3G24120.2, AT4G13640.2, AT4G28610.1, AT5G06800.1, AT5G18240.1, AT5G29000.2, AT5G45580.1	evm_27.model.AmTr_v1.0_scaffold00010.492, evm_27.model.AmTr_v1.0_scaffold00022.209, evm_27.model.AmTr_v1.0_scaffold00025.171, evm_27.model.AmTr_v1.0_scaffold00025.314, evm_27.model.AmTr_v1.0_scaffold00026.77, evm_27.model.AmTr_v1.0_scaffold00048.151, evm_27.model.AmTr_v1.0_scaffold00061.72, evm_27.model.AmTr_v1.0_scaffold00061.73, evm_27.model.AmTr_v1.0_scaffold00089.17, evm_27.model.AmTr_v1.0_sc…	Bradi1g17400.1, Bradi1g28920.6, Bradi1g31837.1, Bradi1g34470.6, Bradi1g36236.2, Bradi1g63530.1, Bradi1g63690.1, Bradi2g21407.3, Bradi2g21880.2, Bradi3g03538.2, Bradi3g05500.2, Bradi3g22290.1, Bradi3g22297.1, Bradi3g36710.1, Bradi3g52500.2, Bradi4g27607.2, Bradi4g27620.1, Bradi5g20520.1, Bradi5g25320.2	F511_01418, F511_01772, F511_03235, F511_03832, F511_05830, F511_05912, F511_08270, F511_11592, F511_11593, F511_14177, F511_17921, F511_28385, F511_31134, F511_34248, F511_34249, F511_36005, F511_36363, F511_36890, F511_37083	BnaA01g08300D, BnaA01g23340D, BnaA01g30110D, BnaA01g30340D, BnaA01g37390D, BnaA02g14410D, BnaA02g30980D, BnaA02g36130D, BnaA03g32590D, BnaA03g37160D, BnaA03g55680D, BnaA03g58920D, BnaA05g26440D, BnaA05g33010D, BnaA05g37380D, BnaA06g00030D, BnaA07g00280D, BnaA07g05970D, BnaA07g20350D, BnaA07g24220D, BnaA07g28130D, BnaA07g34920D, BnaA08g05130D, BnaA08g13620D, BnaA08g19900D, BnaA08g19910D, BnaA09g03…	BnaC01g09850D, BnaC01g30360D, BnaC01g38060D, BnaC02g01850D, BnaC02g19330D, BnaC02g39280D, BnaC02g39290D, BnaC03g43430D, BnaC03g73670D, BnaC05g40460D, BnaC05g47270D, BnaC05g47520D, BnaC06g19840D, BnaC06g25290D, BnaC06g28050D, BnaC06g39850D, BnaC07g00540D, BnaC07g18520D, BnaC07g41450D, BnaC07g47860D, BnaC08g08750D, BnaC08g13160D, BnaC09g02840D, BnaC09g10430D, BnaC09g48760D, BnaC09g54190D, BnaCnng12…	Bol000495, Bol001212, Bol001320, Bol001380, Bol005599, Bol007343, Bol007431, Bol007939, Bol008723, Bol008889, Bol010273, Bol014863, Bol015777, Bol017352, Bol019651, Bol019733, Bol021124, Bol021510, Bol023916, Bol024521, Bol028560, Bol028684, Bol029749, Bol032376, Bol033442, Bol033543, Bol035504, Bol038538, Bol038739, Bol038994, Bol039981, Bol040508, Bol042420, Bol043913	Bra001484, Bra001927, Bra002145, Bra003611, Bra003993, Bra004397, Bra005912, Bra007867, Bra008411, Bra009228, Bra010355, Bra011042, Bra014348, Bra015134, Bra016289, Bra020622, Bra024188, Bra024909, Bra024962, Bra025071, Bra028359, Bra028717, Bra031952, Bra034737, Bra035118, Bra036123, Bra036412, Bra036469, Bra036679, Bra038033, Bra039340, Bra039364, Bra040196	Bv3_060420_oena, Bv3_060800_jzfr, Bv3_064450_hwur, Bv3_064740_jmoi, Bv4_084030_exhz, Bv5_107780_ahot, Bv6_153750_phiu, Bv7_157810_dmha, Bv7_178080_ocxa, Bv7_180690_ruzs, Bv8_184250_skrq	CA00g62830, CA00g62840, CA00g91730, CA01g08210, CA03g01170, CA03g14840, CA05g01380, CA05g01390, CA05g20330, CA05g20340, CA05g20350, CA06g01530, CA06g13740, CA06g15140, CA10g12810, CA10g16780, CA10g19330, CA10g20900, CA11g04260, CA12g10410, CA12g20310	Ca_00701, Ca_01733, Ca_02088, Ca_04367, Ca_04568, Ca_06966, Ca_07212, Ca_07405, Ca_08505, Ca_09488, Ca_09985, Ca_17029, Ca_17089, Ca_19870, Ca_21293, Ca_22433, Ca_22676, Ca_22677, Ca_25848, Ca_27827, Ca_28909	Ca_01256, Ca_07058, Ca_07304, Ca_07938, Ca_07939, Ca_08144, Ca_08358, Ca_11432, Ca_12255, Ca_14198, Ca_16371, Ca_18077, Ca_19147, Ca_23533, Ca_25734, Ca_25975	Csa01g004820, Csa01g005130, Csa01g013860, Csa01g015240, Csa01g029900, Csa01g043950, Csa01g043960, Csa02g004720, Csa04g002000, Csa04g046330, Csa05g086310, Csa06712s010, Csa06g036560, Csa07g036320, Csa07g058510, Csa08g010720, Csa08g032200, Csa08g052910, Csa08g057670, Csa09g001010, Csa09g093650, Csa10g014000, Csa10g033180, Csa11g015020, Csa11g015030, Csa11g041380, Csa11g066590, Csa12g020860, Csa12g0…	g10266, g12552, g12553, g1506, g1507, g1508, g16710, g17187, g1899, g19368, g20454, g20455, g21420, g22966, g32110, g5023, g8312, g9083	Capang00g001575, Capang00g001864, Capang00g002542, Capang01g000786, Capang03g003357, Capang03g004164, Capang05g000139, Capang05g002088, Capang06g001406, Capang06g002757, Capang07g001399, Capang10g001339, Capang10g001763, Capang10g001954, Capang10g002140, Capang11g001787, Capang12g000249	Capana00g004865, Capana01g000873, Capana03g003172, Capana03g003418, Capana03g004350, Capana04g002145, Capana05g000140, Capana05g002541, Capana06g001477, Capana06g002993, Capana09g001226, Capana10g001566, Capana10g002002, Capana10g002201, Capana10g002382, Capana12g000291	C.cajan_02493, C.cajan_06618, C.cajan_09548, C.cajan_14107, C.cajan_14433, C.cajan_16470, C.cajan_16838, C.cajan_16839, C.cajan_18093, C.cajan_21729, C.cajan_22438, C.cajan_30494, C.cajan_31754, C.cajan_33691, C.cajan_34422, C.cajan_42716, C.cajan_43297, C.cajan_43577, C.cajan_43579, C.cajan_43614, C.cajan_46277	Ciclev10002089m, Ciclev10004984m, Ciclev10005192m, Ciclev10005596m, Ciclev10012014m, Ciclev10012556m, Ciclev10013453m, Ciclev10015893m, Ciclev10016073m, Ciclev10019956m, Ciclev10020171m, Ciclev10030185m, Ciclev10031937m, Ciclev10033388m	Ccrd_001215, Ccrd_001216, Ccrd_002769, Ccrd_003059, Ccrd_003487, Ccrd_003659, Ccrd_013235, Ccrd_014258, Ccrd_017842, Ccrd_018187, Ccrd_018188, Ccrd_018429, Ccrd_019384, Ccrd_021406, Ccrd_022963, Ccrd_024733, Ccrd_026668, Ccrd_026814	Cagra.0026s0024.1, Cagra.0796s0026.1, Cagra.0820s0002.1, Cagra.0906s0019.1, Cagra.1225s0029.1, Cagra.1725s0017.1, Cagra.2026s0004.1, Cagra.2315s0003.1, Cagra.4031s0031.1, Cagra.5641s0038.1, Cagra.5641s0065.1, Cagra.6748s0004.1, Cagra.8005s0016.1, Cagra.8766s0002.1	Cla000582, Cla002686, Cla003506, Cla005481, Cla005952, Cla011667, Cla013447, Cla014366, Cla014367, Cla017179, Cla017481, Cla021419	MELO3C006313, MELO3C007988, MELO3C007989, MELO3C008548, MELO3C008929, MELO3C009690, MELO3C010134, MELO3C012590, MELO3C012848, MELO3C014042, MELO3C019621, MELO3C022765, MELO3C026896	Cc01_g17920 Putative phosphate starvation response _x0001_1, Cc03_g07780 Homeodomain-like superfamily protein, Cc05_g16570 Myb family transcription factor APL, Cc06_g01270 Predicted protein, Cc06_g05860 Homeodomain-like superfamily protein, Cc06_g16130 Putative uncharacterized protein, Cc08_g04300 Homeodomain-like superfamily protein, Cc09_g00080 Homeodomain-related, Cc09_g02840 Putative Homeodom…	evm.TU.contig_34762.1, evm.model.supercontig_10.14, evm.model.supercontig_128.40, evm.model.supercontig_189.27, evm.model.supercontig_2085.1, evm.model.supercontig_27.185, evm.model.supercontig_27.186, evm.model.supercontig_32.94, evm.model.supercontig_33.181, evm.model.supercontig_785.2, evm.model.supercontig_817.1, evm.model.supercontig_85.82, evm.model.supercontig_87.3	Cre12.g495100.t1.2	Carubv10001064m, Carubv10001129m, Carubv10002022m, Carubv10003217m, Carubv10005375m, Carubv10006403m, Carubv10012777m, Carubv10013614m, Carubv10013698m, Carubv10013867m, Carubv10013932m, Carubv10014526m, Carubv10015062m, Carubv10016382m, Carubv10017769m, Carubv10020551m, Carubv10020610m, Carubv10027834m	Cucsa.027530.1, Cucsa.037070.1, Cucsa.044390.1, Cucsa.044400.1, Cucsa.118610.1, Cucsa.149820.1, Cucsa.177640.1, Cucsa.189550.1, Cucsa.239950.1, Cucsa.256450.1, Cucsa.337130.1, Cucsa.340600.1, Cucsa.353890.1	orange1.1g011006m, orange1.1g011805m, orange1.1g013552m, orange1.1g014308m, orange1.1g017478m, orange1.1g017978m, orange1.1g018583m, orange1.1g020124m, orange1.1g021481m, orange1.1g022072m, orange1.1g023210m, orange1.1g025728m, orange1.1g035950m, orange1.1g038008m, orange1.1g044722m	Csu46620	IGS.gm_38_00048, IGS.gm_4_00058, IGS.gm_5_00463, IGS.gm_9_00367	DCAR_000583, DCAR_004252, DCAR_005865, DCAR_005866, DCAR_006080, DCAR_007159, DCAR_008191, DCAR_009660, DCAR_013521, DCAR_013694, DCAR_015408, DCAR_015640, DCAR_016851, DCAR_016859, DCAR_016890, DCAR_017022, DCAR_017023, DCAR_018513, DCAR_018514, DCAR_018701, DCAR_019840, DCAR_019886, DCAR_019908, DCAR_024477, DCAR_026609, DCAR_030793, DCAR_031015	Dca18912.1, Dca18913.1, Dca25592.1, Dca25726.1, Dca28113.1, Dca28114.1, Dca30161.1, Dca30161.2, Dca32427.1, Dca32697.1, Dca36007.1, Dca39248.1, Dca42700.1, Dca54024.1, Dca58130.1, Dca6195.1	Dca003390, Dca004077, Dca005365, Dca007080, Dca008120, Dca009227, Dca009898, Dca009899, Dca010244, Dca010395, Dca011903, Dca012686, Dca015702, Dca016321, Dca019892, Dca021158, Dca021427, Dca022067, Dca022068, Dca022998	Dendrobium_GLEAN_10003388, Dendrobium_GLEAN_10010145, Dendrobium_GLEAN_10019293, Dendrobium_GLEAN_10049019, Dendrobium_GLEAN_10051172, Dendrobium_GLEAN_10056052, Dendrobium_GLEAN_10059243, Dendrobium_GLEAN_10061485, Dendrobium_GLEAN_10076176, Dendrobium_GLEAN_10076799, Dendrobium_GLEAN_10079608, Dendrobium_GLEAN_10090507, Dendrobium_GLEAN_10093458, Dendrobium_GLEAN_10093468, Dendrobium_GLEAN_1009…	Eucgr.A00517.1, Eucgr.A01323.1, Eucgr.A02082.1, Eucgr.A02444.1, Eucgr.B02155.1, Eucgr.D00972.1, Eucgr.D02611.1, Eucgr.E04231.1, Eucgr.E04232.1, Eucgr.F04055.1, Eucgr.F04475.1, Eucgr.G02494.1, Eucgr.H00055.1, Eucgr.K01476.1	p5_sc00003.V1.gene1495, p5_sc00003.V1.gene1496, p5_sc00007.V1.gene716, p5_sc00010.V1.gene656, p5_sc00010.V1.gene657, p5_sc00015.V1.gene775, p5_sc00019.V1.gene5, p5_sc00019.V1.gene7, p5_sc00033.V1.gene552, p5_sc00035.V1.gene316, p5_sc00036.V1.gene12, p5_sc00042.V1.gene665, p5_sc00048.V1.gene140, p5_sc00068.V1.gene7, p5_sc00071.V1.gene180, p5_sc00076.V1.gene337, p5_sc00077.V1.gene46, p5_sc00083.V1.…	Ts1g22160, Ts1g43140, Ts2g14360, Ts2g16850, Ts2g24960, Ts3g02950, Ts3g03280, Ts3g11010, Ts3g11320, Ts3g23730, Ts3g25880, Ts3g35790, Ts5g26960, Ts5g36840, Ts6g28770, Ts6g39400, Ts6g39410, Ts7g10630, Ts7g27710	Fes_sc0000042.1.g000006.aua.1, Fes_sc0000242.1.g000030.aua.1, Fes_sc0000711.1.g000013.aua.1, Fes_sc0000994.1.g000008.aua.1, Fes_sc0001384.1.g000006.aua.1, Fes_sc0001717.1.g000007.aua.1, Fes_sc0002838.1.g000010.aua.1, Fes_sc0003830.1.g000004.aua.1, Fes_sc0003837.1.g000015.aua.1, Fes_sc0005096.1.g000003.aua.1, Fes_sc0005289.1.g000008.aua.1, Fes_sc0005656.1.g000002.aua.1, Fes_sc0006626.1.g000004.aua…	mrna04358.1-v1.0-hybrid, mrna05518.1-v1.0-hybrid, mrna08317.1-v1.0-hybrid, mrna09780.1-v1.0-hybrid, mrna13545.1-v1.0-hybrid, mrna16679.1-v1.0-hybrid, mrna18340.1-v1.0-hybrid, mrna19709.1-v1.0-hybrid, mrna19866.1-v1.0-hybrid, mrna19867.1-v1.0-hybrid, mrna20101.1-v1.0-hybrid, mrna21073.1-v1.0-hybrid, mrna22647.1-v1.0-hybrid, mrna24269.1-v1.0-hybrid, mrna27918.1-v1.0-hybrid	Cotton_A_02192_BGI-A2_v1.0, Cotton_A_02500_BGI-A2_v1.0, Cotton_A_02995_BGI-A2_v1.0, Cotton_A_04900_BGI-A2_v1.0, Cotton_A_04901_BGI-A2_v1.0, Cotton_A_05847_BGI-A2_v1.0, Cotton_A_07375_BGI-A2_v1.0, Cotton_A_07771_BGI-A2_v1.0, Cotton_A_07950_BGI-A2_v1.0, Cotton_A_09284_BGI-A2_v1.0, Cotton_A_10271_BGI-A2_v1.0, Cotton_A_11761_BGI-A2_v1.0, Cotton_A_15020_BGI-A2_v1.0, Cotton_A_15103_BGI-A2_v1.0, Cotton_…
OG0000083	AALP_AA1G100400, AALP_AA1G204600, AALP_AA2G063200, AALP_AA2G184200, AALP_AA3G000700, AALP_AA3G111700, AALP_AA3G221500, AALP_AA4G031500, AALP_AA6G141100, AALP_AA6G191700, AALP_AA6G343500, AALP_AA8G100300, AALP_AA8G483100	AA_scaffold1453_gene3224, AA_scaffold1481_gene3264, AA_scaffold1817_gene4384, AA_scaffold2393_gene6290, AA_scaffold2535_gene7003, AA_scaffold2581_gene7237, AA_scaffold3097_gene8441, AA_scaffold3815_gene10757, AA_scaffold4164_gene11915, AA_scaffold4378_gene12537, AA_scaffold4378_gene12538, AA_scaffold4650_gene13569, AA_scaffold517_gene15459, AA_scaffold5385_gene16248, AA_scaffold5642_gene17148, AA…	Achn000401, Achn009021, Achn028881, Achn048451, Achn051461, Achn054741, Achn078731, Achn082691, Achn116301, Achn151661, Achn174621, Achn185831, Achn204861, Achn208311, Achn215431, Achn224871, Achn256771, Achn260911, Achn290631, Achn334401, Achn346861, Achn367931	Aco000399.1, Aco001209.1, Aco001924.1, Aco003380.1, Aco003624.1, Aco004789.1, Aco004880.1, Aco007993.1, Aco011495.1, Aco012386.1, Aco015083.1, Aco021715.1	Aradu.2W1AJ, Aradu.6U5Z6, Aradu.81SR8, Aradu.8T260, Aradu.98KHN, Aradu.AFL8M, Aradu.AJ269, Aradu.BW225, Aradu.EC406, Aradu.FHM7W, Aradu.HP1M8, Aradu.M2K9K, Aradu.M9J7Q, Aradu.NE81M, Aradu.SA5PM, Aradu.U4XDJ, Aradu.V5FA3, Aradu.V5XVE, Aradu.V8U9Z, Aradu.WC00Z, Aradu.YJ28C, Aradu.ZJT5U	AHYPO_002678-RA, AHYPO_003457-RA, AHYPO_003864-RA, AHYPO_004523-RA, AHYPO_006316-RA, AHYPO_008099-RA, AHYPO_008407-RA, AHYPO_008408-RA, AHYPO_008444-RA, AHYPO_008761-RA, AHYPO_011119-RA, AHYPO_011820-RA, AHYPO_012509-RA, AHYPO_014731-RA, AHYPO_020649-RA	Araip.1QE3Q, Araip.68E3W, Araip.9I0MP, Araip.BG7KI, Araip.CB2CZ, Araip.D0E4F, Araip.E0VCC, Araip.E26HH, Araip.EWU0K, Araip.FM4II, Araip.L91K6, Araip.LA6RB, Araip.LZN21, Araip.NY5S6, Araip.PL90G, Araip.RZ5RS, Araip.U3R1R, Araip.U9PG7, Araip.V6CTV, Araip.Y62E3, Araip.Y76AA, Araip.YF72G, Araip.ZR9LA	Aly351649, Aly476282, Aly487853, Aly495150, Aly858362, Aly911278, Aly919823, Aly920692	AEGTA03529, AEGTA04561, AEGTA06526, AEGTA09189, AEGTA09494, AEGTA12092, AEGTA12465, AEGTA19288, AEGTA20036, AEGTA20037, AEGTA23928, AEGTA26957, AEGTA32584, Contig110292	AT1G03740.1, AT1G09600.1, AT1G18670.1, AT1G33770.1, AT1G53050.1, AT1G54610.2, AT1G57700.1, AT1G71530.1, AT1G74330.1, AT3G01085.1, AT3G05050.1, AT4G10010.1, AT4G22940.1, AT5G10270.1, AT5G39420.1, AT5G44290.1, AT5G50860.1, AT5G64960.1	evm_27.model.AmTr_v1.0_scaffold00016.150, evm_27.model.AmTr_v1.0_scaffold00032.39, evm_27.model.AmTr_v1.0_scaffold00046.8, evm_27.model.AmTr_v1.0_scaffold00057.196, evm_27.model.AmTr_v1.0_scaffold00058.47, evm_27.model.AmTr_v1.0_scaffold00065.200, evm_27.model.AmTr_v1.0_scaffold00068.133, evm_27.model.AmTr_v1.0_scaffold00099.12	Bradi1g18450.1, Bradi1g22690.1, Bradi1g33217.1, Bradi1g62440.1, Bradi2g06230.2, Bradi2g12937.2, Bradi2g26680.1, Bradi2g59340.1, Bradi2g61310.1, Bradi3g13550.1, Bradi3g37537.1, Bradi3g46007.1, Bradi4g03713.1, Bradi4g21250.3, Bradi4g40420.1, Bradi4g40430.1	F511_00021, F511_01197, F511_02195, F511_02298, F511_05067, F511_05333, F511_05414, F511_10590, F511_17573, F511_18211, F511_19354, F511_21991, F511_32008, F511_35647, F511_39554	BnaA01g12690D, BnaA01g23620D, BnaA01g33270D, BnaA02g15400D, BnaA02g22580D, BnaA02g23190D, BnaA02g34480D, BnaA03g13480D, BnaA03g27650D, BnaA04g09260D, BnaA05g14720D, BnaA05g20750D, BnaA05g32100D, BnaA05g34110D, BnaA06g03270D, BnaA06g05520D, BnaA06g18000D, BnaA06g23890D, BnaA06g28950D, BnaA07g14690D, BnaA07g23470D, BnaA07g29410D, BnaA07g31450D, BnaA08g01320D, BnaA08g22490D, BnaA08g26260D, BnaA09g15…	BnaC01g14410D, BnaC01g14420D, BnaC01g27560D, BnaC02g29380D, BnaC02g29390D, BnaC02g32020D, BnaC02g43430D, BnaC02g47350D, BnaC03g16360D, BnaC03g32670D, BnaC03g49330D, BnaC03g69370D, BnaC04g31480D, BnaC05g02020D, BnaC05g26340D, BnaC05g46740D, BnaC05g48590D, BnaC06g07730D, BnaC06g10110D, BnaC06g12590D, BnaC06g32610D, BnaC06g35250D, BnaC07g17100D, BnaC07g27720D, BnaC08g13720D, BnaC08g18200D, BnaC08g37…	Bol001054, Bol001615, Bol002177, Bol002337, Bol002364, Bol002718, Bol003154, Bol003523, Bol004055, Bol006598, Bol007349, Bol008023, Bol009488, Bol010696, Bol012839, Bol013198, Bol014980, Bol015915, Bol016299, Bol016300, Bol016660, Bol018381, Bol021824, Bol022108, Bol022817, Bol024152, Bol026180, Bol026729, Bol028713, Bol031644, Bol032020, Bol034717, Bol034949, Bol034950, Bol035086, Bol035330, Bol…	Bra001023, Bra003921, Bra007973, Bra009045, Bra009977, Bra010213, Bra013662, Bra013896, Bra015260, Bra015920, Bra016132, Bra016547, Bra018776, Bra020008, Bra022756, Bra024341, Bra027540, Bra027895, Bra027966, Bra028011, Bra028333, Bra028432, Bra030788, Bra030962, Bra031674, Bra031892, Bra035322, Bra035472, Bra035716, Bra036018, Bra037899, Bra038097, Bra039147, Bra039466, Bra040637, Bra041128	Bv1_012560_yxwm, Bv2_040160_oqpm, Bv4_074410_gdcm, Bv4_082760_qpem, Bv4_096720_ruom, Bv5_113020_infe, Bv5_114140_yfoj, Bv6_135070_zhft, Bv6_142360_doog, Bv8_192040_ttuh, Bv9_205010_ppux, Bv_012670_zzfs, Bv_039540_nfmc	CA01g18330, CA01g25610, CA02g07820, CA02g27920, CA03g22380, CA03g29720, CA04g09270, CA04g09790, CA04g14050, CA05g07200, CA05g10310, CA06g22290, CA07g07660, CA07g09200, CA07g17690, CA07g17700, CA08g03990, CA08g11110, CA08g15120, CA10g03180, CA10g04900, CA12g08620, CA12g09940, CA12g09950, CA12g16510	Ca_01783, Ca_02361, Ca_02653, Ca_04330, Ca_04473, Ca_05924, Ca_07659, Ca_09228, Ca_10203, Ca_12734, Ca_13329, Ca_15125, Ca_15829, Ca_15869, Ca_17174, Ca_21403, Ca_25381, Ca_29372	Ca_00017, Ca_00534, Ca_01204, Ca_01411, Ca_03725, Ca_04364, Ca_05694, Ca_06866, Ca_09634, Ca_10491, Ca_11241, Ca_13173, Ca_14074, Ca_15051, Ca_17550, Ca_20734, Ca_22089	Csa00441s130, Csa01g001470, Csa01g005850, Csa02g026900, Csa02g040470, Csa02g073740, Csa03529s010, Csa03g004870, Csa03g012970, Csa03g022540, Csa03g037990, Csa03g060200, Csa05g064840, Csa05g076250, Csa06434s010, Csa07g019710, Csa07g023530, Csa07g038510, Csa07g045720, Csa08g038860, Csa08g054300, Csa09g053240, Csa09g078900, Csa10g020150, Csa10g047100, Csa11g023170, Csa11g055450, Csa11g070380, Csa11g0…	g1422, g18093, g18800, g20097, g20662, g23343, g3659, g5504, g5505, g6075, g8347, g8540, g8874, g9900	Capang00g000805, Capang00g001692, Capang00g003630, Capang00g003903, Capang00g004020, Capang00g004923, Capang01g002104, Capang01g002832, Capang01g004376, Capang02g000688, Capang02g003075, Capang03g000754, Capang03g001588, Capang03g002423, Capang04g001178, Capang04g001692, Capang04g001711, Capang05g000623, Capang05g000834, Capang05g001251, Capang05g001845, Capang06g000643, Capang06g002187, Capang07…	Capana01g002437, Capana01g003102, Capana02g000768, Capana02g003340, Capana03g000824, Capana03g001650, Capana04g001243, Capana04g001823, Capana04g001916, Capana05g001009, Capana05g002297, Capana06g000690, Capana06g002354, Capana07g000577, Capana07g000578, Capana07g000762, Capana07g000931, Capana07g001744, Capana07g002185, Capana08g001336, Capana08g001338, Capana08g001804, Capana10g000361, Capana12…	C.cajan_01651, C.cajan_01958, C.cajan_04233, C.cajan_05676, C.cajan_06899, C.cajan_08315, C.cajan_10722, C.cajan_13863, C.cajan_16917, C.cajan_17284, C.cajan_18757, C.cajan_22155, C.cajan_23470, C.cajan_23961, C.cajan_24029, C.cajan_25222, C.cajan_25225, C.cajan_27292, C.cajan_28600, C.cajan_30685, C.cajan_34543, C.cajan_35037	Ciclev10000479m, Ciclev10000698m, Ciclev10003527m, Ciclev10004618m, Ciclev10007617m, Ciclev10013417m, Ciclev10014434m, Ciclev10019086m, Ciclev10023974m, Ciclev10025386m, Ciclev10027342m, Ciclev10031084m	Ccrd_001253, Ccrd_002053, Ccrd_005282, Ccrd_005770, Ccrd_006562, Ccrd_011149, Ccrd_012527, Ccrd_014285, Ccrd_015515, Ccrd_018658, Ccrd_019141, Ccrd_022193, Ccrd_022527, Ccrd_023277, Ccrd_023537, Ccrd_024898, Ccrd_025669, Ccrd_025670	Cagra.0897s0011.1, Cagra.0946s0041.1, Cagra.1085s0032.1, Cagra.1390s0004.1, Cagra.2179s0019.1, Cagra.2418s0008.1, Cagra.2438s0004.1, Cagra.24786s0001.1, Cagra.29212s0001.1, Cagra.3132s0020.1, Cagra.4153s0014.1, Cagra.4395s0145.1, Cagra.4408s0003.1, Cagra.6631s0001.1, Cagra.6745s0007.1, Cagra.7393s0012.1, Cagra.7712s0001.1, Cagra.9908s0003.1	Cla002642, Cla003147, Cla003690, Cla004298, Cla008476, Cla011297, Cla012493, Cla013557, Cla013558, Cla016541, Cla016542, Cla016941, Cla017102, Cla018588, Cla019837, Cla021703	MELO3C001212, MELO3C001378, MELO3C002003, MELO3C002140, MELO3C002382, MELO3C004349, MELO3C006605, MELO3C007454, MELO3C009967, MELO3C013624, MELO3C013625, MELO3C014702, MELO3C015376, MELO3C019411, MELO3C020186, MELO3C022013, MELO3C022196, MELO3C024972	Cc00_g22550 Cyclin-dependent kinase C-1, Cc01_g07370 Cyclin-dependent kinase C-1, Cc01_g07380 Cyclin-dependent kinase C-1, Cc02_g23380 Protein kinase superfamily protein, Cc02_g31100 Probable serine/threonine-protein kinase At1g54610, Cc03_g02360 Probable serine/threonine-protein kinase At1g54610, Cc04_g09550 Protein kinase superfamily protein, Cc04_g14330 Protein kinase superfamily protein, Cc05…	evm.TU.contig_28523.3, evm.TU.contig_38204.1, evm.model.supercontig_113.21, evm.model.supercontig_1253.1, evm.model.supercontig_13.302, evm.model.supercontig_138.47, evm.model.supercontig_14.133, evm.model.supercontig_16.113, evm.model.supercontig_16.114, evm.model.supercontig_21.61, evm.model.supercontig_213.10, evm.model.supercontig_213.12, evm.model.supercontig_2858.1, evm.model.supercontig_34…	Cre08.g385850.t1.2, Cre17.g698550.t1.1	Carubv10002640m, Carubv10002641m, Carubv10004349m, Carubv10007714m, Carubv10008411m, Carubv10008466m, Carubv10008475m, Carubv10008488m, Carubv10008607m, Carubv10013293m, Carubv10015744m, Carubv10019891m, Carubv10019892m, Carubv10019921m, Carubv10020055m, Carubv10026066m, Carubv10026141m	Cucsa.032570.1, Cucsa.101410.1, Cucsa.112970.1, Cucsa.119140.1, Cucsa.119150.1, Cucsa.122010.1, Cucsa.133550.1, Cucsa.134780.1, Cucsa.152970.1, Cucsa.158050.1, Cucsa.229690.1, Cucsa.229710.1, Cucsa.236950.1, Cucsa.253580.1, Cucsa.289140.1, Cucsa.339790.1, Cucsa.365780.1	orange1.1g004999m, orange1.1g005111m, orange1.1g005119m, orange1.1g005582m, orange1.1g006004m, orange1.1g011041m, orange1.1g011627m, orange1.1g015247m, orange1.1g036122m, orange1.1g036673m, orange1.1g041720m, orange1.1g043957m	Csu36844	gw1.13.64.1	DCAR_001072, DCAR_001385, DCAR_002442, DCAR_003517, DCAR_007512, DCAR_009750, DCAR_011070, DCAR_013107, DCAR_014217, DCAR_014220, DCAR_014454, DCAR_016361, DCAR_019554, DCAR_020988, DCAR_021249, DCAR_025393, DCAR_026033, DCAR_026254, DCAR_029744, DCAR_030563	Dca11810.1, Dca13522.1, Dca15418.1, Dca1676.1, Dca20910.1, Dca20910.2, Dca25401.1, Dca26705.1, Dca27483.1, Dca31408.1, Dca33715.1, Dca36215.1, Dca38995.1, Dca39641.1, Dca40764.1, Dca41182.1, Dca43143.1, Dca50279.1, Dca52902.1, Dca59975.1, Dca59985.1, Dca9352.1	Dca001103, Dca002219, Dca003088, Dca006292, Dca007429, Dca009855, Dca010108, Dca010958, Dca012813, Dca015131, Dca018647, Dca020485, Dca022621, Dca026314, Dca027026	Dendrobium_GLEAN_10024436, Dendrobium_GLEAN_10027995, Dendrobium_GLEAN_10044631, Dendrobium_GLEAN_10050972, Dendrobium_GLEAN_10059163, Dendrobium_GLEAN_10064326, Dendrobium_GLEAN_10075732, Dendrobium_GLEAN_10096216, Dendrobium_GLEAN_10103455, Dendrobium_GLEAN_10113563, Dendrobium_GLEAN_10114426, Dendrobium_GLEAN_10114427, Dendrobium_GLEAN_10115384, Dendrobium_GLEAN_10117740, Dendrobium_GLEAN_1012…	Eucgr.B00551.1, Eucgr.F01130.1, Eucgr.F02965.1, Eucgr.F04194.1, Eucgr.G00243.1, Eucgr.G00872.1, Eucgr.H03769.1, Eucgr.H04417.1, Eucgr.I00437.1, Eucgr.J00650.1, Eucgr.K01034.1, Eucgr.K02666.1, Eucgr.L02739.1	p5_sc00004.V1.gene65, p5_sc00010.V1.gene844, p5_sc00032.V1.gene622, p5_sc00064.V1.gene337, p5_sc00128.V1.gene246, p5_sc00135.V1.gene103, p5_sc00151.V1.gene16, p5_sc00174.V1.gene26, p5_sc00211.V1.gene85, p5_sc00610.V1.gene39, p5_sc01203.V1.gene7	Ts1g02620, Ts1g08280, Ts1g16640, Ts1g30830, Ts1g41820, Ts2g08340, Ts2g12530, Ts2g33550, Ts3g00960, Ts3g03890, Ts5g29120, Ts5g31950, Ts6g09170, Ts6g13620, Ts6g36250, Ts7g03770, Ts7g05290, Ts7g08910, Ts7g21730	Fes_sc0000001.1.g000179.aua.1, Fes_sc0000003.1.g000008.aua.1, Fes_sc0000011.1.g000005.aua.1, Fes_sc0000077.1.g000045.aua.1, Fes_sc0000852.1.g000012.aua.1, Fes_sc0001005.1.g000004.aua.1, Fes_sc0001962.1.g000006.aua.1, Fes_sc0002249.1.g000002.aua.1, Fes_sc0003469.1.g000005.aua.1, Fes_sc0004583.1.g000001.aua.1, Fes_sc0006180.1.g000002.aua.1, Fes_sc0007451.1.g000001.aua.1, Fes_sc0009488.1.g000001.aua…	mrna04392.1-v1.0-hybrid, mrna06457.1-v1.0-hybrid, mrna06721.1-v1.0-hybrid, mrna16298.1-v1.0-hybrid, mrna16436.1-v1.0-hybrid, mrna17146.1-v1.0-hybrid, mrna17718.1-v1.0-hybrid, mrna21115.1-v1.0-hybrid, mrna22405.1-v1.0-hybrid, mrna26062.1-v1.0-hybrid, mrna27065.1-v1.0-hybrid, mrna27588.1-v1.0-hybrid, mrna29225.1-v1.0-hybrid, mrna31351.1-v1.0-hybrid	Cotton_A_03349_BGI-A2_v1.0, Cotton_A_03656_BGI-A2_v1.0, Cotton_A_04571_BGI-A2_v1.0, Cotton_A_05825_BGI-A2_v1.0, Cotton_A_06752_BGI-A2_v1.0, Cotton_A_09643_BGI-A2_v1.0, Cotton_A_09698_BGI-A2_v1.0, Cotton_A_13019_BGI-A2_v1.0, Cotton_A_14916_BGI-A2_v1.0, Cotton_A_15017_BGI-A2_v1.0, Cotton_A_16222_BGI-A2_v1.0, Cotton_A_16793_BGI-A2_v1.0, Cotton_A_16858_BGI-A2_v1.0, Cotton_A_17243_BGI-A2_v1.0, Cotton_…
OG0000088	AALP_AA1G180800, AALP_AA2G263000, AALP_AA3G240300, AALP_AA4G047800, AALP_AA4G200900, AALP_AA5G175800, AALP_AA7G254200, AALP_AA8G184500, AALP_AA8G362800, AALP_AA8G488300	AA_scaffold2718_gene7465, AA_scaffold3483_gene9517, AA_scaffold4292_gene12301, AA_scaffold4407_gene12748, AA_scaffold4412_gene12833, AA_scaffold4713_gene13610, AA_scaffold5078_gene15001, AA_scaffold5642_gene17155, AA_scaffold6482_gene20839	Achn015881, Achn032061, Achn056031, Achn088601, Achn097641, Achn115041, Achn116121, Achn123481, Achn124211, Achn171771, Achn183711, Achn199491, Achn199501, Achn213081, Achn228981, Achn241351, Achn244681, Achn249361, Achn298271, Achn299081, Achn309851, Achn348581, Achn354791, Achn368431	Aco001756.1, Aco002309.1, Aco002571.1, Aco002863.1, Aco003476.1, Aco003952.1, Aco005714.1, Aco008260.1, Aco008597.1, Aco009855.1, Aco011417.1, Aco012088.1, Aco012629.1, Aco013345.1, Aco014708.1, Aco024544.1, Aco031812.1	Aradu.0KB9D, Aradu.0KI78, Aradu.387PF, Aradu.5AV3M, Aradu.A4KG4, Aradu.C5HAC, Aradu.EJI6Q, Aradu.EN58B, Aradu.F9X01, Aradu.G1CDJ, Aradu.GG3LG, Aradu.LT83G, Aradu.M2I8I, Aradu.M853L, Aradu.P6UBG, Aradu.QYV19, Aradu.S9CWT, Aradu.T7UUH, Aradu.UA79E, Aradu.V7CSH, Aradu.VJK1R	AHYPO_000053-RA, AHYPO_002760-RA, AHYPO_006674-RA, AHYPO_007775-RA, AHYPO_010042-RA, AHYPO_010043-RA, AHYPO_010077-RA, AHYPO_010719-RA, AHYPO_013292-RA, AHYPO_014038-RA, AHYPO_014434-RA, AHYPO_015243-RA, AHYPO_017057-RA, AHYPO_018071-RA	Araip.1VN1Z, Araip.34E5E, Araip.46YUC, Araip.60YE7, Araip.6J28H, Araip.80H4B, Araip.AI81V, Araip.AXK3N, Araip.BB9QB, Araip.E0UEG, Araip.L05NW, Araip.MYZ56, Araip.N6C0B, Araip.RB7C2, Araip.S3MIZ, Araip.SZ63C, Araip.TQ7YN, Araip.W7WHZ, Araip.X39YD, Araip.XB73L	Aly316221, Aly471806, Aly477146, Aly483251, Aly485830, Aly495839, Aly862141, Aly886837, Aly892081, Aly898520, Aly909007, Aly912555	AEGTA00855, AEGTA01822, AEGTA02064, AEGTA02289, AEGTA02400, AEGTA02723, AEGTA06373, AEGTA10869, AEGTA12085, AEGTA14384, AEGTA18791, AEGTA20358, AEGTA21796, AEGTA22930, AEGTA23155, AEGTA23733, AEGTA24784, AEGTA28442, AEGTA29092, AEGTA42547, Contig93559	AT1G16060.1, AT1G51190.1, AT1G72570.1, AT1G79700.2, AT2G41710.3, AT3G20840.1, AT3G54320.1, AT4G37750.1, AT5G10510.3, AT5G17430.1, AT5G57390.1, AT5G65510.1	evm_27.model.AmTr_v1.0_scaffold00019.292, evm_27.model.AmTr_v1.0_scaffold00019.64, evm_27.model.AmTr_v1.0_scaffold00022.332, evm_27.model.AmTr_v1.0_scaffold00024.229, evm_27.model.AmTr_v1.0_scaffold00029.172, evm_27.model.AmTr_v1.0_scaffold00065.42, evm_27.model.AmTr_v1.0_scaffold00066.6, evm_27.model.AmTr_v1.0_scaffold00101.2, evm_27.model.AmTr_v1.0_scaffold00159.24, evm_27.model.AmTr_v1.0_scaff…	Bradi1g07290.2, Bradi1g31337.1, Bradi1g51045.1, Bradi1g57560.1, Bradi1g64240.1, Bradi1g69208.1, Bradi1g69214.1, Bradi1g72890.2, Bradi2g18570.1, Bradi2g26987.1, Bradi2g48130.2, Bradi2g53070.2, Bradi2g57747.2, Bradi3g15880.1, Bradi3g36820.2, Bradi3g48697.1, Bradi3g59300.1, Bradi4g30617.1, Bradi4g43877.1, Bradi5g14960.1, Bradi5g24360.2	F511_00049, F511_01143, F511_01316, F511_07332, F511_07568, F511_07719, F511_08185, F511_14554, F511_16461, F511_16789, F511_22532, F511_24712, F511_34863, F511_46032	BnaA01g00290D, BnaA01g36720D, BnaA02g00560D, BnaA02g03590D, BnaA02g08130D, BnaA02g16050D, BnaA03g02990D, BnaA03g19580D, BnaA05g02350D, BnaA05g15470D, BnaA05g20050D, BnaA06g10760D, BnaA06g24400D, BnaA07g16350D, BnaA07g35130D, BnaA08g15790D, BnaA09g34250D, BnaA10g17290D, BnaA10g21750D, BnaA10g29740D, BnaAnng40110D	BnaC01g01290D, BnaC02g00280D, BnaC02g11520D, BnaC02g21480D, BnaC02g44180D, BnaC03g23470D, BnaC03g31040D, BnaC03g48820D, BnaC03g61270D, BnaC04g02040D, BnaC05g12270D, BnaC05g27100D, BnaC05g31430D, BnaC06g40040D, BnaC06g40770D, BnaC07g46770D, BnaC08g25150D, BnaC09g40490D, BnaC09g40510D, BnaC09g46030D, BnaC09g46040D, BnaCnng60480D, BnaCnng72090D, BnaCnng73930D	Bol005816, Bol006941, Bol008611, Bol009080, Bol009243, Bol014226, Bol018594, Bol018822, Bol019537, Bol019803, Bol020539, Bol021341, Bol024662, Bol025192, Bol028892, Bol032727, Bol034866, Bol038193, Bol038440, Bol038557, Bol043651	Bra000237, Bra003178, Bra004641, Bra006065, Bra007066, Bra008040, Bra009026, Bra010610, Bra011782, Bra013978, Bra017852, Bra018899, Bra020444, Bra023617, Bra023921, Bra024394, Bra026082, Bra028584, Bra030451, Bra031234, Bra035137	Bv1_014630_qaoe, Bv3_058330_wnda, Bv4_072290_pyiq, Bv4_074790_jcpm, Bv4_096070_gpem, Bv6_128480_kgcj, Bv6_133850_kaqk, Bv7_170060_euhj, Bv8_191760_rhxh, Bv8_198510_ekky, Bv8_198530_exqd	CA00g72950, CA00g74800, CA02g04020, CA02g24800, CA03g07810, CA03g30360, CA05g13150, CA06g13560, CA08g09860, CA09g18590, CA11g10400, CA12g02850, CA12g04370	Ca_00438, Ca_04861, Ca_05886, Ca_06958, Ca_09475, Ca_14831, Ca_16853, Ca_16856, Ca_18563, Ca_19128, Ca_19749, Ca_20409, Ca_20424, Ca_20832, Ca_21521, Ca_21788, Ca_22661, Ca_24658	Ca_01610, Ca_02245, Ca_02657, Ca_03239, Ca_03306, Ca_06099, Ca_07237, Ca_09214, Ca_09365, Ca_10533, Ca_12328, Ca_12400, Ca_15711, Ca_17532, Ca_18894, Ca_20689, Ca_24293	Csa01g023920, Csa02g026560, Csa02g061860, Csa02g074260, Csa03g019870, Csa03g058080, Csa04g015970, Csa04g040400, Csa04g056170, Csa05g009930, Csa06g028810, Csa06g047660, Csa07g039690, Csa07g058830, Csa08g009620, Csa08g054010, Csa09g064030, Csa09g077150, Csa09g093970, Csa10g003350, Csa11g003790, Csa11g090950, Csa11g102540, Csa12g003630, Csa13g012280, Csa13g020200, Csa14g020190, Csa14g059520, Csa1552…	g10367, g11363, g13476, g14129, g15730, g16831, g22219, g5364, g8248, g9832	Capang00g001483, Capang01g000949, Capang01g003756, Capang02g002660, Capang03g000513, Capang04g000688, Capang05g001408, Capang06g001038, Capang06g001436, Capang09g000106, Capang11g000981, Capang12g002162, Capang12g002364	Capana00g000076, Capana00g000853, Capana01g001106, Capana02g000258, Capana02g000259, Capana02g002936, Capana03g000560, Capana04g000712, Capana05g001729, Capana06g001094, Capana06g001510, Capana08g001182, Capana08g001183, Capana09g000106, Capana12g002507, Capana12g002726	C.cajan_03656, C.cajan_04959, C.cajan_07042, C.cajan_08226, C.cajan_09327, C.cajan_09461, C.cajan_10099, C.cajan_12156, C.cajan_12264, C.cajan_17750, C.cajan_18251, C.cajan_24446, C.cajan_24858, C.cajan_26002, C.cajan_26259, C.cajan_30789, C.cajan_32131, C.cajan_34451, C.cajan_34779, C.cajan_43398, C.cajan_46614	Ciclev10003896m, Ciclev10005012m, Ciclev10006666m, Ciclev10007849m, Ciclev10010237m, Ciclev10013824m, Ciclev10013851m, Ciclev10014809m, Ciclev10025111m, Ciclev10025181m, Ciclev10025339m, Ciclev10025985m, Ciclev10033673m	Ccrd_000943, Ccrd_003154, Ccrd_005232, Ccrd_005918, Ccrd_006664, Ccrd_007159, Ccrd_007815, Ccrd_009840, Ccrd_012492, Ccrd_012972, Ccrd_013145, Ccrd_014140, Ccrd_014909, Ccrd_015568, Ccrd_018564, Ccrd_018976, Ccrd_020320, Ccrd_023859, Ccrd_025026, Ccrd_025672	Cagra.0562s0024.1, Cagra.0914s0005.1, Cagra.0917s0035.1, Cagra.1013s0042.1, Cagra.10399s0013.1, Cagra.1085s0008.1, Cagra.1725s0044.1, Cagra.2093s0009.1, Cagra.2238s0017.1, Cagra.2848s0022.1, Cagra.4290s0005.1, Cagra.6170s0013.1	Cla000929, Cla002922, Cla004538, Cla008534, Cla009964, Cla012580, Cla014051, Cla015308, Cla017025, Cla018759, Cla018834, Cla020457, Cla021880, Cla021881, Cla022648	MELO3C007657, MELO3C008602, MELO3C009804, MELO3C009889, MELO3C010195, MELO3C010784, MELO3C012313, MELO3C012314, MELO3C014609, MELO3C016413, MELO3C016840, MELO3C017457, MELO3C019787, MELO3C023484, MELO3C025807, MELO3C027183	Cc00_g13130 AP2-like ethylene-responsive transcription factor PLT2, Cc04_g01350 Putative AP2-like ethylene-responsive transcription factor AIL1, Cc04_g05340 AP2-like ethylene-responsive transcription factor At1g16060, Cc05_g03520 Hypothetical protein, Cc06_g13190 AP2-like ethylene-responsive transcription factor AIL5, Cc06_g14450 AP2-like ethylene-responsive transcription factor At1g16060, Cc07_g…	evm.TU.contig_28586.3, evm.model.supercontig_129.70, evm.model.supercontig_14.38, evm.model.supercontig_160.33, evm.model.supercontig_199.10, evm.model.supercontig_224.4, evm.model.supercontig_233.1, evm.model.supercontig_25.116, evm.model.supercontig_54.28, evm.model.supercontig_55.15, evm.model.supercontig_7.129, evm.model.supercontig_7.130, evm.model.supercontig_84.82, evm.model.supercontig_85…	Cre02.g100100.t1.1, Cre10.g441300.t1.1, Cre16.g667900.t1.1	Carubv10000560m, Carubv10002745m, Carubv10004485m, Carubv10010918m, Carubv10012248m, Carubv10015558m, Carubv10018845m, Carubv10020688m, Carubv10021893m, Carubv10023272m, Carubv10026181m, Carubv10026295m	Cucsa.005540.1, Cucsa.065430.1, Cucsa.092550.1, Cucsa.103400.1, Cucsa.106090.1, Cucsa.170790.1, Cucsa.192220.1, Cucsa.260270.1, Cucsa.277740.1, Cucsa.282940.1, Cucsa.338170.1, Cucsa.353040.1, Cucsa.395410.1	orange1.1g005737m, orange1.1g010039m, orange1.1g014204m, orange1.1g018292m, orange1.1g018923m, orange1.1g018990m, orange1.1g033238m, orange1.1g036423m, orange1.1g038243m, orange1.1g039596m, orange1.1g041657m, orange1.1g042319m, orange1.1g043551m, orange1.1g044828m	Csu13648, Csu15728, Csu56831, Csu59006, Csu64766, Csu64835	IGS.gm_24_00045, e_gw1.11.245.1, fgenesh3_pg.C_scaffold_17000096, gw1.3.461.1	DCAR_002147, DCAR_003445, DCAR_007644, DCAR_008229, DCAR_009065, DCAR_010799, DCAR_011157, DCAR_012824, DCAR_014799, DCAR_016319, DCAR_017924, DCAR_017975, DCAR_019345, DCAR_020067, DCAR_020068, DCAR_020759, DCAR_023899, DCAR_025537, DCAR_028264, DCAR_031571	Dca19668.1, Dca19668.2, Dca19668.3, Dca20778.1, Dca24904.1, Dca28099.1, Dca29759.1, Dca3403.1, Dca44633.1, Dca53621.1	Dca001003, Dca001184, Dca001655, Dca002728, Dca004822, Dca009297, Dca011226, Dca012144, Dca013694, Dca014293, Dca015259, Dca015261, Dca017848, Dca017849, Dca019920, Dca022968, Dca023262, Dca024232, Dca028435, Dca028518	Dendrobium_GLEAN_10007836, Dendrobium_GLEAN_10013101, Dendrobium_GLEAN_10021331, Dendrobium_GLEAN_10022090, Dendrobium_GLEAN_10038627, Dendrobium_GLEAN_10039738, Dendrobium_GLEAN_10042476, Dendrobium_GLEAN_10068126, Dendrobium_GLEAN_10069286, Dendrobium_GLEAN_10076486, Dendrobium_GLEAN_10081313, Dendrobium_GLEAN_10086075, Dendrobium_GLEAN_10086077, Dendrobium_GLEAN_10089782, Dendrobium_GLEAN_1008…	Eucgr.A02341.1, Eucgr.B01460.1, Eucgr.B03412.1, Eucgr.C00238.1, Eucgr.C02333.1, Eucgr.C02520.1, Eucgr.F00098.1, Eucgr.F02223.1, Eucgr.F03987.1, Eucgr.F04421.1, Eucgr.G02636.1, Eucgr.H02335.1, Eucgr.I00564.1, Eucgr.I01921.1, Eucgr.J00316.1, Eucgr.J00792.1, Eucgr.J02131.1	p5_sc00003.V1.gene1603, p5_sc00003.V1.gene1604, p5_sc00005.V1.gene904, p5_sc00006.V1.gene373, p5_sc00007.V1.gene904, p5_sc00011.V1.gene667, p5_sc00015.V1.gene898, p5_sc00018.V1.gene628, p5_sc00020.V1.gene320, p5_sc00020.V1.gene321, p5_sc00022.V1.gene596, p5_sc00022.V1.gene597, p5_sc00028.V1.gene173, p5_sc00029.V1.gene665, p5_sc00030.V1.gene402, p5_sc00033.V1.gene675, p5_sc00034.V1.gene562, p5_sc0…	Ts1g14390, Ts1g38940, Ts1g40160, Ts2g34130, Ts3g19670, Ts4g27310, Ts5g08620, Ts5g30190, Ts5g37160, Ts6g21480, Ts6g29550, Ts6g35990, Ts6g36000, Ts7g36990	Fes_sc0000011.1.g000132.aua.1, Fes_sc0000254.1.g000013.aua.1, Fes_sc0003202.1.g000005.aua.1, Fes_sc0004615.1.g000006.aua.1, Fes_sc0007903.1.g000005.aua.1, Fes_sc0008126.1.g000005.aua.1, Fes_sc0008524.1.g000005.aua.1, Fes_sc0010292.1.g000010.aua.1, Fes_sc0021516.1.g000002.aua.1, Fes_sc0032540.1.g000001.aua.1, Fes_sc0063203.1.g000001.aua.1, Fes_sc0107161.1.g000001.aua.1, Fes_sc0107984.1.g000001.aua…	mrna00377.1-v1.0-hybrid, mrna00920.1-v1.0-hybrid, mrna01262.1-v1.0-hybrid, mrna02470.1-v1.0-hybrid, mrna02623.1-v1.0-hybrid, mrna05644.1-v1.0-hybrid, mrna07424.1-v1.0-hybrid, mrna15913.1-v1.0-hybrid, mrna16919.1-v1.0-hybrid, mrna20607.1-v1.0-hybrid, mrna20828.1-v1.0-hybrid, mrna21524.1-v1.0-hybrid, mrna27659.1-v1.0-hybrid	Cotton_A_01831_BGI-A2_v1.0, Cotton_A_05798_BGI-A2_v1.0, Cotton_A_06040_BGI-A2_v1.0, Cotton_A_06134_BGI-A2_v1.0, Cotton_A_06439_BGI-A2_v1.0, Cotton_A_06651_BGI-A2_v1.0, Cotton_A_06652_BGI-A2_v1.0, Cotton_A_07795_BGI-A2_v1.0, Cotton_A_16267_BGI-A2_v1.0, Cotton_A_17105_BGI-A2_v1.0, Cotton_A_19437_BGI-A2_v1.0, Cotton_A_20522_BGI-A2_v1.0, Cotton_A_23598_BGI-A2_v1.0, Cotton_A_24703_BGI-A2_v1.0, Cotton_…
OG0000098	AALP_AA1G290400, AALP_AA2G034000, AALP_AA2G231900, AALP_AA3G013500, AALP_AA3G088900, AALP_AA3G194800, AALP_AA3G195000, AALP_AA4G129300, AALP_AA4G129400, AALP_AA5G083800, AALP_AA5G292700, AALP_AA6G275800, AALP_AA7G159500, AALP_AA7G162000, AALP_AA8G078500, AALP_AA8G078600, AALP_AA8G409500	AA_scaffold1582_gene3491, AA_scaffold229_gene6026, AA_scaffold3409_gene9277, AA_scaffold3409_gene9279, AA_scaffold3409_gene9280, AA_scaffold3953_gene11286, AA_scaffold4887_gene14001, AA_scaffold5279_gene15888, AA_scaffold5424_gene16329, AA_scaffold5530_gene16762, AA_scaffold5642_gene16998, AA_scaffold5921_gene18968	Achn006521, Achn026201, Achn026211, Achn103551, Achn112731, Achn131531, Achn135031, Achn135041, Achn139201, Achn153661, Achn153671, Achn203911, Achn203921, Achn232331, Achn233521, Achn244481, Achn261161, Achn261171, Achn261181, Achn261191, Achn261201, Achn280941, Achn292991, Achn308131, Achn345281	Aco001292.1, Aco001293.1, Aco007040.1, Aco007350.1, Aco007351.1, Aco009259.1, Aco009574.1, Aco010329.1, Aco011570.1, Aco011849.1, Aco012083.1, Aco013994.1, Aco013996.1, Aco020449.1, Aco020457.1, Aco021295.1	Aradu.0VF1H, Aradu.44KEY, Aradu.8A22P, Aradu.A230C, Aradu.D2UEN, Aradu.DP0S5, Aradu.FT95Y, Aradu.ML6KB, Aradu.QDB5N, Aradu.R1SGR, Aradu.RY6HH, Aradu.VZ8XR, Aradu.XE6VM, Aradu.ZTB0Y	AHYPO_003087-RA, AHYPO_004170-RA, AHYPO_006686-RA, AHYPO_012124-RA, AHYPO_012125-RA, AHYPO_012735-RA, AHYPO_016639-RA, AHYPO_016640-RA, AHYPO_016641-RA, AHYPO_016642-RA, AHYPO_020355-RA, AHYPO_020356-RA, AHYPO_021497-RA, AHYPO_021718-RA, AHYPO_022393-RA	Araip.233C9, Araip.37MF3, Araip.4M5TN, Araip.5160D, Araip.98KTC, Araip.9X8M2, Araip.BI1QT, Araip.CR8WS, Araip.E1EX9, Araip.IPE7X, Araip.KJ84C, Araip.Q22YR, Araip.R261D, Araip.R511F, Araip.S0JW5, Araip.S2PM4, Araip.T1BG2, Araip.TWJ7B, Araip.WX47X, Araip.Z7SA4	Aly320208, Aly321290, Aly323748, Aly343953, Aly348300, Aly471242, Aly475213, Aly477440, Aly478140, Aly479190, Aly482550, Aly485559, Aly486857, Aly489176, Aly491673, Aly491690, Aly866592, Aly867082, Aly906556, Aly908774, Aly910331	AEGTA00863, AEGTA01254, AEGTA02549, AEGTA02550, AEGTA03476, AEGTA03477, AEGTA05804, AEGTA07879, AEGTA07880, AEGTA09539, AEGTA10395, AEGTA10396, AEGTA10397, AEGTA10912, AEGTA11292, AEGTA11833, AEGTA14361, AEGTA14605, AEGTA15492, AEGTA15515, AEGTA16054, AEGTA16432, AEGTA16856, AEGTA17218, AEGTA17242, AEGTA17306, AEGTA18029, AEGTA19320, AEGTA20737, AEGTA21244, AEGTA23102, AEGTA24388, AEGTA26085, AEG…	AT1G11080.2, AT1G61130.1, AT2G05850.1, AT2G24000.1, AT2G24010.1, AT2G35770.1, AT2G35780.1, AT3G02110.1, AT3G07990.1, AT3G17180.1, AT3G52000.1, AT3G52010.1, AT3G52020.1, AT3G56540.1, AT3G63470.1, AT4G15100.1, AT4G30610.1, AT4G30810.1, AT5G08260.1, AT5G23210.1	evm_27.model.AmTr_v1.0_scaffold00003.317, evm_27.model.AmTr_v1.0_scaffold00003.71, evm_27.model.AmTr_v1.0_scaffold00019.23, evm_27.model.AmTr_v1.0_scaffold00019.31, evm_27.model.AmTr_v1.0_scaffold00029.61, evm_27.model.AmTr_v1.0_scaffold00029.63, evm_27.model.AmTr_v1.0_scaffold00029.64, evm_27.model.AmTr_v1.0_scaffold00034.48, evm_27.model.AmTr_v1.0_scaffold00038.21, evm_27.model.AmTr_v1.0_scaffo…	Bradi1g06636.1, Bradi1g11567.1, Bradi1g14080.2, Bradi1g18851.1, Bradi1g19170.2, Bradi1g19176.1, Bradi1g19230.1, Bradi1g29471.1, Bradi1g35860.1, Bradi1g47090.1, Bradi1g60910.1, Bradi1g60920.1, Bradi1g71720.1, Bradi2g00240.1, Bradi2g00256.1, Bradi2g00262.1, Bradi2g12450.1, Bradi2g12460.2, Bradi2g34850.5, Bradi2g35197.1, Bradi2g54150.1, Bradi3g32247.1, Bradi3g32259.1, Bradi3g49590.1, Bradi3g54000.1,…	F511_01243, F511_21368, F511_24860, F511_25007, F511_29886, F511_36856, F511_39390, F511_40505	BnaA01g06320D, BnaA01g06330D, BnaA01g27270D, BnaA01g33210D, BnaA01g36020D, BnaA02g32960D, BnaA03g02410D, BnaA03g50360D, BnaA03g51050D, BnaA04g20780D, BnaA04g20790D, BnaA05g29730D, BnaA05g34180D, BnaA06g06810D, BnaA07g23920D, BnaA08g12880D, BnaA08g25470D, BnaA09g41720D, BnaA09g41730D, BnaA10g23100D, BnaA10g23110D, BnaAnng31760D, BnaAnng31780D	BnaC01g07570D, BnaC01g07580D, BnaC01g29060D, BnaC01g34750D, BnaC01g34760D, BnaC02g41710D, BnaC03g03430D, BnaC03g77560D, BnaC04g44750D, BnaC05g08470D, BnaC05g44060D, BnaC05g48510D, BnaC06g24780D, BnaC07g32620D, BnaC07g42780D, BnaC07g42920D, BnaC08g14700D, BnaC08g34310D, BnaC08g34320D, BnaC09g47650D, BnaC09g47660D, BnaC09g47670D, BnaCnng47980D, BnaCnng57600D	Bol002184, Bol005005, Bol007357, Bol008822, Bol009296, Bol011236, Bol012983, Bol017396, Bol018052, Bol018053, Bol020636, Bol022014, Bol025836, Bol033677, Bol033690, Bol036674, Bol037776, Bol037777, Bol043805, Bol043806, Bol044703	Bra003961, Bra005979, Bra009333, Bra010272, Bra011223, Bra011224, Bra012826, Bra017293, Bra017294, Bra019883, Bra021230, Bra024042, Bra024059, Bra029363, Bra029691, Bra031453, Bra039155, Bra039223, Bra041072	Bv2_028900_ecwo, Bv2_036160_jdwe, Bv2_036170_xyat, Bv2_039660_pewg, Bv3_054780_jnai, Bv7_171640_akwm, Bv8_184080_grdn, Bv8_191680_fngc, Bv9_202910_qsjk, Bv9_202920_taet	CA00g63840, CA00g63850, CA00g87050, CA01g21180, CA01g21190, CA01g21210, CA01g21240, CA02g03330, CA02g27380, CA02g27390, CA03g11910, CA04g19180, CA07g01470, CA07g01870, CA08g17460, CA08g17470, CA08g17480, CA09g01750, CA12g21130	Ca_01132, Ca_06277, Ca_08814, Ca_10189, Ca_13569, Ca_16620, Ca_17363, Ca_21698, Ca_27622	Ca_03048, Ca_07564, Ca_08502, Ca_11101, Ca_13904, Ca_19241, Ca_19656, Ca_21097, Ca_24922, Ca_25559	Csa00430s050, Csa01g001610, Csa01g009060, Csa01g019860, Csa03g014700, Csa04g034280, Csa04g034290, Csa04g037810, Csa04g049210, Csa04g049220, Csa05g018330, Csa05g018370, Csa05g018380, Csa05g095860, Csa06149s010, Csa06g022910, Csa06g026220, Csa06g026230, Csa06g038350, Csa06g038360, Csa07g001120, Csa07g053940, Csa07g062290, Csa07g062300, Csa08g017570, Csa08g017580, Csa09g051360, Csa09g059030, Csa09g0…	g11150, g13620, g13621, g16054, g18155, g3321, g7244, g7245, g7246, g7276, g7729, g9769, g9770, g9772	Capang00g005160, Capang01g002347, Capang01g002349, Capang01g002353, Capang01g002354, Capang01g003082, Capang01g003250, Capang01g004953, Capang01g004954, Capang02g000252, Capang02g001775, Capang02g003029, Capang03g002813, Capang04g000473, Capang05g000143, Capang06g002616, Capang07g000179, Capang12g000152	Capana00g000979, Capana00g003657, Capana01g002692, Capana01g002694, Capana01g002695, Capana01g002696, Capana01g002697, Capana01g002698, Capana01g002699, Capana01g002700, Capana01g002704, Capana01g003734, Capana02g000305, Capana02g001991, Capana02g003284, Capana03g002919, Capana04g000512, Capana05g000144, Capana07g000176, Capana08g002409, Capana08g002410, Capana08g002411, Capana08g002412, Capana12…	C.cajan_00575, C.cajan_07196, C.cajan_14171, C.cajan_14358, C.cajan_17082, C.cajan_18807, C.cajan_20950, C.cajan_21398, C.cajan_21399, C.cajan_21410, C.cajan_22850, C.cajan_23821, C.cajan_25133, C.cajan_25134, C.cajan_26339, C.cajan_34913, C.cajan_34934, C.cajan_41618, C.cajan_46398, C.cajan_48369	Ciclev10000968m, Ciclev10003343m, Ciclev10008112m, Ciclev10008182m, Ciclev10011605m, Ciclev10015024m, Ciclev10015093m, Ciclev10018062m, Ciclev10027439m, Ciclev10028330m, Ciclev10030272m, Ciclev10031313m, Ciclev10031327m, Ciclev10031415m, Ciclev10031437m, Ciclev10031497m	Ccrd_000552, Ccrd_004344, Ccrd_004697, Ccrd_004698, Ccrd_005308, Ccrd_009847, Ccrd_009848, Ccrd_009951, Ccrd_011875, Ccrd_014984, Ccrd_016408, Ccrd_016682, Ccrd_019766, Ccrd_019875, Ccrd_019877, Ccrd_019878, Ccrd_020770, Ccrd_020937, Ccrd_025557	Cagra.0380s0054.1, Cagra.0380s0066.1, Cagra.0568s0007.1, Cagra.0664s0076.1, Cagra.0993s0089.1, Cagra.0993s0090.1, Cagra.1365s0031.1, Cagra.1850s0017.1, Cagra.2213s0004.1, Cagra.2991s0048.1, Cagra.3181s0009.1, Cagra.3181s0010.1, Cagra.3823s0010.1, Cagra.4348s0015.1, Cagra.4396s0023.1	Cla000374, Cla010783, Cla015203, Cla015209, Cla017301, Cla017302, Cla018739, Cla019474, Cla020029, Cla020575	MELO3C002572, MELO3C004117, MELO3C010215, MELO3C012440, MELO3C022641, MELO3C023586, MELO3C023591, MELO3C024012, MELO3C024014	Cc00_g04910 Putative serine carboxypeptidase-like 23, Cc00_g04950 Putative Serine carboxypeptidase II-3, Cc00_g12800 Serine carboxypeptidase-like 35, Cc00_g12810 Putative Serine carboxypeptidase-like 33, Cc00_g14040 Serine carboxypeptidase II-3, Cc00_g14050 Serine carboxypeptidase II-3, Cc00_g14060 Putative uncharacterized protein, Cc00_g18570 Serine carboxypeptidase-like 35, Cc00_g25610 Putative…	evm.TU.contig_28125.1, evm.model.supercontig_0.129, evm.model.supercontig_0.131, evm.model.supercontig_0.132, evm.model.supercontig_0.133, evm.model.supercontig_103.103, evm.model.supercontig_125.52, evm.model.supercontig_125.53, evm.model.supercontig_14.175, evm.model.supercontig_199.21, evm.model.supercontig_27.84, evm.model.supercontig_27.85, evm.model.supercontig_46.166, evm.model.supercontig…	Cre09.g414800.t2.1	Carubv10000790m, Carubv10000841m, Carubv10006611m, Carubv10007268m, Carubv10007783m, Carubv10008980m, Carubv10013596m, Carubv10013616m, Carubv10013654m, Carubv10018754m, Carubv10021903m, Carubv10021926m, Carubv10023155m, Carubv10023157m, Carubv10023198m, Carubv10025540m	Cucsa.090020.1, Cucsa.093430.1, Cucsa.126440.1, Cucsa.128210.1, Cucsa.128260.1, Cucsa.192690.1, Cucsa.192700.1, Cucsa.308250.1, Cucsa.397780.1	orange1.1g011108m, orange1.1g011426m, orange1.1g011469m, orange1.1g011738m, orange1.1g011965m, orange1.1g012068m, orange1.1g012819m, orange1.1g015244m, orange1.1g016137m, orange1.1g029289m, orange1.1g037680m, orange1.1g039871m, orange1.1g041087m, orange1.1g041833m, orange1.1g042005m, orange1.1g042060m, orange1.1g042137m, orange1.1g044068m	Csu15381	e_gw1.8.210.1, e_gw1.8.212.1	DCAR_003228, DCAR_003618, DCAR_003619, DCAR_008054, DCAR_011040, DCAR_017913, DCAR_019122, DCAR_020089, DCAR_022043, DCAR_022044, DCAR_022049, DCAR_022054, DCAR_022055, DCAR_023375, DCAR_023461, DCAR_026895, DCAR_028118, DCAR_029025	Dca11671.1, Dca19795.1, Dca19865.1, Dca22793.1, Dca24350.1, Dca25656.1, Dca2717.1, Dca30942.1, Dca31279.1, Dca31963.1, Dca38773.1, Dca38774.1, Dca45568.1, Dca49723.1, Dca50646.1, Dca51705.1, Dca51706.1, Dca55298.1, Dca56111.1, Dca57285.1, Dca5950.1	Dca001178, Dca001527, Dca002888, Dca005944, Dca009735, Dca015209, Dca017499, Dca019177, Dca019968, Dca022855, Dca022856, Dca022860, Dca022946	Dendrobium_GLEAN_10008188, Dendrobium_GLEAN_10013614, Dendrobium_GLEAN_10013616, Dendrobium_GLEAN_10029083, Dendrobium_GLEAN_10038674, Dendrobium_GLEAN_10042883, Dendrobium_GLEAN_10044285, Dendrobium_GLEAN_10054491, Dendrobium_GLEAN_10080016, Dendrobium_GLEAN_10088586, Dendrobium_GLEAN_10089633, Dendrobium_GLEAN_10103976, Dendrobium_GLEAN_10138041	Eucgr.A02493.1, Eucgr.C00253.1, Eucgr.C00333.1, Eucgr.C01655.1, Eucgr.C02514.1, Eucgr.D00674.1, Eucgr.D00682.1, Eucgr.F00022.1, Eucgr.G02578.1, Eucgr.G02816.1, Eucgr.G02817.1, Eucgr.G03286.1, Eucgr.G03287.1, Eucgr.G03290.1, Eucgr.G03291.1, Eucgr.G03292.1, Eucgr.G03295.1, Eucgr.G03296.1, Eucgr.G03299.1, Eucgr.G03332.1, Eucgr.H04077.1, Eucgr.H04078.1, Eucgr.H04079.1, Eucgr.J00874.1, Eucgr.J01381.1,…	p5_sc00001.V1.gene3363, p5_sc00001.V1.gene3364, p5_sc00009.V1.gene343, p5_sc00025.V1.gene498, p5_sc00032.V1.gene10, p5_sc00032.V1.gene8, p5_sc00033.V1.gene39, p5_sc00044.V1.gene86, p5_sc00044.V1.gene88, p5_sc00056.V1.gene148, p5_sc00074.V1.gene153, p5_sc00088.V1.gene248, p5_sc00088.V1.gene251, p5_sc00103.V1.gene192, p5_sc00121.V1.gene184, p5_sc00221.V1.gene147, p5_sc00294.V1.gene106, p5_sc00294.V…	Ts1g09670, Ts2g04410, Ts2g04430, Ts2g29060, Ts3g01070, Ts3g06870, Ts4g03940, Ts4g20970, Ts4g20980, Ts5g00090, Ts5g06190, Ts6g15680, Ts6g37960, Ts7g09660, Ts7g29780, Ts7g29940	Fes_sc0000199.1.g000002.aua.1, Fes_sc0003600.1.g000005.aua.1, Fes_sc0003600.1.g000006.aua.1, Fes_sc0003738.1.g000005.aua.1, Fes_sc0004666.1.g000002.aua.1, Fes_sc0006001.1.g000003.aua.1, Fes_sc0006605.1.g000001.aua.1, Fes_sc0006605.1.g000002.auf.1, Fes_sc0008038.1.g000001.aua.1, Fes_sc0028517.1.g000001.aua.1, Fes_sc0038653.1.g000001.aua.1, Fes_sc0056977.1.g000001.aua.1, Fes_sc0077475.1.g000001.aua…	mrna00567.1-v1.0-hybrid, mrna00570.1-v1.0-hybrid, mrna04280.1-v1.0-hybrid, mrna09048.1-v1.0-hybrid, mrna09049.1-v1.0-hybrid, mrna09050.1-v1.0-hybrid, mrna10094.1-v1.0-hybrid, mrna10122.1-v1.0-hybrid, mrna12002.1-v1.0-hybrid, mrna23200.1-v1.0-hybrid, mrna23201.1-v1.0-hybrid, mrna30440.1-v1.0-hybrid, mrna30443.1-v1.0-hybrid	Cotton_A_00895_BGI-A2_v1.0, Cotton_A_03873_BGI-A2_v1.0, Cotton_A_07253_BGI-A2_v1.0, Cotton_A_08622_BGI-A2_v1.0, Cotton_A_11062_BGI-A2_v1.0, Cotton_A_13331_BGI-A2_v1.0, Cotton_A_13332_BGI-A2_v1.0, Cotton_A_13334_BGI-A2_v1.0, Cotton_A_16526_BGI-A2_v1.0, Cotton_A_16527_BGI-A2_v1.0, Cotton_A_18285_BGI-A2_v1.0, Cotton_A_20262_BGI-A2_v1.0, Cotton_A_28712_BGI-A2_v1.0, Cotton_A_32188_BGI-A2_v1.0, Cotton_…
OG0000101	AALP_AA1G170800, AALP_AA1G170900, AALP_AA2G082300, AALP_AA2G082500, AALP_AA2G142400, AALP_AA2G142500, AALP_AA2G173600, AALP_AA3G271100, AALP_AA3G271200, AALP_AA3G271600, AALP_AA4G017500, AALP_AA4G108600, AALP_AA5G099800, AALP_AA7G153400, AALP_AA7G153500, AALP_AA8G302100, AALP_AAs46356U000100, AALP_AAs50547U000100, AALP_AAs59738U000100, AALP_AAs70657U000100	AA_C166131_gene474, AA_C175403_gene769, AA_C180339_gene935, AA_scaffold2513_gene6859, AA_scaffold2581_gene7189, AA_scaffold2757_gene7777, AA_scaffold2885_gene8148, AA_scaffold3248_gene8786, AA_scaffold3248_gene8795, AA_scaffold4006_gene11414, AA_scaffold4267_gene12122, AA_scaffold4267_gene12123, AA_scaffold4581_gene13334, AA_scaffold5702_gene17778, AA_scaffold6257_gene20148	Achn042191, Achn047421, Achn113801, Achn139421, Achn163621, Achn163651, Achn193021, Achn193031, Achn315241, Achn315251, Achn339401, Achn339421, Achn373721, Achn373731, Achn373741, Achn382871	Aco009002.1, Aco012667.1, Aco012668.1, Aco012669.1, Aco021840.1, Aco024411.1, Aco028659.1	Aradu.1IC15, Aradu.2X54C, Aradu.5AX5T, Aradu.890KQ, Aradu.9I9RF, Aradu.BUG6E, Aradu.C6WK8, Aradu.DHS4B, Aradu.HA492, Aradu.J4KU5, Aradu.NF9KE, Aradu.X8BV5, Aradu.X9922, Aradu.XI4NY	AHYPO_001018-RA, AHYPO_001569-RA, AHYPO_001715-RA, AHYPO_004514-RA, AHYPO_008218-RA, AHYPO_008317-RA, AHYPO_008318-RA, AHYPO_011827-RA, AHYPO_013545-RA, AHYPO_015801-RA, AHYPO_016059-RA, AHYPO_017030-RA	Araip.027N6, Araip.2JU3R, Araip.36K0P, Araip.38N9T, Araip.3NV18, Araip.5J2NZ, Araip.68648, Araip.89YCF, Araip.8J99R, Araip.B0EU0, Araip.B66GQ, Araip.BX6W9, Araip.DHP9D, Araip.DV2MX, Araip.EUB5W, Araip.F2CTN, Araip.FPH0D, Araip.G23J4, Araip.G4RLM, Araip.GX38M, Araip.HCZ4N, Araip.HI4H2, Araip.J7VEI, Araip.KA3T9, Araip.KY5AZ, Araip.M1A5L, Araip.QXV73, Araip.R0RXM, Araip.REK67, Araip.RHF6P, Araip.S48…	Aly319239, Aly328320, Aly342751, Aly342752, Aly471706, Aly471708, Aly471709, Aly475774, Aly476510, Aly479864, Aly479865, Aly480060, Aly480065, Aly482381, Aly876209, Aly877204, Aly877206, Aly894271, Aly894378, Aly894949, Aly899209, Aly918292, Aly920393	AEGTA01971, AEGTA05216, AEGTA05217, AEGTA06284, AEGTA06661, AEGTA06662, AEGTA10247, AEGTA10784, AEGTA10823, AEGTA11115, AEGTA11228, AEGTA11266, AEGTA11414, AEGTA11511, AEGTA11749, AEGTA11780, AEGTA13393, AEGTA13877, AEGTA14421, AEGTA14590, AEGTA15883, AEGTA16369, AEGTA16880, AEGTA18134, AEGTA19707, AEGTA20156, AEGTA26448, AEGTA26530, AEGTA27514, AEGTA27862, AEGTA30988, AEGTA31368, AEGTA33221, AEG…	AT1G15150.1, AT1G15160.1, AT1G15170.1, AT1G15180.1, AT1G64820.1, AT1G66760.2, AT1G66780.1, AT1G71140.1, AT1G73700.1, AT2G04040.1, AT2G04050.1, AT2G04066.1, AT2G04070.1, AT2G04080.1, AT2G04090.1, AT2G04100.1, AT2G34360.1, AT3G23550.1, AT3G23560.1, AT5G52450.1	evm_27.model.AmTr_v1.0_scaffold00006.33, evm_27.model.AmTr_v1.0_scaffold00006.44, evm_27.model.AmTr_v1.0_scaffold00006.46, evm_27.model.AmTr_v1.0_scaffold00006.48, evm_27.model.AmTr_v1.0_scaffold00006.49, evm_27.model.AmTr_v1.0_scaffold00006.50, evm_27.model.AmTr_v1.0_scaffold00006.53, evm_27.model.AmTr_v1.0_scaffold00016.159, evm_27.model.AmTr_v1.0_scaffold00032.251, evm_27.model.AmTr_v1.0_scaff…	Bradi1g26800.2, Bradi1g26810.1, Bradi1g34660.2, Bradi1g42390.1, Bradi1g42403.1, Bradi1g42410.1, Bradi1g59200.1, Bradi1g66270.1, Bradi2g12080.1, Bradi2g16223.1, Bradi2g16887.2, Bradi2g17260.1, Bradi2g46750.1, Bradi3g11205.1, Bradi3g22880.2, Bradi4g07601.1, Bradi4g39390.2, Bradi5g07146.1, Bradi5g07152.1, Bradi5g07160.1	F511_00149, F511_05074, F511_10627, F511_38445	BnaA01g23770D, BnaA01g23790D, BnaA01g34310D, BnaA02g10860D, BnaA03g15810D, BnaA03g51020D, BnaA03g57880D, BnaA05g09500D, BnaA06g09840D, BnaA06g19930D, BnaA07g04760D, BnaA07g06090D, BnaA07g22550D, BnaA07g23640D, BnaA07g26010D, BnaA07g26020D, BnaA07g26030D, BnaA07g26040D, BnaA07g29150D, BnaA07g39000D, BnaA08g03910D, BnaA08g31300D, BnaA09g21910D, BnaA09g44870D, BnaA10g07430D, BnaAnng13490D, BnaAnng25…	BnaC01g30600D, BnaC01g30620D, BnaC02g15080D, BnaC02g20590D, BnaC02g46480D, BnaC03g18950D, BnaC03g44480D, BnaC03g54220D, BnaC04g10860D, BnaC05g11460D, BnaC06g23470D, BnaC06g27730D, BnaC06g27740D, BnaC06g27750D, BnaC06g32260D, BnaC06g34500D, BnaC06g34520D, BnaC07g44890D, BnaC07g47890D, BnaC07g47900D, BnaC07g51050D, BnaC08g16520D, BnaC08g37580D, BnaC08g39000D, BnaC08g46710D, BnaC09g24150D, BnaCnng17…	Bol002346, Bol003928, Bol003929, Bol003930, Bol004785, Bol006786, Bol007455, Bol009761, Bol015645, Bol016155, Bol024221, Bol026242, Bol027342, Bol028158, Bol028159, Bol028729, Bol028730, Bol029236, Bol031552, Bol034958, Bol034959, Bol035604, Bol036975, Bol038111, Bol039993, Bol042498, Bol045249	Bra003832, Bra003935, Bra004187, Bra004188, Bra005432, Bra007964, Bra007965, Bra013214, Bra014999, Bra015133, Bra015208, Bra015973, Bra016158, Bra016671, Bra017640, Bra022594, Bra022974, Bra023719, Bra023720, Bra026160, Bra026778, Bra028309, Bra028310, Bra030999, Bra035241, Bra040861	Bv4_082540_dkgr, Bv4_082550_cdzx, Bv4_082570_riot, Bv4_082590_titd, Bv5_112090_hzqc, Bv5_126260_ftue, Bv5_126270_czqi, Bv6_135690_ikya, Bv6_135700_gahd, Bv6_142980_tift, Bv6_142990_cmqk, Bv6_154760_nipz, Bv7_166070_adiu, Bv7_166080_kawe, Bv7_166100_gmtn	CA00g00560, CA01g28710, CA01g28720, CA01g34580, CA02g05010, CA02g06170, CA02g23830, CA02g23870, CA02g23880, CA02g26590, CA03g32970, CA04g08250, CA04g08260, CA05g03770, CA05g07990, CA05g12440, CA05g12450, CA05g12460, CA07g00340, CA07g00350, CA07g00360, CA10g01710, CA10g01720, CA10g01760, CA11g00100	Ca_00959, Ca_04998, Ca_08908, Ca_08909, Ca_10656, Ca_10657, Ca_10658, Ca_10675, Ca_10676, Ca_10677, Ca_15506, Ca_22420, Ca_22947	Ca_05556, Ca_05557, Ca_05558, Ca_06007, Ca_07667, Ca_07669, Ca_10374, Ca_12623, Ca_16838, Ca_16843, Ca_18184, Ca_18185, Ca_22521	Csa00543s010, Csa00543s020, Csa01g028110, Csa01g028120, Csa01g028130, Csa01g031500, Csa01g031510, Csa01g031520, Csa02g046530, Csa03g011640, Csa03g018950, Csa04g046630, Csa05g020900, Csa05g020910, Csa05g079470, Csa06g036800, Csa07g031920, Csa07g031940, Csa07g038050, Csa07g038060, Csa07g038070, Csa07g038080, Csa07g038090, Csa07g038100, Csa07g040940, Csa07g040950, Csa08876s010, Csa09g072050, Csa09g0…	g13326, g13327, g14891, g17547, g18519, g18521, g25771, g25798, g32582, g33712, g6619, g6620	Capang00g001427, Capang00g002868, Capang00g003049, Capang00g003080, Capang00g005045, Capang01g005351, Capang02g000897, Capang02g001202, Capang02g002557, Capang02g002561, Capang02g002928, Capang03g000350, Capang03g001165, Capang05g000885, Capang05g000964, Capang05g000965, Capang07g000026, Capang07g000027, Capang07g000028, Capang10g000076, Capang10g000077, Capang10g000105, Capang10g000106, Capang10…	Capana00g000532, Capana00g000533, Capana00g002741, Capana00g002897, Capana00g004326, Capana02g000588, Capana02g001370, Capana02g002829, Capana02g002835, Capana02g002836, Capana03g000390, Capana03g001217, Capana05g001133, Capana07g000036, Capana07g000037, Capana07g000038, Capana07g000039, Capana07g000040, Capana07g000042, Capana09g000951, Capana10g000081, Capana10g000082, Capana10g000109, Capana10…	C.cajan_07590, C.cajan_07591, C.cajan_11430, C.cajan_11431, C.cajan_11433, C.cajan_13845, C.cajan_13848, C.cajan_15512, C.cajan_15513, C.cajan_15515, C.cajan_15516, C.cajan_19066, C.cajan_19067, C.cajan_32074, C.cajan_46610	Ciclev10006741m, Ciclev10006745m, Ciclev10006804m, Ciclev10006816m, Ciclev10006819m, Ciclev10008114m, Ciclev10008140m, Ciclev10008146m, Ciclev10008387m, Ciclev10011623m, Ciclev10011988m, Ciclev10013438m, Ciclev10013604m, Ciclev10013864m, Ciclev10015022m, Ciclev10015035m, Ciclev10015241m, Ciclev10017433m, Ciclev10018114m, Ciclev10020096m, Ciclev10020602m	Ccrd_005537, Ccrd_009800, Ccrd_015368, Ccrd_016272, Ccrd_016273, Ccrd_017297, Ccrd_018925, Ccrd_019514	Cagra.0016s0001.1, Cagra.0147s0027.1, Cagra.0147s0028.1, Cagra.0147s0029.1, Cagra.0147s0030.1, Cagra.0147s0031.1, Cagra.0876s0002.1, Cagra.1183s0001.1, Cagra.1483s0001.1, Cagra.16219s0002.1, Cagra.1953s0006.1, Cagra.1953s0007.1, Cagra.2238s0104.1, Cagra.2342s0001.1, Cagra.2342s0002.1, Cagra.26706s0001.1, Cagra.5532s0001.1, Cagra.7352s0015.1, Cagra.7982s0001.1, Cagra.9148s0001.1	Cla004294, Cla012462, Cla012463, Cla018944, Cla018945, Cla018950, Cla018951, Cla019232, Cla020435, Cla022847, Cla022848, Cla022849, Cla022850, Cla023375	MELO3C004077, MELO3C004078, MELO3C012290, MELO3C012291, MELO3C016689, MELO3C017343, MELO3C017344, MELO3C017345, MELO3C019406, MELO3C022180, MELO3C026255	Cc04_g06710 Putative MATE efflux family protein DTX1, Cc05_g11890 MATE efflux family protein ALF5, Cc06_g13530 Putative MATE efflux family protein 6, Cc06_g13540 Putative MATE efflux family protein 8, Cc06_g14650 Putative MATE efflux family protein 7, Cc07_g06530 Putative MATE efflux family protein 5, Cc07_g08450 MATE efflux family protein 9, Cc07_g08460 MATE efflux family protein 5, Cc07_g08470 …	evm.model.supercontig_170.17, evm.model.supercontig_170.19, evm.model.supercontig_21.71, evm.model.supercontig_21.76, evm.model.supercontig_3.444, evm.model.supercontig_3.445, evm.model.supercontig_3.446, evm.model.supercontig_62.48, evm.model.supercontig_62.49, evm.model.supercontig_62.50, evm.model.supercontig_65.94, evm.model.supercontig_65.95, evm.model.supercontig_80.81, evm.model.superconti…	Cre01.g007901.t1.1, Cre01.g014150.t1.2, Cre01.g027764.t1.2, Cre03.g205850.t1.2, Cre10.g444900.t1.1, Cre12.g499700.t1.1, Cre12.g523250.t1.1, Cre14.g610750.t1.1, Cre14.g625350.t1.1	Carubv10007927m, Carubv10008971m, Carubv10011851m, Carubv10013508m, Carubv10013560m, Carubv10013581m, Carubv10015084m, Carubv10015181m, Carubv10015349m, Carubv10015718m, Carubv10016108m, Carubv10016383m, Carubv10020189m, Carubv10020206m, Carubv10020213m, Carubv10020223m, Carubv10020378m, Carubv10020514m, Carubv10021645m, Carubv10022179m, Carubv10022192m, Carubv10023107m, Carubv10026303m, Carubv10…	Cucsa.032530.1, Cucsa.089650.1, Cucsa.089660.1, Cucsa.111380.1, Cucsa.111390.1, Cucsa.111400.1, Cucsa.111410.1, Cucsa.123060.1, Cucsa.196420.1, Cucsa.196440.1, Cucsa.212670.1, Cucsa.237160.1, Cucsa.283150.1, Cucsa.283160.1, Cucsa.283170.1	orange1.1g010345m, orange1.1g010912m, orange1.1g011062m, orange1.1g011296m, orange1.1g011666m, orange1.1g011678m, orange1.1g012113m, orange1.1g015865m, orange1.1g035802m, orange1.1g035877m, orange1.1g036434m, orange1.1g037703m, orange1.1g038536m, orange1.1g040668m, orange1.1g044850m, orange1.1g045377m, orange1.1g045659m, orange1.1g047089m	Csu20364, Csu40375, Csu55602, Csu61075	IGS.gm_1_00396, IGS.gm_4_00408, IGS.gm_8_00153, IGS.gm_8_00154, e_gw1.2.125.1, e_gw1.20.47.1, estExt_Genewise1Plus.C_120585, estExt_fgenesh3_pg.C_170048, fgenesh3_pg.C_scaffold_20000103	DCAR_010718, DCAR_011378, DCAR_015163, DCAR_015165, DCAR_015166, DCAR_016028, DCAR_016029, DCAR_018788, DCAR_019656, DCAR_019658, DCAR_021077, DCAR_021078, DCAR_023621, DCAR_025893, DCAR_025894, DCAR_025895, DCAR_025896, DCAR_025898, DCAR_025899	Dca33050.1, Dca38640.1, Dca3919.1, Dca49471.1, Dca50236.1, Dca52906.1, Dca52909.1, Dca61471.1, Dca8122.1, Dca8711.1, Dca9213.1	Dca008199, Dca008200, Dca010332, Dca014009, Dca015989, Dca016241, Dca018834, Dca018836, Dca020786, Dca023085, Dca023086, Dca024693, Dca027364, Dca028650	Dendrobium_GLEAN_10012786, Dendrobium_GLEAN_10033449, Dendrobium_GLEAN_10033450, Dendrobium_GLEAN_10047964, Dendrobium_GLEAN_10047965, Dendrobium_GLEAN_10059199, Dendrobium_GLEAN_10068255, Dendrobium_GLEAN_10072911, Dendrobium_GLEAN_10073437, Dendrobium_GLEAN_10100385, Dendrobium_GLEAN_10100387, Dendrobium_GLEAN_10100388, Dendrobium_GLEAN_10100390, Dendrobium_GLEAN_10108728, Dendrobium_GLEAN_1013…	Eucgr.B02867.1, Eucgr.B02868.1, Eucgr.B02869.1, Eucgr.B02870.1, Eucgr.B02871.1, Eucgr.B02872.1, Eucgr.B02873.1, Eucgr.B02875.1, Eucgr.B02877.1, Eucgr.C02272.1, Eucgr.C02273.1, Eucgr.C02396.1, Eucgr.C02398.1, Eucgr.C02400.1, Eucgr.C02401.1, Eucgr.C02406.1, Eucgr.C02409.1, Eucgr.C02411.1, Eucgr.C02413.1, Eucgr.C02419.1, Eucgr.F01152.1, Eucgr.F01153.1, Eucgr.F01154.1, Eucgr.G02226.1, Eucgr.J01527.1,…	p5_sc00001.V1.gene2536, p5_sc00004.V1.gene960, p5_sc00061.V1.gene200, p5_sc02603.V1.gene3, p5_sc09539.V1.gene1	Ts-un0740-002, Ts1g13640, Ts3g22960, Ts3g25850, Ts3g25870, Ts3g26970, Ts4g19420, Ts5g23040, Ts5g23050, Ts5g23060, Ts5g23070, Ts5g23120, Ts6g15650	Fes_sc0000113.1.g000028.aua.1, Fes_sc0000130.1.g000002.aua.1, Fes_sc0000130.1.g000004.aua.1, Fes_sc0000470.1.g000004.aua.1, Fes_sc0000470.1.g000005.aua.1, Fes_sc0000683.1.g000003.aua.1, Fes_sc0000683.1.g000005.aua.1, Fes_sc0001055.1.g000010.aua.1, Fes_sc0002461.1.g000010.aua.1, Fes_sc0004082.1.g000003.aua.1, Fes_sc0004350.1.g000006.aua.1, Fes_sc0004350.1.g000009.aua.1, Fes_sc0004470.1.g000003.aua…	mrna00314.1-v1.0-hybrid, mrna03632.1-v1.0-hybrid, mrna03634.1-v1.0-hybrid, mrna03635.1-v1.0-hybrid, mrna03636.1-v1.0-hybrid, mrna03637.1-v1.0-hybrid, mrna09430.1-v1.0-hybrid, mrna11929.1-v1.0-hybrid, mrna12461.1-v1.0-hybrid, mrna12462.1-v1.0-hybrid, mrna16070.1-v1.0-hybrid, mrna17106.1-v1.0-hybrid, mrna17107.1-v1.0-hybrid, mrna24076.1-v1.0-hybrid, mrna29616.1-v1.0-hybrid, mrna34015.1-v1.0-hybrid	Cotton_A_01420_BGI-A2_v1.0, Cotton_A_02516_BGI-A2_v1.0, Cotton_A_06267_BGI-A2_v1.0, Cotton_A_07598_BGI-A2_v1.0, Cotton_A_07599_BGI-A2_v1.0, Cotton_A_11427_BGI-A2_v1.0, Cotton_A_11428_BGI-A2_v1.0, Cotton_A_12208_BGI-A2_v1.0, Cotton_A_12209_BGI-A2_v1.0, Cotton_A_13693_BGI-A2_v1.0, Cotton_A_16784_BGI-A2_v1.0, Cotton_A_16785_BGI-A2_v1.0, Cotton_A_16786_BGI-A2_v1.0, Cotton_A_17271_BGI-A2_v1.0, Cotton_…
OG0000112	AALP_AA1G071500, AALP_AA1G231600, AALP_AA1G339700, AALP_AA2G153500, AALP_AA3G356900, AALP_AA5G085500, AALP_AA5G085600, AALP_AA6G188000, AALP_AA6G354300, AALP_AA7G044500, AALP_AA8G392400, AALP_AA8G392500, AALP_AA8G392600, AALP_AAs50029U000300, AALP_AAs50253U000100, AALP_AAs63430U000100	AA_scaffold1592_gene3575, AA_scaffold1714_gene3814, AA_scaffold3904_gene11083, AA_scaffold4164_gene11934, AA_scaffold4300_gene12391, AA_scaffold4300_gene12398, AA_scaffold4629_gene13408, AA_scaffold4629_gene13428, AA_scaffold565_gene17349	Achn015991, Achn093511, Achn141131, Achn218421, Achn223291, Achn239181, Achn376651	Aco001405.1, Aco002851.1, Aco002972.1, Aco003399.1, Aco008007.1, Aco009050.1, Aco015407.1, Aco015415.1, Aco016863.1, Aco024085.1, Aco028223.1, Aco030797.1	Aradu.4G8YD, Aradu.7Y1E8, Aradu.I2A4P, Aradu.RYN4L, Aradu.XQ3RE	AHYPO_001367-RA, AHYPO_001668-RA, AHYPO_009523-RA, AHYPO_011129-RA, AHYPO_012223-RA, AHYPO_012225-RA, AHYPO_013876-RA, AHYPO_013881-RA, AHYPO_014855-RA, AHYPO_014856-RA, AHYPO_014858-RA, AHYPO_015341-RA, AHYPO_015534-RA, AHYPO_017269-RA, AHYPO_018240-RA, AHYPO_019714-RA, AHYPO_021657-RA, AHYPO_022731-RA	Araip.GC3C4, Araip.H87IF, Araip.HUA7A, Araip.J4RXP, Araip.PRK60, Araip.VGJ9R, Araip.X1JSV	Aly474482, Aly480538, Aly481866, Aly485004, Aly489869, Aly492684, Aly493744, Aly496104, Aly881642, Aly893564, Aly905818	AEGTA07048, AEGTA08343, AEGTA08697, AEGTA14448, AEGTA17732, AEGTA20541, AEGTA21486, AEGTA26258, AEGTA26328, AEGTA26714, AEGTA27378, AEGTA27379, AEGTA27607, AEGTA28365, AEGTA30396, AEGTA31562, AEGTA31948, AEGTA32308, AEGTA32309, AEGTA32310, AEGTA43097, AEGTA43851	AT1G07400.1, AT1G53540.1, AT1G59860.1, AT2G19310.1, AT2G29500.1, AT3G46230.1, AT4G10250.1, AT4G21870.1, AT5G37670.1, AT5G59720.1	evm_27.model.AmTr_v1.0_scaffold00009.199, evm_27.model.AmTr_v1.0_scaffold00010.119, evm_27.model.AmTr_v1.0_scaffold00010.324, evm_27.model.AmTr_v1.0_scaffold00023.232, evm_27.model.AmTr_v1.0_scaffold00048.22, evm_27.model.AmTr_v1.0_scaffold00048.23, evm_27.model.AmTr_v1.0_scaffold00062.137, evm_27.model.AmTr_v1.0_scaffold00062.65, evm_27.model.AmTr_v1.0_scaffold00099.134, evm_27.model.AmTr_v1.0_s…	Bradi1g26190.1, Bradi1g44230.1, Bradi1g53850.1, Bradi1g67040.1, Bradi1g67080.1, Bradi2g02350.1, Bradi2g02400.1, Bradi2g02410.1, Bradi2g12990.1, Bradi3g02710.1, Bradi4g21070.2, Bradi5g11110.1	F511_03387, F511_04944, F511_04946, F511_04947, F511_04949, F511_13808, F511_13852, F511_16226, F511_32541	BnaA01g11670D, BnaA02g06890D, BnaA03g09300D, BnaA03g24280D, BnaA04g28570D, BnaA05g12530D, BnaA05g12540D, BnaA06g18100D, BnaA08g10060D, BnaA09g23670D, BnaA10g12710D, BnaAnng17140D, BnaAnng26270D	BnaC01g13220D, BnaC02g44300D, BnaC03g11630D, BnaC03g28860D, BnaC03g55840D, BnaC03g64670D, BnaC04g30340D, BnaC04g40580D, BnaC04g54510D, BnaC04g54520D, BnaC06g21280D	Bol000358, Bol008899, Bol011974, Bol017279, Bol017611, Bol017612, Bol022710, Bol025663, Bol028459, Bol031632, Bol040203, Bol041382	Bra000703, Bra002539, Bra006697, Bra013566, Bra018216, Bra018383, Bra018384, Bra020295, Bra020865, Bra027999, Bra028141, Bra031725	Bv1_007410_masc, Bv2_024120_wxuh, Bv2_024630_cjeg, Bv2_025750_azsu, Bv2_025830_fmps, Bv2_025840_xono, Bv5_114310_fqgf, Bv6_130910_wsxs, Bv6_137670_znnc, Bv6_145660_xctm, Bv7_174030_anqs, Bv8_200470_yxrw	CA02g02130, CA02g30320, CA03g18690, CA03g27140, CA04g14750, CA05g01890, CA05g03530, CA06g20260, CA06g20360, CA06g24930, CA06g24940, CA06g24950, CA08g14750, CA08g17040, CA08g17050, CA08g17060, CA08g17070, CA09g06120, CA09g08950, CA09g15370, CA10g10830, CA10g10840, CA12g15460	Ca_03402, Ca_03492, Ca_03537, Ca_05662, Ca_09412, Ca_16076, Ca_16763, Ca_16764, Ca_16765, Ca_16766, Ca_17722, Ca_18407, Ca_18568, Ca_23497, Ca_27742, Ca_28060, Ca_29990	Ca_05301, Ca_06334, Ca_06335, Ca_06336, Ca_12168, Ca_12525, Ca_13815, Ca_14336, Ca_14594, Ca_14692, Ca_16264, Ca_19633	Csa01g042470, Csa02g026620, Csa02g065440, Csa03g010800, Csa03g037590, Csa03g037600, Csa04g029010, Csa04g029040, Csa05g034680, Csa06g020010, Csa06g020040, Csa07g014960, Csa08g039180, Csa09g041350, Csa09g041380, Csa09g042380, Csa10347s010, Csa10g021450, Csa10g041150, Csa10g041160, Csa11g024410, Csa11g051420, Csa11g093550, Csa12g036280, Csa12g075070, Csa13g047350, Csa14g008800, Csa14g043310, Csa15g0…	g1001, g11329, g13711, g14252, g14666, g17920, g19692, g25228, g25518, g26661, g29173, g30929, g32236, g334, g33400, g8268	Capang00g002037, Capang00g002051, Capang00g002205, Capang00g002819, Capang00g003451, Capang00g004009, Capang00g005178, Capang01g004332, Capang01g004815, Capang01g004817, Capang01g004818, Capang01g004819, Capang02g000300, Capang02g001952, Capang02g003300, Capang03g000966, Capang03g002058, Capang03g004083, Capang05g000201, Capang05g000348, Capang06g000355, Capang06g000356, Capang06g000357, Capang06…	Capana00g002751, Capana00g003254, Capana02g002177, Capana02g003579, Capana03g001016, Capana05g000212, Capana05g000431, Capana06g000385, Capana06g000386, Capana06g000387, Capana06g000889, Capana08g002262, Capana08g002264, Capana08g002266, Capana08g002267, Capana09g001756, Capana09g001757, Capana10g001323	C.cajan_00889, C.cajan_04572, C.cajan_05332, C.cajan_07085, C.cajan_14378, C.cajan_15924, C.cajan_15925, C.cajan_15926, C.cajan_27948, C.cajan_31999, C.cajan_32000, C.cajan_32001, C.cajan_38479, C.cajan_39979, C.cajan_39995, C.cajan_41414, C.cajan_41415, C.cajan_43164	Ciclev10003115m, Ciclev10003184m, Ciclev10003210m, Ciclev10003244m, Ciclev10003298m, Ciclev10003506m, Ciclev10003649m, Ciclev10003697m, Ciclev10003791m, Ciclev10003876m, Ciclev10006092m, Ciclev10009588m, Ciclev10012988m, Ciclev10013046m, Ciclev10013053m, Ciclev10017121m, Ciclev10017138m, Ciclev10022300m, Ciclev10029428m, Ciclev10029437m, Ciclev10029445m, Ciclev10029453m, Ciclev10029466m, Ciclev10…	Ccrd_001182, Ccrd_008396, Ccrd_009621, Ccrd_009653, Ccrd_011723, Ccrd_011725, Ccrd_012021, Ccrd_018055, Ccrd_018059, Ccrd_018599, Ccrd_024097	Cagra.0943s0008.1, Cagra.12206s0005.1, Cagra.1317s0045.1, Cagra.1671s0361.1, Cagra.19062s0003.1, Cagra.2849s0006.1, Cagra.5017s0010.1, Cagra.6133s0027.1, Cagra.8986s0007.1	Cla000040, Cla001268, Cla003963, Cla003964, Cla003965, Cla003968, Cla004312, Cla004313, Cla004314, Cla004315, Cla004568, Cla006565, Cla008197, Cla008198, Cla009144, Cla012373, Cla016060, Cla017945, Cla018155, Cla019390	MELO3C001614, MELO3C002465, MELO3C003195, MELO3C008263, MELO3C009210, MELO3C014827, MELO3C016449, MELO3C018485, MELO3C020587, MELO3C020588, MELO3C020589, MELO3C022116, MELO3C025085, MELO3C025131, MELO3C025135, MELO3C025138, MELO3C025139, MELO3C026374, MELO3C026571, MELO3C027124	Cc00_g34160 18.5 kDa class I heat shock protein, Cc01_g12750 17.6 kDa class I heat shock protein 3, Cc01_g13580 17.5 kDa class I heat shock protein, Cc02_g07120 18.5 kDa class I heat shock protein, Cc02_g07130 18.5 kDa class I heat shock protein, Cc02_g07140 18.2 kDa class I heat shock protein, Cc02_g07150 17.6 kDa class I heat shock protein 3, Cc02_g23670 22.7 kDa class IV heat shock protein, Cc…	evm.TU.contig_29998.1, evm.TU.contig_33733.2, evm.model.supercontig_116.65, evm.model.supercontig_19.241, evm.model.supercontig_21.227, evm.model.supercontig_3.462, evm.model.supercontig_56.74, evm.model.supercontig_81.164, evm.model.supercontig_81.28, evm.model.supercontig_81.30, evm.model.supercontig_81.36, evm.model.supercontig_81.37, evm.model.supercontig_81.39, evm.model.supercontig_81.41, e…	Cre07.g318600.t1.2, Cre07.g318800.t1.2, Cre07.g318850.t2.1	Carubv10002455m, Carubv10005991m, Carubv10005998m, Carubv10010535m, Carubv10011304m, Carubv10015973m, Carubv10018169m, Carubv10018594m, Carubv10021109m, Carubv10024210m, Carubv10027281m	Cucsa.066750.1, Cucsa.085930.1, Cucsa.136390.1, Cucsa.146690.1, Cucsa.146700.1, Cucsa.146710.1, Cucsa.156260.1, Cucsa.164680.1, Cucsa.164690.1, Cucsa.164700.1, Cucsa.164760.1, Cucsa.164780.1, Cucsa.164790.1, Cucsa.175920.1, Cucsa.175930.1, Cucsa.219490.1, Cucsa.237830.1, Cucsa.260480.1	orange1.1g028798m, orange1.1g031218m, orange1.1g031266m, orange1.1g031365m, orange1.1g031640m, orange1.1g031937m, orange1.1g032282m, orange1.1g033685m, orange1.1g036405m, orange1.1g037002m, orange1.1g037294m, orange1.1g039719m, orange1.1g039913m, orange1.1g041072m, orange1.1g041192m, orange1.1g042495m, orange1.1g042820m, orange1.1g043288m, orange1.1g043603m, orange1.1g043940m, orange1.1g044197m, …	Csu31935, Csu41760	e_gw1.12.404.1, estExt_fgenesh3_kg.C_80003	DCAR_004210, DCAR_011760, DCAR_011761, DCAR_011765, DCAR_011766, DCAR_011768, DCAR_020693, DCAR_021992, DCAR_024844, DCAR_024846, DCAR_027777, DCAR_029183, DCAR_031996	Dca16044.1, Dca19331.1, Dca21736.1, Dca27316.1, Dca27469.1, Dca29040.1, Dca29073.1, Dca29078.1, Dca29079.1, Dca34238.1, Dca55326.1, Dca55329.1, Dca57432.1, Dca5904.1	Dca005038, Dca009480, Dca010179, Dca011655, Dca011656, Dca011658, Dca011660, Dca011662, Dca012480, Dca012820, Dca012821, Dca016937, Dca026142, Dca028461	Dendrobium_GLEAN_10000820, Dendrobium_GLEAN_10008654, Dendrobium_GLEAN_10016786, Dendrobium_GLEAN_10024322, Dendrobium_GLEAN_10024324, Dendrobium_GLEAN_10029343, Dendrobium_GLEAN_10049548, Dendrobium_GLEAN_10056722, Dendrobium_GLEAN_10057074, Dendrobium_GLEAN_10057080, Dendrobium_GLEAN_10057082, Dendrobium_GLEAN_10057087, Dendrobium_GLEAN_10084732, Dendrobium_GLEAN_10087095, Dendrobium_GLEAN_1008…	Eucgr.B02376.1, Eucgr.B02743.1, Eucgr.D01309.1, Eucgr.F02898.1, Eucgr.F04109.1, Eucgr.F04479.1, Eucgr.G00061.1, Eucgr.J00981.1, Eucgr.J01957.1, Eucgr.J01958.1, Eucgr.J01959.1, Eucgr.J01960.1, Eucgr.J01964.1, Eucgr.J01966.1, Eucgr.J01969.1, Eucgr.J01972.1, Eucgr.J01975.1, Eucgr.J01976.1, Eucgr.J01977.1, Eucgr.J01978.1, Eucgr.J01979.1, Eucgr.J01980.1, Eucgr.J01981.1, Eucgr.J01982.1, Eucgr.J01983.1,…	p5_sc00001.V1.gene2861, p5_sc00001.V1.gene2862, p5_sc00001.V1.gene2864, p5_sc00001.V1.gene2876, p5_sc00004.V1.gene1012, p5_sc00008.V1.gene810, p5_sc00013.V1.gene624, p5_sc00014.V1.gene63, p5_sc00020.V1.gene885, p5_sc00020.V1.gene887, p5_sc00028.V1.gene274, p5_sc00029.V1.gene395, p5_sc00034.V1.gene362, p5_sc00034.V1.gene365, p5_sc00035.V1.gene77, p5_sc00038.V1.gene309, p5_sc00058.V1.gene24, p5_sc0…	Ts1g30420, Ts3g34630, Ts4g13840, Ts5g17240, Ts6g08830, Ts6g23810, Ts7g06370, Ts7g20610	Fes_sc0000010.1.g000035.aua.1, Fes_sc0000023.1.g000053.aua.1, Fes_sc0000031.1.g000009.aua.1, Fes_sc0000150.1.g000012.aua.1, Fes_sc0000365.1.g000010.aua.1, Fes_sc0000889.1.g000004.aua.1, Fes_sc0000889.1.g000006.aua.1, Fes_sc0002383.1.g000002.aua.1, Fes_sc0007210.1.g000003.aua.1, Fes_sc0007546.1.g000005.aua.1, Fes_sc0009792.1.g000001.aua.1, Fes_sc0017196.1.g000001.aua.1, Fes_sc0017363.1.g000003.aua…	mrna07764.1-v1.0-hybrid, mrna07767.1-v1.0-hybrid, mrna07771.1-v1.0-hybrid, mrna07901.1-v1.0-hybrid, mrna11408.1-v1.0-hybrid, mrna14173.1-v1.0-hybrid, mrna19592.1-v1.0-hybrid, mrna19724.1-v1.0-hybrid, mrna20877.1-v1.0-hybrid, mrna20883.1-v1.0-hybrid, mrna20885.1-v1.0-hybrid, mrna28000.1-v1.0-hybrid	Cotton_A_02220_BGI-A2_v1.0, Cotton_A_02467_BGI-A2_v1.0, Cotton_A_02969_BGI-A2_v1.0, Cotton_A_04694_BGI-A2_v1.0, Cotton_A_06979_BGI-A2_v1.0, Cotton_A_07202_BGI-A2_v1.0, Cotton_A_08339_BGI-A2_v1.0, Cotton_A_08748_BGI-A2_v1.0, Cotton_A_09823_BGI-A2_v1.0, Cotton_A_12904_BGI-A2_v1.0, Cotton_A_12905_BGI-A2_v1.0, Cotton_A_13146_BGI-A2_v1.0, Cotton_A_13527_BGI-A2_v1.0, Cotton_A_14562_BGI-A2_v1.0, Cotton_…
OG0000143	AALP_AA3G239900, AALP_AA4G169300, AALP_AA5G198800, AALP_AA5G278800, AALP_AA7G143700, AALP_AA7G159900, AALP_AA7G219300, AALP_AA7G221200, AALP_AA7G265300, AALP_AA8G128900, AALP_AAs72209U000300	AA_scaffold1040_gene1566, AA_scaffold1228_gene2627, AA_scaffold1346_gene2865, AA_scaffold4983_gene14406, AA_scaffold5078_gene15108, AA_scaffold5097_gene15208, AA_scaffold5530_gene16738, AA_scaffold5590_gene16848, AA_scaffold5841_gene18580, AA_scaffold6803_gene21488, AA_scaffold6843_gene21656	Achn003471, Achn016801, Achn035211, Achn038261, Achn067631, Achn119591, Achn140891, Achn159851, Achn178861, Achn196201, Achn209221, Achn294931, Achn320421, Achn322531, Achn340821, Achn340861, Achn347821, Achn350651, Achn359431, Achn381581	Aco007219.1, Aco010220.1, Aco010563.1, Aco013110.1, Aco014293.1, Aco019046.1, Aco019423.1, Aco019537.1, Aco025425.1, Aco030281.1, Aco030407.1	Aradu.01E53, Aradu.3N04M, Aradu.8AC2D, Aradu.97DNA, Aradu.BD5KG, Aradu.L8EYA, Aradu.S48Z4, Aradu.S8E6L, Aradu.T0KCG, Aradu.U4S49, Aradu.VQS6V, Aradu.ZXF4D	AHYPO_000321-RA, AHYPO_002428-RA, AHYPO_004805-RA, AHYPO_006719-RA, AHYPO_008176-RA, AHYPO_008177-RA, AHYPO_008554-RA, AHYPO_011330-RA, AHYPO_013696-RA, AHYPO_015038-RA, AHYPO_016101-RA, AHYPO_016932-RA, AHYPO_017412-RA, AHYPO_021824-RA	Araip.531TE, Araip.6BB8X, Araip.75MM4, Araip.BQ8ZI, Araip.EV556, Araip.GG6PR, Araip.IGH7A, Araip.LG5VP, Araip.M34EB, Araip.MP6Y6, Araip.NZG3T	Aly324764, Aly333373, Aly342434, Aly480962, Aly481903, Aly482885, Aly486034, Aly486711, Aly488128, Aly490638, Aly491161, Aly491169, Aly491484, Aly495994, Aly873936, Aly891601, Aly898595, Aly898931, Aly899034, Aly899035, Aly899976, Aly907041	AEGTA07439, AEGTA09799, AEGTA14997, AEGTA15916, AEGTA26095, AEGTA26521, AEGTA31129, Contig64306, Contig7388	AT2G16600.1, AT2G21130.1, AT2G29960.1, AT2G38730.1, AT3G22920.1, AT3G55920.1, AT3G56070.1, AT3G62030.2, AT3G63400.1, AT4G32420.1, AT4G34870.1, AT4G34960.1, AT4G38740.1, AT5G13120.1, AT5G58710.1	evm_27.model.AmTr_v1.0_scaffold00002.558, evm_27.model.AmTr_v1.0_scaffold00009.109, evm_27.model.AmTr_v1.0_scaffold00016.210, evm_27.model.AmTr_v1.0_scaffold00018.122, evm_27.model.AmTr_v1.0_scaffold00029.438, evm_27.model.AmTr_v1.0_scaffold00041.179, evm_27.model.AmTr_v1.0_scaffold00041.180, evm_27.model.AmTr_v1.0_scaffold00041.182, evm_27.model.AmTr_v1.0_scaffold00041.183, evm_27.model.AmTr_v1.…	Bradi1g04250.1, Bradi1g34750.3, Bradi1g55530.1, Bradi1g78790.1, Bradi2g11060.1, Bradi2g39950.1, Bradi3g01990.1, Bradi3g02000.1, Bradi3g07637.2, Bradi3g20940.1, Bradi4g36430.1, Bradi4g38880.1	F511_03627, F511_04810, F511_06487, F511_06725, F511_07102, F511_09313, F511_20047, F511_28434, F511_29712	BnaA01g02260D, BnaA01g02340D, BnaA01g04590D, BnaA01g25420D, BnaA01g25460D, BnaA01g25470D, BnaA01g36700D, BnaA01g36790D, BnaA01g36800D, BnaA02g10200D, BnaA03g04200D, BnaA04g17840D, BnaA04g22160D, BnaA04g27460D, BnaA05g06380D, BnaA06g37360D, BnaA08g10930D, BnaA08g16920D, BnaA09g08780D, BnaA09g35470D, BnaA09g35540D, BnaA09g39610D, BnaA10g29520D, BnaAnng12550D, BnaAnng15590D, BnaAnng17350D	BnaC01g03530D, BnaC01g03590D, BnaC01g06080D, BnaC02g10590D, BnaC03g05790D, BnaC03g12390D, BnaC03g60160D, BnaC03g65620D, BnaC04g06640D, BnaC04g20680D, BnaC04g21530D, BnaC04g41430D, BnaC04g41440D, BnaC04g41450D, BnaC04g41460D, BnaC04g45890D, BnaC04g54560D, BnaC07g47630D, BnaC08g26840D, BnaC08g26990D, BnaC08g28870D, BnaC08g31970D, BnaC09g09060D, BnaC09g34020D, BnaC09g34640D	Bol000183, Bol012697, Bol013706, Bol014394, Bol014473, Bol016869, Bol016870, Bol017831, Bol017910, Bol025311, Bol025962, Bol034218	Bra002577, Bra002623, Bra005088, Bra006182, Bra006748, Bra007200, Bra007214, Bra007655, Bra010728, Bra011346, Bra011568, Bra011574, Bra014414, Bra017105, Bra018353, Bra021666, Bra022662, Bra023910, Bra023911, Bra023924, Bra023931, Bra029616, Bra033574, Bra034667, Bra037296, Bra040447	Bv2_023770_pndn, Bv2_041850_qzoe, Bv2_043020_eqiq, Bv3_059000_eeaj, Bv4_095580_muzn, Bv5_120120_cnky, Bv6_150350_icrp, Bv7_172160_nhzq, Bv9_214560_mazm	CA00g55800, CA03g09630, CA06g25310, CA08g03340, CA08g03350, CA08g09440, CA08g18890, CA08g19090, CA12g08070	Ca_07186, Ca_07224, Ca_07312, Ca_08200, Ca_09738, Ca_11122, Ca_11156, Ca_12389, Ca_13439, Ca_14428, Ca_17322, Ca_17329, Ca_20405, Ca_29622	Ca_01058, Ca_01269, Ca_03569, Ca_04724, Ca_10917, Ca_11032, Ca_11108, Ca_12186, Ca_13415, Ca_15629, Ca_17970	Csa01g019060, Csa01g024580, Csa01g024590, Csa01g026150, Csa01g029550, Csa01g029660, Csa01g033450, Csa02g061580, Csa02g064360, Csa04g042270, Csa04g052590, Csa05g014960, Csa05g033950, Csa05g093590, Csa05g094290, Csa05g095750, Csa06g030580, Csa06g041620, Csa06g046470, Csa07g001220, Csa07g002580, Csa07g013380, Csa07g051310, Csa08g004980, Csa09g068030, Csa09g085500, Csa10g001480, Csa10g007220, Csa10g0…	g14888, g14889, g20656, g26176, g32390, g32540, g3905, g6169, g7263, g7818, g8924	Capang01g001716, Capang01g003268, Capang01g003701, Capang01g005271, Capang03g003262, Capang12g001792	Capana00g001862, Capana01g002007, Capana03g003323, Capana06g000351, Capana08g000654, Capana08g001129, Capana08g002712, Capana12g002101	C.cajan_00952, C.cajan_04904, C.cajan_08025, C.cajan_09140, C.cajan_10671, C.cajan_10802, C.cajan_18365, C.cajan_19510, C.cajan_19750, C.cajan_21329, C.cajan_22858, C.cajan_22862, C.cajan_32932, C.cajan_32950, C.cajan_34926	Ciclev10002356m, Ciclev10006677m, Ciclev10007495m, Ciclev10019230m, Ciclev10021681m, Ciclev10022535m, Ciclev10029236m, Ciclev10029291m, Ciclev10029386m, Ciclev10032474m, Ciclev10032673m	Ccrd_001894, Ccrd_001903, Ccrd_002213, Ccrd_003588, Ccrd_003860, Ccrd_014247, Ccrd_016810, Ccrd_017592, Ccrd_017593, Ccrd_017605, Ccrd_021024, Ccrd_021975, Ccrd_023540	Cagra.0265s0001.1, Cagra.0483s0040.1, Cagra.0594s0007.1, Cagra.0596s0004.1, Cagra.0664s0069.1, Cagra.0891s0066.1, Cagra.0925s0005.1, Cagra.0925s0020.1, Cagra.1189s0064.1, Cagra.1383s0056.1, Cagra.1954s0008.1, Cagra.2350s0035.1, Cagra.2350s0042.1, Cagra.2471s0031.1, Cagra.2692s0032.1, Cagra.2961s0014.1, Cagra.4845s0013.1	Cla001502, Cla002982, Cla004346, Cla005863, Cla009925, Cla013362, Cla014801, Cla015847, Cla022305	MELO3C005188, MELO3C011236, MELO3C012489, MELO3C013375, MELO3C015779, MELO3C020806, MELO3C022335, MELO3C024662, MELO3C025192, MELO3C025848, MELO3C025868, MELO3C026679	Cc01_g14220 Peptidyl-prolyl cis-trans isomerase CYP19-4, Cc01_g18960 Putative Uncharacterized protein, Cc02_g06560 Peptidyl-prolyl cis-trans isomerase CYP19-4, Cc02_g09030 Peptidyl-prolyl cis-trans isomerase CYP19-3, Cc02_g16330 Peptidyl-prolyl cis-trans isomerase CYP19-4, Cc02_g29740 Peptidyl-prolyl cis-trans isomerase H, Cc02_g33670 rotamase CYP 1, Cc08_g06880 Peptidyl-prolyl cis-trans isomeras…	evm.TU.contig_41760.1, evm.model.supercontig_162.16, evm.model.supercontig_169.48, evm.model.supercontig_19.175, evm.model.supercontig_26.53, evm.model.supercontig_37.163, evm.model.supercontig_37.186, evm.model.supercontig_39.24, evm.model.supercontig_415.1, evm.model.supercontig_437.5, evm.model.supercontig_57.46, evm.model.supercontig_91.42, evm.model.supercontig_91.43, evm.model.supercontig_9…	Cre01.g002300.t1.2, Cre01.g037400.t1.1, Cre06.g262300.t1.2, Cre06.g284900.t1.2, Cre10.g417500.t1.2, Cre12.g495951.t2.1, Cre12.g533800.t1.2, Cre12.g544113.t1.1, Cre12.g544114.t1.1, Cre12.g544150.t1.2, Cre12.g544200.t1.1, Cre13.g588100.t1.2, Cre14.g619300.t1.1	Carubv10001755m, Carubv10004106m, Carubv10005680m, Carubv10005879m, Carubv10007642m, Carubv10014779m, Carubv10015249m, Carubv10016325m, Carubv10016354m, Carubv10016960m, Carubv10017207m, Carubv10017856m, Carubv10017974m, Carubv10018115m, Carubv10023717m, Carubv10024081m, Carubv10025110m, Carubv10027149m	Cucsa.139250.1, Cucsa.162220.1, Cucsa.234380.1, Cucsa.291670.1, Cucsa.349450.1, Cucsa.368580.1, Cucsa.374240.1, Cucsa.381810.1, Cucsa.388810.1	orange1.1g003708m, orange1.1g006162m, orange1.1g024387m, orange1.1g024818m, orange1.1g027222m, orange1.1g027477m, orange1.1g028574m, orange1.1g030245m, orange1.1g030603m, orange1.1g036308m	Csu11218, Csu12651, Csu16087, Csu18417, Csu24264, Csu26133, Csu29609, Csu47524	IGS.gm_5_00436, e_gw1.14.299.1, e_gw1.19.151.1, e_gw1.8.270.1, estExt_Genewise1.C_30673, estExt_Genewise1Plus.C_120139, gw1.12.363.1, gw1.2.362.1	DCAR_002696, DCAR_003043, DCAR_003158, DCAR_007378, DCAR_007696, DCAR_013872, DCAR_014670, DCAR_015539, DCAR_022854, DCAR_022952, DCAR_024654, DCAR_024828, DCAR_026129, DCAR_026446, DCAR_029713, DCAR_030974	Dca13260.1, Dca18337.1, Dca21078.1, Dca22664.1, Dca27026.1, Dca33804.1, Dca35361.1, Dca39562.1, Dca40397.1, Dca43998.1, Dca4566.1, Dca48163.1, Dca51358.1, Dca58772.1, Dca6242.1, Dca8357.1	Dca002326, Dca004524, Dca008575, Dca010650, Dca015944, Dca016406, Dca017340, Dca018525, Dca022740	Dendrobium_GLEAN_10003621, Dendrobium_GLEAN_10007523, Dendrobium_GLEAN_10008347, Dendrobium_GLEAN_10018382, Dendrobium_GLEAN_10018383, Dendrobium_GLEAN_10018384, Dendrobium_GLEAN_10023828, Dendrobium_GLEAN_10042643, Dendrobium_GLEAN_10061554, Dendrobium_GLEAN_10061557, Dendrobium_GLEAN_10061558, Dendrobium_GLEAN_10068608, Dendrobium_GLEAN_10091273, Dendrobium_GLEAN_10096552, Dendrobium_GLEAN_1010…	Eucgr.A00992.1, Eucgr.B02135.1, Eucgr.B02139.1, Eucgr.B02252.1, Eucgr.C01785.1, Eucgr.F01666.1, Eucgr.F02659.1, Eucgr.G03215.1, Eucgr.H04606.1, Eucgr.I01399.1, Eucgr.J00210.1, Eucgr.J00213.1, Eucgr.K03321.1, Eucgr.L02398.1	p5_sc00014.V1.gene186, p5_sc00072.V1.gene104, p5_sc00220.V1.gene138, p5_sc00660.V1.gene7	Ts1g39420, Ts3g19630, Ts3g31300, Ts4g00520, Ts4g14230, Ts4g24270, Ts5g00150, Ts5g01350, Ts5g06880, Ts5g07030, Ts6g22700, Ts6g33770, Ts7g31550, Ts7g34060, Ts7g34150, Ts7g38690	Fes_sc0000040.1.g000024.aua.1, Fes_sc0000104.1.g000024.aua.1, Fes_sc0000793.1.g000013.aua.1, Fes_sc0000793.1.g000014.aua.1, Fes_sc0000889.1.g000008.aua.1, Fes_sc0001439.1.g000011.aua.1, Fes_sc0004056.1.g000002.aua.1, Fes_sc0004131.1.g000004.aua.1, Fes_sc0007450.1.g000003.aua.1, Fes_sc0010561.1.g000002.aua.1, Fes_sc0012761.1.g000004.aua.1, Fes_sc0012918.1.g000001.aua.1, Fes_sc0020202.1.g000001.aua…	mrna01217.1-v1.0-hybrid, mrna07395.1-v1.0-hybrid, mrna07633.1-v1.0-hybrid, mrna07899.1-v1.0-hybrid, mrna11689.1-v1.0-hybrid, mrna12391.1-v1.0-hybrid, mrna14195.1-v1.0-hybrid, mrna16617.1-v1.0-hybrid, mrna20271.1-v1.0-hybrid, mrna20969.1-v1.0-hybrid, mrna26679.1-v1.0-hybrid, mrna26684.1-v1.0-hybrid, mrna28777.1-v1.0-hybrid, mrna29926.1-v1.0-hybrid	Cotton_A_00237_BGI-A2_v1.0, Cotton_A_00242_BGI-A2_v1.0, Cotton_A_03540_BGI-A2_v1.0, Cotton_A_03541_BGI-A2_v1.0, Cotton_A_08910_BGI-A2_v1.0, Cotton_A_08911_BGI-A2_v1.0, Cotton_A_11089_BGI-A2_v1.0, Cotton_A_15133_BGI-A2_v1.0, Cotton_A_15137_BGI-A2_v1.0, Cotton_A_15290_BGI-A2_v1.0, Cotton_A_15858_BGI-A2_v1.0, Cotton_A_19569_BGI-A2_v1.0, Cotton_A_20244_BGI-A2_v1.0, Cotton_A_21118_BGI-A2_v1.0, Cotton_…
OG0000158	AALP_AA1G012000, AALP_AA1G095700, AALP_AA2G198300, AALP_AA6G242400, AALP_AA8G099000, AALP_AA8G099100, AALP_AA8G105500, AALP_AA8G126900, AALP_AA8G487700, AALP_AA8G487900	AA_scaffold2581_gene7348, AA_scaffold3398_gene9120, AA_scaffold3483_gene9468, AA_scaffold3483_gene9469, AA_scaffold4130_gene11793, AA_scaffold4650_gene13510, AA_scaffold4817_gene13854, AA_scaffold5642_gene17127, AA_scaffold5674_gene17636	Achn018091, Achn018101, Achn043351, Achn048981, Achn049011, Achn123791, Achn165551, Achn220161, Achn230181, Achn241811, Achn265011, Achn266881, Achn278321, Achn344681, Achn347591, Achn348501	Aco000164.1, Aco001241.1, Aco003152.1, Aco003157.1, Aco007850.1, Aco015756.1, Aco016591.1, Aco017390.1, Aco018209.1, Aco018240.1	Aradu.30IDQ, Aradu.5N3RR, Aradu.B2I2W, Aradu.BS04E, Aradu.GC0UH, Aradu.I29MY, Aradu.K4JIK, Aradu.MM88P, Aradu.WZ3H2	AHYPO_003127-RA, AHYPO_003857-RA, AHYPO_004392-RA, AHYPO_004492-RA, AHYPO_004493-RA, AHYPO_004494-RA, AHYPO_007935-RA, AHYPO_011255-RA, AHYPO_012557-RA, AHYPO_013089-RA, AHYPO_015029-RA, AHYPO_017705-RA, AHYPO_019252-RA, AHYPO_019802-RA, AHYPO_020852-RA	Araip.262J1, Araip.40HWR, Araip.7EB2M, Araip.9Q1HG, Araip.D97RP, Araip.F7MEE, Araip.G1BN4, Araip.HPY3H, Araip.R1MQB, Araip.T5SL7	Aly316489, Aly327957, Aly471009, Aly472214, Aly480202, Aly484525, Aly487869, Aly487928, Aly489722, Aly878326, Aly889949, Aly892112, Aly892824, Aly908994, Aly909238	AEGTA06120, AEGTA11303, AEGTA12402, AEGTA12657, AEGTA18990, AEGTA27583, AEGTA27584, AEGTA31230, AEGTA32036, AEGTA32107, AEGTA43117, AEGTA43755, AEGTA43796, AEGTA43804, AEGTA43966	AT1G01370.1, AT1G09200.1, AT1G13370.1, AT1G19890.1, AT1G75600.1, AT3G27360.1, AT4G40030.2, AT4G40040.1, AT5G10390.1, AT5G10400.1, AT5G10980.1, AT5G12910.1, AT5G65350.1, AT5G65360.1	evm_27.model.AmTr_v1.0_scaffold00026.45, evm_27.model.AmTr_v1.0_scaffold00159.20	Bradi1g49990.2, Bradi1g49997.1, Bradi1g50820.1, Bradi1g59046.1, Bradi2g18410.1, Bradi2g21812.1, Bradi2g24080.1, Bradi2g27720.1, Bradi3g13650.1, Bradi3g19745.1, Bradi3g19750.1, Bradi3g19755.1, Bradi3g45290.1, Bradi3g45500.1, Bradi4g07840.1, Bradi5g11920.4	F511_03017, F511_05580, F511_07337, F511_15319, F511_18040, F511_19646, F511_23983, F511_24230, F511_26446, F511_34915	BnaA02g00480D, BnaA02g00780D, BnaA02g17330D, BnaA02g30070D, BnaA03g02890D, BnaA03g03180D, BnaA07g21610D, BnaA08g26540D, BnaA09g53380D, BnaA10g21870D, BnaA10g21880D, BnaA10g30060D, BnaAnng04850D, BnaAnng26750D	BnaC01g00910D, BnaC02g00380D, BnaC02g23680D, BnaC02g38490D, BnaC03g04250D, BnaC03g04590D, BnaC04g28830D, BnaC04g29010D, BnaC06g22280D, BnaC09g06910D, BnaC09g16950D, BnaC09g46260D, BnaC09g46270D, BnaCnng06690D, BnaCnng08660D, BnaCnng17200D, BnaCnng29480D, BnaCnng58100D, BnaCnng63830D	Bol008751, Bol009060, Bol009949, Bol009966, Bol018461, Bol019047, Bol022138, Bol024653, Bol024688, Bol028862, Bol031838, Bol033103, Bol035278, Bol039302, Bol039885, Bol043478, Bol043671	Bra003745, Bra006084, Bra008210, Bra008871, Bra011813, Bra020707, Bra027449, Bra028557, Bra032634, Bra037813	Bv1_005040_jdsz, Bv4_072160_ghnj, Bv4_072180_czfn, Bv4_086350_pcmw, Bv4_086410_dhew, Bv4_086420_hqgp, Bv4_094950_nxzn, Bv6_129930_fjun, Bv9_209670_zfng, Bv_042900_xnax	CA01g17440, CA01g17630, CA01g18530, CA01g18710, CA01g20120, CA01g21950, CA01g22310, CA01g23230, CA01g24990, CA02g04220, CA04g07050, CA04g15730, CA04g23140, CA05g13240, CA12g03410, CA12g05590, CA12g08210	Ca_01384, Ca_06008, Ca_06009, Ca_06010, Ca_08672, Ca_10834, Ca_15816, Ca_16359, Ca_16593, Ca_19405, Ca_20839, Ca_26907	Ca_09648, Ca_10757, Ca_15001, Ca_23117	Csa02g074460, Csa03g001840, Csa03g012600, Csa03g028000, Csa03g053100, Csa04g015320, Csa04g015330, Csa06g007410, Csa06g007430, Csa08g002110, Csa08g054130, Csa09g014310, Csa09g080220, Csa09g080230, Csa10g002880, Csa11g003200, Csa11g102690, Csa12g003040, Csa12g009790, Csa13g012160, Csa13g013730, Csa14g001760, Csa14g010640, Csa14g025170, Csa15g043070, Csa15g071060, Csa16g039540, Csa17g001830, Csa17g0…	g15623, g22443, g22877, g24016, g27594, g29755, g30583, g30584, g34514, g9576	Capang00g000474, Capang00g001203, Capang00g002176, Capang00g002252, Capang01g002212, Capang01g002218, Capang01g002415, Capang01g002465, Capang01g002572, Capang01g002758, Capang01g002768, Capang01g003618, Capang02g001650, Capang04g000229, Capang04g000932, Capang04g001767, Capang04g001969, Capang05g001427, Capang12g001991, Capang12g002309	Capana00g001065, Capana00g001549, Capana00g001558, Capana00g001830, Capana00g002161, Capana01g002758, Capana01g002864, Capana01g003084, Capana02g001868, Capana04g000250, Capana04g000974, Capana05g001745, Capana08g001046, Capana12g002311, Capana12g002666	C.cajan_02253, C.cajan_13460, C.cajan_13463, C.cajan_18803, C.cajan_19408, C.cajan_19410, C.cajan_21227, C.cajan_21232, C.cajan_21235, C.cajan_23492, C.cajan_31852, C.cajan_42530, C.cajan_43293	Ciclev10002817m, Ciclev10017131m, Ciclev10017132m, Ciclev10017133m, Ciclev10017848m, Ciclev10024580m, Ciclev10026739m, Ciclev10026741m, Ciclev10026742m	Ccrd_006399, Ccrd_006624, Ccrd_007165, Ccrd_012192, Ccrd_013148, Ccrd_015119, Ccrd_015152, Ccrd_018799, Ccrd_021109, Ccrd_021111, Ccrd_021112, Ccrd_021523, Ccrd_023234, Ccrd_025101, Ccrd_026345	Cagra.0605s0021.1, Cagra.0799s0032.1, Cagra.1085s0019.1, Cagra.1085s0020.1, Cagra.1264s0009.1, Cagra.1398s0038.1, Cagra.1961s0018.1, Cagra.1968s0080.1, Cagra.2104s0011.1, Cagra.4395s0104.1, Cagra.5414s0032.1, Cagra.5414s0033.1	Cla006287, Cla007198, Cla007205, Cla008527, Cla010668, Cla015219, Cla022112	MELO3C000583, MELO3C011045, MELO3C011610, MELO3C014618, MELO3C017598, MELO3C023527, MELO3C023528	Cc01_g05410 Hypothetical protein, Cc02_g27410 Histone H3.2, Cc02_g27420 Histone H3.2, Cc02_g29100 Histone H3.2, Cc02_g29730 Histone H3.2, Cc02_g39140 Histone H3-like centromeric protein HTR12, Cc07_g10530 Histone H3.3, Cc07_g14640 Histone H3.3, Cc10_g01990 Histone H3.3, Cc10_g14710 Histone H3.2, Cc11_g05130 Hypothetical protein	evm.model.supercontig_36.173, evm.model.supercontig_55.77, evm.model.supercontig_84.92, evm.model.supercontig_84.93, evm.model.supercontig_84.95	Cre02.g104800.t1.1, Cre03.g197050.t1.2, Cre06.g264650.t1.2, Cre06.g265000.t1.2, Cre06.g265250.t1.2, Cre06.g265500.t1.2, Cre06.g266650.t1.2, Cre06.g267950.t1.2, Cre06.g268350.t1.2, Cre06.g271250.t1.2, Cre06.g274000.t1.2, Cre06.g274101.t1.1, Cre06.g274350.t1.2, Cre06.g274850.t1.2, Cre06.g275750.t1.2, Cre06.g276600.t1.2, Cre06.g276850.t1.2, Cre12.g504650.t1.2, Cre12.g504800.t1.2, Cre12.g505500.t1.2,…	Carubv10002094m, Carubv10002544m, Carubv10003405m, Carubv10005986m, Carubv10005990m, Carubv10010436m, Carubv10010652m, Carubv10010862m, Carubv10011755m, Carubv10018763m, Carubv10021126m, Carubv10021660m	Cucsa.012440.1, Cucsa.038500.1, Cucsa.050110.1, Cucsa.050120.1, Cucsa.065360.1, Cucsa.078890.1, Cucsa.093680.1, Cucsa.143240.1, Cucsa.160200.1, Cucsa.365170.1, Cucsa.375480.1	orange1.1g031980m, orange1.1g032645m, orange1.1g032654m, orange1.1g032661m, orange1.1g032662m, orange1.1g032664m, orange1.1g032673m, orange1.1g032676m, orange1.1g048501m, orange1.1g048641m	Csu17246, Csu24064, Csu26007, Csu31070, Csu38357, Csu41361, Csu41817, Csu42902, Csu44881, Csu44903	IGS.gm_28_00028, IGS.gm_35_00008, IGS.gm_35_00024, IGS.gm_4_00483, e_gw1.12.442.1, e_gw1.138.2.1, e_gw1.28.116.1, e_gw1.28.134.1, e_gw1.5.437.1, estExt_fgenesh3_pg.C_10377, estExt_fgenesh3_pg.C_270047, fgenesh3_pm.C_scaffold_11000024	DCAR_002043, DCAR_003470, DCAR_006574, DCAR_006578, DCAR_025246, DCAR_030851, DCAR_032026	Dca21788.1, Dca2209.1, Dca27727.1, Dca28782.1, Dca36937.1, Dca39412.1, Dca42004.1, Dca48445.1, Dca49033.1, Dca5219.1, Dca53061.1, Dca60598.1	Dca003223, Dca003843, Dca004198, Dca004595, Dca005017, Dca006016, Dca010666, Dca019104, Dca020560, Dca020658, Dca023072, Dca028729	Dendrobium_GLEAN_10009229, Dendrobium_GLEAN_10017917, Dendrobium_GLEAN_10029256, Dendrobium_GLEAN_10050004, Dendrobium_GLEAN_10050113, Dendrobium_GLEAN_10056260, Dendrobium_GLEAN_10083165, Dendrobium_GLEAN_10084648, Dendrobium_GLEAN_10084886, Dendrobium_GLEAN_10084887, Dendrobium_GLEAN_10086062, Dendrobium_GLEAN_10090482, Dendrobium_GLEAN_10091933, Dendrobium_GLEAN_10096367, Dendrobium_GLEAN_1012…	Eucgr.B03665.1, Eucgr.D00189.1, Eucgr.D00584.1, Eucgr.D00586.1, Eucgr.F01627.1, Eucgr.I00535.1, Eucgr.J00806.1, Eucgr.J02055.1	p5_sc00001.V1.gene1982, p5_sc00001.V1.gene1986, p5_sc00001.V1.gene3526, p5_sc00002.V1.gene1437, p5_sc00015.V1.gene927, p5_sc00016.V1.gene297, p5_sc00031.V1.gene303, p5_sc00037.V1.gene641, p5_sc00043.V1.gene229, p5_sc00053.V1.gene353, p5_sc00080.V1.gene317, p5_sc00120.V1.gene97, p5_sc00213.V1.gene108, p5_sc01504.V1.gene2	Ts1g00890, Ts2g32670, Ts2g33960, Ts5g33190, Ts6g06830, Ts6g17290, Ts6g33970, Ts6g35560, Ts6g36130, Ts6g36140, Ts7g37430	Fes_sc0000007.1.g000030.aua.1, Fes_sc0000104.1.g000043.aua.1, Fes_sc0000105.1.g000015.aua.1, Fes_sc0001790.1.g000008.aua.1, Fes_sc0002090.1.g000003.aua.1, Fes_sc0002090.1.g000010.aua.1, Fes_sc0005475.1.g000009.aua.1, Fes_sc0007571.1.g000003.aua.1, Fes_sc0011670.1.g000003.aua.1, Fes_sc0011688.1.g000004.aua.1, Fes_sc0015571.1.g000002.aua.1, Fes_sc0016658.1.g000003.aua.1, Fes_sc0018191.1.g000002.aua…	mrna01189.1-v1.0-hybrid, mrna01190.1-v1.0-hybrid, mrna02245.1-v1.0-hybrid, mrna06073.1-v1.0-hybrid, mrna10209.1-v1.0-hybrid, mrna11900.1-v1.0-hybrid, mrna14164.1-v1.0-hybrid, mrna15217.1-v1.0-hybrid, mrna19214.1-v1.0-hybrid, mrna20633.1-v1.0-hybrid, mrna20689.1-v1.0-hybrid, mrna23941.1-v1.0-hybrid, mrna23943.1-v1.0-hybrid, mrna25489.1-v1.0-hybrid, mrna27632.1-v1.0-hybrid, mrna28235.1-v1.0-hybrid,…	Cotton_A_02561_BGI-A2_v1.0, Cotton_A_08552_BGI-A2_v1.0, Cotton_A_08553_BGI-A2_v1.0, Cotton_A_08554_BGI-A2_v1.0, Cotton_A_11188_BGI-A2_v1.0, Cotton_A_11447_BGI-A2_v1.0, Cotton_A_19339_BGI-A2_v1.0, Cotton_A_24643_BGI-A2_v1.0, Cotton_A_26517_BGI-A2_v1.0, Cotton_A_28035_BGI-A2_v1.0, Cotton_A_28888_BGI-A2_v1.0, Cotton_A_28889_BGI-A2_v1.0, Cotton_A_34310_BGI-A2_v1.0, Cotton_A_37611_BGI-A2_v1.0, Cotton_…
OG0000159	AALP_AA2G160200, AALP_AA3G222800, AALP_AA6G163700, AALP_AA6G297300, AALP_AA7G211200, AALP_AA7G256800, AALP_AA7G257900, AALP_AA7G258000, AALP_AA7G271000, AALP_AAs44027U000100	AA_C170093_gene584, AA_C170093_gene585, AA_scaffold1218_gene2517, AA_scaffold1982_gene5181, AA_scaffold3483_gene9490, AA_scaffold3659_gene10419, AA_scaffold3804_gene10691, AA_scaffold3804_gene10696, AA_scaffold5658_gene17340	Achn018791, Achn065261, Achn094701, Achn140001, Achn171201, Achn171211, Achn171221, Achn171811, Achn195801, Achn224201, Achn230071, Achn239241, Achn239251, Achn281341, Achn282521, Achn296231	Aco001032.1, Aco006590.1, Aco008836.1, Aco008870.1, Aco014080.1, Aco022069.1, Aco030435.1	Aradu.0989R, Aradu.1B07H, Aradu.45B7A, Aradu.734M4, Aradu.DF39S, Aradu.F529W, Aradu.F6C6R, Aradu.GBM3Q, Aradu.GP6IB, Aradu.LV8M3, Aradu.MI2LX, Aradu.MR7KV, Aradu.UFI9S, Aradu.V8KPM, Aradu.VUQ4V	AHYPO_005886-RA, AHYPO_007215-RA, AHYPO_015045-RA, AHYPO_016164-RA, AHYPO_016165-RA, AHYPO_016400-RA, AHYPO_016402-RA, AHYPO_017901-RA, AHYPO_019752-RA	Araip.09GEF, Araip.43EWG, Araip.4YG6Z, Araip.53WJE, Araip.71E8A, Araip.96G7D, Araip.BRP4U, Araip.EP8RW, Araip.IUY1V, Araip.JR3HW, Araip.K3RVL, Araip.L55K6, Araip.TK6UX, Araip.WT1Z7, Araip.WU4WX, Araip.YIK7B, Araip.ZHE0C	Aly320022, Aly479461, Aly490817, Aly490819, Aly895120, Aly900046, Aly912392, Aly912527, Aly912973	AEGTA07003, AEGTA08520, AEGTA08812, AEGTA13096, AEGTA13640, AEGTA14405, AEGTA14635, AEGTA15004, AEGTA16878, AEGTA19887, AEGTA20398, AEGTA27535, AEGTA27916, AEGTA42969, AEGTA43357, AEGTA43705, Contig73972	AT1G72680.1, AT2G21730.1, AT2G21890.1, AT3G19450.1, AT4G34230.1, AT4G37970.1, AT4G37980.1, AT4G37990.1, AT4G39330.1	evm_27.model.AmTr_v1.0_scaffold00015.12, evm_27.model.AmTr_v1.0_scaffold00018.80, evm_27.model.AmTr_v1.0_scaffold00030.54, evm_27.model.AmTr_v1.0_scaffold00030.57, evm_27.model.AmTr_v1.0_scaffold00030.58, evm_27.model.AmTr_v1.0_scaffold00040.36, evm_27.model.AmTr_v1.0_scaffold00040.37, evm_27.model.AmTr_v1.0_scaffold00040.38, evm_27.model.AmTr_v1.0_scaffold00040.39, evm_27.model.AmTr_v1.0_scaffol…	Bradi3g06480.1, Bradi3g10580.2, Bradi3g17920.1, Bradi3g22980.3, Bradi4g29770.1, Bradi4g29780.1, Bradi5g04130.1, Bradi5g21550.1	F511_00980, F511_02511, F511_08192, F511_16199, F511_18184, F511_22397, F511_22400, F511_35040, F511_38226, F511_38881	BnaA01g00140D, BnaA01g00150D, BnaA01g02890D, BnaA03g51010D, BnaA05g20600D, BnaA06g40660D, BnaA08g15920D, BnaA08g15930D, BnaA09g42930D, BnaAnng41330D	BnaC01g01050D, BnaC01g01060D, BnaC01g04160D, BnaC03g61120D, BnaC03g61130D, BnaC03g76560D, BnaC05g33370D, BnaC06g33840D, BnaC07g44880D, BnaC07g47260D, BnaC08g35540D	Bol013645, Bol018102, Bol018548, Bol024220, Bol026324, Bol028875, Bol028876, Bol032747, Bol032748, Bol032749, Bol032750, Bol032751, Bol044768	Bra010625, Bra010626, Bra010627, Bra011510, Bra011798, Bra011799, Bra016041, Bra017639, Bra022425, Bra031216, Bra033613	Bv1_010850_pesp, Bv6_133330_ojci, Bv6_133970_hywz, Bv6_133980_xqzw, Bv9_223800_wcua, Bv_005400_spzc	CA00g51870, CA00g84360, CA00g84370, CA00g84860, CA00g84870, CA00g84880, CA00g84890, CA00g84910, CA02g00320, CA02g03280, CA08g04950, CA12g14850	Ca_02594, Ca_08461, Ca_10582, Ca_15820, Ca_24342, Ca_24343, Ca_24345, Ca_25296, Ca_25297	Ca_00170, Ca_05606, Ca_09643, Ca_11546, Ca_11547, Ca_11548, Ca_11550, Ca_11551, Ca_20758	Csa01g022500, Csa07g039780, Csa07g051870, Csa09g077230, Csa09g086130, Csa10g002080, Csa10g003130, Csa10g003140, Csa10g007980, Csa11g002340, Csa11g003490, Csa11g003500, Csa11g003510, Csa11g008750, Csa12g002200, Csa12g003350, Csa12g003360, Csa12g003380, Csa12g003390, Csa12g009460, Csa15g027240, Csa16g035360, Csa16g043510, Csa19g027000	g18642, g19995, g19996, g19997, g20350, g20352, g22875, g23112, g23113, g26030, g26031, g26032, g26033, g26366, g27051, g28557, g30909, g31290, g35851, g8171	Capang01g004853, Capang02g000245, Capang02g001137, Capang12g000889, Capang12g002386, Capang12g002388, Capang12g002390, Capang12g002399, Capang12g002400	Capana02g000251, Capana02g001298, Capana08g002304, Capana12g001025, Capana12g002750, Capana12g002751, Capana12g002755, Capana12g002756, Capana12g002757, Capana12g002758	C.cajan_07828, C.cajan_12279, C.cajan_12281, C.cajan_12283, C.cajan_12284, C.cajan_12286, C.cajan_17150, C.cajan_23485, C.cajan_41052, C.cajan_41057, C.cajan_42067, C.cajan_43550, C.cajan_47129, C.cajan_47870	Ciclev10001618m, Ciclev10003182m, Ciclev10020847m, Ciclev10025755m, Ciclev10025933m, Ciclev10025939m, Ciclev10026185m, Ciclev10026415m, Ciclev10026656m, Ciclev10028651m	Ccrd_000637, Ccrd_005473, Ccrd_010790, Ccrd_012993, Ccrd_012994, Ccrd_014274, Ccrd_019823, Ccrd_019825, Ccrd_022496, Ccrd_023113, Ccrd_024969, Ccrd_025053	Cagra.0157s0014.1, Cagra.1013s0033.1, Cagra.1211s0009.1, Cagra.2374s0027.1, Cagra.5414s0055.1, Cagra.5414s0056.1, Cagra.5414s0057.1, Cagra.7167s0002.1	Cla004972, Cla007434, Cla007782, Cla007784, Cla013100, Cla014092, Cla016048	MELO3C003735, MELO3C005809, MELO3C007702, MELO3C018492, MELO3C019548, MELO3C023272	Cc02_g19270 Cinnamyl alcohol dehydrogenase 1, Cc02_g37290 Putative Probable cinnamyl alcohol dehydrogenase 1, Cc02_g37300 Probable cinnamyl alcohol dehydrogenase 1, Cc06_g04880 Putative cinnamyl alcohol dehydrogenase 4, Cc07_g13660 Geraniol dehydrogenase 1, Cc07_g13670 Geraniol dehydrogenase 1, Cc07_g13700 Geraniol dehydrogenase 1, Cc07_g13710 Geraniol dehydrogenase 1, Cc07_g13720 Geraniol dehydr…	evm.TU.contig_28852.2, evm.TU.contig_28852.3, evm.TU.contig_47796.1, evm.model.supercontig_106.91, evm.model.supercontig_129.1, evm.model.supercontig_129.2, evm.model.supercontig_129.3, evm.model.supercontig_129.4, evm.model.supercontig_129.5, evm.model.supercontig_129.6, evm.model.supercontig_26.284, evm.model.supercontig_37.115, evm.model.supercontig_55.1, evm.model.supercontig_6.95, evm.model.…	Cre03.g207550.t1.2, Cre03.g207800.t1.2, Cre09.g392134.t1.1, Cre14.g623650.t1.2	Carubv10005093m, Carubv10005116m, Carubv10005123m, Carubv10005127m, Carubv10006419m, Carubv10014030m, Carubv10020694m, Carubv10023512m	Cucsa.103840.1, Cucsa.193270.1, Cucsa.219440.1, Cucsa.244660.1, Cucsa.250120.1, Cucsa.250130.1, Cucsa.343180.1	orange1.1g018094m, orange1.1g018158m, orange1.1g018246m, orange1.1g018382m, orange1.1g019199m, orange1.1g027664m, orange1.1g040822m	Csu26878	IGS.gm_9_00303, e_gw1.7.71.1	DCAR_000633, DCAR_001644, DCAR_003437, DCAR_011474, DCAR_011657, DCAR_011658, DCAR_011660, DCAR_012898, DCAR_013888, DCAR_019615, DCAR_021986, DCAR_026469, DCAR_029111, DCAR_029701	Dca24907.1, Dca26908.1, Dca26911.1, Dca35554.1, Dca35555.1, Dca43748.1, Dca49521.1, Dca5249.1, Dca5251.1, Dca5252.1, Dca5253.1, Dca57857.1, Dca60590.1, Dca60618.1	Dca002159, Dca006391, Dca012402, Dca014369, Dca016352, Dca017617, Dca021817, Dca022473, Dca022583, Dca022584, Dca025221	Dendrobium_GLEAN_10003813, Dendrobium_GLEAN_10013961, Dendrobium_GLEAN_10013963, Dendrobium_GLEAN_10026475, Dendrobium_GLEAN_10031142, Dendrobium_GLEAN_10031143, Dendrobium_GLEAN_10032060, Dendrobium_GLEAN_10042182, Dendrobium_GLEAN_10047911, Dendrobium_GLEAN_10058899, Dendrobium_GLEAN_10059426, Dendrobium_GLEAN_10059428, Dendrobium_GLEAN_10070054, Dendrobium_GLEAN_10070058, Dendrobium_GLEAN_1010…	Eucgr.D00468.1, Eucgr.D00471.1, Eucgr.D00472.1, Eucgr.D01086.1, Eucgr.D01087.1, Eucgr.D01088.1, Eucgr.D01089.1, Eucgr.D01090.1, Eucgr.D01091.1, Eucgr.E01103.1, Eucgr.E01104.1, Eucgr.E01105.1, Eucgr.E01107.1, Eucgr.E01108.1, Eucgr.E01110.1, Eucgr.E01115.1, Eucgr.E01117.1, Eucgr.E01119.1, Eucgr.E02204.1, Eucgr.E02310.1, Eucgr.E02319.1, Eucgr.E02559.1, Eucgr.E02570.1, Eucgr.E02580.1, Eucgr.F01676.1,…	p5_sc00001.V1.gene2395, p5_sc00001.V1.gene2396, p5_sc00002.V1.gene1822, p5_sc00004.V1.gene329, p5_sc00004.V1.gene330, p5_sc00010.V1.gene611, p5_sc00049.V1.gene441, p5_sc00071.V1.gene333, p5_sc00075.V1.gene210, p5_sc00075.V1.gene211, p5_sc00109.V1.gene71, p5_sc00508.V1.gene47, p5_sc16251.V1.gene1, p5_sc31158.V1.gene1	Ts3g18070, Ts4g01220, Ts5g30280, Ts7g33410, Ts7g37200, Ts7g37210, Ts7g37220, Ts7g38090	Fes_sc0000235.1.g000011.aua.1, Fes_sc0000608.1.g000016.aua.1, Fes_sc0001738.1.g000003.aua.1, Fes_sc0002523.1.g000008.aua.1, Fes_sc0007514.1.g000002.aua.1, Fes_sc0010522.1.g000009.aua.1, Fes_sc0012667.1.g000004.aua.1, Fes_sc0024762.1.g000001.aua.1, Fes_sc0024762.1.g000002.aua.1, Fes_sc0030748.1.g000001.aua.1, Fes_sc0030748.1.g000002.aua.1, Fes_sc0033882.1.g000001.aua.1, Fes_sc0043198.1.g000001.aua…	mrna01573.1-v1.0-hybrid, mrna01839.1-v1.0-hybrid, mrna08569.1-v1.0-hybrid, mrna09243.1-v1.0-hybrid, mrna17840.1-v1.0-hybrid, mrna17846.1-v1.0-hybrid, mrna20696.1-v1.0-hybrid, mrna20697.1-v1.0-hybrid, mrna20698.1-v1.0-hybrid, mrna20700.1-v1.0-hybrid, mrna20702.1-v1.0-hybrid, mrna24025.1-v1.0-hybrid, mrna24967.1-v1.0-hybrid, mrna24968.1-v1.0-hybrid, mrna24970.1-v1.0-hybrid, mrna26301.1-v1.0-hybrid,…	Cotton_A_10749_BGI-A2_v1.0, Cotton_A_16447_BGI-A2_v1.0, Cotton_A_17370_BGI-A2_v1.0, Cotton_A_21562_BGI-A2_v1.0, Cotton_A_25730_BGI-A2_v1.0, Cotton_A_26703_BGI-A2_v1.0, Cotton_A_32786_BGI-A2_v1.0, Cotton_A_33606_BGI-A2_v1.0, Cotton_A_33607_BGI-A2_v1.0, Cotton_A_33800_BGI-A2_v1.0, Cotton_A_33801_BGI-A2_v1.0, Cotton_A_34864_BGI-A2_v1.0, Cotton_A_34865_BGI-A2_v1.0, Cotton_A_34867_BGI-A2_v1.0, Cotton_…
OG0000160	AALP_AA1G100200, AALP_AA1G187500, AALP_AA1G199500, AALP_AA1G294500, AALP_AA2G174400, AALP_AA3G169000, AALP_AA6G124100, AALP_AA7G011100, AALP_AA8G028400, AALP_AA8G437600	AA_C185753_gene1161, AA_scaffold1695_gene3789, AA_scaffold1817_gene4417, AA_scaffold1984_gene5183, AA_scaffold2391_gene6200, AA_scaffold2391_gene6219, AA_scaffold3424_gene9297, AA_scaffold3815_gene10823, AA_scaffold4402_gene12646, AA_scaffold5022_gene14600, AA_scaffold5063_gene14909, AA_scaffold5702_gene17763, AA_scaffold6100_gene19602, AA_scaffold6442_gene20650, AA_scaffold730_gene21943	Achn002271, Achn033281, Achn051281, Achn074661, Achn093691, Achn124781, Achn128411, Achn133921, Achn156821, Achn172041, Achn182151, Achn218561, Achn229801, Achn231761, Achn257761, Achn260971, Achn277581, Achn344061, Achn344501, Achn353481, Achn367351, Achn381061, Achn385291	Aco000302.1, Aco000493.1, Aco003383.1, Aco004309.1, Aco005323.1, Aco006234.1, Aco018022.1, Aco028927.1, Aco029101.1, Aco031257.1	Aradu.AZ206, Aradu.B2TEA, Aradu.G2VQL, Aradu.K1UI2, Aradu.KN5C0, Aradu.MH2R6, Aradu.N4PGS, Aradu.PI5HS, Aradu.VY6JK, Aradu.WIL61, Aradu.XJB6T, Aradu.YEH2E	AHYPO_001965-RA, AHYPO_004109-RA, AHYPO_004292-RA, AHYPO_004488-RA, AHYPO_006351-RA, AHYPO_010278-RA, AHYPO_011227-RA, AHYPO_013735-RA, AHYPO_013863-RA, AHYPO_015953-RA, AHYPO_016183-RA, AHYPO_018739-RA, AHYPO_022869-RA	Araip.07HG5, Araip.0DA6J, Araip.8133V, Araip.86CPI, Araip.AX2SC, Araip.EM5UC, Araip.EQ13R, Araip.F8CEG, Araip.HX7MP, Araip.PXU5X, Araip.PXU92, Araip.RDQ71, Araip.VAF8D	Aly471894, Aly476500, Aly478935, Aly485055, Aly492979, Aly493018, Aly494409, Aly856360, Aly869708, Aly878918, Aly880119, Aly881174, Aly887842, Aly888208, Aly919138, Aly919325	AEGTA08148, AEGTA08415, AEGTA09064, AEGTA26339, AEGTA26340, AEGTA26458, AEGTA29402, AEGTA31109, AEGTA31689, AEGTA31697, AEGTA32384, AEGTA32848, Contig74896	AT1G06400.1, AT1G07410.1, AT1G09630.1, AT1G16920.1, AT1G18200.1, AT1G28550.1, AT1G73640.1, AT2G33870.1, AT3G15060.1, AT3G46830.1, AT4G08190.1, AT4G18430.1, AT4G18800.1, AT5G45750.1, AT5G46025.1, AT5G59150.1, AT5G60860.1	evm_27.model.AmTr_v1.0_scaffold00010.58, evm_27.model.AmTr_v1.0_scaffold00021.150, evm_27.model.AmTr_v1.0_scaffold00068.101, evm_27.model.AmTr_v1.0_scaffold00071.220, evm_27.model.AmTr_v1.0_scaffold00108.37, evm_27.model.AmTr_v1.0_scaffold00108.39, evm_27.model.AmTr_v1.0_scaffold00108.41, evm_27.model.AmTr_v1.0_scaffold00130.15, evm_27.model.AmTr_v1.0_scaffold00165.39	Bradi1g02100.1, Bradi1g03490.1, Bradi1g38190.1, Bradi2g16480.1, Bradi2g30500.1, Bradi2g39770.1, Bradi2g46060.1, Bradi2g49900.1, Bradi2g54950.2, Bradi3g35100.1, Bradi4g28130.1	F511_01871, F511_02882, F511_08739, F511_20327, F511_23163, F511_28655, F511_33930, F511_40145	BnaA01g09620D, BnaA01g20070D, BnaA01g29020D, BnaA02g07230D, BnaA02g24040D, BnaA03g15650D, BnaA03g33700D, BnaA03g58300D, BnaA03g58410D, BnaA04g19900D, BnaA06g05530D, BnaA06g11380D, BnaA06g17850D, BnaA07g08300D, BnaA08g08780D, BnaA08g18240D, BnaA08g22730D, BnaA08g23420D, BnaA08g23960D, BnaA09g27200D, BnaA09g49470D, BnaA09g49930D, BnaA10g04820D, BnaA10g12200D, BnaAnng05760D, BnaAnng13010D	BnaC01g11220D, BnaC01g24860D, BnaC01g36400D, BnaC01g40910D, BnaC02g10220D, BnaC02g31750D, BnaC03g12190D, BnaC03g18840D, BnaC03g38870D, BnaC03g56160D, BnaC03g58780D, BnaC03g59330D, BnaC03g75870D, BnaC03g76820D, BnaC04g44300D, BnaC05g12920D, BnaC05g21940D, BnaC06g34450D, BnaC07g10270D, BnaC07g18630D, BnaC07g35300D, BnaC07g50160D, BnaC08g17140D, BnaC08g17840D, BnaC08g38110D, BnaC08g44750D, BnaC08g45…	Bol004112, Bol004165, Bol006302, Bol008386, Bol009378, Bol009420, Bol009802, Bol011868, Bol013225, Bol014673, Bol015498, Bol015753, Bol016819, Bol017065, Bol018755, Bol022835, Bol023383, Bol024409, Bol024435, Bol025739, Bol025947, Bol026248, Bol029209, Bol029293, Bol029920, Bol036817, Bol036993, Bol038263, Bol041126, Bol041417, Bol041844	Bra001581, Bra002589, Bra010860, Bra012576, Bra012597, Bra013308, Bra013349, Bra015578, Bra015978, Bra016565, Bra016624, Bra016699, Bra018190, Bra020006, Bra020334, Bra021009, Bra021589, Bra021886, Bra021984, Bra022959, Bra025060, Bra026016, Bra026698, Bra030105, Bra031573, Bra032424, Bra032914	Bv2_025630_ghsd, Bv4_086220_aswf, Bv6_143370_zjmi, Bv7_173130_kpec, Bv8_181210_fdgq, Bv8_182270_tdej, Bv9_208920_ueiu, Bv9_209260_snnj	CA00g70420, CA00g71800, CA00g96080, CA02g13490, CA03g08150, CA03g32780, CA04g01710, CA04g04570, CA04g04690, CA04g07270, CA05g16110, CA06g04770, CA06g15010, CA06g24870, CA07g14550, CA08g15150, CA09g07800, CA10g03860	Ca_00561, Ca_00819, Ca_00976, Ca_02387, Ca_02654, Ca_03665, Ca_15209, Ca_15250, Ca_15417, Ca_16363, Ca_16597, Ca_17024, Ca_17053, Ca_18575, Ca_18589, Ca_26195	Ca_00018, Ca_00356, Ca_02467, Ca_06364, Ca_06983, Ca_10298, Ca_11287, Ca_12905, Ca_16272, Ca_16323, Ca_19089, Ca_25181	Csa00518s040, Csa01g017580, Csa02g064840, Csa02g067820, Csa03976s010, Csa03g009830, Csa03g010810, Csa03g012990, Csa03g020690, Csa03g022040, Csa03g022050, Csa03g031890, Csa04g029710, Csa05g021370, Csa06g020620, Csa07g007400, Csa07g040840, Csa09g002800, Csa09g044100, Csa09g078180, Csa10g025440, Csa10g026750, Csa11g028660, Csa11g030000, Csa11g066400, Csa11g092960, Csa11g094720, Csa12g043000, Csa14g0…	g1149, g12293, g16765, g1858, g19637, g20475, g20476, g21566, g33264, g8351	Capang00g001733, Capang00g002596, Capang00g004388, Capang01g001324, Capang01g004378, Capang02g001471, Capang03g000363, Capang03g002717, Capang03g003639, Capang04g002092, Capang04g002146, Capang04g002151, Capang04g002334, Capang04g002341, Capang05g001711, Capang06g000366, Capang06g002472, Capang06g002701, Capang07g001782, Capang07g001805, Capang10g000350, Capang12g000672, Capang12g000879	Capana00g000136, Capana00g001258, Capana00g001444, Capana00g002934, Capana00g004847, Capana02g001643, Capana04g002429, Capana04g002535, Capana04g002726, Capana04g002742, Capana06g000393, Capana06g002666, Capana07g001782, Capana07g001807, Capana07g001808, Capana08g001807, Capana09g000616, Capana09g001012	C.cajan_11419, C.cajan_17281, C.cajan_21847, C.cajan_23119, C.cajan_23917, C.cajan_24775, C.cajan_25404, C.cajan_29459, C.cajan_30522, C.cajan_33866, C.cajan_33879, C.cajan_36033, C.cajan_41322, C.cajan_43326, C.cajan_43328	Ciclev10003049m, Ciclev10009786m, Ciclev10010066m, Ciclev10016641m, Ciclev10018380m, Ciclev10018407m, Ciclev10029427m	Ccrd_000921, Ccrd_002068, Ccrd_003275, Ccrd_004856, Ccrd_008490, Ccrd_009651, Ccrd_011736, Ccrd_011975, Ccrd_014659, Ccrd_016601, Ccrd_016783, Ccrd_017260, Ccrd_017362, Ccrd_018064, Ccrd_019525, Ccrd_020707, Ccrd_026632	Cagra.0007s0048.1, Cagra.0448s0026.1, Cagra.0796s0010.1, Cagra.0824s0062.1, Cagra.1078s0012.1, Cagra.1195s0013.1, Cagra.1671s0267.1, Cagra.1671s0362.1, Cagra.1822s0004.1, Cagra.2175s0045.1, Cagra.2519s0057.1, Cagra.2913s0005.1, Cagra.2935s0014.1, Cagra.4306s0012.1, Cagra.4395s0149.1	Cla001585, Cla002242, Cla005375, Cla006558, Cla009707, Cla011813, Cla013332, Cla018930, Cla019645, Cla023349	MELO3C002676, MELO3C007200, MELO3C008250, MELO3C012502, MELO3C016125, MELO3C016491, MELO3C017352, MELO3C018716, MELO3C019318, MELO3C023931, MELO3C025622, MELO3C025885	Cc00_g14120 Ras-related protein Rab11C, Cc01_g13480 Ras-related protein Rab11C, Cc02_g07250 Ras-related protein Rab2BV, Cc02_g14210 Ras-related protein RABA1f, Cc02_g15560 Ras-related protein RABA1c, Cc02_g23350 Ras-related protein RABA2a, Cc04_g06370 Ras-related protein RABA6a, Cc05_g07940 Ras-related protein RABA1f, Cc05_g08590 Ras-related protein YPT3	evm.TU.contig_38441.1, evm.TU.contig_41614.1, evm.model.supercontig_131.82, evm.model.supercontig_2921.1, evm.model.supercontig_3.407, evm.model.supercontig_52.152, evm.model.supercontig_52.153, evm.model.supercontig_7.11, evm.model.supercontig_7.93, evm.model.supercontig_77.25, evm.model.supercontig_81.59	Cre03.g189250.t1.2	Carubv10005708m, Carubv10005719m, Carubv10007304m, Carubv10010133m, Carubv10010250m, Carubv10010267m, Carubv10010276m, Carubv10011865m, Carubv10012418m, Carubv10014602m, Carubv10017997m, Carubv10022399m, Carubv10024667m, Carubv10027110m, Carubv10027113m, Carubv10027116m	Cucsa.047100.1, Cucsa.111500.1, Cucsa.114210.1, Cucsa.122800.1, Cucsa.136310.1, Cucsa.138960.1, Cucsa.195720.1, Cucsa.212860.1, Cucsa.273710.1, Cucsa.309450.1	orange1.1g027503m, orange1.1g027824m, orange1.1g027856m, orange1.1g027894m, orange1.1g031238m, orange1.1g035301m, orange1.1g038356m, orange1.1g042687m, orange1.1g043745m, orange1.1g047889m	Csu17409	estExt_Genewise1.C_370028, fgenesh3_pm.C_scaffold_9000005	DCAR_001705, DCAR_004033, DCAR_005930, DCAR_009763, DCAR_009777, DCAR_010201, DCAR_011750, DCAR_013134, DCAR_013281, DCAR_018930, DCAR_018931, DCAR_021270, DCAR_021300, DCAR_028034	Dca165.1, Dca18401.1, Dca19389.1, Dca27651.1, Dca28863.1, Dca29083.1, Dca29573.1, Dca30102.1, Dca35204.1, Dca35677.1, Dca37862.1, Dca38890.1, Dca38891.1, Dca40524.1, Dca48651.1, Dca58423.1, Dca6618.1	Dca004930, Dca006464, Dca009556, Dca009975, Dca011107, Dca012815, Dca015647, Dca020923, Dca022280	Dendrobium_GLEAN_10017647, Dendrobium_GLEAN_10035677, Dendrobium_GLEAN_10055828, Dendrobium_GLEAN_10058344, Dendrobium_GLEAN_10059566, Dendrobium_GLEAN_10071084, Dendrobium_GLEAN_10071087, Dendrobium_GLEAN_10080471, Dendrobium_GLEAN_10090999, Dendrobium_GLEAN_10109099, Dendrobium_GLEAN_10113555, Dendrobium_GLEAN_10113559, Dendrobium_GLEAN_10113561	Eucgr.B02298.1, Eucgr.D00474.1, Eucgr.E02646.1, Eucgr.E03169.1, Eucgr.F01183.1, Eucgr.F03278.1, Eucgr.F03288.1, Eucgr.I02784.1, Eucgr.J01998.1, Eucgr.J02127.1, Eucgr.K01169.1, Eucgr.K01566.1, Eucgr.K01568.1, Eucgr.K02267.1	p5_sc00001.V1.gene2007, p5_sc00001.V1.gene795, p5_sc00006.V1.gene1076, p5_sc00034.V1.gene286, p5_sc00059.V1.gene411, p5_sc00060.V1.gene57, p5_sc00065.V1.gene56, p5_sc00084.V1.gene400, p5_sc00112.V1.gene105, p5_sc00135.V1.gene186, p5_sc00159.V1.gene38, p5_sc00213.V1.gene103, p5_sc00245.V1.gene140, p5_sc00254.V1.gene68, p5_sc00272.V1.gene56	Ts1g05270, Ts1g06250, Ts1g08310, Ts1g15110, Ts1g16190, Ts1g25180, Ts2g14570, Ts2g14870, Ts2g29310, Ts3g13360, Ts4g19070, Ts5g16480, Ts5g31110, Ts6g23160, Ts7g17240, Ts7g17680	Fes_sc0000006.1.g000032.gia.1, Fes_sc0000104.1.g000049.aua.1, Fes_sc0000207.1.g000023.aua.1, Fes_sc0000364.1.g000016.aua.1, Fes_sc0000455.1.g000003.aua.1, Fes_sc0001919.1.g000009.aua.1, Fes_sc0002158.1.g000004.aua.1, Fes_sc0002158.1.g000006.aua.1, Fes_sc0002158.1.g000007.aua.1, Fes_sc0003461.1.g000002.aua.1, Fes_sc0004106.1.g000006.aua.1, Fes_sc0004888.1.g000004.gia.1, Fes_sc0005388.1.g000006.aua…	mrna01951.1-v1.0-hybrid, mrna09393.1-v1.0-hybrid, mrna15799.1-v1.0-hybrid, mrna20867.1-v1.0-hybrid, mrna27199.1-v1.0-hybrid, mrna29228.1-v1.0-hybrid, mrna29705.1-v1.0-hybrid, mrna34572.1-v1.0-hybrid	Cotton_A_01433_BGI-A2_v1.0, Cotton_A_03936_BGI-A2_v1.0, Cotton_A_05005_BGI-A2_v1.0, Cotton_A_05023_BGI-A2_v1.0, Cotton_A_07606_BGI-A2_v1.0, Cotton_A_12398_BGI-A2_v1.0, Cotton_A_17516_BGI-A2_v1.0, Cotton_A_17723_BGI-A2_v1.0, Cotton_A_19658_BGI-A2_v1.0, Cotton_A_19688_BGI-A2_v1.0, Cotton_A_20103_BGI-A2_v1.0, Cotton_A_21411_BGI-A2_v1.0, Cotton_A_23166_BGI-A2_v1.0, Cotton_A_25114_BGI-A2_v1.0, Cotton_…
OG0000168	AALP_AA2G258100, AALP_AA3G306500, AALP_AA3G353600, AALP_AA4G237400, AALP_AA5G067500, AALP_AA6G270500, AALP_AA6G337500, AALP_AA7G152400, AALP_AA8G362400, AALP_AA8G439300	AA_scaffold1138_gene2187, AA_scaffold122_gene2722, AA_scaffold3365_gene8947, AA_scaffold3627_gene10266, AA_scaffold4124_gene11624, AA_scaffold4402_gene12684, AA_scaffold5078_gene14999, AA_scaffold5525_gene16615, AA_scaffold5860_gene18754, AA_scaffold652_gene21058	Achn023251, Achn026991, Achn061481, Achn097791, Achn099931, Achn103031, Achn109901, Achn114491, Achn153191, Achn164301, Achn213421, Achn217491, Achn218981, Achn244641, Achn301311, Achn308201, Achn331591, Achn358951, Achn365791, Achn381341	Aco002130.1, Aco004001.1, Aco006527.1, Aco008192.1, Aco011670.1, Aco019823.1, Aco022749.1, Aco022750.1, Aco024110.1, Aco027577.1, Aco028176.1, Aco030785.1	Aradu.0U1AX, Aradu.0ZG9F, Aradu.1011L, Aradu.6C55N, Aradu.B3WTX, Aradu.B5T68, Aradu.D1WS1, Aradu.D1Z7J, Aradu.D61LL, Aradu.DK35S, Aradu.FIR15, Aradu.G6NRQ, Aradu.IHP24, Aradu.J1BZ9, Aradu.LW5ZU, Aradu.NIZ8I, Aradu.NRP3G, Aradu.S7I0N, Aradu.U7I0T, Aradu.UG2D3, Aradu.UI2V7, Aradu.V5DI4, Aradu.X92W4, Aradu.XPB6E, Aradu.XRH0S, Aradu.ZF3XL, Aradu.ZMX00, Aradu.ZRX72	AHYPO_001546-RA, AHYPO_003374-RA, AHYPO_011679-RA, AHYPO_014409-RA, AHYPO_014427-RA, AHYPO_015664-RA, AHYPO_017513-RA, AHYPO_017949-RA, AHYPO_017982-RA	Araip.00P5X, Araip.08L1N, Araip.0I7C8, Araip.14416, Araip.1R9HQ, Araip.22GD4, Araip.24DQJ, Araip.29YPW, Araip.36R8S, Araip.41VVU, Araip.50WA1, Araip.5GK91, Araip.5VE9R, Araip.72QD7, Araip.84W5E, Araip.9LK9W, Araip.9WZ3H, Araip.BQB0F, Araip.EM3T8, Araip.ENC79, Araip.G0WVS, Araip.GB6YQ, Araip.GJ9DK, Araip.H7Y1U, Araip.K9JYU, Araip.KA8RP, Araip.M5PAK, Araip.N7QBX, Araip.P5QZT, Araip.P5RKY, Araip.PCQ…	Aly323063, Aly327309, Aly480836, Aly866124, Aly919542	AEGTA07974, AEGTA11940, AEGTA14095, AEGTA14999, AEGTA19015, AEGTA20335, AEGTA20444, AEGTA30568, AEGTA30846, Contig125591	AT1G17260.1, AT1G80660.1, AT2G07560.1, AT2G18960.1, AT2G24520.1, AT3G42640.1, AT3G47950.1, AT3G60330.1, AT4G11730.1, AT4G30190.2, AT5G57350.1, AT5G62670.1	evm_27.model.AmTr_v1.0_scaffold00002.442, evm_27.model.AmTr_v1.0_scaffold00019.326, evm_27.model.AmTr_v1.0_scaffold00026.11, evm_27.model.AmTr_v1.0_scaffold00026.9, evm_27.model.AmTr_v1.0_scaffold00111.82, evm_27.model.AmTr_v1.0_scaffold00131.44, evm_27.model.AmTr_v1.0_scaffold00417.1, evm_27.model.AmTr_v1.0_scaffold00417.2	Bradi1g12117.1, Bradi1g47550.1, Bradi1g54847.1, Bradi1g72417.1, Bradi1g78577.2, Bradi3g18790.1, Bradi3g54177.1, Bradi4g00517.1, Bradi5g15670.2, Bradi5g24690.1	F511_00845, F511_00894, F511_02526, F511_03745, F511_04188, F511_07587, F511_09903, F511_13066, F511_16744, F511_22341, F511_22523, F511_41872	BnaA01g06820D, BnaA02g08160D, BnaA02g33520D, BnaA03g38140D, BnaA03g50340D, BnaA04g27340D, BnaA07g19970D, BnaA07g35430D, BnaA08g13170D, BnaA08g23220D, BnaA09g09830D, BnaA09g18100D, BnaA09g38390D, BnaA09g41340D, BnaA09g41670D, BnaA10g11420D, BnaAnng07780D, BnaAnng10900D, BnaAnng10910D, BnaAnng23670D, BnaAnng24780D	BnaC02g02940D, BnaC02g11560D, BnaC02g14310D, BnaC02g23800D, BnaC02g42250D, BnaC03g66820D, BnaC03g68040D, BnaC03g74390D, BnaC04g22140D, BnaC05g24020D, BnaC06g19400D, BnaC06g40340D, BnaC07g02580D, BnaC07g42390D, BnaC07g42400D, BnaC08g06660D, BnaC08g11450D, BnaC08g15260D, BnaC08g17280D, BnaC08g30540D, BnaC08g33950D, BnaC08g33960D, BnaC08g34260D, BnaC09g22240D, BnaC09g32850D, BnaCnng13440D, BnaCnng30…	Bol009448, Bol009486, Bol012223, Bol012509, Bol013002, Bol013003, Bol014229, Bol015918, Bol017519, Bol020037, Bol020698, Bol020978, Bol021465, Bol024940, Bol029307, Bol029817, Bol030570, Bol033644, Bol033645, Bol035607, Bol037573, Bol038587, Bol041573, Bol042554, Bol043658, Bol044701, Bol045606, Bol045773	Bra002733, Bra003576, Bra007524, Bra007845, Bra008288, Bra010298, Bra010299, Bra011172, Bra013168, Bra014496, Bra016610, Bra020447, Bra024100, Bra024101, Bra024452, Bra029249, Bra035163, Bra038835, Bra039228, Bra039509	Bv1_017650_ttis, Bv1_021630_kjnk, Bv2_033500_xhhk, Bv5_115320_kaox, Bv7_168900_htsw, Bv8_192430_rysg, Bv8_198370_pqfr, Bv9_223310_mifr, Bv_030630_skor	CA01g06030, CA02g28160, CA03g27810, CA03g32290, CA04g11360, CA06g03220, CA06g19290, CA07g02510, CA07g06700, CA09g18460, CA10g04190	Ca_00119, Ca_01394, Ca_01503, Ca_01658, Ca_03784, Ca_05332, Ca_07110, Ca_07125, Ca_08111, Ca_08307, Ca_08590, Ca_09651, Ca_09653, Ca_15045, Ca_17243, Ca_18956, Ca_21348, Ca_21527, Ca_21946, Ca_21994, Ca_25110, Ca_26418, Ca_26625, Ca_26885, Ca_29301	Ca_00988, Ca_01370, Ca_01835, Ca_02918, Ca_03234, Ca_06764, Ca_10971, Ca_10980, Ca_10982, Ca_12945, Ca_15327, Ca_16188, Ca_16588, Ca_17214, Ca_17339, Ca_17924, Ca_17925, Ca_20109, Ca_23504, Ca_28061	Csa00507s060, Csa00583s010, Csa01g042190, Csa02428s010, Csa02g012850, Csa02g061820, Csa02g070880, Csa03653s010, Csa03g021030, Csa05g092120, Csa06g013070, Csa07g004720, Csa07g054510, Csa07g059180, Csa08g044020, Csa09g028410, Csa09g088690, Csa09g094290, Csa09g094300, Csa10g012310, Csa10g047830, Csa11532s010, Csa11g013220, Csa11g056020, Csa11g090900, Csa11g099500, Csa12g017000, Csa12g081390, Csa14g0…	g11681, g12438, g12781, g1724, g20095, g21747, g25368, g26327, g27615, g27616, g2852, g29976, g32033, g35301, g36073	Capang01g000603, Capang02g003099, Capang03g000461, Capang03g001021, Capang04g001503, Capang06g000942, Capang07g000268, Capang07g001041, Capang09g000054, Capang10g000411	Capana01g000664, Capana02g003362, Capana03g000501, Capana03g001066, Capana04g001600, Capana06g000995, Capana07g000268, Capana07g000909, Capana09g000062, Capana10g000539	C.cajan_02230, C.cajan_03403, C.cajan_03675, C.cajan_16424, C.cajan_19757, C.cajan_19782, C.cajan_27119, C.cajan_29909, C.cajan_31466, C.cajan_34330, C.cajan_36912, C.cajan_37897, C.cajan_39057, C.cajan_42740, C.cajan_45656, C.cajan_48148	Ciclev10007367m, Ciclev10007368m, Ciclev10007374m, Ciclev10011000m, Ciclev10011010m, Ciclev10011040m, Ciclev10013498m, Ciclev10018727m, Ciclev10018737m, Ciclev10024807m, Ciclev10024879m, Ciclev10027127m	Ccrd_004713, Ccrd_006746, Ccrd_008230, Ccrd_009763, Ccrd_010491, Ccrd_015589, Ccrd_017427, Ccrd_019180, Ccrd_022894, Ccrd_022985, Ccrd_023715, Ccrd_025583	Cagra.0218s0009.1, Cagra.0824s0094.1, Cagra.16896s0001.1, Cagra.1725s0076.1, Cagra.1744s0010.1, Cagra.17591s0001.1, Cagra.1912s0012.1, Cagra.2848s0018.1, Cagra.3527s0018.1, Cagra.4091s0005.1, Cagra.5118s0004.1, Cagra.6757s0007.1	Cla008334, Cla010347, Cla012729, Cla016651, Cla018707, Cla018842, Cla019135, Cla020909, Cla022809	MELO3C002213, MELO3C003629, MELO3C004004, MELO3C004447, MELO3C010251, MELO3C011192, MELO3C017150, MELO3C017450, MELO3C017859, MELO3C021972	Cc02_g25030 Plasma membrane ATPase 1, Cc04_g00550 Autoinhibited H+ ATPase, Cc04_g00560 ATPase 10_ plasma membrane-type, Cc04_g04870 Plasma membrane ATPase 4, Cc04_g15780 Plasma membrane ATPase 1, Cc05_g01570 Hypothetical protein, Cc06_g13060 Plasma membrane ATPase 4, Cc06_g23390 ATPase 8_ plasma membrane-type, Cc06_g23420 ATPase 8_ plasma membrane-type, Cc07_g02960 ATPase 4_ plasma membrane-type,…	evm.model.supercontig_10.114, evm.model.supercontig_1377.1, evm.model.supercontig_17.191, evm.model.supercontig_229.14, evm.model.supercontig_23.10, evm.model.supercontig_23.11, evm.model.supercontig_46.109, evm.model.supercontig_89.43	Cre03.g164600.t1.2, Cre03.g165050.t1.2, Cre10.g459200.t1.2	Carubv10002726m, Carubv10004082m, Carubv10004164m, Carubv10007959m, Carubv10008027m, Carubv10008225m, Carubv10012913m, Carubv10016644m, Carubv10016646m, Carubv10022427m, Carubv10022598m, Carubv10025825m, Carubv10028575m	Cucsa.081200.1, Cucsa.089200.1, Cucsa.096210.1, Cucsa.097990.1, Cucsa.132660.1, Cucsa.158480.1, Cucsa.161790.1, Cucsa.197480.1, Cucsa.311000.1, Cucsa.350780.1	orange1.1g002151m, orange1.1g002176m, orange1.1g002203m, orange1.1g002208m, orange1.1g002768m, orange1.1g003313m, orange1.1g005866m, orange1.1g010523m, orange1.1g036987m, orange1.1g037174m, orange1.1g041450m, orange1.1g041932m, orange1.1g044543m, orange1.1g048662m	Csu16699, Csu16800, Csu23431, Csu49038, Csu66048	IGS.gm_10_00088, estExt_Genewise1Plus.C_320108	DCAR_001903, DCAR_001907, DCAR_005000, DCAR_006655, DCAR_009918, DCAR_014692, DCAR_014826, DCAR_016530, DCAR_017985, DCAR_020129, DCAR_020846, DCAR_021539, DCAR_025584, DCAR_025585, DCAR_025586, DCAR_026081, DCAR_027186, DCAR_027752	Dca11291.1, Dca14198.1, Dca14384.1, Dca14618.1, Dca17419.1, Dca17911.1, Dca19077.1, Dca19078.1, Dca20235.1, Dca28095.1, Dca33431.1, Dca3893.1, Dca45495.1, Dca45565.1, Dca4870.1, Dca5.1, Dca50054.1, Dca51210.1, Dca53984.1, Dca54282.1, Dca60531.1, Dca62123.1, Dca6416.1, Dca8594.1	Dca002290, Dca008324, Dca009832, Dca010957, Dca014282	Dendrobium_GLEAN_10006106, Dendrobium_GLEAN_10049635, Dendrobium_GLEAN_10064937, Dendrobium_GLEAN_10064940, Dendrobium_GLEAN_10068367, Dendrobium_GLEAN_10090486, Dendrobium_GLEAN_10109781, Dendrobium_GLEAN_10132254	Eucgr.A01453.1, Eucgr.B00400.1, Eucgr.C00140.1, Eucgr.C00401.1, Eucgr.C02035.1, Eucgr.C02092.1, Eucgr.C02386.1, Eucgr.C04061.1, Eucgr.D02110.1, Eucgr.I01911.1, Eucgr.I02171.1, Eucgr.J03094.1, Eucgr.K02916.1	p5_sc00019.V1.gene221, p5_sc00023.V1.gene376, p5_sc00023.V1.gene377, p5_sc00027.V1.gene402, p5_sc00044.V1.gene417	Ts1g15420, Ts2g31190, Ts3g27520, Ts3g34340, Ts4g04940, Ts5g02900, Ts5g20120, Ts5g37520, Ts6g21440, Ts7g29300	Fes_sc0000003.1.g000042.aua.1, Fes_sc0000003.1.g000100.aua.1, Fes_sc0000022.1.g000063.aua.1, Fes_sc0000375.1.g000017.aua.1, Fes_sc0001035.1.g000006.aua.1, Fes_sc0001629.1.g000003.gia.1, Fes_sc0002112.1.g000011.aua.1, Fes_sc0002510.1.g000008.aua.1, Fes_sc0003818.1.g000002.aua.1, Fes_sc0005805.1.g000002.aua.1, Fes_sc0007709.1.g000003.aua.1, Fes_sc0008641.1.g000001.aua.1, Fes_sc0008959.1.g000001.aua…	mrna01279.1-v1.0-hybrid, mrna01281.1-v1.0-hybrid, mrna04924.1-v1.0-hybrid, mrna05497.1-v1.0-hybrid, mrna08702.1-v1.0-hybrid, mrna09568.1-v1.0-hybrid, mrna10846.1-v1.0-hybrid, mrna13713.1-v1.0-hybrid, mrna15943.1-v1.0-hybrid, mrna17015.1-v1.0-hybrid, mrna30866.1-v1.0-hybrid	Cotton_A_01119_BGI-A2_v1.0, Cotton_A_01268_BGI-A2_v1.0, Cotton_A_06727_BGI-A2_v1.0, Cotton_A_07156_BGI-A2_v1.0, Cotton_A_07526_BGI-A2_v1.0, Cotton_A_08575_BGI-A2_v1.0, Cotton_A_09053_BGI-A2_v1.0, Cotton_A_09115_BGI-A2_v1.0, Cotton_A_11598_BGI-A2_v1.0, Cotton_A_16922_BGI-A2_v1.0, Cotton_A_16931_BGI-A2_v1.0, Cotton_A_17071_BGI-A2_v1.0, Cotton_A_24775_BGI-A2_v1.0, Cotton_A_25023_BGI-A2_v1.0, Cotton_…
OG0000174	AALP_AA1G245100, AALP_AA1G245200, AALP_AA1G334700, AALP_AA2G212600, AALP_AA5G085900, AALP_AA6G144900, AALP_AA6G309700, AALP_AA8G423300, AALP_AAs54367U000100	AA_C178133_gene849, AA_scaffold1843_gene4572, AA_scaffold2298_gene5763, AA_scaffold3346_gene8941, AA_scaffold3398_gene9234, AA_scaffold4989_gene14437, AA_scaffold5670_gene17518, AA_scaffold578_gene18185, AA_scaffold905_gene22622	Achn094851, Achn094871, Achn094881, Achn127701, Achn177981, Achn262421, Achn263251, Achn263261, Achn266851, Achn318731, Achn387151, Achn388521, Achn389061	Aco003321.1, Aco004063.1, Aco006905.1, Aco007945.1, Aco009552.1, Aco010154.1, Aco016362.1, Aco025869.1, Aco027720.1, Aco027991.1	Aradu.1T6RD, Aradu.27EBR, Aradu.2R5AF, Aradu.5324N, Aradu.6C4RF, Aradu.71KPG, Aradu.7YM1I, Aradu.9G3ZE, Aradu.9IJ7D, Aradu.AKF8Z, Aradu.BIE6D, Aradu.E054S, Aradu.E6DI5, Aradu.EK4RR, Aradu.FS1YY, Aradu.GA2YJ, Aradu.HL19F, Aradu.J1B8U, Aradu.L2A8K, Aradu.N39PG, Aradu.N9WXW, Aradu.P759U, Aradu.P7H6T, Aradu.R2PKH, Aradu.SQ4PH, Aradu.TI2CX, Aradu.TNC7B, Aradu.TT171, Aradu.VAN9Z, Aradu.W97EL, Aradu.X1M…	AHYPO_000973-RA, AHYPO_001014-RA, AHYPO_001133-RA, AHYPO_005892-RA, AHYPO_012425-RA, AHYPO_022213-RA, AHYPO_022214-RA, AHYPO_022789-RA	Araip.06TDY, Araip.10CFZ, Araip.426PH, Araip.4B61L, Araip.6U9BD, Araip.8KZ12, Araip.8V6NC, Araip.92JG3, Araip.9K3G2, Araip.BYV00, Araip.EBX1A, Araip.ET82K, Araip.F9WTH, Araip.GJ7LV, Araip.I2KB3, Araip.IG434, Araip.KMK7T, Araip.LJ5YB, Araip.NC9ER, Araip.NGU0E, Araip.QR0M8, Araip.QT4ZA, Araip.R4JRM, Araip.U0WXJ, Araip.V4D1L, Araip.Z5DXR	Aly314969, Aly337905, Aly472482, Aly472484, Aly473464, Aly489336, Aly492663, Aly494606, Aly494804, Aly895598	AEGTA05237, AEGTA07685, AEGTA08422, AEGTA08486, AEGTA11957, AEGTA14355, AEGTA18447, AEGTA25874, AEGTA25973, AEGTA25974, AEGTA31012, AEGTA31293, AEGTA31566, AEGTA42952, Contig6725	AT1G22430.1, AT1G22440.1, AT1G32780.1, AT1G64710.1, AT1G77120.1, AT4G22110.1, AT5G24760.1, AT5G42250.1, AT5G43940.2	evm_27.model.AmTr_v1.0_scaffold00008.170, evm_27.model.AmTr_v1.0_scaffold00008.174, evm_27.model.AmTr_v1.0_scaffold00024.17, evm_27.model.AmTr_v1.0_scaffold00054.73, evm_27.model.AmTr_v1.0_scaffold00071.64, evm_27.model.AmTr_v1.0_scaffold00071.65, evm_27.model.AmTr_v1.0_scaffold00113.22, evm_27.model.AmTr_v1.0_scaffold00120.25, evm_27.model.AmTr_v1.0_scaffold00120.26, evm_27.model.AmTr_v1.0_scaff…	Bradi1g21300.2, Bradi1g21305.2, Bradi1g71880.1, Bradi1g71890.1, Bradi3g20810.1, Bradi3g49740.1, Bradi3g55220.1, Bradi4g22610.1, Bradi4g22620.1, Bradi4g22630.2	F511_00958, F511_05011, F511_06937, F511_08524, F511_09397, F511_13217, F511_23699	BnaA01g11910D, BnaA02g32360D, BnaA05g17940D, BnaA06g36450D, BnaA07g10480D, BnaA07g21050D, BnaA07g33310D, BnaA08g20830D, BnaA09g16810D, BnaA09g24180D, BnaA09g30650D, BnaA09g43000D, BnaAnng05540D, BnaAnng36660D	BnaC01g13540D, BnaC02g41070D, BnaC05g17730D, BnaC05g24910D, BnaC05g28370D, BnaC05g28380D, BnaC06g21150D, BnaC06g37860D, BnaC07g13740D, BnaC07g17470D, BnaC08g05970D, BnaC08g49310D, BnaC09g17760D, BnaCnng45600D	Bol001876, Bol005612, Bol009517, Bol012621, Bol016436, Bol020882, Bol022198, Bol023574, Bol027580, Bol028486, Bol039817, Bol041978, Bol044773	Bra003690, Bra010185, Bra012327, Bra013586, Bra015693, Bra016378, Bra019844, Bra020469, Bra023290, Bra025081, Bra027516, Bra031208, Bra031390, Bra033706	Bv1_008590_oief, Bv1_010740_erzt, Bv1_010750_sghe, Bv7_166210_zdqx, Bv7_167240_pyex, Bv8_189230_judk, Bv_002030_yxkc, Bv_002040_nnjq, Bv_002050_augj, Bv_007190_effr	CA01g00180, CA02g01500, CA04g10490, CA04g13110, CA04g15760, CA04g15770, CA04g22510, CA06g10980, CA06g10990, CA06g20670, CA09g09900, CA11g20330, CA11g20340, CA12g10130, CA12g18000	Ca_06043, Ca_07431, Ca_08944, Ca_13967, Ca_13997, Ca_14019, Ca_14793, Ca_17662, Ca_23189, Ca_30219	Ca_01445, Ca_03926, Ca_03927, Ca_07542, Ca_07708, Ca_12281, Ca_19344, Ca_19730, Ca_24344	Csa00619s090, Csa02g058640, Csa03g026300, Csa03g026310, Csa03g026320, Csa03g037060, Csa04323s010, Csa05g022820, Csa07g048690, Csa08g022320, Csa09g083810, Csa09g099580, Csa10g021120, Csa10g021130, Csa11g024120, Csa11g070810, Csa11g073460, Csa11g073470, Csa12g034900, Csa13g030500, Csa14g027630, Csa14g027640, Csa14g042700, Csa16g041280, Csa16g057440, Csa17g029380, Csa17g054180, Csa18g009900, Csa18g0…	g12997, g12998, g14142, g15810, g15811, g19486, g20467, g27277, g29972, g3482, g4819, g7878	Capang00g001449, Capang00g003077, Capang01g000028, Capang04g000091, Capang04g000937, Capang04g000938, Capang04g001358, Capang04g001359, Capang06g000797, Capang06g001692, Capang11g000010, Capang11g000011	Capana01g000005, Capana04g000102, Capana04g000980, Capana04g000982, Capana04g001420, Capana04g001422, Capana06g000848, Capana06g001805, Capana09g000955, Capana11g000013, Capana11g000014, Capana12g001600	C.cajan_02212, C.cajan_02764, C.cajan_05654, C.cajan_08876, C.cajan_09712, C.cajan_15751, C.cajan_17581, C.cajan_20336, C.cajan_21123, C.cajan_23700, C.cajan_37579, C.cajan_37613, C.cajan_41227, C.cajan_44301	Ciclev10001382m, Ciclev10001399m, Ciclev10001446m, Ciclev10001457m, Ciclev10001500m, Ciclev10001502m, Ciclev10004052m, Ciclev10020607m, Ciclev10020620m, Ciclev10020629m, Ciclev10031855m, Ciclev10033469m, Ciclev10033874m	Ccrd_002668, Ccrd_008034, Ccrd_009242, Ccrd_009244, Ccrd_016484, Ccrd_016808, Ccrd_016816, Ccrd_021211, Ccrd_021212, Ccrd_021213, Ccrd_022125, Ccrd_024654	Cagra.0114s0058.1, Cagra.0114s0059.1, Cagra.0450s0026.1, Cagra.0622s0016.1, Cagra.1427s0011.1, Cagra.1443s0020.1, Cagra.3648s0003.1, Cagra.4713s0001.1, Cagra.5198s0003.1, Cagra.9398s0001.1	Cla004992, Cla007055, Cla007056, Cla008358, Cla015027, Cla015028, Cla021951, Cla021952, Cla022110	MELO3C002189, MELO3C005792, MELO3C011043, MELO3C022399, MELO3C023685, MELO3C023687, MELO3C026552, MELO3C026553, MELO3C026554, MELO3C027151	Cc00_g07950 Hypothetical protein, Cc00_g07970 Alcohol dehydrogenase-like 6, Cc00_g17710 Hypothetical protein, Cc00_g18430 Alcohol dehydrogenase-like 3, Cc01_g07390 Alcohol dehydrogenase-like 7, Cc01_g07400 Alcohol dehydrogenase-like 7, Cc01_g07410 Alcohol dehydrogenase-like 7, Cc01_g07420 Alcohol dehydrogenase-like 7, Cc01_g08270 Alcohol dehydrogenase-like 7, Cc01_g08300 Alcohol dehydrogenase-lik…	evm.model.supercontig_168.2, evm.model.supercontig_26.227, evm.model.supercontig_26.228, evm.model.supercontig_26.229, evm.model.supercontig_278.2, evm.model.supercontig_3102.1, evm.model.supercontig_36.171, evm.model.supercontig_4.48, evm.model.supercontig_42.139, evm.model.supercontig_43.123, evm.model.supercontig_49.68, evm.model.supercontig_8.185, evm.model.supercontig_87.56	Cre12.g543350.t1.1, Cre12.g543400.t1.2	Carubv10001171m, Carubv10005213m, Carubv10009372m, Carubv10009406m, Carubv10009981m, Carubv10020473m, Carubv10022150m, Carubv10026496m, Carubv10026595m	Cucsa.055840.1, Cucsa.055860.1, Cucsa.079160.1, Cucsa.079180.1, Cucsa.079190.1, Cucsa.097760.1, Cucsa.160180.1, Cucsa.193450.1, Cucsa.269430.1, Cucsa.348790.1	orange1.1g016363m, orange1.1g016507m, orange1.1g016933m, orange1.1g016978m, orange1.1g017052m, orange1.1g017201m, orange1.1g025173m, orange1.1g025336m, orange1.1g035170m, orange1.1g043260m, orange1.1g047713m	Csu53256	IGS.gm_1_00589	DCAR_000552, DCAR_006539, DCAR_006564, DCAR_009385, DCAR_009386, DCAR_009387, DCAR_014409, DCAR_014410, DCAR_020426, DCAR_023241, DCAR_027612, DCAR_027613	Dca17211.1, Dca18670.1, Dca18671.1, Dca28427.1, Dca3076.1, Dca34126.1, Dca35493.1, Dca42956.1, Dca42957.1, Dca42958.1, Dca45923.1, Dca49843.1, Dca49844.1, Dca49845.1, Dca55610.1, Dca56496.1, Dca56520.1, Dca56591.1	Dca001026, Dca001027, Dca001028, Dca002369, Dca003497, Dca004722, Dca005877, Dca007630, Dca011219, Dca015285, Dca017266, Dca018924, Dca019701, Dca023196, Dca025397, Dca027857	Dendrobium_GLEAN_10006280, Dendrobium_GLEAN_10008879, Dendrobium_GLEAN_10020669, Dendrobium_GLEAN_10022014, Dendrobium_GLEAN_10022521, Dendrobium_GLEAN_10031674, Dendrobium_GLEAN_10033624, Dendrobium_GLEAN_10035589, Dendrobium_GLEAN_10056734, Dendrobium_GLEAN_10056735, Dendrobium_GLEAN_10060977, Dendrobium_GLEAN_10069979, Dendrobium_GLEAN_10070705, Dendrobium_GLEAN_10070713, Dendrobium_GLEAN_1007…	Eucgr.B00036.1, Eucgr.B00037.1, Eucgr.E01062.1, Eucgr.E01063.1, Eucgr.E01064.1, Eucgr.F01715.1, Eucgr.F01721.1, Eucgr.F01728.1, Eucgr.F02744.1, Eucgr.H04950.1, Eucgr.H04951.1, Eucgr.H04952.1, Eucgr.I00224.1, Eucgr.K00070.1, Eucgr.K00071.1, Eucgr.K00917.1, Eucgr.K00921.1, Eucgr.K00924.1, Eucgr.K00927.1, Eucgr.K01401.1, Eucgr.K02331.1, Eucgr.K02333.1, Eucgr.K03599.1	p5_sc00034.V1.gene71, p5_sc00299.V1.gene60, p5_sc00580.V1.gene7	Ts-un0558-001, Ts-un0559-001, Ts1g20050, Ts1g20060, Ts1g29410, Ts2g00020, Ts2g12040, Ts2g27780, Ts5g34700, Ts7g20930	Fes_sc0000006.1.g000076.aua.1, Fes_sc0000167.1.g000002.aua.1, Fes_sc0000385.1.g000011.aua.1, Fes_sc0001078.1.g000009.aua.1, Fes_sc0001078.1.g000011.aua.1, Fes_sc0002277.1.g000001.aua.1, Fes_sc0002357.1.g000008.aua.1, Fes_sc0002482.1.g000006.aua.1, Fes_sc0002943.1.g000005.aua.1, Fes_sc0005164.1.g000005.aua.1, Fes_sc0008274.1.g000001.aua.1, Fes_sc0008274.1.g000002.aua.1, Fes_sc0011508.1.g000002.aua…	mrna01876.1-v1.0-hybrid, mrna01877.1-v1.0-hybrid, mrna08364.1-v1.0-hybrid, mrna08611.1-v1.0-hybrid, mrna08612.1-v1.0-hybrid, mrna08615.1-v1.0-hybrid, mrna08970.1-v1.0-hybrid, mrna12556.1-v1.0-hybrid, mrna30068.1-v1.0-hybrid, mrna30069.1-v1.0-hybrid	Cotton_A_02822_BGI-A2_v1.0, Cotton_A_02823_BGI-A2_v1.0, Cotton_A_05783_BGI-A2_v1.0, Cotton_A_05904_BGI-A2_v1.0, Cotton_A_09516_BGI-A2_v1.0, Cotton_A_09517_BGI-A2_v1.0, Cotton_A_19615_BGI-A2_v1.0, Cotton_A_19616_BGI-A2_v1.0, Cotton_A_19617_BGI-A2_v1.0, Cotton_A_19618_BGI-A2_v1.0, Cotton_A_19620_BGI-A2_v1.0, Cotton_A_23964_BGI-A2_v1.0, Cotton_A_27799_BGI-A2_v1.0, Cotton_A_27800_BGI-A2_v1.0, Cotton_…
OG0000175	AALP_AA1G240000, AALP_AA4G171400, AALP_AA6G101500, AALP_AA6G101800, AALP_AA6G237200	AA_C174697_gene742, AA_C187941_gene1276, AA_C188213_gene1289, AA_scaffold1554_gene3408, AA_scaffold1905_gene4785, AA_scaffold305_gene8368, AA_scaffold4989_gene14460, AA_scaffold49_gene14523, AA_scaffold5205_gene15508, AA_scaffold5401_gene16271	Achn000781, Achn042271, Achn066231, Achn094371, Achn129751, Achn136711, Achn181521, Achn248321, Achn259121, Achn271971, Achn273201, Achn273381, Achn305891, Achn341241, Achn364811	Aco000890.1, Aco001160.1, Aco002298.1, Aco002436.1, Aco003074.1, Aco005495.1, Aco007032.1, Aco012432.1, Aco012458.1	Aradu.18WDF, Aradu.2E0TL, Aradu.5U359, Aradu.I609F, Aradu.M66BW, Aradu.NVA18, Aradu.Q7Z1V, Aradu.V6S85, Aradu.YQG3K	AHYPO_001076-RA, AHYPO_002020-RA, AHYPO_005727-RA, AHYPO_005990-RA, AHYPO_006852-RA, AHYPO_007401-RA, AHYPO_011663-RA, AHYPO_011948-RA, AHYPO_014507-RA, AHYPO_014999-RA, AHYPO_017335-RA, AHYPO_018257-RA, AHYPO_019533-RA, AHYPO_022882-RA, AHYPO_023009-RA	Araip.53MZR, Araip.6F7K8, Araip.70T8A, Araip.92GX5, Araip.FR9A2	Aly472432, Aly483964, Aly493452, Aly494206, Aly497363, Aly888138, Aly889673, Aly889675, Aly899587, Aly902841, Aly903128, Aly906721, Aly916623	AEGTA04529, AEGTA05853, AEGTA06209, AEGTA07523, AEGTA08391, AEGTA18089, AEGTA19635, AEGTA24298, AEGTA25570, AEGTA32576	AT1G09030.1, AT1G21970.1, AT2G13570.1, AT2G37060.1, AT2G38880.8, AT2G47810.1, AT3G53340.1, AT4G14540.1, AT5G47640.1, AT5G47670.1	evm_27.model.AmTr_v1.0_scaffold00010.298, evm_27.model.AmTr_v1.0_scaffold00013.61, evm_27.model.AmTr_v1.0_scaffold00047.48, evm_27.model.AmTr_v1.0_scaffold00057.235, evm_27.model.AmTr_v1.0_scaffold00058.243, evm_27.model.AmTr_v1.0_scaffold00061.282, evm_27.model.AmTr_v1.0_scaffold00080.3	Bradi1g21900.1, Bradi1g43460.1, Bradi1g43470.2, Bradi1g43480.1, Bradi1g60030.1, Bradi2g15800.3, Bradi2g22940.1, Bradi2g54200.2, Bradi2g60030.2, Bradi2g60050.1, Bradi3g15670.1, Bradi3g17350.1, Bradi3g56400.1	F511_00218, F511_00342, F511_01232, F511_03650, F511_05901, F511_06320, F511_08479, F511_08746, F511_08930, F511_14230, F511_16307, F511_16308, F511_40876, F511_45796	BnaA01g28350D, BnaA02g25600D, BnaA03g16960D, BnaA03g18200D, BnaA03g21860D, BnaA03g33970D, BnaA03g38390D, BnaA04g21250D, BnaA04g21270D, BnaA05g00200D, BnaA05g06260D, BnaA06g35340D, BnaA07g10770D, BnaA09g08330D, BnaA09g18400D, BnaA09g18420D, BnaA09g33640D, BnaAnng04140D	BnaC01g35600D, BnaC02g33400D, BnaC03g20500D, BnaC03g21730D, BnaC03g39380D, BnaC03g45220D, BnaC04g00090D, BnaC04g06490D, BnaC05g06570D, BnaC05g37390D, BnaC07g14150D, BnaC07g20390D, BnaC07g20410D, BnaC08g20060D, BnaC08g24430D, BnaC09g08600D, BnaC09g20320D, BnaC09g20350D, BnaCnng59920D, BnaCnng76740D	Bol001117, Bol005574, Bol007921, Bol009702, Bol011205, Bol014881, Bol017845, Bol018901, Bol018903, Bol019326, Bol020392, Bol023006, Bol025109, Bol029638, Bol034745, Bol037687, Bol041252, Bol042016, Bol042580	Bra000462, Bra001615, Bra004428, Bra005074, Bra006991, Bra012301, Bra013143, Bra016397, Bra017209, Bra017471, Bra017473, Bra018585, Bra021147, Bra022147, Bra023095, Bra024924, Bra027199, Bra031356, Bra037211	Bv1_003850_jyhg, Bv4_079030_auno, Bv4_081120_zdta, Bv7_164040_xodf, Bv8_184360_ryex, Bv9_206480_isxo, Bv_007480_aapr, Bv_026410_hops	CA03g08630, CA04g06370, CA05g01770, CA05g04100, CA05g15010, CA07g20350, CA08g12240, CA09g03270, CA09g14120, CA11g10090, CA12g00340, CA12g10990, CA12g12150	Ca_00897, Ca_03127, Ca_03129, Ca_07683, Ca_09888, Ca_10274, Ca_10279, Ca_10978, Ca_12514, Ca_13091, Ca_13101, Ca_13201, Ca_15916, Ca_21891, Ca_21894, Ca_21988, Ca_22277, Ca_29864, Ca_29896	Ca_03440, Ca_06841, Ca_07860, Ca_07906, Ca_09605, Ca_09721, Ca_09724, Ca_12013, Ca_13089, Ca_13093, Ca_20009, Ca_20238, Ca_20300, Ca_20790, Ca_20798	Csa01g036280, Csa03g012440, Csa03g025850, Csa04g039370, Csa04g050630, Csa04g052850, Csa04g067900, Csa05g001360, Csa05g014420, Csa05g016790, Csa06g027800, Csa06g039740, Csa06g039750, Csa06g042820, Csa06g054340, Csa08521s010, Csa09g061650, Csa10g031970, Csa11g038610, Csa11g064030, Csa11g064060, Csa12g057280, Csa14271s010, Csa14g010490, Csa14g027200, Csa15g065860, Csa15g066860, Csa17g012530, Csa17g0…	g10766, g12976, g14792, g14803, g16431, g20024, g23007, g32892, g416, g6972, g9544	Capang01g004041, Capang01g004042, Capang03g003487, Capang05g000182, Capang05g000183, Capang05g000454, Capang06g002807, Capang07g002367, Capang07g002375, Capang07g002376, Capang09g000431, Capang09g001596, Capang11g001125, Capang12g001345, Capang12g001413, Capang12g002532	Capana00g001840, Capana03g003587, Capana05g000545, Capana07g002368, Capana08g001486, Capana09g000479, Capana09g002063, Capana12g001654, Capana12g001765, Capana12g002889	C.cajan_04261, C.cajan_05948, C.cajan_05951, C.cajan_06809, C.cajan_09796, C.cajan_10445, C.cajan_18031, C.cajan_22493, C.cajan_23240, C.cajan_23536, C.cajan_24619, C.cajan_24620, C.cajan_27498, C.cajan_27980, C.cajan_27981, C.cajan_27995, C.cajan_35697, C.cajan_36024, C.cajan_40515, C.cajan_42380	Ciclev10003157m, Ciclev10003558m, Ciclev10006769m, Ciclev10009623m, Ciclev10010391m, Ciclev10012920m, Ciclev10016498m, Ciclev10024294m, Ciclev10027508m, Ciclev10032893m	Ccrd_001207, Ccrd_003477, Ccrd_004384, Ccrd_004773, Ccrd_008173, Ccrd_010981, Ccrd_011863, Ccrd_012090, Ccrd_013105, Ccrd_013445, Ccrd_014738, Ccrd_019975, Ccrd_021218, Ccrd_022590, Ccrd_026572, Ccrd_026679	Cagra.0551s0036.1, Cagra.0612s0059.1, Cagra.0666s0039.1, Cagra.0716s0005.1, Cagra.15822s0011.1, Cagra.15822s0014.1, Cagra.1718s0015.1, Cagra.2412s0002.1, Cagra.3434s0008.1, Cagra.4395s0089.1	Cla000915, Cla004460, Cla004478, Cla005230, Cla014507, Cla014682, Cla017846, Cla020078	MELO3C009309, MELO3C011726, MELO3C014103, MELO3C014120, MELO3C015318, MELO3C015320, MELO3C016042, MELO3C017568, MELO3C025951	Cc00_g10600 Ccaat-binding transcription factor subunit A_ putative, Cc01_g20540 Putative uncharacterized protein, Cc02_g33240 Nuclear transcription factor Y subunit B-4, Cc05_g00410 Hypothetical protein, Cc05_g00480 Transcriptional-activator LEC1 _Fragment_, Cc05_g14900 Nuclear transcription factor Y subunit B, Cc06_g03510 Nuclear transcription factor Y subunit B-8, Cc07_g16060 Nuclear transcript…	evm.TU.contig_41265.1, evm.model.supercontig_1.264, evm.model.supercontig_114.51, evm.model.supercontig_12.138, evm.model.supercontig_12.151, evm.model.supercontig_136.31, evm.model.supercontig_196.1, evm.model.supercontig_287.4, evm.model.supercontig_48.72, evm.model.supercontig_9.193	Cre02.g079200.t1.2	Carubv10006827m, Carubv10011036m, Carubv10011185m, Carubv10016473m, Carubv10018752m, Carubv10024251m, Carubv10024343m, Carubv10025377m, Carubv10028250m, Carubv10028496m	Cucsa.025370.1, Cucsa.042000.1, Cucsa.042150.1, Cucsa.042160.1, Cucsa.042170.1, Cucsa.120240.1, Cucsa.165970.1, Cucsa.182020.1, Cucsa.182040.1, Cucsa.201470.1, Cucsa.243990.1, Cucsa.307210.1	orange1.1g026469m, orange1.1g027605m, orange1.1g030547m, orange1.1g030647m, orange1.1g036580m, orange1.1g038014m, orange1.1g038325m, orange1.1g044287m, orange1.1g045194m, orange1.1g045289m, orange1.1g047516m	Csu11556	gw1.12.608.1	DCAR_001199, DCAR_002460, DCAR_002808, DCAR_003339, DCAR_006317, DCAR_006322, DCAR_006324, DCAR_006325, DCAR_006326, DCAR_009288, DCAR_011446, DCAR_012400, DCAR_015270, DCAR_017726, DCAR_019120, DCAR_019140, DCAR_019679, DCAR_024908, DCAR_027083, DCAR_028373, DCAR_029398	Dca22163.1, Dca22163.2, Dca3474.1, Dca47687.1, Dca47687.2, Dca58040.1, Dca60742.1	Dca001357, Dca001358, Dca001437, Dca001523, Dca002060, Dca003156, Dca003157, Dca010012, Dca018681, Dca023048, Dca026403	Dendrobium_GLEAN_10005840, Dendrobium_GLEAN_10019437, Dendrobium_GLEAN_10019933, Dendrobium_GLEAN_10030702, Dendrobium_GLEAN_10042099, Dendrobium_GLEAN_10043975, Dendrobium_GLEAN_10045762, Dendrobium_GLEAN_10045912, Dendrobium_GLEAN_10045913, Dendrobium_GLEAN_10058259, Dendrobium_GLEAN_10078058, Dendrobium_GLEAN_10085143, Dendrobium_GLEAN_10137550	Eucgr.A01179.1, Eucgr.B01293.1, Eucgr.B01299.1, Eucgr.B01300.1, Eucgr.B01303.1, Eucgr.B01940.1, Eucgr.E03857.1, Eucgr.F02051.1, Eucgr.G02796.1, Eucgr.H01189.1, Eucgr.H03892.1, Eucgr.H04502.1, Eucgr.I00185.1, Eucgr.L00153.1	p5_sc00003.V1.gene450, p5_sc00011.V1.gene339, p5_sc00018.V1.gene377, p5_sc00021.V1.gene487, p5_sc00021.V1.gene501, p5_sc00035.V1.gene28, p5_sc00049.V1.gene129, p5_sc00070.V1.gene442, p5_sc00070.V1.gene445, p5_sc00087.V1.gene304, p5_sc00111.V1.gene23, p5_sc00113.V1.gene124, p5_sc00121.V1.gene234, p5_sc00126.V1.gene54, p5_sc00309.V1.gene49, p5_sc01450.V1.gene15, p5_sc11594.V1.gene1	Ts1g07750, Ts1g19630, Ts2g16620, Ts2g16650, Ts3g14350, Ts3g28150, Ts4g22260, Ts4g24440, Ts4g33150, Ts5g09520	Fes_sc0000002.1.g000105.aua.1, Fes_sc0000006.1.g000059.aua.1, Fes_sc0000010.1.g000074.aua.1, Fes_sc0000011.1.g000029.aua.1, Fes_sc0000035.1.g000044.aua.1, Fes_sc0002011.1.g000010.aua.1, Fes_sc0005037.1.g000009.aua.1, Fes_sc0008859.1.g000014.aua.1, Fes_sc0012204.1.g000002.aua.1, Fes_sc0018297.1.g000002.aua.1, Fes_sc0046556.1.g000001.aua.1, Fes_sc0139597.1.g000001.aua.1, Fes_sc0170382.1.g000001.aua…	mrna06857.1-v1.0-hybrid, mrna09578.1-v1.0-hybrid, mrna15257.1-v1.0-hybrid, mrna15525.1-v1.0-hybrid, mrna16216.1-v1.0-hybrid, mrna19840.1-v1.0-hybrid, mrna22510.1-v1.0-hybrid, mrna23541.1-v1.0-hybrid, mrna24908.1-v1.0-hybrid, mrna31457.1-v1.0-hybrid	Cotton_A_00435_BGI-A2_v1.0, Cotton_A_02119_BGI-A2_v1.0, Cotton_A_02125_BGI-A2_v1.0, Cotton_A_03704_BGI-A2_v1.0, Cotton_A_04625_BGI-A2_v1.0, Cotton_A_04868_BGI-A2_v1.0, Cotton_A_05536_BGI-A2_v1.0, Cotton_A_06526_BGI-A2_v1.0, Cotton_A_06793_BGI-A2_v1.0, Cotton_A_11245_BGI-A2_v1.0, Cotton_A_18010_BGI-A2_v1.0, Cotton_A_18789_BGI-A2_v1.0, Cotton_A_21066_BGI-A2_v1.0, Cotton_A_22387_BGI-A2_v1.0, Cotton_…
OG0000176	AALP_AA1G250900, AALP_AA4G239200, AALP_AA5G261900, AALP_AA7G192900, AALP_AA7G237900, AALP_AA8G434900	AA_C168527_gene541, AA_C184747_gene1120, AA_C189649_gene1361, AA_scaffold1068_gene1912, AA_scaffold122_gene2691, AA_scaffold2356_gene6182, AA_scaffold2418_gene6468, AA_scaffold2534_gene6890, AA_scaffold4845_gene13914, AA_scaffold5895_gene18800	Achn000061, Achn050821, Achn075641, Achn090761, Achn166151, Achn168691, Achn201441, Achn202561, Achn214671, Achn216441, Achn220811, Achn225631, Achn232901, Achn235071, Achn269971, Achn276611, Achn288481, Achn288921, Achn294851, Achn355491, Achn364571	Aco005182.1, Aco005995.1, Aco010081.1, Aco011713.1, Aco016259.1	Aradu.18XUI, Aradu.1UT3Z, Aradu.210JQ, Aradu.A1GM4, Aradu.D252Q, Aradu.IB6P2, Aradu.Q0D8B, Aradu.S5QF1, Aradu.SC6RY, Aradu.TM66X, Aradu.YNN2E	AHYPO_000255-RA, AHYPO_000660-RA, AHYPO_001190-RA, AHYPO_002339-RA, AHYPO_003143-RA, AHYPO_005555-RA, AHYPO_012167-RA, AHYPO_013539-RA, AHYPO_015166-RA, AHYPO_016731-RA	Araip.2R7TR, Araip.8T0TC, Araip.9T2TT, Araip.BSZ17, Araip.MU34N, Araip.QC09Z, Araip.SN4PX, Araip.UP1EH, Araip.Y9RDS, Araip.YP44K, Araip.ZJN5R	Aly323669, Aly470852, Aly479930, Aly485891, Aly486528, Aly491007, Aly491187, Aly491407, Aly496973, Aly865791, Aly901675, Aly903940	AEGTA03546, AEGTA03967, AEGTA11212, AEGTA17081, AEGTA19332, AEGTA20887, AEGTA21487, AEGTA26898, AEGTA29712	AT1G08000.1, AT1G08010.1, AT2G28340.1, AT2G45050.1, AT3G24050.1, AT3G45170.1, AT3G51080.1, AT3G54810.2, AT3G60530.1, AT4G32890.1, AT4G34680.1, AT4G36240.1, AT5G25830.1, AT5G66320.1	evm_27.model.AmTr_v1.0_scaffold00001.217, evm_27.model.AmTr_v1.0_scaffold00004.55, evm_27.model.AmTr_v1.0_scaffold00017.219, evm_27.model.AmTr_v1.0_scaffold00039.68, evm_27.model.AmTr_v1.0_scaffold00056.57, evm_27.model.AmTr_v1.0_scaffold00106.107, evm_27.model.AmTr_v1.0_scaffold00148.27, evm_27.model.AmTr_v1.0_scaffold00155.58, evm_27.model.AmTr_v1.0_scaffold00155.59	Bradi1g75420.1, Bradi1g78540.1, Bradi2g19480.1, Bradi2g49620.1, Bradi3g28003.1, Bradi3g33200.1, Bradi3g50160.2, Bradi3g54720.1, Bradi4g01140.1, Bradi4g23550.1, Bradi4g41570.2, Bradi5g17057.1, Bradi5g23656.1	F511_00750, F511_01249, F511_01749, F511_04620, F511_13495, F511_20459, F511_20535, F511_28539, F511_35284, F511_36320	BnaA01g01370D, BnaA01g02480D, BnaA01g04050D, BnaA01g14520D, BnaA01g19650D, BnaA03g37140D, BnaA03g52230D, BnaA03g52990D, BnaA04g16390D, BnaA04g26010D, BnaA05g04530D, BnaA06g04480D, BnaA06g27920D, BnaA07g13820D, BnaA07g16490D, BnaA07g18730D, BnaA08g11030D, BnaA09g04450D, BnaA09g07950D, BnaA09g34590D, BnaA09g38570D, BnaA09g49100D, BnaAnng15440D	BnaC01g02380D, BnaC01g03740D, BnaC01g05450D, BnaC01g05510D, BnaC01g17100D, BnaC01g23640D, BnaC03g43410D, BnaC04g03950D, BnaC04g15910D, BnaC04g25920D, BnaC04g39670D, BnaC04g50080D, BnaC05g05680D, BnaC06g15420D, BnaC06g17850D, BnaC07g29020D, BnaC07g32040D, BnaC07g43990D, BnaC07g45180D, BnaC08g02370D, BnaC08g25560D, BnaC08g30730D, BnaC08g43400D, BnaC09g03900D, BnaC09g08090D, BnaCnng53150D, BnaCnng63…	Bol000602, Bol001088, Bol002287, Bol006529, Bol008633, Bol008982, Bol013392, Bol013686, Bol017855, Bol019284, Bol021708, Bol022323, Bol023424, Bol024243, Bol026371, Bol026373, Bol029006, Bol030148, Bol030823, Bol032481, Bol033789, Bol034672, Bol039502, Bol039599, Bol042418, Bol044179, Bol045615	Bra001925, Bra003194, Bra003419, Bra004886, Bra007099, Bra007542, Bra009864, Bra011393, Bra011552, Bra011673, Bra011956, Bra013870, Bra017670, Bra018665, Bra030709, Bra031608, Bra034644, Bra036555, Bra037037, Bra037173, Bra038882, Bra040329	Bv2_032500_ztjx, Bv6_129760_jjxg, Bv6_141930_jcst, Bv7_160250_ctdh, Bv9_216560_hxtz, Bv9_221810_wprd	CA00g32430, CA00g34300, CA00g87020, CA01g19710, CA01g19720, CA02g21840, CA03g02360, CA03g35040, CA05g20740, CA06g24040, CA11g18920	Ca_00513, Ca_10177, Ca_10341, Ca_14453, Ca_14665, Ca_18826, Ca_19303, Ca_20611, Ca_23303, Ca_24964, Ca_25771	Ca_01918, Ca_01992, Ca_02542, Ca_04754, Ca_08250, Ca_08487, Ca_09991, Ca_14907, Ca_15423, Ca_16593, Ca_23325, Ca_26120, Ca_27641	Csa00382s290, Csa01g030000, Csa02g076460, Csa03g011450, Csa04g026020, Csa04g036840, Csa04g040960, Csa04g062950, Csa05g004220, Csa05g038340, Csa05g038350, Csa05g038360, Csa05g092350, Csa06g018920, Csa06g025220, Csa06g029270, Csa06g051440, Csa07g004390, Csa07g016240, Csa07g016250, Csa07g016260, Csa08g023490, Csa09g058050, Csa09g064590, Csa10g004910, Csa10g007450, Csa10g009420, Csa11g005440, Csa11g0…	g12057, g18763, g23636, g25790, g2755, g27897, g3678, g6257, g940	Capang01g003077, Capang01g005194, Capang02g000446, Capang02g002366, Capang03g000250, Capang03g004205, Capang04g002045, Capang05g000146, Capang05g001810, Capang05g002102, Capang06g000500, Capang08g000488, Capang11g000071	Capana00g003016, Capana01g003545, Capana02g002634, Capana03g000262, Capana03g004391, Capana04g002314, Capana05g000149, Capana05g002258, Capana05g002555, Capana06g000515, Capana08g002619, Capana11g000075	C.cajan_00324, C.cajan_11039, C.cajan_12819, C.cajan_17832, C.cajan_18986, C.cajan_21534, C.cajan_21535, C.cajan_24723, C.cajan_28593, C.cajan_28642, C.cajan_30318, C.cajan_32873, C.cajan_40825, C.cajan_42913, C.cajan_45837, C.cajan_47828	Ciclev10003699m, Ciclev10003771m, Ciclev10005658m, Ciclev10008690m, Ciclev10021190m, Ciclev10021733m, Ciclev10025844m, Ciclev10027138m, Ciclev10028860m, Ciclev10029015m, Ciclev10032018m	Ccrd_001277, Ccrd_001935, Ccrd_006778, Ccrd_007363, Ccrd_007658, Ccrd_012276, Ccrd_012830, Ccrd_013225, Ccrd_013602, Ccrd_014773, Ccrd_015713, Ccrd_016668, Ccrd_018818, Ccrd_021561, Ccrd_021900, Ccrd_023802, Ccrd_024344, Ccrd_024994	Cagra.0026s0014.1, Cagra.0239s0057.1, Cagra.0701s0033.1, Cagra.0926s0073.1, Cagra.1637s0009.1, Cagra.1742s0041.1, Cagra.1876s0008.1, Cagra.1876s0009.1, Cagra.2350s0018.1, Cagra.3784s0001.1, Cagra.4093s0018.1, Cagra.4440s0004.1, Cagra.6011s0001.1, Cagra.6467s0001.1	Cla000891, Cla007645, Cla012658, Cla013765, Cla014262, Cla014546, Cla016606, Cla017176, Cla020559, Cla020560, Cla022200, Cla023109	MELO3C003466, MELO3C007882, MELO3C011130, MELO3C012426, MELO3C012992, MELO3C019803, MELO3C019804, MELO3C023076, MELO3C023350, MELO3C024448, MELO3C026892, MELO3C027391	Cc01_g07480 AG-motif binding protein-1, Cc01_g11010 Putative GATA transcription factor 11, Cc02_g11290 Putative GATA transcription factor 9, Cc02_g17010 Putative GATA transcription factor 5, Cc03_g07150 Putative GATA transcription factor 1, Cc04_g02680 Putative GATA transcription factor 12, Cc07_g10350 Putative GATA transcription factor 5, Cc08_g09710 GATA transcription factor 12	evm.TU.contig_41047.1, evm.TU.contig_42514.1, evm.model.supercontig_150.28, evm.model.supercontig_42.184, evm.model.supercontig_546.1, evm.model.supercontig_6.206, evm.model.supercontig_65.5, evm.model.supercontig_78.7, evm.model.supercontig_865.1, evm.model.supercontig_941.1	Cre07.g319701.t1.2, Cre08.g358532.t1.1, Cre08.g358534.t1.1, Cre10.g435450.t1.2	Carubv10001360m, Carubv10005152m, Carubv10005463m, Carubv10005611m, Carubv10009871m, Carubv10014365m, Carubv10017445m, Carubv10017647m, Carubv10017916m, Carubv10019160m, Carubv10023643m, Carubv10023774m, Carubv10023820m, Carubv10026725m	Cucsa.038810.1, Cucsa.043350.1, Cucsa.109180.1, Cucsa.137630.1, Cucsa.161160.1, Cucsa.194390.1, Cucsa.201200.1, Cucsa.308400.1, Cucsa.312530.1, Cucsa.340570.1, Cucsa.361150.1	orange1.1g016706m, orange1.1g017390m, orange1.1g019919m, orange1.1g020996m, orange1.1g021193m, orange1.1g023588m, orange1.1g024757m, orange1.1g024771m, orange1.1g037152m, orange1.1g044150m	Csu48229	IGS.gm_18_00206	DCAR_000755, DCAR_004466, DCAR_006433, DCAR_009674, DCAR_016194, DCAR_016866, DCAR_017331, DCAR_019883, DCAR_022910, DCAR_025986, DCAR_027367, DCAR_030778	Dca17249.1, Dca19387.1, Dca27365.1, Dca33180.1, Dca3755.1, Dca43705.1, Dca50897.1, Dca53705.1, Dca55128.1, Dca55129.1, Dca55281.1, Dca56652.1, Dca61123.1, Dca8015.1	Dca000314, Dca000768, Dca000870, Dca001064, Dca004941, Dca007924, Dca009813, Dca011213, Dca011589, Dca012379, Dca019412	Dendrobium_GLEAN_10019477, Dendrobium_GLEAN_10034607, Dendrobium_GLEAN_10040919, Dendrobium_GLEAN_10041552, Dendrobium_GLEAN_10046362, Dendrobium_GLEAN_10047051, Dendrobium_GLEAN_10049093, Dendrobium_GLEAN_10061807, Dendrobium_GLEAN_10066276, Dendrobium_GLEAN_10070004, Dendrobium_GLEAN_10083692, Dendrobium_GLEAN_10085307, Dendrobium_GLEAN_10112220	Eucgr.A02086.1, Eucgr.C00556.1, Eucgr.C00602.1, Eucgr.G01722.1, Eucgr.G02840.1, Eucgr.H00105.1, Eucgr.I02372.1, Eucgr.J00922.1, Eucgr.J01083.1, Eucgr.J02392.1, Eucgr.J02947.1	p5_sc00002.V1.gene683, p5_sc00002.V1.gene930, p5_sc00016.V1.gene911, p5_sc00023.V1.gene190, p5_sc00059.V1.gene198, p5_sc00076.V1.gene15, p5_sc00150.V1.gene81, p5_sc00310.V1.gene75, p5_sc00314.V1.gene7, p5_sc00334.V1.gene56, p5_sc00369.V1.gene70, p5_sc03569.V1.gene3, p5_sc09266.V1.gene1	Ts1g06800, Ts2g26860, Ts2g35870, Ts3g23840, Ts4g12290, Ts4g30540, Ts5g02710, Ts5g08170, Ts5g11800, Ts5g18510, Ts7g23970, Ts7g32070, Ts7g33890, Ts7g35450	Fes_sc0000595.1.g000005.aua.1, Fes_sc0001003.1.g000005.aua.1, Fes_sc0002126.1.g000008.aua.1, Fes_sc0002637.1.g000010.aua.1, Fes_sc0003193.1.g000008.aua.1, Fes_sc0021864.1.g000002.aua.1, Fes_sc0023071.1.g000002.aua.1, Fes_sc0028041.1.g000001.aua.1, Fes_sc0096176.1.g000001.aua.1	mrna01638.1-v1.0-hybrid, mrna04797.1-v1.0-hybrid, mrna08990.1-v1.0-hybrid, mrna14891.1-v1.0-hybrid, mrna16150.1-v1.0-hybrid, mrna20752.1-v1.0-hybrid, mrna20753.1-v1.0-hybrid, mrna20754.1-v1.0-hybrid, mrna20756.1-v1.0-hybrid, mrna23279.1-v1.0-hybrid, mrna25651.1-v1.0-hybrid	Cotton_A_00698_BGI-A2_v1.0, Cotton_A_02007_BGI-A2_v1.0, Cotton_A_04262_BGI-A2_v1.0, Cotton_A_05137_BGI-A2_v1.0, Cotton_A_05207_BGI-A2_v1.0, Cotton_A_07065_BGI-A2_v1.0, Cotton_A_10517_BGI-A2_v1.0, Cotton_A_11893_BGI-A2_v1.0, Cotton_A_14201_BGI-A2_v1.0, Cotton_A_14693_BGI-A2_v1.0, Cotton_A_15023_BGI-A2_v1.0, Cotton_A_19756_BGI-A2_v1.0, Cotton_A_20475_BGI-A2_v1.0, Cotton_A_22262_BGI-A2_v1.0, Cotton_…
OG0000177	AALP_AA1G017400, AALP_AA3G025600, AALP_AA6G266700	AA_scaffold1061_gene1643, AA_scaffold1061_gene1644, AA_scaffold1342_gene2842, AA_scaffold1441_gene3151, AA_scaffold196_gene5129, AA_scaffold2220_gene5526, AA_scaffold2718_gene7498, AA_scaffold2718_gene7703, AA_scaffold2778_gene7816, AA_scaffold3337_gene8870, AA_scaffold3487_gene9722, AA_scaffold3953_gene11226, AA_scaffold4130_gene11713, AA_scaffold5590_gene16827, AA_scaffold5725_gene17891, AA_sca…	Achn008501, Achn030031, Achn042061, Achn042181, Achn046621, Achn053711, Achn070101, Achn103601, Achn110061, Achn118381, Achn122721, Achn144341, Achn204361, Achn209721, Achn229581, Achn229931, Achn274741, Achn324381, Achn359191, Achn389071, Achn389461	Aco000214.1, Aco006515.1, Aco007190.1, Aco009678.1, Aco013677.1, Aco017279.1, Aco021094.1	Aradu.045XZ, Aradu.1Q100, Aradu.4S7D8, Aradu.5WU3N, Aradu.65JG9, Aradu.9DJ4L, Aradu.H102I, Aradu.QD850, Aradu.S50GT, Aradu.SUC3V, Aradu.UEG62, Aradu.W2VA5, Aradu.Z7NGU	AHYPO_001487-RA, AHYPO_002396-RA, AHYPO_004708-RA, AHYPO_006532-RA, AHYPO_014118-RA, AHYPO_015504-RA, AHYPO_019821-RA, AHYPO_021382-RA, AHYPO_022608-RA	Araip.2KU4C, Araip.42JHQ, Araip.62DT7, Araip.7Z81W, Araip.91FU3, Araip.D43FQ, Araip.HHG4J, Araip.JAJ4W, Araip.QR5JJ, Araip.T6H8P, Araip.WW2NX, Araip.Y8WFU, Araip.ZZJ4C	Aly325935, Aly472612, Aly475701, Aly476172, Aly477560, Aly480400, Aly481337, Aly483893, Aly486735, Aly488569, Aly866628, Aly878392, Aly888339, Aly893500, Aly898781, Aly907689, Aly913293, Aly920618	AEGTA06549, AEGTA09198, AEGTA28541, AEGTA29087, AEGTA31204, AEGTA31963, AEGTA32527, AEGTA32812	AT1G02430.1, AT1G02440.1, AT1G10630.1, AT1G23490.1, AT1G70490.1, AT2G15310.1, AT2G24765.1, AT2G47170.1, AT3G03120.1, AT3G22950.1, AT3G62290.1, AT5G14670.1, AT5G17060.1	evm_27.model.AmTr_v1.0_scaffold00002.552, evm_27.model.AmTr_v1.0_scaffold00019.217, evm_27.model.AmTr_v1.0_scaffold00048.110	Bradi1g04220.2, Bradi1g53862.2, Bradi1g53867.2, Bradi2g53076.1, Bradi2g53082.1, Bradi3g02760.1, Bradi3g19000.1, Bradi3g21680.1, Bradi4g15000.1, Bradi4g43910.1	F511_01637, F511_07820, F511_11078, F511_20085, F511_22494, F511_24218, F511_43769	BnaA01g05100D, BnaA01g19150D, BnaA02g14900D, BnaA03g21660D, BnaA04g00470D, BnaA04g14630D, BnaA04g26920D, BnaA05g00730D, BnaA05g32370D, BnaA07g03830D, BnaA07g08460D, BnaA07g09950D, BnaA07g19270D, BnaA07g23830D, BnaA08g05460D, BnaA08g20460D, BnaA08g30110D, BnaA09g14150D, BnaA09g31000D, BnaA09g41230D, BnaA09g51310D, BnaA10g01130D, BnaA10g01140D, BnaA10g17550D, BnaA10g19160D	BnaC01g06720D, BnaC01g23000D, BnaC02g05640D, BnaC02g07000D, BnaC02g19830D, BnaC03g25930D, BnaC03g39320D, BnaC03g56760D, BnaC04g00340D, BnaC04g21380D, BnaC04g37220D, BnaC04g49910D, BnaC04g51470D, BnaC05g01230D, BnaC05g18830D, BnaC06g18440D, BnaC06g24690D, BnaC06g31510D, BnaC07g04950D, BnaC07g31870D, BnaC07g48320D, BnaC08g06360D, BnaC08g09730D, BnaC08g33790D, BnaC08g49620D, BnaC09g14700D, BnaC09g20…	Bol000838, Bol002518, Bol002594, Bol006851, Bol008666, Bol012284, Bol014380, Bol014406, Bol014732, Bol017388, Bol017406, Bol017965, Bol018427, Bol018428, Bol018911, Bol019831, Bol021185, Bol029613, Bol030396, Bol031918, Bol033001, Bol035031, Bol044678	Bra000443, Bra003495, Bra003954, Bra004475, Bra007833, Bra007917, Bra008579, Bra008746, Bra011295, Bra012376, Bra014403, Bra016215, Bra016344, Bra021371, Bra021387, Bra024604, Bra027153, Bra032015, Bra032062, Bra032602, Bra036410, Bra036878, Bra039725	Bv2_028970_nzck, Bv3_050020_anqx, Bv3_059640_qduu, Bv4_079940_nuio, Bv5_122480_opoc, Bv6_127420_qzci, Bv6_127430_ayaf, Bv6_148710_ymdr, Bv8_198840_wuaq, Bv9_214970_whju, Bv9_224030_uqkf	CA01g22680, CA02g14780, CA03g20670, CA04g00280, CA06g21320, CA08g00830, CA08g00840, CA08g13290, CA11g08520	Ca_04947, Ca_07157, Ca_08401, Ca_08403, Ca_09135, Ca_09805, Ca_17207, Ca_21485, Ca_22262, Ca_22263, Ca_22775	Ca_01027, Ca_02179, Ca_03274, Ca_03538, Ca_11207, Ca_11816, Ca_11817, Ca_12152, Ca_12576, Ca_21466, Ca_21467	Csa00519s050, Csa01g002800, Csa01g026140, Csa01g027330, Csa01g035900, Csa03g002480, Csa04g066330, Csa07g002340, Csa07g054850, Csa08g009250, Csa09g090010, Csa12g014500, Csa13g017490, Csa13g019850, Csa14g002500, Csa14g012240, Csa14g030740, Csa15g002860, Csa15g040600, Csa15g041720, Csa15g071310, Csa16g002360, Csa16g046490, Csa17g001210, Csa17g014400, Csa19g032110, Csa19g033240, Csa19g046460, Csa2056…	g14863, g16179, g18014, g20040, g2173, g26309, g4196	Capang01g002500, Capang01g004226, Capang02g002754, Capang03g001687, Capang04g002469, Capang08g000055, Capang08g000056, Capang11g001283	Capana01g002819, Capana01g002823, Capana02g003041, Capana03g001759, Capana04g002866, Capana05g002157, Capana06g000773, Capana07g000031, Capana08g000057, Capana08g000058, Capana11g001296	C.cajan_01097, C.cajan_02314, C.cajan_03619, C.cajan_06742, C.cajan_07109, C.cajan_07112, C.cajan_10713, C.cajan_12072, C.cajan_16602, C.cajan_21008, C.cajan_24069, C.cajan_24529, C.cajan_28111	Ciclev10003728m, Ciclev10006008m, Ciclev10006079m, Ciclev10009645m, Ciclev10009646m, Ciclev10012898m, Ciclev10017348m, Ciclev10017502m, Ciclev10022381m, Ciclev10022488m, Ciclev10026592m, Ciclev10029369m, Ciclev10032807m	Ccrd_000077, Ccrd_002296, Ccrd_009812, Ccrd_010118, Ccrd_013440, Ccrd_014076, Ccrd_019226, Ccrd_019818, Ccrd_020342	Cagra.0434s0069.1, Cagra.0483s0019.1, Cagra.1004s0002.1, Cagra.15036s0032.1, Cagra.17151s0002.1, Cagra.1777s0023.1, Cagra.1968s0017.1, Cagra.2098s0074.1, Cagra.3166s0071.1, Cagra.3807s0044.1, Cagra.4845s0012.1	Cla000798, Cla003578, Cla003638, Cla010079, Cla010414, Cla013976, Cla015167, Cla016044, Cla017101, Cla017104, Cla021580, Cla022844	MELO3C004074, MELO3C005422, MELO3C005423, MELO3C006488, MELO3C007583, MELO3C009966, MELO3C009969, MELO3C010666, MELO3C011990, MELO3C013045, MELO3C018481, MELO3C021556, MELO3C023630, MELO3C026141	Cc02_g00360 ADP-ribosylation factor, Cc02_g25950 Putative ARF/SAR superfamily, Cc02_g31770 ADP-ribosylation factor, Cc02_g35410 Putative ARF/SAR superfamily, Cc02_g35420 ADP-ribosylation factor 1, Cc02_g35430 ADP-ribosylation factor 1, Cc03_g04480 ADP-ribosylation factor-like protein 5, Cc06_g13670 ADP-ribosylation factor 3, Cc07_g02000 Putative ARF/SAR superfamily, Cc07_g06420 ADP-ribosylation f…	evm.TU.contig_29397.1, evm.model.supercontig_106.83, evm.model.supercontig_186.1, evm.model.supercontig_26.177, evm.model.supercontig_44.137, evm.model.supercontig_44.140, evm.model.supercontig_55.94, evm.model.supercontig_75.3, evm.model.supercontig_932.3	Cre02.g102000.t1.2, Cre02.g142687.t1.1, Cre10.g448200.t1.1, Cre12.g486250.t1.2, Cre12.g487850.t1.2, Cre12.g503850.t1.1, Cre12.g535900.t1.1, Cre16.g664500.t1.2	Carubv10002030m, Carubv10002073m, Carubv10005840m, Carubv10006017m, Carubv10010344m, Carubv10011316m, Carubv10014710m, Carubv10014743m, Carubv10015884m, Carubv10016155m, Carubv10018102m, Carubv10021017m, Carubv10024146m, Carubv10024713m, Carubv10025292m	Cucsa.011420.1, Cucsa.079930.1, Cucsa.089620.1, Cucsa.102680.1, Cucsa.128600.1, Cucsa.128890.1, Cucsa.219550.1, Cucsa.254750.1, Cucsa.286120.1, Cucsa.339780.1, Cucsa.339810.1, Cucsa.394230.1	orange1.1g029446m, orange1.1g029675m, orange1.1g030099m, orange1.1g030149m, orange1.1g030156m, orange1.1g030191m, orange1.1g030193m, orange1.1g030233m, orange1.1g030289m, orange1.1g037770m, orange1.1g044598m	Csu22483, Csu26002, Csu29867, Csu45499	e_gw1.1.486.1, e_gw1.4.355.1, estExt_Genewise1Plus.C_110168, fgenesh3_pm.C_scaffold_17000007	DCAR_001897, DCAR_002916, DCAR_005733, DCAR_007082, DCAR_009004, DCAR_012321, DCAR_017955, DCAR_018259, DCAR_020402, DCAR_024193, DCAR_027255, DCAR_029328, DCAR_030432, DCAR_030433	Dca15196.1, Dca16029.1, Dca17046.1, Dca19073.1, Dca27162.1, Dca2861.1, Dca2861.2, Dca2862.1, Dca30678.1, Dca33490.1, Dca35306.1, Dca36345.1, Dca49539.1, Dca54210.1, Dca56146.1, Dca57174.1, Dca57557.1, Dca58148.1, Dca58292.1, Dca61586.1, Dca61721.1	Dca001680, Dca004323, Dca004823, Dca005782, Dca006748, Dca007090, Dca008385, Dca010275, Dca011917, Dca013196, Dca021922	Dendrobium_GLEAN_10004218, Dendrobium_GLEAN_10018927, Dendrobium_GLEAN_10027941, Dendrobium_GLEAN_10038387, Dendrobium_GLEAN_10079116, Dendrobium_GLEAN_10079117, Dendrobium_GLEAN_10080217, Dendrobium_GLEAN_10081307, Dendrobium_GLEAN_10103205, Dendrobium_GLEAN_10109953, Dendrobium_GLEAN_10110791, Dendrobium_GLEAN_10131108, Dendrobium_GLEAN_10132560	Eucgr.A02963.1, Eucgr.C02422.1, Eucgr.G01362.1, Eucgr.H00507.1, Eucgr.H02222.1, Eucgr.H02224.1, Eucgr.H03225.1, Eucgr.I01779.1, Eucgr.I01780.1, Eucgr.L02942.1	p5_sc00005.V1.gene786	Ts1g01450, Ts1g09260, Ts1g21050, Ts3g01980, Ts3g21850, Ts3g29530, Ts4g05400, Ts4g32550, Ts5g01110, Ts5g28100, Ts6g29860, Ts6g32200, Ts7g30870	Fes_sc0000007.1.g000044.aua.1, Fes_sc0000011.1.g000093.aua.1, Fes_sc0000098.1.g000032.aua.1, Fes_sc0000298.1.g000008.aua.1, Fes_sc0000654.1.g000003.aua.1, Fes_sc0000913.1.g000013.aua.1, Fes_sc0001118.1.g000005.aua.1, Fes_sc0001404.1.g000014.aua.1, Fes_sc0001535.1.g000005.aua.1, Fes_sc0003206.1.g000007.aua.1, Fes_sc0003397.1.g000010.aua.1, Fes_sc0004758.1.g000006.aua.1, Fes_sc0009012.1.g000005.aua…	mrna00282.1-v1.0-hybrid, mrna12592.1-v1.0-hybrid, mrna22998.1-v1.0-hybrid, mrna23839.1-v1.0-hybrid, mrna24539.1-v1.0-hybrid, mrna26272.1-v1.0-hybrid, mrna27391.1-v1.0-hybrid, mrna28436.1-v1.0-hybrid, mrna29043.1-v1.0-hybrid	Cotton_A_01141_BGI-A2_v1.0, Cotton_A_05748_BGI-A2_v1.0, Cotton_A_08448_BGI-A2_v1.0, Cotton_A_11529_BGI-A2_v1.0, Cotton_A_12590_BGI-A2_v1.0, Cotton_A_14168_BGI-A2_v1.0, Cotton_A_16475_BGI-A2_v1.0, Cotton_A_16895_BGI-A2_v1.0, Cotton_A_19139_BGI-A2_v1.0, Cotton_A_19834_BGI-A2_v1.0, Cotton_A_20990_BGI-A2_v1.0, Cotton_A_21880_BGI-A2_v1.0, Cotton_A_22649_BGI-A2_v1.0, Cotton_A_23223_BGI-A2_v1.0, Cotton_…
OG0000180	AALP_AA1G090900, AALP_AA1G197400, AALP_AA2G174700, AALP_AA3G072400, AALP_AA7G059100, AALP_AA8G116200, AALP_AA8G268900	AA_C174771_gene744, AA_scaffold1222_gene2619, AA_scaffold2503_gene6626, AA_scaffold2581_gene7183, AA_scaffold3630_gene10339, AA_scaffold3815_gene10805, AA_scaffold5674_gene17575, AA_scaffold6256_gene20146, AA_scaffold947_gene23087	Achn025001, Achn029851, Achn044821, Achn059461, Achn076591, Achn086761, Achn103381, Achn130401, Achn130411, Achn166851, Achn181701, Achn222621, Achn224821, Achn227421, Achn246361, Achn246371, Achn332021, Achn370621	Aco001079.1, Aco004270.1, Aco006575.1, Aco007358.1, Aco007771.1, Aco008326.1, Aco013704.1, Aco015231.1, Aco025757.1, Aco025758.1, Aco025759.1	Aradu.02CS5, Aradu.2H1TE, Aradu.6Z59M, Aradu.7Q1FC, Aradu.86IX3, Aradu.B2GU6, Aradu.CD8CJ, Aradu.DUM67, Aradu.H7PBF, Aradu.IA52W, Aradu.J2BV7, Aradu.NA62L, Aradu.UIF60, Aradu.X0KMT	AHYPO_000658-RA, AHYPO_000815-RA, AHYPO_001188-RA, AHYPO_007743-RA, AHYPO_008198-RA, AHYPO_011078-RA, AHYPO_012342-RA, AHYPO_014300-RA, AHYPO_015148-RA, AHYPO_015324-RA, AHYPO_016543-RA	Araip.4J4TM, Araip.5Z5S4, Araip.70XVI, Araip.75CVM, Araip.78NBR, Araip.A58HV, Araip.A58ZT, Araip.CSV1L, Araip.D4XY0, Araip.F2VI6, Araip.F77E0, Araip.FC4PB, Araip.FZ4LB, Araip.GJR7I, Araip.I1BBL, Araip.L3JVF, Araip.LD20M, Araip.M3UIX, Araip.Q346I, Araip.S5VKB, Araip.TST60, Araip.UH3IE, Araip.UHB49, Araip.UUX0H, Araip.X8FZQ, Araip.XAM8N	Aly472032, Aly475897, Aly476506, Aly477969, Aly477972, Aly487152, Aly492397, Aly495004, Aly858350, Aly872030, Aly908403, Aly909157	AEGTA05440, AEGTA06511, AEGTA09578, AEGTA10505, AEGTA13261, AEGTA13593, AEGTA14556, AEGTA15981, AEGTA16983, AEGTA17891, AEGTA19384, AEGTA21815, AEGTA22682, AEGTA25951, AEGTA28413, AEGTA31108	AT1G08720.1, AT1G18160.1, AT1G67890.1, AT1G73660.1, AT3G06620.1, AT3G06630.1, AT3G06640.1, AT4G23050.2, AT4G24480.1, AT5G03730.2, AT5G11850.1, AT5G49470.2	evm_27.model.AmTr_v1.0_scaffold00003.46, evm_27.model.AmTr_v1.0_scaffold00003.47, evm_27.model.AmTr_v1.0_scaffold00004.8, evm_27.model.AmTr_v1.0_scaffold00033.218, evm_27.model.AmTr_v1.0_scaffold00039.128, evm_27.model.AmTr_v1.0_scaffold00040.219, evm_27.model.AmTr_v1.0_scaffold00064.41, evm_27.model.AmTr_v1.0_scaffold00069.65, evm_27.model.AmTr_v1.0_scaffold00091.22, evm_27.model.AmTr_v1.0_scaff…	Bradi1g45040.1, Bradi1g74480.1, Bradi3g08260.2, Bradi3g27120.1, Bradi3g44707.2, Bradi3g45660.1, Bradi3g59510.1, Bradi4g04470.3, Bradi4g09990.2, Bradi4g38400.1, Bradi5g21330.1	F511_00397, F511_02520, F511_02884, F511_09528, F511_10615, F511_11322, F511_16442, F511_19428, F511_25851, F511_32342	BnaA01g32680D, BnaA01g32710D, BnaA01g35160D, BnaA03g01030D, BnaA03g03590D, BnaA03g29510D, BnaA03g45700D, BnaA05g30750D, BnaA05g30760D, BnaA06g12340D, BnaA07g31020D, BnaA09g03350D, BnaA09g13210D, BnaA10g26380D, BnaAnng24710D, BnaAnng32560D	BnaC01g04880D, BnaC01g11120D, BnaC01g15500D, BnaC01g41510D, BnaC02g04060D, BnaC02g04070D, BnaC02g08490D, BnaC03g01380D, BnaC03g05090D, BnaC05g13940D, BnaC05g22160D, BnaC05g45200D, BnaC05g45210D, BnaC06g34470D, BnaC07g37830D, BnaC08g01610D, BnaC08g07180D, BnaC08g43010D, BnaC09g02700D, BnaCnng02610D, BnaCnng32200D, BnaCnng32220D, BnaCnng32230D, BnaCnng32240D, BnaCnng32250D	Bol003448, Bol003581, Bol006563, Bol007614, Bol007615, Bol008113, Bol008114, Bol009020, Bol009387, Bol010034, Bol015330, Bol026247, Bol030797, Bol032356, Bol034042, Bol034043, Bol034045, Bol037664, Bol042072	Bra001205, Bra001206, Bra005778, Bra006122, Bra009514, Bra013806, Bra015976, Bra019338, Bra023347, Bra025927, Bra029593, Bra029594, Bra031639, Bra036141, Bra040281, Bra040282	Bv1_005600_asku, Bv3_054260_taxs, Bv4_082460_iacs, Bv5_100950_ayxr, Bv5_112590_xqdr, Bv7_160290_jjtn, Bv_011980_exsm	CA01g03200, CA01g16020, CA01g34050, CA03g33190, CA04g16370, CA06g17750, CA08g05330, CA08g05340, CA08g10890, CA08g10900, CA09g01440, CA10g12690, CA10g16310, CA10g16320, CA10g16330, CA12g21220	Ca_01969, Ca_04169, Ca_09257, Ca_09494, Ca_11159, Ca_11523, Ca_15428, Ca_22561, Ca_22950	Ca_02414, Ca_03017, Ca_03730, Ca_08094, Ca_09172, Ca_09173, Ca_10360, Ca_14970, Ca_16835, Ca_20136, Ca_20853	Csa01g007650, Csa01g007660, Csa01g007670, Csa02g035590, Csa03g012170, Csa03g021980, Csa05g083100, Csa07g033450, Csa07g033460, Csa07g040870, Csa08g003040, Csa08g060750, Csa09g078210, Csa10g018540, Csa10g020020, Csa11151s010, Csa11g020250, Csa11g023040, Csa11g078790, Csa12g029870, Csa12g033640, Csa13g003790, Csa13g014710, Csa14g010240, Csa14g010250, Csa14g023410, Csa14g023430, Csa15g008220, Csa15g0…	g11720, g1515, g1516, g18271, g18569, g28256, g8712, g8713, g9887, g9888	Capang00g000222, Capang00g002639, Capang00g003786, Capang01g000288, Capang01g002935, Capang01g003917, Capang04g000802, Capang06g000990, Capang08g001276, Capang09g001847, Capang10g001347, Capang10g001715, Capang12g000142	Capana00g001776, Capana00g003341, Capana00g004660, Capana01g000312, Capana03g000744, Capana03g000745, Capana03g004629, Capana04g001898, Capana08g000322, Capana09g002342, Capana10g001576, Capana10g001950, Capana12g000172	C.cajan_04065, C.cajan_04721, C.cajan_06275, C.cajan_06904, C.cajan_09886, C.cajan_10613, C.cajan_11417, C.cajan_11418, C.cajan_13177, C.cajan_23125, C.cajan_28783, C.cajan_28784, C.cajan_29802, C.cajan_35373, C.cajan_46923	Ciclev10000167m, Ciclev10000192m, Ciclev10004362m, Ciclev10007317m, Ciclev10010193m, Ciclev10013782m, Ciclev10019007m, Ciclev10031182m	Ccrd_002865, Ccrd_005894, Ccrd_006094, Ccrd_006554, Ccrd_007779, Ccrd_013748, Ccrd_013749, Ccrd_018442, Ccrd_021843, Ccrd_021844, Ccrd_021984, Ccrd_021988, Ccrd_021989, Ccrd_025654	Cagra.0133s0009.1, Cagra.0133s0010.1, Cagra.0133s0011.1, Cagra.0154s0030.1, Cagra.1986s0004.1, Cagra.2171s0013.1, Cagra.2175s0041.1, Cagra.2913s0008.1, Cagra.3271s0002.1, Cagra.4395s0061.1, Cagra.7254s0004.1, Cagra.9801s0017.1	Cla009243, Cla011283, Cla017731, Cla018370, Cla018462, Cla020881, Cla020882, Cla023061	MELO3C002125, MELO3C003518, MELO3C009433, MELO3C015389, MELO3C016868, MELO3C021267, MELO3C024518	Cc02_g31340 Protein kinase superfamily protein, Cc03_g00770 PAS domain-containing protein tyrosine kinase family protein, Cc04_g06430 Hypothetical protein, Cc04_g06440 protein tyrosine kinase family protein, Cc06_g05240 Serine/threonine-protein kinase CTR1, Cc08_g10580 Protein kinase superfamily protein, Cc08_g14110 Putative PAS domain-containing protein tyrosine kinase family protein, Cc10_g0844…	evm.TU.contig_38167.1, evm.model.supercontig_117.42, evm.model.supercontig_117.43, evm.model.supercontig_128.50, evm.model.supercontig_21.30, evm.model.supercontig_3.411, evm.model.supercontig_3.414, evm.model.supercontig_5.78, evm.model.supercontig_7.171, evm.model.supercontig_7.174, evm.model.supercontig_74.73, evm.model.supercontig_9.52	Cre01.g024550.t1.1, Cre01.g043850.t1.1, Cre02.g090700.t1.1, Cre02.g110850.t1.2, Cre03.g144264.t1.1, Cre03.g159016.t1.1, Cre03.g166750.t1.2, Cre03.g175600.t1.1, Cre03.g176400.t1.1, Cre03.g194100.t1.2, Cre05.g236216.t1.1, Cre07.g319850.t1.2, Cre07.g349000.t1.1, Cre08.g384900.t1.2, Cre09.g404050.t1.1, Cre09.g405900.t1.1, Cre11.g477450.t1.1, Cre13.g564100.t1.1, Cre13.g576600.t1.2, Cre16.g654850.t1.1,…	Carubv10000185m, Carubv10000240m, Carubv10004084m, Carubv10004207m, Carubv10008230m, Carubv10012038m, Carubv10013028m, Carubv10013056m, Carubv10016229m, Carubv10019850m, Carubv10021716m, Carubv10026037m	Cucsa.020780.1, Cucsa.083130.1, Cucsa.121860.1, Cucsa.289010.1, Cucsa.312010.1, Cucsa.353320.1, Cucsa.378570.1	orange1.1g002146m, orange1.1g002355m, orange1.1g003963m, orange1.1g005247m, orange1.1g027225m, orange1.1g037068m, orange1.1g038211m, orange1.1g042501m, orange1.1g045028m	Csu14113, Csu18717, Csu26422, Csu56332, Csu56376, Csu67022	IGS.gm_10_00011, IGS.gm_15_00137, IGS.gm_15_00151, IGS.gm_17_00238, IGS.gm_19_00130, IGS.gm_21_00006, IGS.gm_21_00047, IGS.gm_30_00068, IGS.gm_8_00008, IGS.gm_8_00142, IGS.gm_9_00107, e_gw1.12.323.1, e_gw1.12.401.1, e_gw1.18.251.1, e_gw1.22.168.1, e_gw1.6.136.1, estExt_Genewise1.C_100011, estExt_Genewise1.C_70034, estExt_Genewise1Plus.C_220006, estExt_Genewise1Plus.C_220151, fgenesh3_pg.C_scaffol…	DCAR_001929, DCAR_002513, DCAR_004427, DCAR_004669, DCAR_009186, DCAR_011327, DCAR_014731, DCAR_020025, DCAR_023370, DCAR_031740	Dca11168.1, Dca11799.1, Dca11800.1, Dca15850.1, Dca23898.1, Dca24342.1, Dca27383.1, Dca30789.1, Dca32197.1, Dca32198.1, Dca32199.1, Dca32200.1, Dca32201.1, Dca33400.1, Dca33401.1, Dca33915.1, Dca37897.1, Dca41811.1, Dca42027.1, Dca54104.1, Dca59295.1	Dca001080, Dca001889, Dca006307, Dca011991, Dca013977, Dca017650, Dca022544	Dendrobium_GLEAN_10020438, Dendrobium_GLEAN_10020439, Dendrobium_GLEAN_10029864, Dendrobium_GLEAN_10037407, Dendrobium_GLEAN_10037411, Dendrobium_GLEAN_10037413, Dendrobium_GLEAN_10041243, Dendrobium_GLEAN_10051845, Dendrobium_GLEAN_10051846, Dendrobium_GLEAN_10075900, Dendrobium_GLEAN_10075903, Dendrobium_GLEAN_10092554, Dendrobium_GLEAN_10092557, Dendrobium_GLEAN_10109571, Dendrobium_GLEAN_1010…	Eucgr.B00874.1, Eucgr.B01726.1, Eucgr.B01727.1, Eucgr.B01728.1, Eucgr.B01730.1, Eucgr.B01731.1, Eucgr.B01737.1, Eucgr.C00643.1, Eucgr.D00450.1, Eucgr.E00538.1, Eucgr.F00429.1, Eucgr.H04046.1, Eucgr.K02077.1, Eucgr.L01483.1	p5_sc00009.V1.gene307, p5_sc00009.V1.gene308, p5_sc00016.V1.gene570, p5_sc00025.V1.gene395, p5_sc00025.V1.gene396, p5_sc00039.V1.gene536, p5_sc00039.V1.gene537, p5_sc00041.V1.gene306, p5_sc00041.V1.gene308, p5_sc00173.V1.gene35, p5_sc00217.V1.gene85, p5_sc00301.V1.gene22, p5_sc00301.V1.gene25, p5_sc00301.V1.gene32, p5_sc00654.V1.gene22, p5_sc00654.V1.gene29, p5_sc00654.V1.gene35	Ts1g07490, Ts1g16150, Ts2g24750, Ts3g05610, Ts3g05620, Ts5g31140, Ts6g34660, Ts6g42330, Ts7g21840, Ts7g23210	Fes_sc0000127.1.g000006.aua.1, Fes_sc0000479.1.g000011.aua.1, Fes_sc0001986.1.g000003.aua.1, Fes_sc0003234.1.g000006.aua.1, Fes_sc0004369.1.g000004.aua.1, Fes_sc0005074.1.g000003.aua.1, Fes_sc0005736.1.g000004.aua.1, Fes_sc0006257.1.g000001.aua.1, Fes_sc0006519.1.g000003.aua.1, Fes_sc0007885.1.g000006.aua.1, Fes_sc0008156.1.g000002.aua.1, Fes_sc0008586.1.g000003.aua.1, Fes_sc0010003.1.g000001.auf…	mrna02685.1-v1.0-hybrid, mrna05110.1-v1.0-hybrid, mrna05112.1-v1.0-hybrid, mrna05115.1-v1.0-hybrid, mrna05116.1-v1.0-hybrid, mrna09398.1-v1.0-hybrid, mrna16465.1-v1.0-hybrid, mrna26528.1-v1.0-hybrid, mrna30145.1-v1.0-hybrid, mrna32405.1-v1.0-hybrid	Cotton_A_01431_BGI-A2_v1.0, Cotton_A_02771_BGI-A2_v1.0, Cotton_A_05616_BGI-A2_v1.0, Cotton_A_08720_BGI-A2_v1.0, Cotton_A_08722_BGI-A2_v1.0, Cotton_A_10571_BGI-A2_v1.0, Cotton_A_11613_BGI-A2_v1.0, Cotton_A_13447_BGI-A2_v1.0, Cotton_A_14004_BGI-A2_v1.0, Cotton_A_15004_BGI-A2_v1.0, Cotton_A_16533_BGI-A2_v1.0, Cotton_A_16862_BGI-A2_v1.0, Cotton_A_19487_BGI-A2_v1.0, Cotton_A_29627_BGI-A2_v1.0, Cotton_…
OG0000182	AALP_AA1G035800, AALP_AA1G040500, AALP_AA1G091000, AALP_AA1G194000, AALP_AA3G256100, AALP_AA3G369800, AALP_AA6G064300, AALP_AA7G196700, AALP_AA8G226900	AA_C184719_gene1119, AA_scaffold1068_gene1863, AA_scaffold1453_gene3235, AA_scaffold3263_gene8809, AA_scaffold4402_gene12704, AA_scaffold4951_gene14260, AA_scaffold4951_gene14294, AA_scaffold5485_gene16518, AA_scaffold6322_gene20304, AA_scaffold6552_gene21116, AA_scaffold905_gene22628, AA_scaffold905_gene22702, AA_scaffold905_gene22786	Achn003461, Achn011101, Achn035201, Achn061291, Achn105881, Achn127241, Achn155731, Achn167331, Achn167351, Achn168201, Achn219071, Achn242421, Achn243741, Achn298191, Achn298221, Achn326641, Achn348051, Achn379071, Achn388841	Aco003963.1, Aco005896.1, Aco006911.1, Aco008900.1, Aco009710.1, Aco010176.1, Aco019025.1, Aco025700.1, Aco027175.1, Aco028992.1, Aco029262.1	Aradu.1K9RY, Aradu.6A6AL, Aradu.6A7BZ, Aradu.9BN65, Aradu.D2LGJ, Aradu.DF84I, Aradu.E733Q, Aradu.G2GUD, Aradu.MQT23, Aradu.R90L7, Aradu.SA7AK, Aradu.T0WPS, Aradu.TSJ2P, Aradu.UB9XA, Aradu.Y7DS7	AHYPO_001007-RA, AHYPO_001126-RA, AHYPO_002738-RA, AHYPO_003261-RA, AHYPO_003926-RA, AHYPO_006755-RA, AHYPO_006857-RA, AHYPO_014530-RA, AHYPO_016140-RA, AHYPO_016577-RA	Araip.14QYU, Araip.4K088, Araip.510FN, Araip.55BR3, Araip.59L2B, Araip.6IX1X, Araip.7P3GY, Araip.898H9, Araip.9EQ48, Araip.BUI6H, Araip.C1PNV, Araip.D1KC8, Araip.IG2YW, Araip.J29L0, Araip.J60R3, Araip.JZN7C, Araip.N8JRR, Araip.NF0H7, Araip.Q7H3V, Araip.QY66D, Araip.WG5H4, Araip.XG1QH, Araip.ZHZ51	Aly319536, Aly321053, Aly359426, Aly482115, Aly494615, Aly857748, Aly862468, Aly879066, Aly887579, Aly887631, Aly889165, Aly907290, Aly913100	AEGTA01356, AEGTA02951, AEGTA05303, AEGTA05304, AEGTA08728, AEGTA10015, AEGTA10179, AEGTA15893, AEGTA16020, AEGTA16163, AEGTA19202, AEGTA21432, AEGTA26333, Contig12443, Contig12688, Contig63709	AT1G04160.1, AT1G04600.1, AT1G08730.1, AT1G17580.1, AT1G54560.1, AT2G20290.1, AT2G31900.1, AT2G33240.1, AT3G58160.1, AT4G28710.1, AT4G33200.1, AT5G20450.1, AT5G20470.1, AT5G20490.1, AT5G43900.3	evm_27.model.AmTr_v1.0_scaffold00004.45, evm_27.model.AmTr_v1.0_scaffold00024.260, evm_27.model.AmTr_v1.0_scaffold00058.46, evm_27.model.AmTr_v1.0_scaffold00146.34	Bradi1g00607.1, Bradi1g08710.1, Bradi1g45120.2, Bradi2g18520.1, Bradi2g41973.1, Bradi2g41977.1, Bradi2g48076.2, Bradi3g29700.1, Bradi3g55350.1, Bradi3g57240.1	F511_02818, F511_08250, F511_08252, F511_08278, F511_15670, F511_19005, F511_20956, F511_20957, F511_27541, F511_39806, F511_43069	BnaA01g03640D, BnaA01g08200D, BnaA02g04890D, BnaA03g14780D, BnaA03g15350D, BnaA03g52400D, BnaA03g56130D, BnaA04g02130D, BnaA05g10340D, BnaA06g05060D, BnaA06g36470D, BnaA07g00170D, BnaA07g17640D, BnaA08g05080D, BnaA08g26800D, BnaA08g27960D, BnaA09g10180D, BnaA09g15850D, BnaA09g16710D, BnaA09g44950D, BnaA09g50650D, BnaA10g15000D	BnaC01g04980D, BnaC01g40760D, BnaC03g10110D, BnaC03g17820D, BnaC03g18560D, BnaC04g11260D, BnaC04g23790D, BnaC05g06330D, BnaC06g16350D, BnaC07g00690D, BnaC07g17450D, BnaC07g44150D, BnaC08g00770D, BnaC08g07170D, BnaC08g37670D, BnaC08g37680D, BnaC08g43760D, BnaC09g10330D, BnaC09g16350D, BnaC09g37370D, BnaC09g51820D, BnaCnng47770D, BnaCnng47820D, BnaCnng50180D, BnaCnng51610D, BnaCnng63540D, BnaCnng73…	Bol001874, Bol002120, Bol006278, Bol006279, Bol006280, Bol007074, Bol008217, Bol009524, Bol009764, Bol009765, Bol011582, Bol011583, Bol013561, Bol018360, Bol019641, Bol021072, Bol022175, Bol026896, Bol027255, Bol029759, Bol033029, Bol033805, Bol034604, Bol035328, Bol035818, Bol036139, Bol037017, Bol041232	Bra002304, Bra003324, Bra006561, Bra011053, Bra011426, Bra014582, Bra018605, Bra020105, Bra022871, Bra027512, Bra027968, Bra030576, Bra030739, Bra030993, Bra032526, Bra033704, Bra036460, Bra036688, Bra037016	Bv2_033710_jcix, Bv2_033730_mkzi, Bv2_033790_wpxj, Bv2_037600_oxzq, Bv4_095730_cshm, Bv5_120790_rtui, Bv7_166400_sugn, Bv7_170250_srpw, Bv8_189280_hwxk, Bv8_199440_kipn	CA00g54120, CA01g26610, CA03g02850, CA06g01280, CA06g01850, CA06g27820, CA07g07260, CA08g03000, CA09g11010	Ca_01537, Ca_07438, Ca_07601, Ca_08514, Ca_08937, Ca_09000, Ca_09394, Ca_09523, Ca_11720, Ca_15084, Ca_21593, Ca_24629, Ca_27286	Ca_01248, Ca_01667, Ca_01668, Ca_03163, Ca_03769, Ca_03771, Ca_07701, Ca_07768, Ca_07769, Ca_09146, Ca_09147, Ca_13931, Ca_18918, Ca_24078, Ca_26707	Csa00441s100, Csa01g044140, Csa03g005350, Csa03g005910, Csa03g012180, Csa03g021390, Csa04g044690, Csa05g023220, Csa05g029250, Csa05g059530, Csa06g034000, Csa07g008230, Csa07g010910, Csa07g023460, Csa08g014270, Csa08g014280, Csa08g014300, Csa09g070760, Csa10g009030, Csa10g009040, Csa10g013860, Csa11g009940, Csa11g009950, Csa11g014810, Csa11g070910, Csa12g011590, Csa12g020700, Csa12g020710, Csa13g0…	g1053, g11338, g11770, g1223, g14624, g14625, g16175, g16176, g16177, g20835, g23279, g28089, g2825, g3249, g33379	Capang00g001049, Capang01g003035, Capang01g003037, Capang01g003038, Capang03g004220, Capang06g000106, Capang06g002745, Capang06g002829, Capang07g000568, Capang08g000750, Capang09g001049, Capang10g002083, Capang12g001808	Capana00g001901, Capana03g004408, Capana03g004409, Capana06g000124, Capana06g002983, Capana06g003076, Capana07g000540, Capana08g000425, Capana08g000426, Capana08g000427, Capana09g001256, Capana09g001278, Capana10g002326, Capana12g002120	C.cajan_03764, C.cajan_06974, C.cajan_08397, C.cajan_09720, C.cajan_13720, C.cajan_29003, C.cajan_29100, C.cajan_29101, C.cajan_32317, C.cajan_33222, C.cajan_34430, C.cajan_35088	Ciclev10004144m, Ciclev10007325m, Ciclev10010443m, Ciclev10010780m, Ciclev10018480m, Ciclev10018485m, Ciclev10024066m, Ciclev10024696m	Ccrd_000711, Ccrd_003616, Ccrd_003676, Ccrd_006942, Ccrd_008674, Ccrd_009189, Ccrd_009190, Ccrd_009356, Ccrd_009697, Ccrd_013481, Ccrd_013678, Ccrd_014238, Ccrd_014239, Ccrd_015284, Ccrd_016532, Ccrd_016533, Ccrd_017038, Ccrd_017815, Ccrd_017859, Ccrd_020571, Ccrd_021372, Ccrd_021373, Ccrd_024703, Ccrd_025879	Cagra.0179s0027.1, Cagra.0301s0060.1, Cagra.0338s0021.1, Cagra.0686s0032.1, Cagra.0824s0125.1, Cagra.0844s0015.1, Cagra.1225s0018.1, Cagra.1626s0034.1, Cagra.1671s0033.1, Cagra.1671s0079.1, Cagra.1674s0003.1, Cagra.4395s0062.1, Cagra.5198s0008.1	Cla007052, Cla011182, Cla013630, Cla014862, Cla015294, Cla021468, Cla021469, Cla021965, Cla021967	MELO3C004410, MELO3C004411, MELO3C006360, MELO3C011489, MELO3C011490, MELO3C012738, MELO3C012739, MELO3C015501, MELO3C022403, MELO3C023495	Cc01_g17540 Putative Myosin-J heavy chain, Cc01_g18560 Myosin family protein with Dil domain, Cc01_g18570 Myosin family protein with Dil domain, Cc02_g09120 Putative Myosin-J heavy chain, Cc02_g26590 myosin-like protein XIF, Cc03_g06980 myosin XI B, Cc06_g11840 Myosin family protein with Dil domain, Cc08_g01080 myosin_ putative	evm.model.supercontig_126.13, evm.model.supercontig_126.14, evm.model.supercontig_126.15, evm.model.supercontig_162.9, evm.model.supercontig_228.25, evm.model.supercontig_228.26, evm.model.supercontig_25.91, evm.model.supercontig_28.105, evm.model.supercontig_50.51, evm.model.supercontig_50.52, evm.model.supercontig_59.49, evm.model.supercontig_59.52, evm.model.supercontig_87.70	Cre03.g197800.t1.1, Cre04.g224683.t1.1, Cre13.g563800.t1.1, Cre16.g658650.t1.1	Carubv10000031m, Carubv10003985m, Carubv10006964m, Carubv10008089m, Carubv10011741m, Carubv10011892m, Carubv10012168m, Carubv10012812m, Carubv10016593m, Carubv10019655m, Carubv10022500m, Carubv10025740m	Cucsa.049840.1, Cucsa.056000.1, Cucsa.133020.1, Cucsa.155500.1, Cucsa.255950.1, Cucsa.255960.1, Cucsa.348760.1, Cucsa.388120.1, Cucsa.388130.1	orange1.1g000420m, orange1.1g000421m, orange1.1g000426m, orange1.1g000442m, orange1.1g000467m, orange1.1g001113m, orange1.1g048174m	Csu47698, Csu61711	e_gw1.16.1.1, estExt_Genewise1Plus.C_40548, fgenesh3_pg.C_scaffold_509000001	DCAR_004376, DCAR_007338, DCAR_012528, DCAR_012616, DCAR_014745, DCAR_018464, DCAR_018532, DCAR_023875, DCAR_024306, DCAR_024307, DCAR_024720, DCAR_027360, DCAR_029573	Dca11149.1, Dca1202.1, Dca12117.1, Dca12117.2, Dca15775.1, Dca15776.1, Dca27892.1, Dca3886.1, Dca3887.1, Dca41823.1, Dca46268.1, Dca46269.1, Dca46271.1, Dca46272.1, Dca50068.1, Dca51246.1, Dca54195.1, Dca5847.1, Dca60688.1, Dca7238.1, Dca9007.1	Dca006776, Dca011427, Dca012356, Dca016479, Dca018597, Dca020516	Dendrobium_GLEAN_10004077, Dendrobium_GLEAN_10042286, Dendrobium_GLEAN_10050266, Dendrobium_GLEAN_10104474, Dendrobium_GLEAN_10110726, Dendrobium_GLEAN_10110728, Dendrobium_GLEAN_10136501, Dendrobium_GLEAN_10136502, Dendrobium_GLEAN_10136510, Dendrobium_GLEAN_10136515, Dendrobium_GLEAN_10145025	Eucgr.B00072.1, Eucgr.B01521.1, Eucgr.C03167.1, Eucgr.C03404.1, Eucgr.G03419.1, Eucgr.H00833.1, Eucgr.H02875.1, Eucgr.H04260.1, Eucgr.J02838.1, Eucgr.L02477.1, Eucgr.L02806.1	p5_sc00017.V1.gene717, p5_sc00017.V1.gene718, p5_sc00017.V1.gene719, p5_sc00028.V1.gene232, p5_sc00036.V1.gene218, p5_sc00036.V1.gene219, p5_sc00036.V1.gene222, p5_sc00036.V1.gene223, p5_sc00041.V1.gene229, p5_sc00041.V1.gene230, p5_sc00076.V1.gene505, p5_sc00084.V1.gene41, p5_sc00084.V1.gene42, p5_sc00084.V1.gene43, p5_sc00100.V1.gene279, p5_sc00100.V1.gene282, p5_sc00100.V1.gene283, p5_sc00100.…	Ts-un0087-013, Ts1g03040, Ts1g03500, Ts1g07500, Ts1g15730, Ts2g02970, Ts2g11970, Ts3g35650, Ts4g17040, Ts4g17050, Ts4g17060, Ts4g17070, Ts4g18320, Ts5g04720, Ts6g26620, Ts6g26630, Ts6g26640, Ts6g26660, Ts7g27810, Ts7g32370	Fes_sc0000038.1.g000049.aua.1, Fes_sc0000096.1.g000017.aua.1, Fes_sc0000372.1.g000010.aua.1, Fes_sc0000372.1.g000011.aua.1, Fes_sc0000646.1.g000001.aua.1, Fes_sc0000926.1.g000011.aua.1, Fes_sc0002076.1.g000012.aua.1, Fes_sc0003147.1.g000004.aua.1, Fes_sc0003147.1.g000005.aua.1, Fes_sc0003586.1.g000002.aua.1, Fes_sc0003871.1.g000008.aua.1, Fes_sc0004335.1.g000005.aua.1, Fes_sc0007806.1.g000004.gia…	mrna00525.1-v1.0-hybrid, mrna08239.1-v1.0-hybrid, mrna08375.1-v1.0-hybrid, mrna12700.1-v1.0-hybrid, mrna15490.1-v1.0-hybrid, mrna16602.1-v1.0-hybrid	Cotton_A_02979_BGI-A2_v1.0, Cotton_A_03147_BGI-A2_v1.0, Cotton_A_05708_BGI-A2_v1.0, Cotton_A_07337_BGI-A2_v1.0, Cotton_A_08779_BGI-A2_v1.0, Cotton_A_09336_BGI-A2_v1.0, Cotton_A_14048_BGI-A2_v1.0, Cotton_A_18902_BGI-A2_v1.0, Cotton_A_20090_BGI-A2_v1.0, Cotton_A_20091_BGI-A2_v1.0, Cotton_A_20676_BGI-A2_v1.0, Cotton_A_25943_BGI-A2_v1.0, Cotton_A_25944_BGI-A2_v1.0, Cotton_A_25945_BGI-A2_v1.0, Cotton_…
OG0000188	AALP_AA3G149100, AALP_AA3G284300, AALP_AA4G166200, AALP_AA7G117600, AALP_AA8G232700, AALP_AA8G251500, AALP_AA8G318000	AA_C178431_gene859, AA_C192171_gene1503, AA_scaffold1625_gene3600, AA_scaffold1960_gene4999, AA_scaffold4130_gene11779, AA_scaffold6059_gene19334, AA_scaffold6320_gene20273, AA_scaffold6466_gene20762, AA_scaffold932_gene22940, AA_scaffold932_gene22942	Achn034781, Achn052451, Achn079061, Achn180471, Achn184621, Achn188371, Achn188861, Achn191231, Achn250301, Achn253871, Achn275881, Achn287621, Achn289871, Achn300591, Achn303171, Achn305351, Achn314111, Achn315031, Achn331521, Achn358371	Aco002121.1, Aco003108.1, Aco003117.1, Aco005535.1, Aco006073.1, Aco006159.1, Aco006806.1, Aco009354.1, Aco010363.1, Aco010737.1, Aco012563.1, Aco013737.1, Aco017087.1, Aco022789.1, Aco023124.1, Aco023126.1	Aradu.5358D, Aradu.8Q79P, Aradu.AY7XX, Aradu.GZ1ZI, Aradu.K6KQ4, Aradu.Q49PC, Aradu.S9A7Z, Aradu.TB877	AHYPO_001051-RA, AHYPO_002936-RA, AHYPO_003683-RA, AHYPO_004935-RA, AHYPO_005258-RA, AHYPO_007849-RA, AHYPO_012679-RA, AHYPO_013967-RA	Araip.1GX8N, Araip.24K33, Araip.40IWR, Araip.5B62N, Araip.CC12H, Araip.G57K6, Araip.GDQ5V, Araip.S7ANW, Araip.TK75I, Araip.XX12L	Aly314037, Aly314056, Aly331685, Aly345035, Aly478172, Aly478742, Aly480557, Aly493816, Aly495701, Aly872216, Aly875475, Aly899036, Aly899826, Aly913730	AEGTA05932, AEGTA06332, AEGTA07924, AEGTA10150, AEGTA23807, AEGTA24040, AEGTA24466, AEGTA24583, AEGTA27069, AEGTA27264, AEGTA31818, AEGTA32321, AEGTA42502, AEGTA43760, AEGTA43870, Contig125705, Contig44728	AT1G36340.1, AT1G64230.4, AT2G16740.1, AT2G32790.1, AT3G08690.1, AT3G08700.1, AT3G13550.1, AT3G24515.1, AT4G27960.2, AT5G41700.4, AT5G53300.1, AT5G56150.1	evm_27.model.AmTr_v1.0_scaffold00048.203, evm_27.model.AmTr_v1.0_scaffold00061.2, evm_27.model.AmTr_v1.0_scaffold00061.43, evm_27.model.AmTr_v1.0_scaffold00077.140, evm_27.model.AmTr_v1.0_scaffold00089.23, evm_27.model.AmTr_v1.0_scaffold00089.50, evm_27.model.AmTr_v1.0_scaffold00152.3, evm_27.model.AmTr_v1.0_scaffold00158.5	Bradi1g23630.1, Bradi1g31220.2, Bradi1g39270.1, Bradi2g22187.1, Bradi2g22200.3, Bradi2g42955.1, Bradi2g45550.1, Bradi2g53430.1, Bradi3g01920.1, Bradi3g56650.1, Bradi4g27430.1, Bradi5g25460.1	F511_11021, F511_11532, F511_12972, F511_25251, F511_29405, F511_29616, F511_33848, F511_39217	BnaA01g32320D, BnaA02g10330D, BnaA03g11080D, BnaA03g12310D, BnaA03g15110D, BnaA03g31080D, BnaA03g37430D, BnaA03g39290D, BnaA05g17550D, BnaA05g17560D, BnaA05g29530D, BnaA05g37000D, BnaA06g10330D, BnaA07g03430D, BnaA08g09170D, BnaA09g11510D, BnaA09g12050D, BnaA10g06670D, BnaA10g10300D, BnaAnng04570D, BnaAnng28650D	BnaC02g12440D, BnaC02g12450D, BnaC02g14410D, BnaC03g13840D, BnaC03g14940D, BnaC03g18130D, BnaC03g36410D, BnaC03g43940D, BnaC03g46610D, BnaC04g10080D, BnaC04g37650D, BnaC05g27600D, BnaC05g27620D, BnaC05g39770D, BnaC05g43870D, BnaC06g27370D, BnaC07g05830D, BnaC08g12720D, BnaC09g11960D, BnaC09g12280D, BnaC09g29580D, BnaCnng21490D, BnaCnng46390D	Bol001486, Bol004767, Bol008182, Bol009879, Bol011244, Bol012550, Bol013129, Bol017176, Bol021027, Bol021156, Bol022651, Bol023045, Bol027715, Bol027874, Bol027999, Bol030300, Bol031962, Bol032312, Bol033886, Bol035013, Bol035014, Bol040389, Bol042453, Bol042685, Bol043190	Bra001347, Bra001995, Bra002842, Bra003066, Bra013049, Bra013255, Bra020964, Bra022645, Bra022904, Bra027422, Bra027688, Bra027749, Bra028946, Bra029076, Bra029711, Bra032244, Bra035605, Bra035606, Bra041101	Bv1_003580_zgio, Bv1_006850_zkez, Bv3_052590_cncx, Bv5_102490_kwuf, Bv6_130230_uacs, Bv9_214090_zdyg	CA00g89930, CA01g01450, CA01g17940, CA01g34290, CA02g21290, CA03g19120, CA04g05530, CA05g11660, CA06g03040, CA06g25990, CA07g05230, CA07g20880, CA08g08050, CA10g05890	Ca_03672, Ca_03673, Ca_03710, Ca_05225, Ca_13187, Ca_16251, Ca_17400, Ca_18650, Ca_20337, Ca_20338, Ca_26323	Ca_08571, Ca_08910, Ca_08912, Ca_09505, Ca_13082, Ca_13083, Ca_15672, Ca_24170, Ca_27102, Ca_27103	Csa00626s010, Csa01g009330, Csa01g009350, Csa01g015850, Csa01g030570, Csa01g033210, Csa01g033230, Csa02g049620, Csa02g055100, Csa02g059040, Csa05g023830, Csa05g025610, Csa07g008750, Csa07g065750, Csa09g099080, Csa10292s010, Csa10g007030, Csa11g006730, Csa11g061240, Csa11g085130, Csa11g089470, Csa14g047040, Csa15g009970, Csa15g017670, Csa15g050230, Csa16g008560, Csa16g056960, Csa17g065850, Csa17g0…	g10064, g1247, g17395, g21650, g225, g24796, g24797, g3159, g31971, g6233, g968	Capang00g003216, Capang01g003594, Capang02g002290, Capang03g001983, Capang04g001517, Capang04g002082, Capang06g000256, Capang06g002650, Capang07g000911, Capang07g002433, Capang08g001303, Capang10g000674, Capang10g001501	Capana00g003435, Capana01g001496, Capana02g002552, Capana03g002101, Capana04g002354, Capana06g000268, Capana06g002873, Capana07g002437, Capana08g001018, Capana10g000864, Capana10g001755	C.cajan_04191, C.cajan_05454, C.cajan_05478, C.cajan_10845, C.cajan_12184, C.cajan_15111, C.cajan_21310, C.cajan_23318, C.cajan_41120	Ciclev10006155m, Ciclev10007939m, Ciclev10009806m, Ciclev10013033m, Ciclev10013868m, Ciclev10016896m, Ciclev10017340m, Ciclev10022710m, Ciclev10022714m, Ciclev10029507m	Ccrd_002580, Ccrd_003795, Ccrd_004034, Ccrd_005666, Ccrd_006147, Ccrd_007986, Ccrd_011308, Ccrd_017962, Ccrd_022555, Ccrd_024371	Cagra.0062s0018.1, Cagra.0084s0075.1, Cagra.0301s0103.1, Cagra.0690s0006.1, Cagra.0839s0009.1, Cagra.11649s0001.1, Cagra.1225s0102.1, Cagra.1365s0056.1, Cagra.2542s0005.1, Cagra.2991s0022.1, Cagra.2991s0023.1, Cagra.3745s0012.1, Cagra.8182s0001.1	Cla002957, Cla003164, Cla003405, Cla004222, Cla004913, Cla011390, Cla012042, Cla013423, Cla015830, Cla016360, Cla021188	MELO3C005733, MELO3C005866, MELO3C006058, MELO3C006972, MELO3C013359, MELO3C014684, MELO3C019589, MELO3C025232	Cc00_g16830 Putative Ubiquitin-conjugating enzyme E2 E3, Cc00_g23620 Putative uncharacterized protein, Cc01_g15380 Hypothetical protein, Cc02_g38940 Ubiquitin-conjugating enzyme E2 28, Cc05_g01450 Constitutive photomorphogenesis protein 10, Cc05_g15630 Ubiquitin-conjugating enzyme E2-17 kDa, Cc06_g09640 Putative ubiquitin-conjugating enzyme 11, Cc07_g11080 Ubiquitin-conjugating enzyme E2 28, Cc08…	evm.model.supercontig_119.65, evm.model.supercontig_12.75, evm.model.supercontig_122.26, evm.model.supercontig_2.276, evm.model.supercontig_23.110, evm.model.supercontig_3.42, evm.model.supercontig_37.140, evm.model.supercontig_6.288	Cre06.g292800.t1.1, Cre16.g693700.t1.2	Carubv10005960m, Carubv10005963m, Carubv10010556m, Carubv10011231m, Carubv10014747m, Carubv10014842m, Carubv10014849m, Carubv10015322m, Carubv10020996m, Carubv10025018m, Carubv10027282m, Carubv10027314m	Cucsa.012840.1, Cucsa.118850.1, Cucsa.130620.1, Cucsa.153150.1, Cucsa.193920.1, Cucsa.201940.1, Cucsa.240860.1, Cucsa.258910.1, Cucsa.303710.1, Cucsa.370560.1	orange1.1g030296m, orange1.1g031951m, orange1.1g032038m, orange1.1g032055m, orange1.1g032063m, orange1.1g032075m, orange1.1g033700m, orange1.1g037005m, orange1.1g040496m, orange1.1g045947m, orange1.1g048404m	Csu20517, Csu22161, Csu31896, Csu65161	fgenesh3_pg.C_scaffold_15000116, fgenesh3_pm.C_scaffold_10000017, gw1.7.196.1	DCAR_005022, DCAR_006862, DCAR_008537, DCAR_008907, DCAR_010450, DCAR_010629, DCAR_011605, DCAR_013761, DCAR_017604, DCAR_022998, DCAR_025239, DCAR_027725	Dca11033.1, Dca11034.1, Dca17688.1, Dca19709.1, Dca20563.1, Dca20564.1, Dca21008.1, Dca21371.1, Dca24921.1, Dca27429.1, Dca30215.1, Dca5277.1, Dca5278.1, Dca61248.1, Dca6159.1	Dca000651, Dca001478, Dca003777, Dca003885, Dca003886, Dca007314, Dca008572, Dca009338, Dca010684, Dca013622, Dca019012, Dca022127, Dca023447, Dca025575	Dendrobium_GLEAN_10000892, Dendrobium_GLEAN_10008488, Dendrobium_GLEAN_10011635, Dendrobium_GLEAN_10019524, Dendrobium_GLEAN_10020488, Dendrobium_GLEAN_10042360, Dendrobium_GLEAN_10048185, Dendrobium_GLEAN_10056322, Dendrobium_GLEAN_10056329, Dendrobium_GLEAN_10061563, Dendrobium_GLEAN_10062832, Dendrobium_GLEAN_10062833, Dendrobium_GLEAN_10063748, Dendrobium_GLEAN_10063751, Dendrobium_GLEAN_1009…	Eucgr.C03846.1, Eucgr.D01776.1, Eucgr.D02343.1, Eucgr.E00833.1, Eucgr.E04235.1, Eucgr.F03648.1, Eucgr.G01777.1, Eucgr.G01780.1, Eucgr.I02330.1, Eucgr.K00320.1, Eucgr.L03243.1	p5_sc00001.V1.gene1358, p5_sc00003.V1.gene1168, p5_sc00014.V1.gene356, p5_sc00015.V1.gene477, p5_sc00020.V1.gene744, p5_sc00055.V1.gene519, p5_sc00061.V1.gene340, p5_sc00096.V1.gene358, p5_sc00126.V1.gene256, p5_sc00198.V1.gene159, p5_sc02534.V1.gene7, p5_sc05488.V1.gene1	Ts-un0053-007, Ts-un0057-003, Ts1g32030, Ts2g00650, Ts2g11630, Ts3g07110, Ts3g11870, Ts3g24440, Ts3g31090, Ts4g12220, Ts4g17820, Ts5g07080, Ts5g23130, Ts5g27870, Ts6g16630, Ts6g16850, Ts6g20050, Ts7g00370, Ts7g04630, Ts7g04810, Ts7g10390, Ts7g26840	Fes_sc0000018.1.g000048.aua.1, Fes_sc0000018.1.g000050.aua.1, Fes_sc0000052.1.g000049.aua.1, Fes_sc0001528.1.g000007.aua.1, Fes_sc0001600.1.g000019.aua.1, Fes_sc0001683.1.g000025.aua.1, Fes_sc0002227.1.g000006.aua.1, Fes_sc0018651.1.g000001.aua.1, Fes_sc0019277.1.g000003.aua.1	mrna01446.1-v1.0-hybrid, mrna06667.1-v1.0-hybrid, mrna07654.1-v1.0-hybrid, mrna13119.1-v1.0-hybrid, mrna13574.1-v1.0-hybrid, mrna18923.1-v1.0-hybrid, mrna20099.1-v1.0-hybrid, mrna28066.1-v1.0-hybrid, mrna30879.1-v1.0-hybrid, mrna32027.1-v1.0-hybrid	Cotton_A_01852_BGI-A2_v1.0, Cotton_A_02400_BGI-A2_v1.0, Cotton_A_04011_BGI-A2_v1.0, Cotton_A_04309_BGI-A2_v1.0, Cotton_A_04310_BGI-A2_v1.0, Cotton_A_06801_BGI-A2_v1.0, Cotton_A_07431_BGI-A2_v1.0, Cotton_A_12458_BGI-A2_v1.0, Cotton_A_14371_BGI-A2_v1.0, Cotton_A_15263_BGI-A2_v1.0, Cotton_A_17751_BGI-A2_v1.0, Cotton_A_19955_BGI-A2_v1.0, Cotton_A_22176_BGI-A2_v1.0, Cotton_A_23189_BGI-A2_v1.0, Cotton_…
OG0000189	AALP_AA3G043900, AALP_AA3G256700, AALP_AA5G104700, AALP_AA5G141100, AALP_AA6G311900, AALP_AA6G313800, AALP_AA8G264100	AA_scaffold2220_gene5570, AA_scaffold2298_gene5762, AA_scaffold2535_gene6995, AA_scaffold4751_gene13737, AA_scaffold517_gene15470, AA_scaffold517_gene15472, AA_scaffold5525_gene16596, AA_scaffold5818_gene18436, AA_scaffold5824_gene18490, AA_scaffold5829_gene18510, AA_scaffold932_gene22859	Achn015201, Achn021531, Achn026591, Achn052931, Achn067801, Achn071581, Achn104611, Achn155371, Achn165981, Achn209571, Achn224761, Achn258661, Achn281671, Achn287751, Achn305951, Achn314221, Achn315181, Achn327341, Achn328421, Achn332831, Achn346211, Achn365291, Achn370521	Aco012292.1, Aco012539.1, Aco013523.1, Aco015595.1, Aco016782.1, Aco022774.1, Aco026574.1	Aradu.0U9TT, Aradu.3MI4M, Aradu.4A33P, Aradu.50R4M, Aradu.9J9PQ, Aradu.BDN4J, Aradu.BDU48, Aradu.BN5L8, Aradu.C4J7U, Aradu.FL7H6, Aradu.FTI5H, Aradu.NIR19, Aradu.QJ5MK, Aradu.R77WE, Aradu.S93JG, Aradu.U4Z04, Aradu.Y85YF	AHYPO_000871-RA, AHYPO_001765-RA, AHYPO_003733-RA, AHYPO_006990-RA, AHYPO_007521-RA, AHYPO_009033-RA, AHYPO_011847-RA, AHYPO_013173-RA, AHYPO_013177-RA, AHYPO_015217-RA, AHYPO_016806-RA	Araip.12ACR, Araip.3NM2I, Araip.6M1AT, Araip.AJL31, Araip.C83J2, Araip.G2J9V, Araip.G5FJE, Araip.H1H0R, Araip.H1JME, Araip.I6BI3, Araip.KDK3N, Araip.LC1B6, Araip.MM2M0, Araip.NXL7B, Araip.PM2EU, Araip.U23SP, Araip.V2T7B, Araip.VS9N0, Araip.Z1JK3	Aly317356, Aly318635, Aly474058, Aly485516, Aly489642, Aly493786, Aly495644, Aly495950, Aly866161, Aly873763, Aly885910	AEGTA08254, AEGTA08861, AEGTA17753, AEGTA26395, AEGTA27802, AEGTA27810, AEGTA27917, AEGTA43856	AT1G49160.2, AT1G64630.1, AT3G04910.1, AT3G18750.1, AT3G22420.2, AT3G48260.1, AT3G51630.1, AT5G28080.2, AT5G41990.1, AT5G55560.1, AT5G58350.1	evm_27.model.AmTr_v1.0_scaffold00007.192, evm_27.model.AmTr_v1.0_scaffold00030.73, evm_27.model.AmTr_v1.0_scaffold00041.76, evm_27.model.AmTr_v1.0_scaffold00049.276, evm_27.model.AmTr_v1.0_scaffold00068.16, evm_27.model.AmTr_v1.0_scaffold00088.146, evm_27.model.AmTr_v1.0_scaffold00088.147, evm_27.model.AmTr_v1.0_scaffold00088.148, evm_27.model.AmTr_v1.0_scaffold00088.149, evm_27.model.AmTr_v1.0_s…	Bradi1g23320.1, Bradi1g23970.1, Bradi1g55245.1, Bradi2g39347.2, Bradi3g51457.1, Bradi4g41940.2, Bradi4g44427.1	F511_00248, F511_00656, F511_00815, F511_04739, F511_05165, F511_05601, F511_24116	BnaA01g26550D, BnaA02g07690D, BnaA02g08990D, BnaA03g09790D, BnaA03g11320D, BnaA03g28850D, BnaA03g34920D, BnaA03g36640D, BnaA05g17210D, BnaA06g20860D, BnaA06g29070D, BnaA07g15600D, BnaA09g32130D, BnaA09g51650D, BnaA10g09670D, BnaA10g11970D, BnaAnng10720D, BnaAnng39660D	BnaC01g43870D, BnaC02g10760D, BnaC02g12970D, BnaC03g14140D, BnaC03g34010D, BnaC03g40670D, BnaC03g42810D, BnaC03g53220D, BnaC05g30170D, BnaC05g31990D, BnaC05g46960D, BnaC06g13830D, BnaC07g27600D, BnaC08g22930D, BnaC09g02900D, BnaC09g32070D, BnaC09g33820D, BnaCnng64310D, BnaCnng76130D	Bol003134, Bol005276, Bol010614, Bol012019, Bol015543, Bol015667, Bol016649, Bol016923, Bol018195, Bol022874, Bol022875, Bol025984, Bol026556, Bol027900, Bol030964, Bol032381, Bol034127, Bol036349	Bra001129, Bra001718, Bra001867, Bra002658, Bra002897, Bra006771, Bra009990, Bra019537, Bra020372, Bra028518, Bra028972, Bra029915, Bra035577, Bra036118, Bra036787, Bra037565, Bra039952, Bra040414	Bv1_002660_sged, Bv3_070780_odiu, Bv4_081870_uxmo, Bv4_089890_fypy, Bv5_103690_umfp, Bv5_118250_fajy, Bv7_157360_rfww, Bv7_175760_ijdh, Bv9_206000_gykw, Bv9_213810_deig, Bv_013110_okxw	CA00g00730, CA00g00740, CA00g57590, CA00g64560, CA00g64570, CA00g69740, CA01g00440, CA02g23420, CA02g23430, CA02g28640, CA03g17400, CA04g04090, CA04g17380, CA04g23740, CA06g19890, CA06g27330, CA07g10900, CA07g20150, CA08g10780, CA09g05280, CA12g12750	Ca_01580, Ca_03187, Ca_03250, Ca_06120, Ca_06322, Ca_07671, Ca_08541, Ca_12475, Ca_13140, Ca_13377, Ca_13420, Ca_13536, Ca_13896, Ca_14156, Ca_15807, Ca_19461, Ca_24509, Ca_26010, Ca_29574, Ca_29617	Ca_01219, Ca_03741, Ca_04170, Ca_04599, Ca_07442, Ca_07608, Ca_08952, Ca_09478, Ca_09657, Ca_09692, Ca_09789, Ca_13851, Ca_15651, Ca_17623, Ca_17917, Ca_19802, Ca_25387, Ca_26254, Ca_26255	Csa01g005660, Csa01g021630, Csa01g025670, Csa02g053300, Csa02g058160, Csa02g062940, Csa03g054990, Csa04g032360, Csa04g037400, Csa06g022030, Csa06g025830, Csa08g029720, Csa09g050210, Csa09g058670, Csa09g099500, Csa10g051660, Csa11g062700, Csa11g062710, Csa11g088790, Csa11g092010, Csa13g037840, Csa14g055360, Csa15251s010, Csa15g005910, Csa15g026360, Csa15g038040, Csa15g071350, Csa17g080800, Csa1875…	g14975, g16148, g1733, g18669, g24310, g25958, g2660, g30057, g31102, g33445, g4936	Capang00g001278, Capang00g003991, Capang01g000055, Capang01g003630, Capang01g003904, Capang02g002504, Capang02g002505, Capang03g001184, Capang03g003608, Capang04g000002, Capang05g002043, Capang06g000028, Capang06g000269, Capang06g000864, Capang07g001282, Capang07g001283, Capang07g002343, Capang09g001536, Capang09g001954, Capang10g000607, Capang10g002065, Capang12g001303	Capana00g001687, Capana00g001911, Capana00g001915, Capana01g000062, Capana02g002782, Capana02g002783, Capana02g003408, Capana03g001234, Capana03g003706, Capana04g000006, Capana05g001858, Capana05g002493, Capana06g000034, Capana06g000035, Capana06g000280, Capana06g000922, Capana07g000006, Capana07g000016, Capana07g001253, Capana07g001254, Capana07g002349, Capana07g002502, Capana08g001122, Capana08…	C.cajan_00835, C.cajan_06931, C.cajan_07518, C.cajan_08263, C.cajan_08354, C.cajan_08590, C.cajan_10788, C.cajan_10923, C.cajan_11720, C.cajan_17863, C.cajan_19736, C.cajan_23499, C.cajan_26990, C.cajan_27181, C.cajan_30938, C.cajan_39559	Ciclev10000387m, Ciclev10000645m, Ciclev10004410m, Ciclev10009052m, Ciclev10011307m, Ciclev10015796m, Ciclev10019052m, Ciclev10019287m, Ciclev10019340m, Ciclev10025073m	Ccrd_000592, Ccrd_002656, Ccrd_008032, Ccrd_010215, Ccrd_010950, Ccrd_017972, Ccrd_018440, Ccrd_022813, Ccrd_023603	Cagra.0807s0027.1, Cagra.0891s0028.1, Cagra.0926s0123.1, Cagra.1189s0019.1, Cagra.1427s0003.1, Cagra.1613s0015.1, Cagra.1681s0043.1, Cagra.6263s0009.1, Cagra.6362s0002.1, Cagra.6942s0010.1, Cagra.9490s0021.1	Cla001410, Cla003759, Cla004493, Cla005119, Cla009408, Cla011340, Cla012029, Cla013415, Cla019825, Cla021134	MELO3C002302, MELO3C004361, MELO3C005777, MELO3C006004, MELO3C012645, MELO3C014138, MELO3C024678, MELO3C025211, MELO3C025989, MELO3C026875	Cc01_g05090 Putative Probable serine/threonine-protein kinase WNK4, Cc01_g05100 Serine/threonine-protein kinase WNK8, Cc01_g15230 Probable serine/threonine-protein kinase WNK4, Cc02_g03530 Putative Probable serine/threonine-protein kinase WNK6, Cc02_g31620 Serine/threonine-protein kinase WNK1, Cc02_g39670 Serine/threonine-protein kinase WNK8, Cc03_g03730 Serine/threonine-protein kinase WNK1, Cc04…	evm.model.supercontig_11.138, evm.model.supercontig_12.198, evm.model.supercontig_159.14, evm.model.supercontig_175.8, evm.model.supercontig_2.315, evm.model.supercontig_3879.1, evm.model.supercontig_42.106, evm.model.supercontig_58.114, evm.model.supercontig_86.36, evm.model.supercontig_96.64	Cre01.g040150.t1.2, Cre01.g040200.t1.2, Cre06.g302800.t1.2, Cre17.g700166.t1.1	Carubv10000796m, Carubv10004471m, Carubv10008787m, Carubv10013321m, Carubv10013335m, Carubv10013342m, Carubv10016958m, Carubv10017035m, Carubv10021154m, Carubv10026802m, Carubv10028302m	Cucsa.007810.1, Cucsa.042360.1, Cucsa.098820.1, Cucsa.120400.1, Cucsa.130480.1, Cucsa.133450.1, Cucsa.239540.1, Cucsa.259440.1, Cucsa.304160.1, Cucsa.332280.1	orange1.1g004564m, orange1.1g004645m, orange1.1g005017m, orange1.1g005916m, orange1.1g006781m, orange1.1g007495m, orange1.1g010730m, orange1.1g010768m, orange1.1g022479m, orange1.1g027788m, orange1.1g035992m	Csu13383, Csu21021	e_gw1.2.261.1, estExt_Genewise1Plus.C_110052	DCAR_006612, DCAR_015344, DCAR_016023, DCAR_018152, DCAR_021594, DCAR_022127, DCAR_024153, DCAR_027214, DCAR_030635	Dca17068.1, Dca23086.1, Dca23534.1, Dca30673.1, Dca36678.1, Dca37092.1, Dca42275.1, Dca50401.1, Dca50402.1, Dca54329.1, Dca5734.1	Dca000476, Dca011176, Dca012976, Dca012999, Dca013939, Dca015766, Dca018279, Dca021194, Dca023170	Dendrobium_GLEAN_10011331, Dendrobium_GLEAN_10038302, Dendrobium_GLEAN_10046553, Dendrobium_GLEAN_10051700, Dendrobium_GLEAN_10057468, Dendrobium_GLEAN_10061984, Dendrobium_GLEAN_10073823, Dendrobium_GLEAN_10091612, Dendrobium_GLEAN_10100964, Dendrobium_GLEAN_10110806	Eucgr.A00714.1, Eucgr.A01055.1, Eucgr.B00215.1, Eucgr.D02391.1, Eucgr.F03521.1, Eucgr.F04331.1, Eucgr.H03484.1, Eucgr.H04385.1, Eucgr.H04933.1, Eucgr.J01843.1	p5_sc00003.V1.gene1024, p5_sc00003.V1.gene1025, p5_sc00003.V1.gene1026, p5_sc00012.V1.gene644, p5_sc00015.V1.gene264, p5_sc00027.V1.gene656, p5_sc00040.V1.gene556, p5_sc00040.V1.gene557, p5_sc00127.V1.gene24, p5_sc00127.V1.gene25, p5_sc00137.V1.gene238, p5_sc00182.V1.gene14, p5_sc00371.V1.gene3, p5_sc00371.V1.gene6, p5_sc00693.V1.gene32, p5_sc03022.V1.gene6	Ts-un1087-003, Ts1g37760, Ts2g25260, Ts3g03720, Ts3g17300, Ts3g21340, Ts5g11340, Ts5g14750, Ts6g19370, Ts6g22320, Ts7g00110	Fes_sc0000553.1.g000021.aua.1, Fes_sc0001536.1.g000003.aua.1, Fes_sc0002734.1.g000012.aua.1, Fes_sc0003218.1.g000007.aua.1, Fes_sc0003781.1.g000004.aua.1, Fes_sc0004149.1.g000004.aua.1, Fes_sc0005499.1.g000004.aua.1, Fes_sc0005694.1.g000005.aua.1, Fes_sc0007639.1.g000004.aua.1, Fes_sc0008302.1.g000001.aua.1, Fes_sc0008762.1.g000003.aua.1, Fes_sc0043312.1.g000001.aua.1, Fes_sc0065582.1.g000001.aua…	mrna01133.1-v1.0-hybrid, mrna01144.1-v1.0-hybrid, mrna03132.1-v1.0-hybrid, mrna03547.1-v1.0-hybrid, mrna09280.1-v1.0-hybrid, mrna09281.1-v1.0-hybrid, mrna09872.1-v1.0-hybrid, mrna09954.1-v1.0-hybrid, mrna13854.1-v1.0-hybrid, mrna16040.1-v1.0-hybrid, mrna16513.1-v1.0-hybrid, mrna18683.1-v1.0-hybrid, mrna21653.1-v1.0-hybrid, mrna23978.1-v1.0-hybrid, mrna28121.1-v1.0-hybrid	Cotton_A_03691_BGI-A2_v1.0, Cotton_A_04328_BGI-A2_v1.0, Cotton_A_04442_BGI-A2_v1.0, Cotton_A_06571_BGI-A2_v1.0, Cotton_A_08325_BGI-A2_v1.0, Cotton_A_09664_BGI-A2_v1.0, Cotton_A_10470_BGI-A2_v1.0, Cotton_A_13222_BGI-A2_v1.0, Cotton_A_14994_BGI-A2_v1.0, Cotton_A_15523_BGI-A2_v1.0, Cotton_A_18604_BGI-A2_v1.0, Cotton_A_19041_BGI-A2_v1.0, Cotton_A_32350_BGI-A2_v1.0, Cotton_A_34301_BGI-A2_v1.0, Cotton_…
OG0000195	AALP_AA1G243900, AALP_AA1G275000, AALP_AA2G226400, AALP_AA4G214200, AALP_AA8G097300, AALP_AA8G490900, AALP_AAs41798U000400, AALP_AAs59400U000500	AA_scaffold1441_gene3041, AA_scaffold1481_gene3309, AA_scaffold1481_gene3313, AA_scaffold2718_gene7577, AA_scaffold3173_gene8539, AA_scaffold4650_gene13513, AA_scaffold4989_gene14435, AA_scaffold520_gene15551, AA_scaffold5642_gene17140, AA_scaffold565_gene17376, AA_scaffold5738_gene18050, AA_scaffold5833_gene18559, AA_scaffold5856_gene18637	Achn041461, Achn043551, Achn087101, Achn087251, Achn087581, Achn143691, Achn183461, Achn183481, Achn183491, Achn183501, Achn215051, Achn222731, Achn265381, Achn265531, Achn266841, Achn266971, Achn292741, Achn322661, Achn330201, Achn382031, Achn387721, Achn390871	Aco001056.1, Aco001240.1, Aco001268.1, Aco002770.1, Aco003002.1, Aco004075.1, Aco004326.1, Aco010027.1, Aco014738.1, Aco017579.1, Aco022451.1, Aco027791.1, Aco027869.1, Aco028967.1	Aradu.11KMG, Aradu.1M9DY, Aradu.2F2F8, Aradu.4CR9A, Aradu.67W6F, Aradu.F1K6X, Aradu.G7CKS, Aradu.H0SGA, Aradu.I2J1B, Aradu.Q3RYP, Aradu.Y7C9W	AHYPO_001919-RA, AHYPO_004322-RA, AHYPO_005478-RA, AHYPO_005568-RA, AHYPO_007645-RA, AHYPO_008371-RA, AHYPO_009522-RA, AHYPO_010257-RA, AHYPO_012554-RA, AHYPO_013045-RA, AHYPO_016834-RA, AHYPO_018002-RA, AHYPO_019250-RA	Araip.00QX5, Araip.43P31, Araip.647BE, Araip.723DX, Araip.CVB1D, Araip.D70T8, Araip.JB0C4, Araip.N6A90, Araip.QBG6Y, Araip.VD0Z2, Araip.Y3ST0, Araip.YT7B4	Aly313117, Aly313341, Aly473646, Aly476998, Aly477486, Aly483355, Aly494127, Aly496774, Aly856571, Aly862002, Aly891148, Aly895716, Aly909000, Aly911048, Aly917601, Aly920500	AEGTA25469, AEGTA26751, AEGTA29474, AEGTA30321, AEGTA32025	AT1G22290.2, AT1G22300.1, AT1G26480.1, AT1G34760.1, AT1G35160.2, AT1G78220.1, AT1G78300.1, AT2G10450.1, AT2G42590.3, AT3G02520.1, AT4G09000.2, AT5G10450.4, AT5G16050.1, AT5G38480.1, AT5G65430.3	evm_27.model.AmTr_v1.0_scaffold00006.14, evm_27.model.AmTr_v1.0_scaffold00008.11, evm_27.model.AmTr_v1.0_scaffold00008.204, evm_27.model.AmTr_v1.0_scaffold00008.213, evm_27.model.AmTr_v1.0_scaffold00008.214, evm_27.model.AmTr_v1.0_scaffold00008.215, evm_27.model.AmTr_v1.0_scaffold00008.217, evm_27.model.AmTr_v1.0_scaffold00038.149, evm_27.model.AmTr_v1.0_scaffold00038.20, evm_27.model.AmTr_v1.0_s…	Bradi1g11290.1, Bradi3g36480.2, Bradi3g38640.1, Bradi3g46960.1, Bradi4g13970.3, Bradi4g16640.1, Bradi5g12510.2	F511_07338, F511_13696, F511_19647, F511_20118, F511_23234, F511_28707, F511_36239	BnaA02g00540D, BnaA03g02930D, BnaA03g27950D, BnaA03g56710D, BnaA04g08680D, BnaA05g18320D, BnaA05g33430D, BnaA06g24300D, BnaA07g09490D, BnaA07g10500D, BnaA07g10560D, BnaA07g14450D, BnaA07g20620D, BnaA07g34090D, BnaA07g34180D, BnaA08g19740D, BnaA08g20850D, BnaA09g28950D, BnaA09g52470D, BnaAnng02090D, BnaAnng29600D	BnaC02g00320D, BnaC02g24950D, BnaC03g04330D, BnaC03g23800D, BnaC03g32980D, BnaC03g48970D, BnaC03g57490D, BnaC04g02240D, BnaC04g30930D, BnaC05g17440D, BnaC05g20320D, BnaC05g27930D, BnaC06g08380D, BnaC06g20480D, BnaC06g38720D, BnaC06g38800D, BnaC07g12270D, BnaC07g13790D, BnaC07g13820D, BnaC08g05920D, BnaC08g05950D, BnaC09g06980D, BnaC09g46090D, BnaC09g46110D, BnaC09g52760D, BnaCnng05840D, BnaCnng30…	Bol000405, Bol001894, Bol002031, Bol002919, Bol008743, Bol009232, Bol010665, Bol012250, Bol012623, Bol012627, Bol015698, Bol018965, Bol019043, Bol021564, Bol023688, Bol024659, Bol024768, Bol024948, Bol027490, Bol027497, Bol031986, Bol032498, Bol040161, Bol040539, Bol041983, Bol041991, Bol043328, Bol043659	Bra000268, Bra001049, Bra003649, Bra006061, Bra008355, Bra012325, Bra012455, Bra016273, Bra016380, Bra024384, Bra024713, Bra028068, Bra028187, Bra028409, Bra028586, Bra031383, Bra034430, Bra035020, Bra035027, Bra037818, Bra040592	Bv1_008220_irwc, Bv1_008620_mukt, Bv2_026600_qqgg, Bv6_136750_yirc, Bv6_138550_dtap, Bv6_138980_ctxx, Bv6_155820_zgzy, Bv8_180840_yfnz, Bv9_210330_iext	CA00g34740, CA00g36570, CA00g77720, CA01g17830, CA03g15530, CA04g05970, CA04g15570, CA05g02720, CA07g14750, CA08g05470, CA09g07870, CA10g02640, CA10g13730, CA12g03110, CA12g03450, CA12g10570	Ca_00580, Ca_00984, Ca_02417, Ca_04217, Ca_05914, Ca_14794, Ca_14919, Ca_16128, Ca_16957, Ca_18948, Ca_25880	Ca_00390, Ca_01442, Ca_01501, Ca_02487, Ca_06568, Ca_08592, Ca_11635, Ca_12886, Ca_16997, Ca_21237, Ca_23764	Csa00604s060, Csa01g002100, Csa02g023040, Csa02g042980, Csa02g074360, Csa03g026200, Csa03g029080, Csa03g038680, Csa03g038740, Csa04g059170, Csa06g048730, Csa07g050880, Csa07g050960, Csa08g008190, Csa08g035010, Csa08g053080, Csa08g054080, Csa09g085020, Csa09g085090, Csa10g044580, Csa11g053380, Csa11g081240, Csa11g082780, Csa11g102620, Csa12g084140, Csa13g012210, Csa13g018860, Csa13g043090, Csa14g0…	g12699, g12718, g12823, g1353, g22513, g2343, g30780, g5769	Capang00g000009, Capang02g000495, Capang03g002483, Capang04g000848, Capang04g000857, Capang04g000947, Capang04g000987, Capang05g000240, Capang07g001864, Capang09g000603, Capang10g000215, Capang11g001875, Capang12g001110, Capang12g002305, Capang12g002339	Capana00g003536, Capana00g003570, Capana02g000552, Capana03g002585, Capana04g000885, Capana04g000895, Capana04g000995, Capana04g001050, Capana05g000289, Capana09g000662, Capana10g000309, Capana11g001936, Capana12g001301, Capana12g002662, Capana12g002700	C.cajan_05069, C.cajan_09030, C.cajan_11659, C.cajan_19148, C.cajan_20196, C.cajan_20260, C.cajan_23873, C.cajan_25427, C.cajan_31666, C.cajan_36153, C.cajan_41776	Ciclev10002186m, Ciclev10002254m, Ciclev10003615m, Ciclev10012495m, Ciclev10016299m, Ciclev10016334m, Ciclev10026350m, Ciclev10029087m, Ciclev10033402m, Ciclev10033609m	Ccrd_000182, Ccrd_001726, Ccrd_002071, Ccrd_005632, Ccrd_005724, Ccrd_011112, Ccrd_013033, Ccrd_014836, Ccrd_016190, Ccrd_019549, Ccrd_020801, Ccrd_022048, Ccrd_023040, Ccrd_023231, Ccrd_024457, Ccrd_024764, Ccrd_026463	Cagra.0096s0008.1, Cagra.0096s0015.1, Cagra.0114s0070.1, Cagra.0202s0053.1, Cagra.0764s0007.1, Cagra.0894s0004.1, Cagra.0917s0044.1, Cagra.1085s0015.1, Cagra.1194s0052.1, Cagra.3432s0011.1, Cagra.4497s0009.1, Cagra.6845s0050.1	Cla000396, Cla002262, Cla010790, Cla022025, Cla022097, Cla022108, Cla022171, Cla023013, Cla023023, Cla023045	MELO3C000955, MELO3C003536, MELO3C003562, MELO3C003572, MELO3C011028, MELO3C011041, MELO3C011421, MELO3C012146, MELO3C018726, MELO3C018934	Cc00_g17460 14-3-3-like protein, Cc02_g21220 14-3-3 protein 6, Cc02_g32060 14-3-3 protein 10, Cc05_g08300 14-3-3-like protein D, Cc07_g08930 14-3-3 protein 4, Cc07_g14290 14-3-3-like protein GF14 kappa, Cc07_g14680 14-3-3-like protein 16R, Cc10_g06780 general regulatory factor 3, Cc10_g07120 14-3-3 protein 7, Cc10_g15640 14-3-3-like protein D, Cc11_g12120 14-3-3-like protein GF14 iota	evm.model.supercontig_1.115, evm.model.supercontig_179.17, evm.model.supercontig_309.6, evm.model.supercontig_36.140, evm.model.supercontig_36.169, evm.model.supercontig_55.36, evm.model.supercontig_7.47, evm.model.supercontig_97.102	Cre06.g257500.t1.2, Cre12.g559250.t1.2	Carubv10001717m, Carubv10001718m, Carubv10001809m, Carubv10005536m, Carubv10010011m, Carubv10010075m, Carubv10011021m, Carubv10014407m, Carubv10020644m, Carubv10021494m, Carubv10023868m, Carubv10026999m	Cucsa.147560.1, Cucsa.160050.1, Cucsa.160160.1, Cucsa.160780.1, Cucsa.273130.1, Cucsa.284570.1, Cucsa.311490.1, Cucsa.311590.1, Cucsa.311810.1, Cucsa.327860.1	orange1.1g024539m, orange1.1g024620m, orange1.1g024714m, orange1.1g024800m, orange1.1g024897m, orange1.1g025044m, orange1.1g025437m, orange1.1g025497m, orange1.1g044502m, orange1.1g045057m, orange1.1g045389m	Csu30298	estExt_Genewise1.C_140286	DCAR_003472, DCAR_007188, DCAR_010049, DCAR_012862, DCAR_014192, DCAR_014206, DCAR_019288, DCAR_019305, DCAR_020394, DCAR_021021, DCAR_021289, DCAR_021876, DCAR_025919	Dca10842.1, Dca12650.1, Dca14994.1, Dca17589.1, Dca2277.1, Dca26153.1, Dca29565.1, Dca35395.1, Dca36477.1, Dca46970.1, Dca51938.1, Dca55768.1, Dca57070.1, Dca59462.1, Dca6625.1, Dca7977.1	Dca002126, Dca004770, Dca005674, Dca005882, Dca008942, Dca010067, Dca012314, Dca013601, Dca013722, Dca016172, Dca016173, Dca017273, Dca018176	Dendrobium_GLEAN_10000810, Dendrobium_GLEAN_10000836, Dendrobium_GLEAN_10005383, Dendrobium_GLEAN_10006755, Dendrobium_GLEAN_10006757, Dendrobium_GLEAN_10008873, Dendrobium_GLEAN_10009916, Dendrobium_GLEAN_10013918, Dendrobium_GLEAN_10018256, Dendrobium_GLEAN_10024333, Dendrobium_GLEAN_10041058, Dendrobium_GLEAN_10046373, Dendrobium_GLEAN_10046374, Dendrobium_GLEAN_10050999, Dendrobium_GLEAN_1005…	Eucgr.A01913.1, Eucgr.B00034.1, Eucgr.E02747.1, Eucgr.F00330.1, Eucgr.F00370.1, Eucgr.F02130.1, Eucgr.F02482.1, Eucgr.G02455.1, Eucgr.J01477.1	p5_sc00001.V1.gene2309, p5_sc00001.V1.gene3553, p5_sc00001.V1.gene3560, p5_sc00001.V1.gene3569, p5_sc00001.V1.gene881, p5_sc00004.V1.gene1085, p5_sc00031.V1.gene295, p5_sc00049.V1.gene350, p5_sc00049.V1.gene523, p5_sc00054.V1.gene20, p5_sc00058.V1.gene443, p5_sc00065.V1.gene255, p5_sc00116.V1.gene287, p5_sc00118.V1.gene335, p5_sc00128.V1.gene20, p5_sc00135.V1.gene308, p5_sc00151.V1.gene159, p5_sc…	Ts-un0859-001, Ts1g19940, Ts1g22490, Ts1g31670, Ts2g34030, Ts3g01390, Ts4g08610, Ts4g28070, Ts5g35830, Ts6g08710, Ts6g10460, Ts6g30840, Ts6g36070, Ts7g05390	Fes_sc0000178.1.g000027.aua.1, Fes_sc0000532.1.g000007.aua.1, Fes_sc0000687.1.g000014.aua.1, Fes_sc0001158.1.g000007.aua.1, Fes_sc0002239.1.g000002.aua.1, Fes_sc0003236.1.g000005.aua.1, Fes_sc0004329.1.g000005.aua.1, Fes_sc0004478.1.g000009.aua.1, Fes_sc0006788.1.g000006.aua.1, Fes_sc0006839.1.g000007.aua.1, Fes_sc0007103.1.g000006.aua.1, Fes_sc0010440.1.g000004.aua.1, Fes_sc0011139.1.g000002.aua…	mrna10320.1-v1.0-hybrid, mrna11972.1-v1.0-hybrid, mrna12089.1-v1.0-hybrid, mrna18516.1-v1.0-hybrid, mrna20785.1-v1.0-hybrid, mrna28659.1-v1.0-hybrid, mrna29658.1-v1.0-hybrid	Cotton_A_00137_BGI-A2_v1.0, Cotton_A_02824_BGI-A2_v1.0, Cotton_A_02837_BGI-A2_v1.0, Cotton_A_11278_BGI-A2_v1.0, Cotton_A_23631_BGI-A2_v1.0, Cotton_A_23951_BGI-A2_v1.0, Cotton_A_24799_BGI-A2_v1.0, Cotton_A_26496_BGI-A2_v1.0, Cotton_A_26512_BGI-A2_v1.0, Cotton_A_26828_BGI-A2_v1.0, Cotton_A_27589_BGI-A2_v1.0, Cotton_A_29371_BGI-A2_v1.0, Cotton_A_29407_BGI-A2_v1.0, Cotton_A_29484_BGI-A2_v1.0, Cotton_…
OG0000200	AALP_AA1G169200, AALP_AA1G195500, AALP_AA3G143300, AALP_AA6G061600, AALP_AA6G330700, AALP_AA8G056000, AALP_AAs39140U000900	AA_C188949_gene1333, AA_scaffold2194_gene5492, AA_scaffold3428_gene9384, AA_scaffold3637_gene10392, AA_scaffold4402_gene12710, AA_scaffold5279_gene15863, AA_scaffold5818_gene18437, AA_scaffold5921_gene18990, AA_scaffold834_gene22235, AA_scaffold905_gene22697, AA_scaffold932_gene22970, AA_scaffold932_gene22972	Achn005311, Achn014171, Achn028511, Achn038181, Achn062031, Achn070481, Achn077841, Achn118591, Achn142601, Achn174031, Achn176501, Achn246531, Achn249341, Achn299061, Achn305971, Achn316901, Achn332851, Achn336281, Achn341121, Achn341971, Achn364221, Achn365591, Achn366431, Achn383261	Aco000067.1, Aco000878.1, Aco002255.1, Aco002256.1, Aco002258.1, Aco002259.1, Aco002261.1, Aco003732.1, Aco004972.1, Aco006949.1, Aco008596.1, Aco013344.1, Aco015214.1, Aco020753.1, Aco023614.1, Aco025520.1	Aradu.07ACF, Aradu.98HUF, Aradu.AXH5G, Aradu.FHH9D, Aradu.LA8GD, Aradu.U3N78, Aradu.WQ0V2, Aradu.ZM5JL	AHYPO_000770-RA, AHYPO_000772-RA, AHYPO_001908-RA, AHYPO_002037-RA, AHYPO_005975-RA, AHYPO_009208-RA, AHYPO_011208-RA, AHYPO_013290-RA, AHYPO_015017-RA, AHYPO_017306-RA	Araip.FQ1N0, Araip.I45UH, Araip.IH5NI, Araip.JB1PE, Araip.JX4ZW, Araip.PYV4S, Araip.Q7KAL, Araip.T8GFR, Araip.U8UW8, Araip.V3UEW	Aly335030, Aly478119, Aly478704, Aly482284, Aly492141, Aly493480, Aly493936, Aly495641, Aly856324, Aly883762, Aly893648, Aly911599	AEGTA06548, AEGTA10230, AEGTA26393, AEGTA26471, AEGTA26511, AEGTA27769, AEGTA27878, AEGTA28479, AEGTA30039	AT1G17640.1, AT1G58470.1, AT2G33410.1, AT3G07810.2, AT3G13224.2, AT4G14300.1, AT4G26650.1, AT5G40490.1, AT5G47620.4, AT5G55550.3	evm_27.model.AmTr_v1.0_scaffold00036.22, evm_27.model.AmTr_v1.0_scaffold00049.212, evm_27.model.AmTr_v1.0_scaffold00061.216, evm_27.model.AmTr_v1.0_scaffold00065.45, evm_27.model.AmTr_v1.0_scaffold00067.197, evm_27.model.AmTr_v1.0_scaffold00088.150	Bradi1g07300.1, Bradi1g23280.1, Bradi1g37692.1, Bradi1g57570.1, Bradi3g08380.1, Bradi3g20700.1, Bradi3g28430.1, Bradi3g39090.1, Bradi4g12200.1	F511_00363, F511_00816, F511_01476, F511_02642, F511_02787, F511_06228, F511_08184, F511_13671, F511_14223, F511_20850	BnaA01g15770D, BnaA01g21840D, BnaA01g29910D, BnaA02g25580D, BnaA03g11330D, BnaA03g15410D, BnaA03g30170D, BnaA03g48180D, BnaA03g48190D, BnaA04g10360D, BnaA04g19440D, BnaA05g10150D, BnaA05g29840D, BnaA06g11880D, BnaA06g35380D, BnaA08g17220D, BnaA08g30250D, BnaA09g14620D, BnaA09g18380D, BnaA09g54010D	BnaC01g18830D, BnaC01g28150D, BnaC01g37810D, BnaC01g39650D, BnaC02g33380D, BnaC03g14150D, BnaC03g18630D, BnaC03g35480D, BnaC03g59840D, BnaC04g32650D, BnaC04g43830D, BnaC05g13720D, BnaC05g52200D, BnaC07g20370D, BnaC07g40650D, BnaC08g17470D, BnaC09g15260D, BnaC09g20300D, BnaC09g25120D, BnaCnng18800D, BnaCnng54370D	Bol001362, Bol003834, Bol006979, Bol007915, Bol008175, Bol008176, Bol011224, Bol012918, Bol014883, Bol015795, Bol016094, Bol018906, Bol027269, Bol027901, Bol032846, Bol033971, Bol036549, Bol037011, Bol037931, Bol039663, Bol042300	Bra001267, Bra005496, Bra010757, Bra017475, Bra019094, Bra021062, Bra021850, Bra022145, Bra022938, Bra024928, Bra025568, Bra026413, Bra027860, Bra028973, Bra029681, Bra035441, Bra039380, Bra040031	Bv1_014680_ysey, Bv3_048440_nhfp, Bv3_048450_nefc, Bv4_089870_gpsj, Bv4_090850_ztrf, Bv8_184750_sczi, Bv9_204750_oqwn, Bv9_206040_umuu, Bv9_207870_goyq	CA00g43010, CA02g07220, CA02g30030, CA03g04410, CA03g09470, CA03g10460, CA03g35700, CA04g00670, CA04g17540, CA05g01660, CA06g16090, CA06g16100, CA07g10890, CA09g13890, CA09g13990, CA10g01250, CA12g00730	Ca_02166, Ca_03188, Ca_04926, Ca_08574, Ca_09222, Ca_12476, Ca_13655, Ca_14832	Ca_01609, Ca_07643, Ca_07884, Ca_09790, Ca_12066, Ca_12597, Ca_13849, Ca_26257	Csa01g008870, Csa01g015480, Csa01g015490, Csa02g058070, Csa03g021460, Csa04976s010, Csa05g023040, Csa05g052340, Csa07g007980, Csa07g017810, Csa10g016170, Csa10g032310, Csa11g017580, Csa11g039900, Csa11g058780, Csa11g064090, Csa11g088760, Csa12g025220, Csa12g057660, Csa12g079440, Csa14g021980, Csa15g009560, Csa15g017270, Csa16g007830, Csa16g007840, Csa16g018160, Csa17g023390, Csa18g002200, Csa18g0…	g23933, g2457, g2657, g29335, g31284, g32999, g34965, g4255, g5401, g7138, g7951, g7952	Capang00g002280, Capang00g003255, Capang02g000557, Capang03g000151, Capang03g002778, Capang03g003362, Capang03g003839, Capang04g000686, Capang04g002430, Capang05g000170, Capang06g001165, Capang06g001166, Capang07g001319, Capang12g002501	Capana00g004055, Capana02g000640, Capana03g000162, Capana03g002892, Capana03g003425, Capana03g003936, Capana04g000710, Capana04g002829, Capana05g000175, Capana06g001208, Capana06g001210, Capana06g001212, Capana06g001213, Capana07g001175, Capana07g001292, Capana10g000168, Capana12g002859	C.cajan_01027, C.cajan_04956, C.cajan_09329, C.cajan_13385, C.cajan_14523, C.cajan_16721, C.cajan_22527, C.cajan_26991, C.cajan_27179, C.cajan_27837, C.cajan_36899	Ciclev10004941m, Ciclev10008158m, Ciclev10009293m, Ciclev10015084m, Ciclev10015098m, Ciclev10018414m, Ciclev10020365m, Ciclev10027463m	Ccrd_003655, Ccrd_004787, Ccrd_005017, Ccrd_006963, Ccrd_010953, Ccrd_010993, Ccrd_015775, Ccrd_018978, Ccrd_019367, Ccrd_019623, Ccrd_019649, Ccrd_020609, Ccrd_022573, Ccrd_022706	Cagra.0133s0128.1, Cagra.0301s0041.1, Cagra.0690s0046.1, Cagra.0824s0131.1, Cagra.1148s0009.1, Cagra.15822s0017.1, Cagra.1618s0008.1, Cagra.1696s0006.1, Cagra.6704s0003.1, Cagra.6942s0009.1	Cla001412, Cla003326, Cla004494, Cla005954, Cla007610, Cla009042, Cla009963, Cla015573, Cla017126	MELO3C012850, MELO3C014139, MELO3C023033, MELO3C024382, MELO3C024961, MELO3C025543, MELO3C025991, MELO3C026584	Cc01_g17960 Putative uncharacterized protein, Cc03_g05990 RNA-binding _RRM/RBD/RNP motifs_ family protein, Cc04_g01820 Putative RNA-binding protein Musashi homolog 2, Cc05_g02050 Putative DAZ-associated protein 1, Cc05_g14610 RNA-binding _RRM/RBD/RNP motifs_ family protein, Cc09_g00660 RNA-binding _RRM/RBD/RNP motifs_ family protein, Cc10_g07660 Putative RNA-binding protein 1	evm.model.supercontig_12.131, evm.model.supercontig_12.200, evm.model.supercontig_136.11, evm.model.supercontig_136.42, evm.model.supercontig_165.46, evm.model.supercontig_1666.1, evm.model.supercontig_2059.1, evm.model.supercontig_27.256, evm.model.supercontig_4800.1	Cre07.g330300.t1.2, Cre10.g428200.t1.2, Cre12.g560300.t1.2	Carubv10004740m, Carubv10004759m, Carubv10012031m, Carubv10013535m, Carubv10014046m, Carubv10020477m, Carubv10023347m, Carubv10026394m, Carubv10026451m	Cucsa.037090.1, Cucsa.042370.1, Cucsa.120420.1, Cucsa.180480.1, Cucsa.240780.1, Cucsa.340040.1, Cucsa.353030.1, Cucsa.360490.1, Cucsa.383370.1	orange1.1g009920m, orange1.1g011518m, orange1.1g012289m, orange1.1g015040m, orange1.1g016617m, orange1.1g018875m, orange1.1g035855m, orange1.1g038933m	Csu66433, Csu8654, Csu8699	IGS.gm_5_00019, estExt_Genewise1Plus.C_180256	DCAR_004894, DCAR_013210, DCAR_013249, DCAR_017094, DCAR_017096, DCAR_019667, DCAR_020066, DCAR_021109, DCAR_021110, DCAR_022703, DCAR_024282, DCAR_027336, DCAR_027819, DCAR_030860	Dca13295.1, Dca16505.1, Dca1867.1, Dca25676.1, Dca28125.1, Dca30997.1, Dca33670.1, Dca36464.1, Dca4652.1, Dca46907.1, Dca52890.1, Dca7246.1, Dca9209.1	Dca000263, Dca006676, Dca009298, Dca011346, Dca012978, Dca013659, Dca015767, Dca019900, Dca023726, Dca025953, Dca025957, Dca025959, Dca025960	Dendrobium_GLEAN_10010788, Dendrobium_GLEAN_10055829, Dendrobium_GLEAN_10060894, Dendrobium_GLEAN_10065124, Dendrobium_GLEAN_10065500, Dendrobium_GLEAN_10068213, Dendrobium_GLEAN_10068214, Dendrobium_GLEAN_10088704, Dendrobium_GLEAN_10097862, Dendrobium_GLEAN_10097866, Dendrobium_GLEAN_10097871, Dendrobium_GLEAN_10107663, Dendrobium_GLEAN_10126241	Eucgr.E03898.1, Eucgr.F00624.1, Eucgr.F02033.1, Eucgr.F02224.1, Eucgr.H00136.1, Eucgr.J02246.1, Eucgr.J02849.1, Eucgr.K00657.1	p5_sc00001.V1.gene319, p5_sc00019.V1.gene47, p5_sc00029.V1.gene683, p5_sc00030.V1.gene396, p5_sc00039.V1.gene612, p5_sc00068.V1.gene140, p5_sc00071.V1.gene204, p5_sc00076.V1.gene329, p5_sc00083.V1.gene301, p5_sc00083.V1.gene302, p5_sc00087.V1.gene217, p5_sc00092.V1.gene176, p5_sc00137.V1.gene197, p5_sc00238.V1.gene104, p5_sc00753.V1.gene5, p5_sc01331.V1.gene14	Ts1g15760, Ts2g07380, Ts2g16590, Ts2g23400, Ts3g06710, Ts3g11530, Ts4g18510, Ts6g19340, Ts7g02180, Ts7g11970, Ts7g25520	Fes_sc0000010.1.g000097.aua.1, Fes_sc0000055.1.g000017.aua.1, Fes_sc0000089.1.g000045.aua.1, Fes_sc0002056.1.g000015.aua.1, Fes_sc0005133.1.g000001.aua.1, Fes_sc0008602.1.g000004.aua.1, Fes_sc0016033.1.g000001.aua.1, Fes_sc0017409.1.g000001.aua.1, Fes_sc0042741.1.g000001.aua.1, Fes_sc0067808.1.g000001.aua.1, Fes_sc0071791.1.g000001.aua.1, Fes_sc0178675.1.g000001.aua.1, Fes_sc0183532.1.g000001.aua…	mrna01530.1-v1.0-hybrid, mrna02621.1-v1.0-hybrid, mrna03545.1-v1.0-hybrid, mrna05793.1-v1.0-hybrid, mrna07331.1-v1.0-hybrid, mrna08307.1-v1.0-hybrid, mrna11547.1-v1.0-hybrid, mrna15544.1-v1.0-hybrid, mrna21642.1-v1.0-hybrid, mrna21646.1-v1.0-hybrid, mrna31087.1-v1.0-hybrid	Cotton_A_03266_BGI-A2_v1.0, Cotton_A_03268_BGI-A2_v1.0, Cotton_A_03689_BGI-A2_v1.0, Cotton_A_04633_BGI-A2_v1.0, Cotton_A_12102_BGI-A2_v1.0, Cotton_A_17961_BGI-A2_v1.0, Cotton_A_22861_BGI-A2_v1.0, Cotton_A_22864_BGI-A2_v1.0, Cotton_A_25255_BGI-A2_v1.0, Cotton_A_26974_BGI-A2_v1.0, Cotton_A_26976_BGI-A2_v1.0, Cotton_A_31097_BGI-A2_v1.0, Cotton_A_32579_BGI-A2_v1.0, Cotton_A_33637_BGI-A2_v1.0, Cotton_…
OG0000206	AALP_AA1G215500, AALP_AA2G195800, AALP_AA6G102800, AALP_AA6G300800, AALP_AA7G106300, AALP_AA7G239600, AALP_AA7G269400, AALP_AA8G348100	AA_scaffold179_gene4358, AA_scaffold182_gene4461, AA_scaffold2581_gene7336, AA_scaffold2599_gene7395, AA_scaffold338_gene9019, AA_scaffold3398_gene9112, AA_scaffold3804_gene10702, AA_scaffold3804_gene10708, AA_scaffold43_gene12629, AA_scaffold4405_gene12727, AA_scaffold5256_gene15728, AA_scaffold5658_gene17317, AA_scaffold5658_gene17329, AA_scaffold6059_gene19338	Achn005921, Achn025941, Achn078701, Achn079071, Achn101901, Achn135541, Achn164881, Achn201251, Achn205781, Achn232761, Achn233071, Achn329611	Aco000844.1, Aco010854.1, Aco010855.1, Aco012782.1, Aco015766.1, Aco017089.1, Aco024300.1	Aradu.1864T, Aradu.3B9N0, Aradu.54J14, Aradu.694S8, Aradu.9Z3FS, Aradu.9Z5VA, Aradu.A8YHA, Aradu.AXB4D, Aradu.B6TUW, Aradu.CD4CM, Aradu.I0353, Aradu.L4JJ8, Aradu.LG2SB, Aradu.PT1RI, Aradu.QRG3M, Aradu.SX0Q7, Aradu.VA9CU, Aradu.X6P8N	AHYPO_000945-RA, AHYPO_003174-RA, AHYPO_004097-RA, AHYPO_004098-RA, AHYPO_005848-RA, AHYPO_009411-RA, AHYPO_011890-RA, AHYPO_012092-RA, AHYPO_019280-RA	Araip.0NG6C, Araip.1I49F, Araip.33CRB, Araip.8EF1H, Araip.999M1, Araip.HU0D3, Araip.M21JP, Araip.M6DUC, Araip.N65BG, Araip.N65ZU, Araip.RRZ3Z, Araip.S6J4N, Araip.UV12P, Araip.V9T5D, Araip.VG5MX, Araip.WFW8W	Aly472189, Aly474628, Aly476682, Aly480002, Aly481021, Aly494221, Aly857095, Aly867906, Aly875254, Aly885795, Aly900189, Aly912374, Aly912375, Aly912720, Aly912722	AEGTA00377, AEGTA02667, AEGTA06001, AEGTA07519, AEGTA08239, AEGTA08667, AEGTA09187, AEGTA21797, AEGTA29178, AEGTA32793	AT1G19650.1, AT1G55690.1, AT1G75370.2, AT2G16380.1, AT2G18180.1, AT2G21520.2, AT2G21540.1, AT3G24840.1, AT4G34580.1, AT4G36490.1, AT4G39170.1, AT4G39180.1, AT5G47510.1, AT5G56160.1	evm_27.model.AmTr_v1.0_scaffold00014.47, evm_27.model.AmTr_v1.0_scaffold00014.48, evm_27.model.AmTr_v1.0_scaffold00061.58, evm_27.model.AmTr_v1.0_scaffold00061.59, evm_27.model.AmTr_v1.0_scaffold00089.35, evm_27.model.AmTr_v1.0_scaffold00106.80	Bradi1g28637.1, Bradi2g17860.1, Bradi2g47560.2, Bradi3g03020.2, Bradi3g03030.2, Bradi3g11140.2, Bradi3g11197.1, Bradi3g22400.3, Bradi3g39467.5, Bradi3g56617.5	F511_00325, F511_01029, F511_03049, F511_04762, F511_07020, F511_07021, F511_14257, F511_19541, F511_28553, F511_30120	BnaA01g01260D, BnaA01g02580D, BnaA02g25500D, BnaA03g11060D, BnaA03g52910D, BnaA04g12230D, BnaA04g12240D, BnaA06g00190D, BnaA06g13810D, BnaA06g35490D, BnaA06g40760D, BnaA07g05200D, BnaA07g21730D, BnaA08g00360D, BnaA08g11090D, BnaA08g16670D, BnaA08g16680D, BnaA09g43100D, BnaA09g43120D, BnaA10g10310D	BnaC01g02280D, BnaC01g03820D, BnaC03g13800D, BnaC03g13830D, BnaC03g46230D, BnaC03g60410D, BnaC03g60420D, BnaC03g65940D, BnaC03g70740D, BnaC04g33430D, BnaC04g33440D, BnaC05g15240D, BnaC06g07500D, BnaC06g22450D, BnaC07g20270D, BnaC07g47360D, BnaC08g35590D, BnaC08g35610D, BnaCnng21500D, BnaCnng21850D	Bol006715, Bol006716, Bol007906, Bol009880, Bol013679, Bol016030, Bol016031, Bol018537, Bol026878, Bol027871, Bol027873, Bol028204, Bol034677, Bol035228, Bol039011, Bol039896, Bol042653, Bol044781, Bol045863	Bra002841, Bra003757, Bra010699, Bra010700, Bra011544, Bra011683, Bra015089, Bra017663, Bra024938, Bra025754, Bra028944, Bra030294, Bra030295, Bra030841, Bra031196, Bra031198, Bra033601, Bra034638	Bv1_007030_ymaw, Bv1_007050_hcwn, Bv6_129320_qgzz, Bv7_167610_oygh, Bv8_186250_eaxg, Bv9_217110_shqa, Bv9_217120_jtpi, Bv_035780_qkrk	CA01g05020, CA01g05210, CA01g05220, CA01g05230, CA01g05240, CA03g03560, CA07g08200, CA07g20890, CA09g12240, CA09g12250, CA10g07300, CA10g07310, CA10g22490	Ca_06185, Ca_06255, Ca_08788, Ca_11880, Ca_14466, Ca_14467, Ca_14979, Ca_18857, Ca_20335, Ca_20723, Ca_22617, Ca_23287	Ca_02009, Ca_02353, Ca_04768, Ca_04769, Ca_04930, Ca_08962, Ca_10782, Ca_15396, Ca_21246, Ca_22607, Ca_23032, Ca_23695, Ca_25972	Csa01g030950, Csa01g034690, Csa01g041300, Csa02g059050, Csa03g023440, Csa03g062320, Csa07g046840, Csa07g051680, Csa07g051700, Csa09g079980, Csa09g085920, Csa09g085940, Csa09g085950, Csa10g001920, Csa10g001930, Csa10g004780, Csa10g007550, Csa11g002130, Csa11g002140, Csa11g005300, Csa11g007330, Csa11g064220, Csa11g089490, Csa12g002010, Csa12g002020, Csa12g005000, Csa12g005010, Csa12g008990, Csa1448…	g11937, g13514, g1692, g20056, g21656, g21657, g31198, g6232	Capang00g002301, Capang01g000514, Capang01g005097, Capang01g005098, Capang02g001626, Capang04g000287, Capang07g002434, Capang10g000678, Capang10g002272, Capang10g002273	Capana01g000576, Capana02g001828, Capana04g000313, Capana07g002438, Capana08g002564, Capana08g002565, Capana09g001115, Capana10g000867, Capana10g002520, Capana10g002521, Capana12g002570	C.cajan_01167, C.cajan_04181, C.cajan_12025, C.cajan_12026, C.cajan_12841, C.cajan_13098, C.cajan_13174, C.cajan_13881, C.cajan_17532, C.cajan_18669, C.cajan_33977, C.cajan_35458, C.cajan_35459	Ciclev10000827m, Ciclev10010160m, Ciclev10019387m, Ciclev10023495m, Ciclev10025176m, Ciclev10028023m, Ciclev10030083m	Ccrd_002382, Ccrd_002383, Ccrd_003706, Ccrd_004735, Ccrd_004736, Ccrd_009322, Ccrd_010901, Ccrd_011309, Ccrd_015113, Ccrd_017886, Ccrd_019352, Ccrd_019717, Ccrd_019718, Ccrd_022554, Ccrd_023334	Cagra.0001s0008.1, Cagra.0027s0005.1, Cagra.0799s0009.1, Cagra.0808s0009.1, Cagra.1415s0015.1, Cagra.1695s0011.1, Cagra.1961s0040.1, Cagra.2350s0007.1, Cagra.2374s0009.1, Cagra.2374s0010.1, Cagra.3745s0013.1, Cagra.5961s0003.1, Cagra.7793s0005.1, Cagra.7793s0007.1	Cla005588, Cla005644, Cla014245, Cla014952, Cla016579, Cla016580	MELO3C007863, MELO3C013225, MELO3C013944, MELO3C021025, MELO3C021026, MELO3C023316, MELO3C023317	Cc00_g15060 Putative Sec14 cytosolic factor, Cc00_g15070 Putative SEC14 cytosolic factor, Cc01_g16970 Putative Sec14 cytosolic factor, Cc05_g15640 Putative Sec14 cytosolic factor, Cc08_g12520 Putative Sec14 cytosolic factor, Cc10_g02520 Putative Sec14 cytosolic factor	evm.model.supercontig_106.10, evm.model.supercontig_106.9, evm.model.supercontig_12.74, evm.model.supercontig_6.172, evm.model.supercontig_8.147, evm.model.supercontig_8.148, evm.model.supercontig_99.34	Cre02.g141950.t1.1, Cre02.g147800.t1.2, Cre10.g444250.t1.1, Cre12.g527050.t1.2, Cre17.g703200.t1.2, Cre17.g718100.t1.2	Carubv10004299m, Carubv10006692m, Carubv10007432m, Carubv10007697m, Carubv10008581m, Carubv10012422m, Carubv10013388m, Carubv10015446m, Carubv10015522m, Carubv10019999m, Carubv10025149m, Carubv10025610m, Carubv10026584m, Carubv10027692m	Cucsa.043150.1, Cucsa.078280.1, Cucsa.109430.1, Cucsa.109440.1, Cucsa.320880.1, Cucsa.334320.1	orange1.1g006449m, orange1.1g006989m, orange1.1g007116m, orange1.1g007451m, orange1.1g008520m, orange1.1g011229m, orange1.1g015210m	Csu35604	e_gw1.23.65.1, fgenesh3_pg.C_scaffold_23000075	DCAR_000527, DCAR_001563, DCAR_004950, DCAR_009966, DCAR_013760, DCAR_016550, DCAR_017605, DCAR_022463, DCAR_022464, DCAR_022918, DCAR_023035, DCAR_023036, DCAR_028971	Dca15479.1, Dca16859.1, Dca20397.1, Dca20398.1, Dca32476.1, Dca36243.1, Dca36282.1, Dca37802.1, Dca43690.1, Dca50682.1, Dca51935.1, Dca60777.1, Dca62370.1, Dca62371.1	Dca000659, Dca002388, Dca012375, Dca013301, Dca015103, Dca016439, Dca017159, Dca022733, Dca024624, Dca026631, Dca027253, Dca027654	Dendrobium_GLEAN_10053992, Dendrobium_GLEAN_10058910, Dendrobium_GLEAN_10065155, Dendrobium_GLEAN_10068095, Dendrobium_GLEAN_10079396, Dendrobium_GLEAN_10084797, Dendrobium_GLEAN_10090514, Dendrobium_GLEAN_10090522, Dendrobium_GLEAN_10095905, Dendrobium_GLEAN_10100653, Dendrobium_GLEAN_10100656, Dendrobium_GLEAN_10115465, PEQU_33625-D1	Eucgr.E00429.1, Eucgr.F01595.1, Eucgr.F01870.1, Eucgr.F01871.1, Eucgr.F01995.1, Eucgr.G01643.1, Eucgr.I01285.1, Eucgr.I02398.1	p5_sc00002.V1.gene728, p5_sc00008.V1.gene344, p5_sc00036.V1.gene591, p5_sc00055.V1.gene512, p5_sc00096.V1.gene365, p5_sc00139.V1.gene268, p5_sc00139.V1.gene269, p5_sc00360.V1.gene3, p5_sc01221.V1.gene4, p5_sc01221.V1.gene9	Ts1g17420, Ts1g42850, Ts2g16500, Ts3g25070, Ts3g31010, Ts4g00930, Ts4g00950, Ts5g32960, Ts6g20060, Ts7g33790, Ts7g35600, Ts7g38230, Ts7g38240	Fes_sc0000015.1.g000006.aua.1, Fes_sc0000048.1.g000030.aua.1, Fes_sc0000084.1.g000020.aua.1, Fes_sc0000147.1.g000018.aua.1, Fes_sc0000275.1.g000016.aua.1, Fes_sc0000341.1.g000007.aua.1, Fes_sc0001017.1.g000014.aua.1, Fes_sc0001253.1.g000011.aua.1, Fes_sc0001807.1.g000001.aua.1, Fes_sc0004663.1.g000001.aua.1, Fes_sc0004663.1.g000002.aua.1, Fes_sc0004735.1.g000002.aua.1, Fes_sc0005328.1.g000001.aua…	mrna01444.1-v1.0-hybrid, mrna08953.1-v1.0-hybrid, mrna14944.1-v1.0-hybrid, mrna15187.1-v1.0-hybrid, mrna17619.1-v1.0-hybrid, mrna21817.1-v1.0-hybrid, mrna21825.1-v1.0-hybrid, mrna21827.1-v1.0-hybrid, mrna31053.1-v1.0-hybrid	Cotton_A_00723_BGI-A2_v1.0, Cotton_A_00724_BGI-A2_v1.0, Cotton_A_01594_BGI-A2_v1.0, Cotton_A_02164_BGI-A2_v1.0, Cotton_A_03826_BGI-A2_v1.0, Cotton_A_07130_BGI-A2_v1.0, Cotton_A_07856_BGI-A2_v1.0, Cotton_A_08892_BGI-A2_v1.0, Cotton_A_14670_BGI-A2_v1.0, Cotton_A_17047_BGI-A2_v1.0, Cotton_A_19079_BGI-A2_v1.0, Cotton_A_19729_BGI-A2_v1.0, Cotton_A_19730_BGI-A2_v1.0, Cotton_A_27199_BGI-A2_v1.0, Cotton_…
OG0000210	AALP_AA2G095600, AALP_AA3G191300, AALP_AA4G069700, AALP_AA5G008000, AALP_AA5G190300, AALP_AA5G225400, AALP_AA5G284100, AALP_AA8G067800, AALP_AA8G266500, AALP_AA8G370400, AALP_AA8G398600	AA_C172795_gene672, AA_C183315_gene1053, AA_scaffold1748_gene4118, AA_scaffold196_gene5122, AA_scaffold3998_gene11357, AA_scaffold4751_gene13773, AA_scaffold5057_gene14754, AA_scaffold5057_gene14762, AA_scaffold5078_gene15051, AA_scaffold6360_gene20339, AA_scaffold6407_gene20429, AA_scaffold809_gene22107	Achn064521, Achn066061, Achn066071, Achn096741, Achn099501, Achn103181, Achn109951, Achn134451, Achn163021, Achn173411, Achn185011, Achn218951, Achn226451, Achn238541, Achn311481, Achn313881, Achn320721, Achn366981, Achn377881, Achn379861	Aco001817.1, Aco002961.1, Aco008196.1, Aco013421.1, Aco016592.1, Aco016908.1, Aco018444.1, Aco025747.1	Aradu.26X49, Aradu.2AC1F, Aradu.9DS5H, Aradu.H5WTM, Aradu.J11NJ, Aradu.JB39Y, Aradu.JE2H0, Aradu.QNE8S, Aradu.RJH1L, Aradu.U6B3Q, Aradu.XV2LW, Aradu.YD7VI, Aradu.YH6P6	AHYPO_000251-RA, AHYPO_000783-RA, AHYPO_005646-RA, AHYPO_006644-RA, AHYPO_008632-RA, AHYPO_013001-RA, AHYPO_014743-RA, AHYPO_018149-RA, AHYPO_019392-RA, AHYPO_022481-RA	Araip.7H2H1, Araip.ARS4V, Araip.B8BRU, Araip.D1IDL, Araip.EC30Y, Araip.HD5TK, Araip.M6U8Q, Araip.SF01D, Araip.V6JQR, Araip.XLI8D, Araip.Y2EMI	Aly325337, Aly332445, Aly357174, Aly474061, Aly479152, Aly481375, Aly486765, Aly857408, Aly865925, Aly886012, Aly893617, Aly894522, Aly904389, Aly915160	AEGTA01177, AEGTA03134, AEGTA03299, AEGTA03300, AEGTA03846, AEGTA04037, AEGTA04724, AEGTA04816, AEGTA05426, AEGTA09915, AEGTA11496, AEGTA13501, AEGTA14758, AEGTA19079, AEGTA22157, AEGTA26936, AEGTA27736, AEGTA32153, AEGTA44187, AEGTA45021	AT1G49190.2, AT1G67710.1, AT2G01760.1, AT2G25180.1, AT2G27070.1, AT3G16857.2, AT3G62670.1, AT4G16110.1, AT4G31920.1, AT5G07210.1, AT5G49240.1, AT5G58080.1, AT5G62120.1	evm_27.model.AmTr_v1.0_scaffold00002.163, evm_27.model.AmTr_v1.0_scaffold00019.250, evm_27.model.AmTr_v1.0_scaffold00049.51, evm_27.model.AmTr_v1.0_scaffold00057.85, evm_27.model.AmTr_v1.0_scaffold00086.120, evm_27.model.AmTr_v1.0_scaffold00176.20	Bradi1g30801.1, Bradi1g30805.1, Bradi1g30813.1, Bradi1g30820.2, Bradi1g47400.1, Bradi1g57005.1, Bradi1g69480.1, Bradi2g25900.1, Bradi2g33650.1, Bradi2g58020.1, Bradi3g06120.1, Bradi3g54120.1, Bradi4g16463.1, Bradi5g12160.1, Bradi5g12170.1	F511_01603, F511_02523, F511_05281, F511_06374, F511_10064, F511_15229, F511_18925, F511_26521, F511_26522, F511_36335, F511_38840	BnaA01g17750D, BnaA02g07870D, BnaA02g25910D, BnaA02g30670D, BnaA02g33150D, BnaA03g01960D, BnaA03g34300D, BnaA03g34320D, BnaA03g42350D, BnaA03g51830D, BnaA04g14760D, BnaA05g16250D, BnaA05g23050D, BnaA06g29620D, BnaA07g24890D, BnaA07g26610D, BnaA08g02850D, BnaA09g40030D, BnaA10g23650D, BnaAnng25110D	BnaC01g06500D, BnaC01g22100D, BnaC01g44050D, BnaC02g01700D, BnaC02g10950D, BnaC02g10960D, BnaC02g38960D, BnaC02g47700D, BnaC02g47760D, BnaC03g02950D, BnaC03g39750D, BnaC03g51950D, BnaC04g56320D, BnaC05g17070D, BnaC05g25970D, BnaC05g25980D, BnaC05g36490D, BnaC06g09070D, BnaC06g26570D, BnaC06g28780D, BnaC07g33430D, BnaC07g43590D, BnaC07g49310D, BnaC08g03080D, BnaC08g10460D, BnaC08g32380D, BnaC09g48…	Bol005734, Bol007823, Bol008869, Bol014767, Bol014787, Bol015562, Bol016594, Bol017948, Bol020274, Bol022012, Bol022968, Bol022970, Bol024533, Bol024821, Bol026109, Bol027853, Bol028269, Bol033057, Bol033755, Bol034811, Bol036899, Bol037208, Bol043863, Bol044607	Bra001641, Bra001643, Bra004076, Bra004245, Bra005928, Bra009284, Bra012743, Bra014172, Bra020390, Bra020652, Bra022183, Bra023972, Bra026635, Bra028705, Bra032035, Bra032275, Bra033527, Bra037427, Bra041027	Bv2_031200_qerp, Bv3_048080_hfrw, Bv3_066550_kqzg, Bv6_143180_rzsd, Bv6_147690_mghj, Bv7_165030_ywhu, Bv8_192470_chsm, Bv8_192480_roap	CA01g16690, CA01g19340, CA05g07560, CA05g18380, CA07g02260, CA07g03280, CA09g18440, CA11g11190, CA12g21340	Ca_09334, Ca_09361, Ca_09615, Ca_13743, Ca_14780, Ca_17651, Ca_17837, Ca_17948, Ca_18993, Ca_19395, Ca_19524, Ca_21232, Ca_24930, Ca_25903, Ca_26382, Ca_27877, Ca_29339, Ca_30098	Ca_01726, Ca_02989, Ca_03351, Ca_09080, Ca_11309, Ca_14780, Ca_15151, Ca_16401, Ca_20899, Ca_21939, Ca_23740, Ca_24473, Ca_24482, Ca_24514, Ca_26462, Ca_26464, Ca_26465	Csa01g019530, Csa02g015750, Csa02g062640, Csa03g055020, Csa04g003010, Csa05g081820, Csa05g095020, Csa06g001710, Csa06g002260, Csa07g002010, Csa07g033150, Csa07g033440, Csa07g046390, Csa07g055200, Csa08g044470, Csa08g057230, Csa09g003130, Csa09g004500, Csa09g079540, Csa09g090370, Csa10g010570, Csa10g029760, Csa11g011390, Csa11g034020, Csa11g078530, Csa11g091760, Csa12g014090, Csa12g053330, Csa13g0…	g11034, g18969, g20073, g21792, g3667, g4430, g7577, g7704	Capang00g002996, Capang01g001175, Capang01g002019, Capang05g000728, Capang07g000246, Capang09g000056, Capang11g001093, Capang12g000129	Capana01g001354, Capana01g002340, Capana05g000373, Capana05g000907, Capana07g000238, Capana07g000239, Capana09g000064, Capana11g001030, Capana12g000157	C.cajan_04108, C.cajan_09230, C.cajan_11822, C.cajan_15557, C.cajan_15558, C.cajan_19355, C.cajan_19358, C.cajan_22328, C.cajan_24323, C.cajan_29328, C.cajan_29495, C.cajan_37366, C.cajan_44120, C.cajan_45197, C.cajan_46352, C.cajan_47578	Ciclev10004470m, Ciclev10004989m, Ciclev10005747m, Ciclev10006586m, Ciclev10006834m, Ciclev10007639m, Ciclev10007648m, Ciclev10014527m, Ciclev10019943m, Ciclev10031052m, Ciclev10033605m	Ccrd_000066, Ccrd_001446, Ccrd_004238, Ccrd_007756, Ccrd_018740, Ccrd_021929, Ccrd_025946	Cagra.0053s0018.1, Cagra.0345s0004.1, Cagra.0664s0004.1, Cagra.0891s0003.1, Cagra.16435s0024.1, Cagra.2235s0034.1, Cagra.2261s0012.1, Cagra.2381s0022.1, Cagra.30419s0001.1, Cagra.3641s0001.1, Cagra.3807s0064.1, Cagra.5497s0018.1, Cagra.6496s0001.1, Cagra.8284s0001.1	Cla003897, Cla006991, Cla009269, Cla015111, Cla016659, Cla018713, Cla018819, Cla018821, Cla020427, Cla021011, Cla021770, Cla022718	MELO3C004489, MELO3C005336, MELO3C006693, MELO3C006873, MELO3C010245, MELO3C010714, MELO3C012282, MELO3C015951, MELO3C016975, MELO3C017472, MELO3C021290, MELO3C022469	Cc03_g01230 Two-component response regulator ARR2, Cc04_g14490 Putative Two-component response regulator ARR2, Cc06_g00090 Two-component response regulator ARR10, Cc06_g07680 Hypothetical protein, Cc06_g15370 Putative Two-component response regulator ARR18, Cc11_g07710 Two-component response regulator ARR2, Cc11_g07720 Putative uncharacterized protein, Cc11_g16330 Putative Two-component response …	evm.TU.contig_25091.1, evm.TU.contig_25091.4, evm.TU.contig_40576.1, evm.TU.contig_45270.1, evm.model.supercontig_107.3, evm.model.supercontig_127.10, evm.model.supercontig_127.11, evm.model.supercontig_1680.1, evm.model.supercontig_2.186, evm.model.supercontig_2.187, evm.model.supercontig_233.20, evm.model.supercontig_39.37, evm.model.supercontig_46.117, evm.model.supercontig_661.1, evm.model.su…	Cre05.g243000.t1.1, Cre13.g572450.t1.2	Carubv10003421m, Carubv10004554m, Carubv10006317m, Carubv10007581m, Carubv10007858m, Carubv10011077m, Carubv10013107m, Carubv10018465m, Carubv10019443m, Carubv10020133m, Carubv10022837m, Carubv10026052m, Carubv10027854m	Cucsa.069440.1, Cucsa.092420.1, Cucsa.092430.1, Cucsa.132590.1, Cucsa.251000.1, Cucsa.252760.1, Cucsa.271670.1, Cucsa.280670.1, Cucsa.283240.1, Cucsa.350850.1, Cucsa.362450.1, Cucsa.363120.1, Cucsa.394720.1	orange1.1g005465m, orange1.1g005719m, orange1.1g005938m, orange1.1g007940m, orange1.1g009670m, orange1.1g022984m, orange1.1g027234m, orange1.1g029986m, orange1.1g038156m, orange1.1g040406m, orange1.1g043479m	Csu11147, Csu61138	IGS.gm_2_00036, IGS.gm_4_00502, estExt_Genewise1.C_90203	DCAR_002497, DCAR_002677, DCAR_003001, DCAR_003842, DCAR_003871, DCAR_005203, DCAR_005996, DCAR_006227, DCAR_006905, DCAR_008586, DCAR_008587, DCAR_015768, DCAR_015770, DCAR_015781, DCAR_015884, DCAR_018916, DCAR_019368, DCAR_022080, DCAR_023634, DCAR_023936, DCAR_024076, DCAR_024081, DCAR_025087, DCAR_027029, DCAR_029093, DCAR_030489, DCAR_030496, DCAR_031176, DCAR_032067	Dca12978.1, Dca17019.1, Dca17020.1, Dca1765.1, Dca17782.1, Dca1853.1, Dca25687.1, Dca27529.1, Dca32558.1, Dca40234.1, Dca48540.1, Dca50574.1, Dca50664.1, Dca60722.1, Dca61744.1	Dca002256, Dca006265, Dca008335, Dca008992, Dca014678, Dca014796, Dca023270, Dca026514	Dendrobium_GLEAN_10018531, Dendrobium_GLEAN_10021118, Dendrobium_GLEAN_10023228, Dendrobium_GLEAN_10032505, Dendrobium_GLEAN_10043318, Dendrobium_GLEAN_10043319, Dendrobium_GLEAN_10043326, Dendrobium_GLEAN_10045062, Dendrobium_GLEAN_10045064, Dendrobium_GLEAN_10058324, Dendrobium_GLEAN_10064840, Dendrobium_GLEAN_10069044, Dendrobium_GLEAN_10075875, Dendrobium_GLEAN_10090214, Dendrobium_GLEAN_1009…	Eucgr.A00189.1, Eucgr.C00380.1, Eucgr.C04050.1, Eucgr.G02094.1, Eucgr.H04693.1, Eucgr.H04694.1	p5_sc00001.V1.gene2419, p5_sc00001.V1.gene2420, p5_sc00004.V1.gene383, p5_sc00004.V1.gene504, p5_sc00010.V1.gene57, p5_sc00019.V1.gene244, p5_sc00042.V1.gene303, p5_sc00044.V1.gene314, p5_sc00058.V1.gene360, p5_sc00058.V1.gene361, p5_sc00070.V1.gene127, p5_sc00100.V1.gene265, p5_sc00269.V1.gene39, p5_sc00269.V1.gene40, p5_sc00420.V1.gene53, p5_sc00495.V1.gene53	Ts-un0205-001, Ts-un1821-001, Ts1g37820, Ts2g17650, Ts2g30520, Ts3g10350, Ts3g15270, Ts4g06220, Ts5g00830, Ts5g24710, Ts6g05860, Ts6g22060, Ts6g22070, Ts6g22080, Ts6g38970, Ts7g15420, Ts7g31100	Fes_sc0000010.1.g000038.aua.1, Fes_sc0000027.1.g000035.aua.1, Fes_sc0000104.1.g000027.aua.1, Fes_sc0000321.1.g000010.aua.1, Fes_sc0000828.1.g000002.aua.1, Fes_sc0003293.1.g000001.aua.1, Fes_sc0003614.1.g000003.aua.1, Fes_sc0004039.1.g000004.aua.1, Fes_sc0004433.1.g000003.aua.1, Fes_sc0004433.1.g000004.aua.1, Fes_sc0005178.1.g000006.aua.1, Fes_sc0008085.1.g000005.aua.1, Fes_sc0009891.1.g000005.aua…	mrna03652.1-v1.0-hybrid, mrna05178.1-v1.0-hybrid, mrna10041.1-v1.0-hybrid, mrna13325.1-v1.0-hybrid, mrna15029.1-v1.0-hybrid, mrna15031.1-v1.0-hybrid, mrna15958.1-v1.0-hybrid, mrna18936.1-v1.0-hybrid	Cotton_A_01185_BGI-A2_v1.0, Cotton_A_01261_BGI-A2_v1.0, Cotton_A_01262_BGI-A2_v1.0, Cotton_A_01341_BGI-A2_v1.0, Cotton_A_07235_BGI-A2_v1.0, Cotton_A_09096_BGI-A2_v1.0, Cotton_A_11915_BGI-A2_v1.0, Cotton_A_16902_BGI-A2_v1.0, Cotton_A_17716_BGI-A2_v1.0, Cotton_A_17802_BGI-A2_v1.0, Cotton_A_17803_BGI-A2_v1.0, Cotton_A_19860_BGI-A2_v1.0, Cotton_A_21321_BGI-A2_v1.0, Cotton_A_24008_BGI-A2_v1.0, Cotton_…
OG0000216	AALP_AA2G086400, AALP_AA2G234200, AALP_AA2G234300, AALP_AA2G234400, AALP_AA3G306200, AALP_AA3G344300, AALP_AA5G037300, AALP_AA5G071200, AALP_AA5G078800, AALP_AA7G155800, AALP_AA7G155900, AALP_AAs58461U000300	AA_scaffold1046_gene1606, AA_scaffold1218_gene2570, AA_scaffold2260_gene5685, AA_scaffold6482_gene20906, AA_scaffold6482_gene20912, AA_scaffold713_gene21864, AA_scaffold939_gene23013	Achn023451, Achn023831, Achn023841, Achn089941, Achn089951, Achn092141, Achn092151, Achn092161, Achn125201, Achn125211, Achn125281, Achn302811, Achn302911, Achn302941, Achn389081	Aco007483.1, Aco017139.1, Aco029630.1, Aco029631.1	Aradu.2767Y, Aradu.5309B, Aradu.57Z42, Aradu.8U23V, Aradu.9P6P9, Aradu.AD4KP, Aradu.ANY92, Aradu.ARY9F, Aradu.B8D8W, Aradu.DV8BI, Aradu.E0Q62, Aradu.IH1NN, Aradu.K7CXR, Aradu.LN34N, Aradu.S9SP0, Aradu.TI3TH, Aradu.TKN3L, Aradu.TLR79, Aradu.V1J6M, Aradu.WF5TT, Aradu.X63UR, Aradu.Y1MYD	AHYPO_000167-RA, AHYPO_001324-RA, AHYPO_007291-RA, AHYPO_008013-RA, AHYPO_011423-RA, AHYPO_013140-RA, AHYPO_014211-RA, AHYPO_014212-RA, AHYPO_022471-RA, AHYPO_022724-RA	Araip.10BTM, Araip.3YV0Z, Araip.524S2, Araip.675M1, Araip.6L2F2, Araip.74DTB, Araip.91DYU, Araip.9HV2M, Araip.9WH1D, Araip.DU1P2, Araip.FK40K, Araip.H0BY2, Araip.H5QDV, Araip.HRH58, Araip.L60XB, Araip.N37QM, Araip.NCD97, Araip.P2YH6, Araip.PP5IN, Araip.QN8CQ, Araip.W817P, Araip.XP5VQ, Araip.Z78PS	Aly316749, Aly316793, Aly334934, Aly475791, Aly477013, Aly477065, Aly480231, Aly493357, Aly855790, Aly865365, Aly876680, Aly884705, Aly894488, Aly895800, Aly905658, Aly920154	AEGTA06584, AEGTA08949, AEGTA08950, AEGTA09999, AEGTA12585, AEGTA12800, AEGTA14208, AEGTA14883, AEGTA15951, AEGTA17239, AEGTA17289, AEGTA19226, AEGTA19227, AEGTA19286, AEGTA19553, AEGTA20049, AEGTA20050, AEGTA20278, AEGTA22873, AEGTA31726, AEGTA32438, AEGTA43974	AT1G66960.1, AT1G78480.1, AT1G78500.1, AT1G78950.1, AT1G78955.1, AT1G78960.1, AT1G78970.2, AT2G07050.1, AT3G29255.1, AT3G45130.1, AT4G15340.1, AT4G15370.1, AT5G36150.1, AT5G42600.1, AT5G48010.2	evm_27.model.AmTr_v1.0_scaffold00025.279	Bradi1g17884.1, Bradi1g17891.1, Bradi1g42000.1, Bradi3g03470.1, Bradi3g03475.1, Bradi3g03490.1, Bradi3g03497.1, Bradi3g17507.4, Bradi3g18140.1, Bradi3g22786.1, Bradi3g22802.1	F511_01834, F511_06250, F511_06660, F511_09617, F511_28694, F511_40981, F511_41369	BnaA01g35630D, BnaA03g38150D, BnaA04g13460D, BnaA05g18920D, BnaA05g18980D, BnaA06g11130D, BnaA07g06500D, BnaA07g34530D, BnaA07g34540D, BnaA07g38460D, BnaA09g42350D	BnaC03g74380D, BnaC04g13210D, BnaC04g35590D, BnaC04g35600D, BnaC05g12670D, BnaC05g31930D, BnaC05g32010D, BnaC06g01360D, BnaC06g01370D, BnaC06g20260D, BnaC06g39370D, BnaC06g39380D, BnaC07g08020D, BnaC07g08030D, BnaC07g11670D, BnaC08g11080D, BnaC08g49140D, BnaCnng76020D	Bol000111, Bol003643, Bol004748, Bol012476, Bol014170, Bol021540, Bol021541, Bol031711, Bol031712, Bol037288, Bol038239, Bol038495, Bol038496, Bol042555, Bol045822	Bra003630, Bra013167, Bra014952, Bra026038, Bra032185, Bra035079, Bra035809, Bra035810, Bra039929	Bv2_035960_azac, Bv2_035990_fyxk, Bv5_108410_dxgr, Bv7_177970_rzyk, Bv7_177990_otyh	CA04g12600, CA07g09850, CA09g14940, CA09g14960	Ca_06404, Ca_18751, Ca_18899, Ca_19352, Ca_23143, Ca_23145, Ca_23146, Ca_24146, Ca_26559	Ca_10079, Ca_15558, Ca_15559, Ca_15560, Ca_18846, Ca_25715	Csa00395s010, Csa01g038520, Csa03396s010, Csa04g018440, Csa05g071960, Csa05g071970, Csa07g030490, Csa07g030500, Csa07g030510, Csa07g030750, Csa07g030760, Csa07g057990, Csa07g058000, Csa07g058010, Csa07g058020, Csa07g058030, Csa09g022570, Csa09g022580, Csa09g085280, Csa09g093150, Csa09g093160, Csa09g093170, Csa09g093180, Csa10g030860, Csa10g041180, Csa11g007110, Csa11g051440, Csa12896s010, Csa12g0…	g12670, g20107, g20339, g20387, g20798, g22064, g22164, g23619, g25258, g25356, g26137, g27101, g29468, g31810, g32340, g32373, g32604, g33242, g34808, g35817, g6734	Capang00g002215, Capang00g003063, Capang00g003283, Capang00g003286, Capang00g003911, Capang00g005068, Capang04g001336, Capang07g000579, Capang09g000372, Capang09g000373, Capang09g000374, Capang09g000378, Capang09g000379	Capana00g000151, Capana00g000243, Capana00g000374, Capana00g002012, Capana04g001402, Capana07g000601, Capana09g000401, Capana09g000403, Capana09g000404, Capana09g000407, Capana09g000408, Capana09g000409, Capana09g000410, Capana09g000414, Capana09g000415	C.cajan_00021, C.cajan_05284, C.cajan_15392, C.cajan_15398, C.cajan_15399, C.cajan_23217, C.cajan_47223	Ciclev10007530m, Ciclev10007532m, Ciclev10010416m, Ciclev10010884m, Ciclev10013952m, Ciclev10027855m, Ciclev10030771m, Ciclev10031300m, Ciclev10031967m, Ciclev10032410m, Ciclev10033368m, Ciclev10033377m, Ciclev10033766m, Ciclev10033930m	Ccrd_002129, Ccrd_002705, Ccrd_002744, Ccrd_002745, Ccrd_005710, Ccrd_006767, Ccrd_008629, Ccrd_008650, Ccrd_009719, Ccrd_014907, Ccrd_020927, Ccrd_023201, Ccrd_023990, Ccrd_025866, Ccrd_025932, Ccrd_026249, Ccrd_026637, Ccrd_026638, Ccrd_026757	Cagra.0824s0032.1, Cagra.0959s0002.1, Cagra.1361s0040.1, Cagra.1361s0042.1, Cagra.1361s0043.1, Cagra.17192s0001.1, Cagra.17390s0001.1	Cla000885, Cla004749, Cla007080, Cla015469, Cla015470, Cla018902, Cla019330, Cla019849	MELO3C001500, MELO3C001812, MELO3C001851, MELO3C002941, MELO3C002943, MELO3C002944, MELO3C002945, MELO3C004327, MELO3C004329, MELO3C004330, MELO3C022374, MELO3C024270, MELO3C024271	Cc00_g00030 Cycloartenol Synthase, Cc00_g00060 Cycloartenol synthase 2, Cc00_g02590 Lupeol synthase, Cc00_g02600 Lupeol synthase, Cc00_g02610 Lupeol synthase, Cc00_g03330 Hypothetical protein, Cc00_g03340 Beta-Amyrin Synthase 1, Cc00_g03350 Beta-amyrin synthase, Cc00_g03360 Beta-amyrin synthase, Cc00_g22230 Beta-amyrin synthase, Cc00_g22300 Dammarenediol II synthase, Cc00_g34110 Lupeol synthase, …	evm.TU.contig_41373.1, evm.model.supercontig_10.1, evm.model.supercontig_10.2, evm.model.supercontig_10.3, evm.model.supercontig_1078.1, evm.model.supercontig_155.31, evm.model.supercontig_155.32, evm.model.supercontig_167.27, evm.model.supercontig_167.28, evm.model.supercontig_176.31, evm.model.supercontig_531.1, evm.model.supercontig_531.3, evm.model.supercontig_91.47, evm.model.supercontig_91.…	Cre01.g011100.t1.2	Carubv10007073m, Carubv10008384m, Carubv10013036m, Carubv10016727m, Carubv10019844m, Carubv10019849m, Carubv10021777m	Cucsa.005970.1, Cucsa.033940.1, Cucsa.033950.1, Cucsa.091890.1, Cucsa.091900.1, Cucsa.111780.1, Cucsa.133690.1, Cucsa.275200.1, Cucsa.349060.1, Cucsa.359410.1, Cucsa.359420.1	orange1.1g006042m, orange1.1g010631m, orange1.1g020852m, orange1.1g026400m, orange1.1g026485m, orange1.1g029692m, orange1.1g031897m, orange1.1g034929m, orange1.1g035258m, orange1.1g035428m, orange1.1g036914m, orange1.1g038873m, orange1.1g039627m, orange1.1g040035m, orange1.1g043877m, orange1.1g043885m, orange1.1g044313m, orange1.1g046854m, orange1.1g048049m, orange1.1g048260m, orange1.1g048279m, …	Csu54267	e_gw1.8.8.1	DCAR_014585, DCAR_017440, DCAR_017441, DCAR_024626, DCAR_027840, DCAR_031237	Dca10024.1, Dca1636.1, Dca1641.1, Dca1643.1, Dca36237.1, Dca37007.1, Dca51881.1, Dca54434.1, Dca58806.1, Dca58807.1, Dca60397.1, Dca61410.1, Dca61411.1	Dca022650	Dendrobium_GLEAN_10029521, Dendrobium_GLEAN_10090154, Dendrobium_GLEAN_10114194, Dendrobium_GLEAN_10114195, Dendrobium_GLEAN_10114199	Eucgr.A00902.1, Eucgr.A02035.1, Eucgr.B00307.1, Eucgr.B00308.1, Eucgr.B00318.1, Eucgr.C02165.1, Eucgr.C02167.1, Eucgr.D01163.1, Eucgr.D02459.1, Eucgr.D02460.1, Eucgr.F04038.1, Eucgr.F04039.1, Eucgr.F04040.1, Eucgr.F04041.1, Eucgr.F04042.1, Eucgr.F04043.1, Eucgr.F04049.1, Eucgr.F04050.1, Eucgr.F04052.1, Eucgr.F04220.1, Eucgr.F04226.1, Eucgr.G00958.1, Eucgr.G03303.1, Eucgr.G03312.1, Eucgr.G03323.1,…	p5_sc00217.V1.gene109, p5_sc00217.V1.gene110, p5_sc00300.V1.gene24, p5_sc00300.V1.gene25	Ts1g14800, Ts3g33410, Ts4g10150, Ts4g11590, Ts5g36400, Ts5g36410, Ts7g13680	Fes_sc0000558.1.g000010.aua.1, Fes_sc0002051.1.g000009.aua.1, Fes_sc0002911.1.g000006.aua.1, Fes_sc0002911.1.g000011.gia.1, Fes_sc0004715.1.g000008.aua.1, Fes_sc0004932.1.g000005.aua.1, Fes_sc0007112.1.g000005.aua.1, Fes_sc0009804.1.g000002.aua.1, Fes_sc0011489.1.g000005.aua.1, Fes_sc0014852.1.g000002.aua.1, Fes_sc0014852.1.g000003.aua.1, Fes_sc0016782.1.g000001.aua.1, Fes_sc0026909.1.g000001.aua…	mrna02121.1-v1.0-hybrid, mrna03981.1-v1.0-hybrid, mrna05521.1-v1.0-hybrid, mrna05525.1-v1.0-hybrid, mrna05526.1-v1.0-hybrid, mrna05527.1-v1.0-hybrid, mrna05529.1-v1.0-hybrid, mrna10905.1-v1.0-hybrid, mrna11733.1-v1.0-hybrid, mrna12201.1-v1.0-hybrid, mrna12204.1-v1.0-hybrid, mrna20729.1-v1.0-hybrid, mrna22022.1-v1.0-hybrid	Cotton_A_02895_BGI-A2_v1.0, Cotton_A_15094_BGI-A2_v1.0, Cotton_A_15098_BGI-A2_v1.0, Cotton_A_24693_BGI-A2_v1.0, Cotton_A_26635_BGI-A2_v1.0, Cotton_A_29256_BGI-A2_v1.0, Cotton_A_35686_BGI-A2_v1.0, Cotton_A_37524_BGI-A2_v1.0, Cotton_A_37525_BGI-A2_v1.0, Cotton_A_37526_BGI-A2_v1.0, Cotton_A_37527_BGI-A2_v1.0, Cotton_A_37529_BGI-A2_v1.0, Cotton_A_40473_BGI-A2_v1.0, Cotton_A_40474_BGI-A2_v1.0, Cotton_…
OG0000219	AALP_AA1G306700, AALP_AA1G306800, AALP_AA2G207800, AALP_AA2G243100, AALP_AA4G109200, AALP_AA4G109300, AALP_AA5G045800, AALP_AA5G045900, AALP_AA5G046000, AALP_AA6G185900, AALP_AA8G327200, AALP_AA8G347200, AALP_AAs45999U001400	AA_C119883_gene34, AA_scaffold1124_gene2141, AA_scaffold1124_gene2147, AA_scaffold1843_gene4524, AA_scaffold3842_gene10965, AA_scaffold4164_gene11926, AA_scaffold5057_gene14837, AA_scaffold834_gene22212, AA_scaffold834_gene22222	Achn015611, Achn016501, Achn077371, Achn343381, Achn371591	Aco003394.1, Aco004503.1, Aco004816.1, Aco005358.1, Aco005359.1, Aco005951.1, Aco006205.1, Aco009134.1, Aco017135.1, Aco026888.1	Aradu.1M2X1, Aradu.53538, Aradu.HJ4JY, Aradu.J9JP2, Aradu.L9MZU, Aradu.SGR1V	AHYPO_001496-RA, AHYPO_004723-RA, AHYPO_005294-RA, AHYPO_012898-RA, AHYPO_013107-RA, AHYPO_015490-RA, AHYPO_016274-RA, AHYPO_020491-RA, AHYPO_020494-RA, AHYPO_020534-RA, AHYPO_020535-RA	Araip.1XT8K, Araip.8AC2X, Araip.JG35V, Araip.MTL36, Araip.PY8RP, Araip.Y2HKR, Araip.ZCS1I, Araip.ZJU71	Aly473203, Aly473204, Aly476815, Aly482401, Aly482403, Aly484556, Aly489877, Aly495512, Aly899321, Aly905021	AEGTA05118, AEGTA07550, AEGTA08541, AEGTA09068, AEGTA12536, AEGTA13010, AEGTA25975, AEGTA26019, AEGTA26158, AEGTA26909, AEGTA30967, AEGTA31316, AEGTA31317, AEGTA31839, AEGTA32035, AEGTA32316, AEGTA32433, AEGTA32626, AEGTA32627, AEGTA32818, AEGTA43704, Contig60716	AT1G29910.1, AT1G29920.1, AT1G29930.1, AT1G76570.1, AT2G05070.1, AT2G05100.1, AT2G34420.1, AT2G34430.1, AT3G27690.1, AT4G10340.1, AT5G54270.1	evm_27.model.AmTr_v1.0_scaffold00003.104, evm_27.model.AmTr_v1.0_scaffold00006.154, evm_27.model.AmTr_v1.0_scaffold00022.100, evm_27.model.AmTr_v1.0_scaffold00045.56, evm_27.model.AmTr_v1.0_scaffold00045.57, evm_27.model.AmTr_v1.0_scaffold00045.58, evm_27.model.AmTr_v1.0_scaffold00045.59, evm_27.model.AmTr_v1.0_scaffold00076.18, evm_27.model.AmTr_v1.0_scaffold00088.122, evm_27.model.AmTr_v1.0_sca…	Bradi1g12130.1, Bradi1g15290.1, Bradi1g24760.1, Bradi2g16271.1, Bradi2g16281.1, Bradi2g16290.1, Bradi3g42620.1, Bradi4g07380.2, Bradi4g21170.1, Bradi4g27480.1, Bradi4g37210.1	F511_05995, F511_22923, F511_33277, F511_39467, F511_40871	BnaA02g09700D, BnaA02g18160D, BnaA02g29010D, BnaA03g15830D, BnaA03g24350D, BnaA03g37990D, BnaA04g20150D, BnaA05g09380D, BnaA05g09400D, BnaA05g09410D, BnaA06g31910D, BnaA07g07560D, BnaA07g07570D, BnaA08g17660D, BnaA09g02120D, BnaA09g09080D, BnaA09g22540D, BnaA09g26570D, BnaA10g07350D, BnaAnng22920D	BnaC02g24150D, BnaC02g37040D, BnaC02g44590D, BnaC02g44700D, BnaC02g46810D, BnaC03g18980D, BnaC03g28960D, BnaC03g44110D, BnaC03g59520D, BnaC04g10770D, BnaC04g10780D, BnaC05g22880D, BnaC07g09400D, BnaC07g24660D, BnaC09g01520D, BnaC09g30700D	Bol003662, Bol005249, Bol005250, Bol007720, Bol008547, Bol020853, Bol022501, Bol025670, Bol027347, Bol027348, Bol031184, Bol032230, Bol036973, Bol037444, Bol037866, Bol038846, Bol039231, Bol042537, Bol042916	Bra000708, Bra002999, Bra005423, Bra005424, Bra005425, Bra008265, Bra010807, Bra013183, Bra021909, Bra022707, Bra022976, Bra025297, Bra030181, Bra030182, Bra032345, Bra033022, Bra037913, Bra039070	Bv1_004060_xhfp, Bv1_013790_jjwp, Bv4_093140_qsnk, Bv5_122230_sssd, Bv7_175110_jsio, Bv9_225010_yekr, Bv_002570_dmif, Bv_002580_fdrz, Bv_002590_dcze	CA00g58200, CA00g63920, CA00g99380, CA01g17090, CA02g12050, CA02g12060, CA02g12070, CA02g12080, CA04g00760, CA04g00770, CA04g23570, CA07g10990, CA07g18220, CA09g14040, CA12g01560	Ca_00890, Ca_00911, Ca_03177, Ca_04846, Ca_08483, Ca_16502, Ca_23200	Ca_05167, Ca_06917, Ca_09779, Ca_10519, Ca_18399, Ca_20779	Csa01g037800, Csa02g008120, Csa02g026440, Csa02g052080, Csa03411s010, Csa03g033070, Csa03g033080, Csa03g033090, Csa04g015820, Csa04g046670, Csa04g046680, Csa05g020840, Csa05g020850, Csa05g089110, Csa06g008820, Csa06g036860, Csa06g036870, Csa07g048150, Csa08g040320, Csa09g015840, Csa09g015850, Csa09g081310, Csa11g087260, Csa13g047480, Csa14g037470, Csa14g037480, Csa15g057160, Csa16g031140, Csa16g0…	g14561, g16469, g20751, g25823, g26397, g31261, g34022, g5033	Capang00g005145, Capang00g005343, Capang01g002068, Capang01g003283, Capang01g003791, Capang01g003793, Capang01g003794, Capang01g003795, Capang01g003796, Capang01g003797, Capang01g003798, Capang01g003799, Capang01g003800, Capang01g003801, Capang03g003122, Capang04g000015, Capang04g002418, Capang04g002419, Capang04g002420, Capang07g001271, Capang07g002261, Capang08g000696, Capang09g000427	Capana00g000031, Capana00g002793, Capana00g002794, Capana00g002795, Capana00g002796, Capana00g002797, Capana00g002798, Capana00g002799, Capana00g002800, Capana00g002801, Capana00g002802, Capana01g002398, Capana03g003212, Capana04g000024, Capana04g002819, Capana04g002820, Capana07g001245, Capana07g002240, Capana08g000679, Capana09g000473	C.cajan_00896, C.cajan_07095, C.cajan_13832, C.cajan_30853, C.cajan_31299, C.cajan_31300, C.cajan_31303, C.cajan_31304, C.cajan_37016, C.cajan_38228	Ciclev10006886m, Ciclev10009198m, Ciclev10016074m, Ciclev10016280m, Ciclev10016286m, Ciclev10016287m, Ciclev10021452m, Ciclev10033802m	Ccrd_000524, Ccrd_004784, Ccrd_008635, Ccrd_008642, Ccrd_008645, Ccrd_008646, Ccrd_008647, Ccrd_008655, Ccrd_011107, Ccrd_013055, Ccrd_013991, Ccrd_014952, Ccrd_017526, Ccrd_017527, Ccrd_019643, Ccrd_020874, Ccrd_020875, Ccrd_020878, Ccrd_020879, Ccrd_022668, Ccrd_026363	Cagra.10303s0005.1, Cagra.12686s0004.1, Cagra.1629s0011.1, Cagra.7250s0003.1, Cagra.7352s0008.1, Cagra.7352s0009.1	Cla000513, Cla009752, Cla009753, Cla011748, Cla012368, Cla013483, Cla015680, Cla017325, Cla019595	MELO3C002727, MELO3C007153, MELO3C007154, MELO3C012912, MELO3C016556, MELO3C017067, MELO3C019677, MELO3C022113, MELO3C024206	Cc00_g12790 Chlorophyll a-b binding protein 13_ chloroplastic, Cc00_g34870 Chlorophyll a-b binding protein 13_ chloroplastic, Cc02_g33560 Chlorophyll a-b binding protein 1_ chloroplastic, Cc05_g09650 Chlorophyll a-b binding protein 1_ chloroplastic, Cc05_g12720 Chlorophyll a-b binding protein 13_ chloroplastic, Cc07_g00260 Chlorophyll a-b binding protein 13_ chloroplastic, Cc09_g09010 Chlorophyll…	evm.model.supercontig_17.99, evm.model.supercontig_21.239, evm.model.supercontig_211.8, evm.model.supercontig_50.106, evm.model.supercontig_67.73, evm.model.supercontig_67.74, evm.model.supercontig_80.117	Cre01.g066917.t1.1, Cre02.g110750.t1.2, Cre03.g156900.t1.2, Cre04.g232104.t1.1, Cre06.g283500.t1.1, Cre06.g283950.t1.2, Cre06.g284200.t1.2, Cre06.g284250.t1.2, Cre06.g285250.t1.2, Cre12.g548400.t1.2, Cre12.g548950.t1.2, Cre16.g673650.t1.1	Carubv10001659m, Carubv10010022m, Carubv10010908m, Carubv10011129m, Carubv10014404m, Carubv10017751m, Carubv10017845m, Carubv10020611m, Carubv10023856m, Carubv10024479m, Carubv10026963m	Cucsa.047540.1, Cucsa.047550.1, Cucsa.074470.1, Cucsa.100400.1, Cucsa.118220.1, Cucsa.192480.1, Cucsa.212260.1, Cucsa.237870.1, Cucsa.272500.1, Cucsa.272510.1	orange1.1g016235m, orange1.1g022529m, orange1.1g024395m, orange1.1g024579m, orange1.1g024654m, orange1.1g034317m, orange1.1g040587m, orange1.1g044971m	Csu15915, Csu21950, Csu27246, Csu28488, Csu35121, Csu38026, Csu52854, Csu58975, Csu64185	IGS.gm_18_00325, estExt_Genewise1.C_240234, estExt_Genewise1Plus.C_120416, estExt_Genewise1Plus.C_40251, estExt_fgenesh3_kg.C_140005, estExt_fgenesh3_kg.C_260011, estExt_fgenesh3_kg.C_30020, estExt_fgenesh3_pm.C_140028	DCAR_000466, DCAR_001475, DCAR_003080, DCAR_003939, DCAR_003942, DCAR_003943, DCAR_003944, DCAR_005105, DCAR_007901, DCAR_014049, DCAR_019707, DCAR_027950, DCAR_027951, DCAR_027952, DCAR_029630	Dca14159.1, Dca24011.1, Dca248.1, Dca26686.1, Dca28746.1, Dca40122.1, Dca41539.1, Dca48588.1, Dca54623.1	Dca002647, Dca003077, Dca007567, Dca008628, Dca008959, Dca013653, Dca015433, Dca026576, Dca026577	Dendrobium_GLEAN_10019082, Dendrobium_GLEAN_10020643, Dendrobium_GLEAN_10020644, Dendrobium_GLEAN_10027436, Dendrobium_GLEAN_10033033, Dendrobium_GLEAN_10043851, Dendrobium_GLEAN_10052904, Dendrobium_GLEAN_10054305, Dendrobium_GLEAN_10089671, Dendrobium_GLEAN_10116811, Dendrobium_GLEAN_10137792	Eucgr.A01047.1, Eucgr.A01995.1, Eucgr.A01999.1, Eucgr.D00319.1, Eucgr.D00320.1, Eucgr.D00321.1, Eucgr.D00322.1, Eucgr.E02381.1, Eucgr.E02404.1, Eucgr.F01077.1, Eucgr.F01826.1, Eucgr.F04099.1	p5_sc17619.V1.gene1	Ts-un1480-001, Ts1g26160, Ts1g26180, Ts1g26210, Ts2g21550, Ts4g19490, Ts4g19500, Ts5g34210, Ts6g08630, Ts6g17970	Fes_sc0000040.1.g000030.aua.1, Fes_sc0000503.1.g000003.aua.1, Fes_sc0000503.1.g000005.aua.1, Fes_sc0000503.1.g000008.aua.1, Fes_sc0001346.1.g000020.aua.1, Fes_sc0002337.1.g000006.aua.1, Fes_sc0002529.1.g000012.aua.1, Fes_sc0009330.1.g000001.aua.1, Fes_sc0009330.1.g000002.aua.1, Fes_sc0009330.1.g000003.aua.1, Fes_sc0009330.1.g000004.aua.1, Fes_sc0061348.1.g000001.aua.1, Fes_sc0131088.1.g000001.aua…	mrna21600.1-v1.0-hybrid, mrna24993.1-v1.0-hybrid, mrna29152.1-v1.0-hybrid, mrna31371.1-v1.0-hybrid, mrna34221.1-v1.0-hybrid, mrna34222.1-v1.0-hybrid, mrna34224.1-v1.0-hybrid, mrna34225.1-v1.0-hybrid, mrna34226.1-v1.0-hybrid, mrna34296.1-v1.0-hybrid, mrna34297.1-v1.0-hybrid, mrna34432.1-v1.0-hybrid, mrna34666.1-v1.0-hybrid	Cotton_A_04531_BGI-A2_v1.0, Cotton_A_05298_BGI-A2_v1.0, Cotton_A_07525_BGI-A2_v1.0, Cotton_A_12362_BGI-A2_v1.0, Cotton_A_17558_BGI-A2_v1.0, Cotton_A_20878_BGI-A2_v1.0, Cotton_A_21688_BGI-A2_v1.0, Cotton_A_28146_BGI-A2_v1.0, Cotton_A_36449_BGI-A2_v1.0, Cotton_A_39244_BGI-A2_v1.0, Cotton_A_40062_BGI-A2_v1.0
[truncated: 199 more rows]
[truncated: 97 more columns]
