# Supplementary material for: Gene duplication and evolution in recurring polyploidization–diploidization cycles in plants
Source: Genome Biol. 2019 Feb 21;20:38. doi: 10.1186/s13059-019-1650-2 (PMC6383267; doi:10.1186/s13059-019-1650-2)
Supplement: Supplementary file 8 — The enriched GO terms for the most-preserved, intermediate-preserved and least-preserved gene families in 141 plants. (XLSX 1018 kb) [file 13059_2019_1650_MOESM8_ESM.xlsx]

## Sheet: Most-preserved
GO	NS	enrichment	name	ratio_in_study	ratio_in_pop	p_uncorrected	depth	study_count	p_fdr	study_items
...GO:0030048	BP	e	actin filament-based movement	13/1554	17/27416	5.00859e-12	3	13	0	AT1G04160.1, AT1G04600.1, AT1G08730.1, AT1G17580.1, AT1G54560.1, AT2G20290.1, AT2G31900.1, AT2G33240.1, AT3G58160.1, AT4G28710.1, AT4G33200.1, AT5G20490.1, AT5G43900.3
......GO:0051258	BP	e	protein polymerization	15/1554	29/27416	6.84052e-12	6	15	0	AT1G04820.1, AT1G20010.1, AT1G50010.1, AT1G64740.1, AT1G75780.1, AT2G29550.1, AT4G14960.2, AT4G20890.1, AT5G12250.1, AT5G19770.1, AT5G19780.1, AT5G23860.1, AT5G44340.1, AT5G62690.1, AT5G62700.1
....GO:0009736	BP	e	cytokinin-activated signaling pathway	18/1554	39/27416	9.14264e-12	6	18	0	AT1G03430.1, AT1G49190.2, AT1G67710.1, AT1G80100.1, AT2G01760.1, AT2G25180.1, AT2G27070.1, AT3G16360.2, AT3G16857.2, AT3G21510.1, AT3G29350.1, AT3G62670.1, AT4G16110.1, AT4G31920.1, AT5G07210.1, AT5G39340.1, AT5G58080.1, AT5G62120.1
......GO:0009070	BP	e	serine family amino acid biosynthetic process	15/1554	26/27416	1.69285e-11	9	15	0	AT1G55920.1, AT2G17640.1, AT2G43750.1, AT3G03630.1, AT3G04940.1, AT3G13110.1, AT3G22460.1, AT3G59760.1, AT3G61440.1, AT3G62030.2, AT4G14880.1, AT4G35640.1, AT5G28020.1, AT5G28030.2, AT5G56760.1
......GO:0006722	BP	e	triterpenoid metabolic process	11/1554	15/27416	2.07257e-11	7	11	0	AT1G66960.1, AT1G78500.1, AT1G78960.1, AT1G78970.2, AT2G07050.1, AT3G45130.1, AT4G15340.1, AT4G15370.1, AT5G36150.1, AT5G42600.1, AT5G48010.2
....GO:0007264	BP	e	small GTPase mediated signal transduction	37/1554	113/27416	2.3608e-11	6	37	0	AT1G02430.1, AT1G02440.1, AT1G06400.1, AT1G07410.1, AT1G09180.1, AT1G09630.1, AT1G10630.1, AT1G16920.1, AT1G18200.1, AT1G23490.1, AT1G28550.1, AT1G56330.1, AT1G70490.1, AT1G73640.1, AT2G15310.1, AT2G24765.1, AT2G33870.1, AT2G47170.1, AT3G03120.1, AT3G15060.1, AT3G22950.1, AT3G46830.1, AT3G54840.1, AT3G62290.1, AT3G62560.1, AT4G02080.1, AT4G08190.1, AT4G18430.1, AT4G18800.1, AT4G19640.1, AT5G14670…
....GO:0009765	BP	e	photosynthesis, light harvesting	16/1554	31/27416	2.37964e-11	4	16	0	AT1G19150.1, AT1G29910.1, AT1G29920.1, AT1G29930.1, AT1G45474.1, AT1G76570.1, AT2G05070.1, AT2G05100.1, AT2G34420.1, AT2G34430.1, AT3G27690.1, AT3G47470.1, AT3G61470.1, AT4G10340.1, AT5G28450.1, AT5G54270.1
....GO:0015893	BP	e	drug transport	32/1554	99/27416	2.95269e-11	4	32	0	AT1G15150.1, AT1G15160.1, AT1G15170.1, AT1G15180.1, AT1G15210.1, AT1G15520.1, AT1G59870.1, AT1G64820.1, AT1G66760.2, AT1G66780.1, AT1G66950.1, AT1G71140.1, AT1G73700.1, AT2G04040.1, AT2G04050.1, AT2G04066.1, AT2G04070.1, AT2G04080.1, AT2G04090.1, AT2G04100.1, AT2G26910.1, AT2G29940.1, AT2G34360.1, AT2G37280.1, AT3G16340.1, AT3G23550.1, AT3G23560.1, AT3G30842.1, AT3G53480.1, AT4G15215.1, AT4G15230…
.....GO:0006855	BP	e	drug transmembrane transport	32/1554	79/27416	4.10588e-11	5	32	0	AT1G15150.1, AT1G15160.1, AT1G15170.1, AT1G15180.1, AT1G15210.1, AT1G15520.1, AT1G59870.1, AT1G64820.1, AT1G66760.2, AT1G66780.1, AT1G66950.1, AT1G71140.1, AT1G73700.1, AT2G04040.1, AT2G04050.1, AT2G04066.1, AT2G04070.1, AT2G04080.1, AT2G04090.1, AT2G04100.1, AT2G26910.1, AT2G29940.1, AT2G34360.1, AT2G37280.1, AT3G16340.1, AT3G23550.1, AT3G23560.1, AT3G30842.1, AT3G53480.1, AT4G15215.1, AT4G15230…
...GO:0043933	BP	e	protein-containing complex subunit organization	55/1554	218/27416	4.11048e-11	3	55	0	AT1G01370.1, AT1G04820.1, AT1G07790.1, AT1G08170.1, AT1G08880.1, AT1G09200.1, AT1G13370.1, AT1G19890.1, AT1G20010.1, AT1G50010.1, AT1G51060.1, AT1G54690.1, AT1G64740.1, AT1G75600.1, AT1G75780.1, AT1G79750.1, AT2G19900.1, AT2G28720.1, AT2G29550.1, AT2G37470.1, AT3G09480.1, AT3G20670.1, AT3G23990.1, AT3G27360.1, AT3G45980.1, AT3G46030.1, AT3G53650.1, AT4G14960.2, AT4G20890.1, AT4G25340.1, AT4G27230…
....GO:0034728	BP	e	nucleosome organization	34/1554	66/27416	4.42432e-11	5	34	0	AT1G01370.1, AT1G07790.1, AT1G08170.1, AT1G08880.1, AT1G09200.1, AT1G13370.1, AT1G19890.1, AT1G51060.1, AT1G54690.1, AT1G75600.1, AT2G28720.1, AT2G37470.1, AT3G09480.1, AT3G20670.1, AT3G27360.1, AT3G45980.1, AT3G46030.1, AT3G53650.1, AT4G25340.1, AT4G27230.1, AT4G40030.2, AT4G40040.1, AT5G02560.2, AT5G02570.1, AT5G10390.1, AT5G10400.1, AT5G10980.1, AT5G12910.1, AT5G22880.1, AT5G27670.1, AT5G59870…
.....GO:0006334	BP	e	nucleosome assembly	34/1554	66/27416	4.42432e-11	7	34	0	AT1G01370.1, AT1G07790.1, AT1G08170.1, AT1G08880.1, AT1G09200.1, AT1G13370.1, AT1G19890.1, AT1G51060.1, AT1G54690.1, AT1G75600.1, AT2G28720.1, AT2G37470.1, AT3G09480.1, AT3G20670.1, AT3G27360.1, AT3G45980.1, AT3G46030.1, AT3G53650.1, AT4G25340.1, AT4G27230.1, AT4G40030.2, AT4G40040.1, AT5G02560.2, AT5G02570.1, AT5G10390.1, AT5G10400.1, AT5G10980.1, AT5G12910.1, AT5G22880.1, AT5G27670.1, AT5G59870…
..GO:0006928	BP	e	movement of cell or subcellular component	24/1554	80/27416	5.45531e-11	2	24	0	AT1G04160.1, AT1G04600.1, AT1G08730.1, AT1G17580.1, AT1G54560.1, AT2G20290.1, AT2G28620.1, AT2G31900.1, AT2G33240.1, AT2G36200.2, AT2G37420.1, AT3G17360.1, AT3G19050.1, AT3G44050.1, AT3G45850.1, AT3G50240.1, AT3G58160.1, AT4G28710.1, AT4G33200.1, AT5G20490.1, AT5G43900.3, AT5G44340.1, AT5G47820.1, AT5G60930.1
....GO:0019742	BP	e	pentacyclic triterpenoid metabolic process	10/1554	10/27416	5.6092e-11	8	10	0	AT1G66960.1, AT1G78500.1, AT1G78960.1, AT1G78970.2, AT2G07050.1, AT3G45130.1, AT4G15370.1, AT5G36150.1, AT5G42600.1, AT5G48010.2
.....GO:0019745	BP	e	pentacyclic triterpenoid biosynthetic process	10/1554	10/27416	5.6092e-11	9	10	0	AT1G66960.1, AT1G78500.1, AT1G78960.1, AT1G78970.2, AT2G07050.1, AT3G45130.1, AT4G15370.1, AT5G36150.1, AT5G42600.1, AT5G48010.2
.....GO:0006534	BP	e	cysteine metabolic process	15/1554	16/27416	6.2904e-11	9	15	0	AT1G55920.1, AT2G17640.1, AT2G43750.1, AT3G03630.1, AT3G04940.1, AT3G13110.1, AT3G22460.1, AT3G59760.1, AT3G61440.1, AT3G62030.2, AT4G14880.1, AT4G35640.1, AT5G28020.1, AT5G28030.2, AT5G56760.1
......GO:0019344	BP	e	cysteine biosynthetic process	15/1554	16/27416	6.2904e-11	10	15	0	AT1G55920.1, AT2G17640.1, AT2G43750.1, AT3G03630.1, AT3G04940.1, AT3G13110.1, AT3G22460.1, AT3G59760.1, AT3G61440.1, AT3G62030.2, AT4G14880.1, AT4G35640.1, AT5G28020.1, AT5G28030.2, AT5G56760.1
....GO:0065003	BP	e	protein-containing complex assembly	55/1554	203/27416	6.80351e-11	4	55	0	AT1G01370.1, AT1G04820.1, AT1G07790.1, AT1G08170.1, AT1G08880.1, AT1G09200.1, AT1G13370.1, AT1G19890.1, AT1G20010.1, AT1G50010.1, AT1G51060.1, AT1G54690.1, AT1G64740.1, AT1G75600.1, AT1G75780.1, AT1G79750.1, AT2G19900.1, AT2G28720.1, AT2G29550.1, AT2G37470.1, AT3G09480.1, AT3G20670.1, AT3G23990.1, AT3G27360.1, AT3G45980.1, AT3G46030.1, AT3G53650.1, AT4G14960.2, AT4G20890.1, AT4G25340.1, AT4G27230…
.....GO:0046686	BP	e	response to cadmium ion	63/1554	330/27416	7.08181e-11	5	63	0	AT1G01060.1, AT1G04820.1, AT1G07440.1, AT1G07810.1, AT1G18330.2, AT1G23490.1, AT1G26630.1, AT1G29880.1, AT1G30580.1, AT1G45145.1, AT1G50200.1, AT1G52760.1, AT1G56410.1, AT1G65930.1, AT1G75950.1, AT1G77120.1, AT2G24765.1, AT2G29550.1, AT2G37760.2, AT2G43750.1, AT2G46830.1, AT3G09440.1, AT3G09600.1, AT3G09840.1, AT3G11830.1, AT3G12580.1, AT3G13110.1, AT3G13860.1, AT3G14990.1, AT3G15060.1, AT3G23990…
......GO:0043543	BP	e	protein acylation	71/1554	436/27416	7.68882e-11	7	71	0	AT1G02430.1, AT1G02440.1, AT1G03740.1, AT1G09600.1, AT1G10630.1, AT1G16710.1, AT1G18670.1, AT1G23490.1, AT1G33770.1, AT1G50700.1, AT1G53050.1, AT1G54610.2, AT1G57700.1, AT1G59730.1, AT1G69880.1, AT1G70490.1, AT1G71530.1, AT1G74330.1, AT1G79000.2, AT2G15310.1, AT2G17290.1, AT2G24765.1, AT2G35890.1, AT2G38910.1, AT2G40790.1, AT2G47170.1, AT2G48150.1, AT3G01085.1, AT3G01290.1, AT3G03120.1, AT3G05050…
......GO:0016104	BP	e	triterpenoid biosynthetic process	11/1554	13/27416	8.13724e-11	8	11	0	AT1G66960.1, AT1G78500.1, AT1G78960.1, AT1G78970.2, AT2G07050.1, AT3G45130.1, AT4G15340.1, AT4G15370.1, AT5G36150.1, AT5G42600.1, AT5G48010.2
...GO:0035556	BP	e	intracellular signal transduction	66/1554	352/27416	8.13839e-11	5	66	0	AT1G02430.1, AT1G02440.1, AT1G03430.1, AT1G06400.1, AT1G07410.1, AT1G08720.1, AT1G09180.1, AT1G09630.1, AT1G10630.1, AT1G16920.1, AT1G18200.1, AT1G23490.1, AT1G28550.1, AT1G49190.2, AT1G56330.1, AT1G66410.2, AT1G67710.1, AT1G70490.1, AT1G73640.1, AT1G80100.1, AT2G01760.1, AT2G15310.1, AT2G24765.1, AT2G25180.1, AT2G27070.1, AT2G33870.1, AT2G46070.1, AT2G47170.1, AT3G03120.1, AT3G06630.1, AT3G15060…
....GO:0071824	BP	e	protein-DNA complex subunit organization	34/1554	68/27416	8.35807e-11	4	34	0	AT1G01370.1, AT1G07790.1, AT1G08170.1, AT1G08880.1, AT1G09200.1, AT1G13370.1, AT1G19890.1, AT1G51060.1, AT1G54690.1, AT1G75600.1, AT2G28720.1, AT2G37470.1, AT3G09480.1, AT3G20670.1, AT3G27360.1, AT3G45980.1, AT3G46030.1, AT3G53650.1, AT4G25340.1, AT4G27230.1, AT4G40030.2, AT4G40040.1, AT5G02560.2, AT5G02570.1, AT5G10390.1, AT5G10400.1, AT5G10980.1, AT5G12910.1, AT5G22880.1, AT5G27670.1, AT5G59870…
.....GO:0065004	BP	e	protein-DNA complex assembly	34/1554	68/27416	8.35807e-11	6	34	0	AT1G01370.1, AT1G07790.1, AT1G08170.1, AT1G08880.1, AT1G09200.1, AT1G13370.1, AT1G19890.1, AT1G51060.1, AT1G54690.1, AT1G75600.1, AT2G28720.1, AT2G37470.1, AT3G09480.1, AT3G20670.1, AT3G27360.1, AT3G45980.1, AT3G46030.1, AT3G53650.1, AT4G25340.1, AT4G27230.1, AT4G40030.2, AT4G40040.1, AT5G02560.2, AT5G02570.1, AT5G10390.1, AT5G10400.1, AT5G10980.1, AT5G12910.1, AT5G22880.1, AT5G27670.1, AT5G59870…
..GO:0006457	BP	e	protein folding	59/1554	242/27416	8.50914e-11	2	59	0	AT1G09080.1, AT1G10350.1, AT1G16030.1, AT1G21080.3, AT1G24510.1, AT1G36390.1, AT1G56410.1, AT1G59725.1, AT1G75310.1, AT1G76700.1, AT1G77020.1, AT2G04030.1, AT2G16600.1, AT2G20550.1, AT2G20560.1, AT2G21130.1, AT2G21510.1, AT2G29960.1, AT2G38730.1, AT3G07770.1, AT3G08910.1, AT3G09440.1, AT3G11830.1, AT3G12340.1, AT3G12580.1, AT3G22920.1, AT3G25220.1, AT3G47940.1, AT3G55920.1, AT3G56070.1, AT3G62030…
...GO:0006325	BP	e	chromatin organization	45/1554	196/27416	9.37905e-11	3	45	0	AT1G01370.1, AT1G04400.2, AT1G07790.1, AT1G08170.1, AT1G08880.1, AT1G09200.1, AT1G13370.1, AT1G19890.1, AT1G21700.1, AT1G51060.1, AT1G54690.1, AT1G75600.1, AT1G76710.1, AT1G77300.1, AT2G28720.1, AT2G33610.1, AT2G37470.1, AT2G47620.1, AT3G09480.1, AT3G20670.1, AT3G27360.1, AT3G44490.1, AT3G44680.1, AT3G45980.1, AT3G46030.1, AT3G53650.1, AT4G25340.1, AT4G27230.1, AT4G38130.1, AT4G40030.2, AT4G40040…
.......GO:0018377	BP	e	protein myristoylation	67/1554	427/27416	9.59013e-11	8	67	0	AT1G02430.1, AT1G02440.1, AT1G03740.1, AT1G09600.1, AT1G10630.1, AT1G18670.1, AT1G23490.1, AT1G33770.1, AT1G50700.1, AT1G53050.1, AT1G54610.2, AT1G57700.1, AT1G59730.1, AT1G69880.1, AT1G70490.1, AT1G71530.1, AT1G74330.1, AT2G15310.1, AT2G17290.1, AT2G24765.1, AT2G35890.1, AT2G38910.1, AT2G40790.1, AT2G47170.1, AT2G48150.1, AT3G01085.1, AT3G01290.1, AT3G03120.1, AT3G05050.1, AT3G08710.1, AT3G09770…
........GO:0006499	BP	e	N-terminal protein myristoylation	67/1554	427/27416	9.59013e-11	9	67	0	AT1G02430.1, AT1G02440.1, AT1G03740.1, AT1G09600.1, AT1G10630.1, AT1G18670.1, AT1G23490.1, AT1G33770.1, AT1G50700.1, AT1G53050.1, AT1G54610.2, AT1G57700.1, AT1G59730.1, AT1G69880.1, AT1G70490.1, AT1G71530.1, AT1G74330.1, AT2G15310.1, AT2G17290.1, AT2G24765.1, AT2G35890.1, AT2G38910.1, AT2G40790.1, AT2G47170.1, AT2G48150.1, AT3G01085.1, AT3G01290.1, AT3G03120.1, AT3G05050.1, AT3G08710.1, AT3G09770…
.......GO:0006498	BP	e	N-terminal protein lipidation	67/1554	427/27416	9.59013e-11	8	67	0	AT1G02430.1, AT1G02440.1, AT1G03740.1, AT1G09600.1, AT1G10630.1, AT1G18670.1, AT1G23490.1, AT1G33770.1, AT1G50700.1, AT1G53050.1, AT1G54610.2, AT1G57700.1, AT1G59730.1, AT1G69880.1, AT1G70490.1, AT1G71530.1, AT1G74330.1, AT2G15310.1, AT2G17290.1, AT2G24765.1, AT2G35890.1, AT2G38910.1, AT2G40790.1, AT2G47170.1, AT2G48150.1, AT3G01085.1, AT3G01290.1, AT3G03120.1, AT3G05050.1, AT3G08710.1, AT3G09770…
....GO:0010038	BP	e	response to metal ion	71/1554	416/27416	1.06162e-10	4	71	0	AT1G01060.1, AT1G04820.1, AT1G07440.1, AT1G07810.1, AT1G18330.2, AT1G19570.1, AT1G23490.1, AT1G26630.1, AT1G29880.1, AT1G30580.1, AT1G45145.1, AT1G50200.1, AT1G52760.1, AT1G56410.1, AT1G65930.1, AT1G75950.1, AT1G77120.1, AT2G24765.1, AT2G29550.1, AT2G37760.2, AT2G43750.1, AT2G46830.1, AT3G09440.1, AT3G09600.1, AT3G09840.1, AT3G11830.1, AT3G12580.1, AT3G13110.1, AT3G13860.1, AT3G14990.1, AT3G15060…
...GO:0006970	BP	e	response to osmotic stress	76/1554	529/27416	1.12966e-10	3	76	0	AT1G01060.1, AT1G01140.3, AT1G01520.1, AT1G05520.1, AT1G06390.1, AT1G10940.2, AT1G15690.1, AT1G16060.1, AT1G18330.2, AT1G21980.1, AT1G35670.1, AT1G49240.1, AT1G50010.1, AT1G57870.3, AT1G60940.1, AT1G65930.1, AT1G67760.1, AT1G69700.1, AT1G71697.1, AT1G73660.1, AT1G74320.1, AT1G74520.1, AT1G77120.1, AT2G04030.1, AT2G05100.1, AT2G23030.1, AT2G29550.1, AT2G33210.1, AT2G39800.1, AT2G43790.1, AT2G46830…
...GO:0022607	BP	e	cellular component assembly	58/1554	284/27416	1.22419e-10	3	58	0	AT1G01370.1, AT1G04820.1, AT1G07790.1, AT1G08170.1, AT1G08880.1, AT1G09200.1, AT1G13370.1, AT1G19890.1, AT1G20010.1, AT1G50010.1, AT1G51060.1, AT1G54690.1, AT1G64740.1, AT1G75600.1, AT1G75780.1, AT1G79750.1, AT2G19900.1, AT2G28720.1, AT2G29550.1, AT2G37470.1, AT3G09480.1, AT3G20670.1, AT3G23990.1, AT3G27360.1, AT3G45980.1, AT3G46030.1, AT3G53650.1, AT4G14960.2, AT4G20890.1, AT4G25340.1, AT4G25910…
.....GO:0034622	BP	e	cellular protein-containing complex assembly	51/1554	189/27416	1.2885e-10	5	51	0	AT1G01370.1, AT1G04820.1, AT1G07790.1, AT1G08170.1, AT1G08880.1, AT1G09200.1, AT1G13370.1, AT1G19890.1, AT1G20010.1, AT1G50010.1, AT1G51060.1, AT1G54690.1, AT1G64740.1, AT1G75600.1, AT1G75780.1, AT2G28720.1, AT2G29550.1, AT2G37470.1, AT3G09480.1, AT3G20670.1, AT3G23990.1, AT3G27360.1, AT3G45980.1, AT3G46030.1, AT3G53650.1, AT4G14960.2, AT4G20890.1, AT4G25340.1, AT4G27230.1, AT4G40030.2, AT4G40040…
......GO:0006497	BP	e	protein lipidation	67/1554	443/27416	1.39039e-10	7	67	0	AT1G02430.1, AT1G02440.1, AT1G03740.1, AT1G09600.1, AT1G10630.1, AT1G18670.1, AT1G23490.1, AT1G33770.1, AT1G50700.1, AT1G53050.1, AT1G54610.2, AT1G57700.1, AT1G59730.1, AT1G69880.1, AT1G70490.1, AT1G71530.1, AT1G74330.1, AT2G15310.1, AT2G17290.1, AT2G24765.1, AT2G35890.1, AT2G38910.1, AT2G40790.1, AT2G47170.1, AT2G48150.1, AT3G01085.1, AT3G01290.1, AT3G03120.1, AT3G05050.1, AT3G08710.1, AT3G09770…
......GO:0031365	BP	e	N-terminal protein amino acid modification	71/1554	432/27416	1.43403e-10	7	71	0	AT1G02430.1, AT1G02440.1, AT1G03740.1, AT1G09600.1, AT1G10630.1, AT1G13270.1, AT1G18670.1, AT1G23490.1, AT1G33770.1, AT1G50700.1, AT1G53050.1, AT1G54610.2, AT1G57700.1, AT1G59730.1, AT1G69880.1, AT1G70490.1, AT1G71530.1, AT1G74330.1, AT2G15310.1, AT2G17290.1, AT2G24765.1, AT2G35890.1, AT2G38910.1, AT2G40790.1, AT2G45240.1, AT2G47170.1, AT2G48150.1, AT3G01085.1, AT3G01290.1, AT3G03120.1, AT3G05050…
....GO:0009651	BP	e	response to salt stress	73/1554	488/27416	1.49973e-10	4	73	0	AT1G01060.1, AT1G01140.3, AT1G01520.1, AT1G05520.1, AT1G06390.1, AT1G10940.2, AT1G15690.1, AT1G16060.1, AT1G18330.2, AT1G35670.1, AT1G49240.1, AT1G50010.1, AT1G57870.3, AT1G60940.1, AT1G65930.1, AT1G67760.1, AT1G69700.1, AT1G71697.1, AT1G73660.1, AT1G74320.1, AT1G74520.1, AT1G77120.1, AT2G04030.1, AT2G05100.1, AT2G29550.1, AT2G33210.1, AT2G39800.1, AT2G43790.1, AT2G46830.1, AT3G09600.1, AT3G14440…
......GO:0006468	BP	e	protein phosphorylation	166/1554	1055/27416	1.54931e-10	7	166	0	AT1G01140.3, AT1G01560.2, AT1G03740.1, AT1G03920.1, AT1G03930.1, AT1G04440.1, AT1G06390.1, AT1G07880.2, AT1G08720.1, AT1G09600.1, AT1G09840.1, AT1G10940.2, AT1G18150.2, AT1G18160.1, AT1G18670.1, AT1G23700.1, AT1G30270.1, AT1G30640.1, AT1G33770.1, AT1G35670.1, AT1G48260.1, AT1G49160.2, AT1G50700.1, AT1G53050.1, AT1G53510.1, AT1G54610.2, AT1G57700.1, AT1G57870.3, AT1G60940.1, AT1G61950.1, AT1G62400…
....GO:0006811	BP	e	ion transport	72/1554	539/27416	1.90342e-10	4	72	0	AT1G07670.1, AT1G07810.1, AT1G08090.1, AT1G08100.1, AT1G10130.1, AT1G15520.1, AT1G15690.1, AT1G16010.2, AT1G17260.1, AT1G17840.1, AT1G19910.1, AT1G30270.1, AT1G55620.2, AT1G59870.1, AT1G64200.1, AT1G75630.2, AT1G80660.1, AT1G80900.1, AT2G03620.1, AT2G04040.1, AT2G07560.1, AT2G16510.1, AT2G18960.1, AT2G19600.1, AT2G21410.1, AT2G24520.1, AT2G28520.1, AT2G41190.1, AT3G08560.1, AT3G09330.1, AT3G09340…
.....GO:0016310	BP	e	phosphorylation	173/1554	1164/27416	2.03556e-10	5	173	0	AT1G01140.3, AT1G01560.2, AT1G03740.1, AT1G03920.1, AT1G03930.1, AT1G04440.1, AT1G06390.1, AT1G07880.2, AT1G08720.1, AT1G09600.1, AT1G09840.1, AT1G10940.2, AT1G18150.2, AT1G18160.1, AT1G18670.1, AT1G23700.1, AT1G30270.1, AT1G30640.1, AT1G33770.1, AT1G35670.1, AT1G48260.1, AT1G49160.2, AT1G50700.1, AT1G53050.1, AT1G53510.1, AT1G54610.2, AT1G57700.1, AT1G57870.3, AT1G60940.1, AT1G61950.1, AT1G62400…
.....GO:0000097	BP	e	sulfur amino acid biosynthetic process	15/1554	35/27416	2.0729e-10	8	15	0	AT1G55920.1, AT2G17640.1, AT2G43750.1, AT3G03630.1, AT3G04940.1, AT3G13110.1, AT3G22460.1, AT3G59760.1, AT3G61440.1, AT3G62030.2, AT4G14880.1, AT4G35640.1, AT5G28020.1, AT5G28030.2, AT5G56760.1
..GO:0007165	BP	e	signal transduction	131/1554	1166/27416	2.14001e-10	4	131	0	AT1G01140.3, AT1G01560.2, AT1G02430.1, AT1G02440.1, AT1G03430.1, AT1G03930.1, AT1G06390.1, AT1G06400.1, AT1G07410.1, AT1G07880.2, AT1G08720.1, AT1G09180.1, AT1G09630.1, AT1G10630.1, AT1G16920.1, AT1G18150.2, AT1G18200.1, AT1G22300.1, AT1G23490.1, AT1G28550.1, AT1G29800.1, AT1G30270.1, AT1G35160.2, AT1G48260.1, AT1G49190.2, AT1G51270.3, AT1G53510.1, AT1G56330.1, AT1G66410.2, AT1G67710.1, AT1G67890…
....GO:0055085	BP	e	transmembrane transport	101/1554	735/27416	2.15242e-10	4	101	0	AT1G05030.1, AT1G08090.1, AT1G08100.1, AT1G12940.1, AT1G15150.1, AT1G15160.1, AT1G15170.1, AT1G15180.1, AT1G15210.1, AT1G15520.1, AT1G15690.1, AT1G16010.2, AT1G19910.1, AT1G20925.1, AT1G30270.1, AT1G36390.1, AT1G55620.2, AT1G59870.1, AT1G64200.1, AT1G64650.1, AT1G64820.1, AT1G66760.2, AT1G66780.1, AT1G66950.1, AT1G67300.2, AT1G71090.1, AT1G71140.1, AT1G72820.1, AT1G73700.1, AT1G75630.2, AT1G76520…
..GO:0009628	BP	e	response to abiotic stimulus	164/1554	1485/27416	2.18347e-10	2	164	0	AT1G01060.1, AT1G01140.3, AT1G01520.1, AT1G04400.2, AT1G04820.1, AT1G05520.1, AT1G06390.1, AT1G06550.1, AT1G07400.1, AT1G07440.1, AT1G08720.1, AT1G09080.1, AT1G10940.2, AT1G15690.1, AT1G16030.1, AT1G16060.1, AT1G17060.1, AT1G18330.2, AT1G19150.1, AT1G21970.1, AT1G21980.1, AT1G25520.1, AT1G29920.1, AT1G30270.1, AT1G30360.1, AT1G35670.1, AT1G47128.1, AT1G49240.1, AT1G50010.1, AT1G53540.1, AT1G55920…
...GO:0006810	BP	e	transport	209/1554	1854/27416	2.28583e-10	3	209	0	AT1G02620.1, AT1G04750.1, AT1G04760.1, AT1G05030.1, AT1G05520.1, AT1G06400.1, AT1G07410.1, AT1G07670.1, AT1G07810.1, AT1G08090.1, AT1G08100.1, AT1G08820.1, AT1G09180.1, AT1G10130.1, AT1G10730.1, AT1G12940.1, AT1G14670.1, AT1G15150.1, AT1G15160.1, AT1G15170.1, AT1G15180.1, AT1G15210.1, AT1G15520.1, AT1G15690.1, AT1G16010.2, AT1G16920.1, AT1G17260.1, AT1G17840.1, AT1G18200.1, AT1G19650.1, AT1G19910…
...GO:0010035	BP	e	response to inorganic substance	109/1554	700/27416	2.29692e-10	3	109	0	AT1G01060.1, AT1G04400.2, AT1G04820.1, AT1G07440.1, AT1G07810.1, AT1G08090.1, AT1G08720.1, AT1G15520.1, AT1G15690.1, AT1G16060.1, AT1G18330.2, AT1G19570.1, AT1G23490.1, AT1G26630.1, AT1G29880.1, AT1G30270.1, AT1G30360.1, AT1G30580.1, AT1G35670.1, AT1G45145.1, AT1G47128.1, AT1G50200.1, AT1G52760.1, AT1G56410.1, AT1G65930.1, AT1G69700.1, AT1G74520.1, AT1G75950.1, AT1G77120.1, AT2G04030.1, AT2G18960…
....GO:0006796	BP	e	phosphate-containing compound metabolic process	232/1554	1612/27416	2.53291e-10	4	232	0	AT1G01140.3, AT1G01460.1, AT1G01560.2, AT1G03740.1, AT1G03920.1, AT1G03930.1, AT1G04440.1, AT1G06390.1, AT1G07670.1, AT1G07810.1, AT1G07880.2, AT1G08720.1, AT1G09600.1, AT1G09840.1, AT1G10130.1, AT1G10900.1, AT1G10940.2, AT1G17260.1, AT1G18150.2, AT1G18160.1, AT1G18670.1, AT1G19910.1, AT1G21980.1, AT1G23700.1, AT1G24280.1, AT1G30270.1, AT1G30640.1, AT1G33770.1, AT1G35670.1, AT1G48260.1, AT1G49160…
.GO:0051179	BP	e	localization	214/1554	1932/27416	2.61938e-10	1	214	0	AT1G02620.1, AT1G04750.1, AT1G04760.1, AT1G05030.1, AT1G05520.1, AT1G06400.1, AT1G07410.1, AT1G07670.1, AT1G07810.1, AT1G08090.1, AT1G08100.1, AT1G08820.1, AT1G09180.1, AT1G10130.1, AT1G10730.1, AT1G12940.1, AT1G14670.1, AT1G15150.1, AT1G15160.1, AT1G15170.1, AT1G15180.1, AT1G15210.1, AT1G15520.1, AT1G15690.1, AT1G16010.2, AT1G16920.1, AT1G17260.1, AT1G17580.1, AT1G17840.1, AT1G18200.1, AT1G19650…
....GO:0006508	BP	e	proteolysis	105/1554	723/27416	2.70011e-10	5	105	0	AT1G06260.1, AT1G06900.1, AT1G07510.1, AT1G09850.1, AT1G10230.1, AT1G11080.2, AT1G13270.1, AT1G20140.1, AT1G20850.1, AT1G29080.1, AT1G29090.1, AT1G29110.1, AT1G44350.1, AT1G47128.1, AT1G51150.1, AT1G51760.1, AT1G51780.1, AT1G61130.1, AT1G64230.4, AT1G65630.1, AT1G65640.1, AT1G75950.1, AT2G03160.1, AT2G03170.1, AT2G03190.1, AT2G05850.1, AT2G16740.1, AT2G20160.1, AT2G24000.1, AT2G24010.1, AT2G24280…
....GO:0043412	BP	e	macromolecule modification	240/1554	1970/27416	2.70271e-10	4	240	0	AT1G01140.3, AT1G01560.2, AT1G02430.1, AT1G02440.1, AT1G03740.1, AT1G03920.1, AT1G03930.1, AT1G04440.1, AT1G06390.1, AT1G07880.2, AT1G08720.1, AT1G09600.1, AT1G09840.1, AT1G10630.1, AT1G10940.2, AT1G13270.1, AT1G13950.1, AT1G16710.1, AT1G18150.2, AT1G18160.1, AT1G18670.1, AT1G19570.1, AT1G23490.1, AT1G23700.1, AT1G26630.1, AT1G30000.1, AT1G30270.1, AT1G30640.1, AT1G33770.1, AT1G35670.1, AT1G36340…
..GO:0051234	BP	e	establishment of localization	210/1554	1871/27416	2.7503e-10	2	210	0	AT1G02620.1, AT1G04750.1, AT1G04760.1, AT1G05030.1, AT1G05520.1, AT1G06400.1, AT1G07410.1, AT1G07670.1, AT1G07810.1, AT1G08090.1, AT1G08100.1, AT1G08820.1, AT1G09180.1, AT1G10130.1, AT1G10730.1, AT1G12940.1, AT1G14670.1, AT1G15150.1, AT1G15160.1, AT1G15170.1, AT1G15180.1, AT1G15210.1, AT1G15520.1, AT1G15690.1, AT1G16010.2, AT1G16920.1, AT1G17260.1, AT1G17840.1, AT1G18200.1, AT1G19650.1, AT1G19910…
...GO:0044255	BP	e	cellular lipid metabolic process	62/1554	460/27416	2.80228e-10	4	62	0	AT1G01460.1, AT1G04710.1, AT1G06550.1, AT1G08510.1, AT1G10900.1, AT1G21980.1, AT1G30100.1, AT1G43800.1, AT1G60890.2, AT1G66960.1, AT1G74960.2, AT1G77300.1, AT1G77740.1, AT1G78390.1, AT1G78500.1, AT1G78960.1, AT1G78970.2, AT1G79750.1, AT2G07050.1, AT2G26420.1, AT2G33150.1, AT2G41210.1, AT2G43710.2, AT3G02610.1, AT3G02620.1, AT3G02630.1, AT3G07960.1, AT3G09920.1, AT3G11670.1, AT3G14440.1, AT3G21500…
..GO:0044281	BP	e	small molecule metabolic process	138/1554	1339/27416	2.87584e-10	2	138	0	AT1G04710.1, AT1G06550.1, AT1G07670.1, AT1G07810.1, AT1G08510.1, AT1G09420.2, AT1G10130.1, AT1G17260.1, AT1G19730.1, AT1G19910.1, AT1G24280.1, AT1G29870.1, AT1G29880.1, AT1G30100.1, AT1G43800.1, AT1G45145.1, AT1G50200.1, AT1G54340.1, AT1G55920.1, AT1G59730.1, AT1G59870.1, AT1G64200.1, AT1G65930.1, AT1G69370.1, AT1G69880.1, AT1G74960.2, AT1G75630.2, AT1G78390.1, AT1G79750.1, AT1G80660.1, AT2G07560…
..GO:0042221	BP	e	response to chemical	172/1554	1624/27416	2.88679e-10	2	172	0	AT1G01060.1, AT1G01140.3, AT1G01560.2, AT1G04400.2, AT1G04820.1, AT1G07440.1, AT1G07810.1, AT1G08090.1, AT1G08720.1, AT1G10940.2, AT1G15520.1, AT1G15690.1, AT1G16060.1, AT1G18330.2, AT1G19570.1, AT1G22300.1, AT1G23490.1, AT1G24190.1, AT1G26630.1, AT1G29880.1, AT1G30270.1, AT1G30360.1, AT1G30580.1, AT1G35670.1, AT1G44110.1, AT1G45145.1, AT1G47128.1, AT1G50200.1, AT1G52760.1, AT1G56410.1, AT1G59870…
...GO:0006793	BP	e	phosphorus metabolic process	232/1554	1624/27416	2.88679e-10	3	232	0	AT1G01140.3, AT1G01460.1, AT1G01560.2, AT1G03740.1, AT1G03920.1, AT1G03930.1, AT1G04440.1, AT1G06390.1, AT1G07670.1, AT1G07810.1, AT1G07880.2, AT1G08720.1, AT1G09600.1, AT1G09840.1, AT1G10130.1, AT1G10900.1, AT1G10940.2, AT1G17260.1, AT1G18150.2, AT1G18160.1, AT1G18670.1, AT1G19910.1, AT1G21980.1, AT1G23700.1, AT1G24280.1, AT1G30270.1, AT1G30640.1, AT1G33770.1, AT1G35670.1, AT1G48260.1, AT1G49160…
.....GO:0006464	BP	e	cellular protein modification process	240/1554	1864/27416	3.58755e-10	6	240	0	AT1G01140.3, AT1G01560.2, AT1G02430.1, AT1G02440.1, AT1G03740.1, AT1G03920.1, AT1G03930.1, AT1G04440.1, AT1G06390.1, AT1G07880.2, AT1G08720.1, AT1G09600.1, AT1G09840.1, AT1G10630.1, AT1G10940.2, AT1G13270.1, AT1G13950.1, AT1G16710.1, AT1G18150.2, AT1G18160.1, AT1G18670.1, AT1G19570.1, AT1G23490.1, AT1G23700.1, AT1G26630.1, AT1G30000.1, AT1G30270.1, AT1G30640.1, AT1G33770.1, AT1G35670.1, AT1G36340…
....GO:0036211	BP	e	protein modification process	240/1554	1864/27416	3.58755e-10	5	240	0	AT1G01140.3, AT1G01560.2, AT1G02430.1, AT1G02440.1, AT1G03740.1, AT1G03920.1, AT1G03930.1, AT1G04440.1, AT1G06390.1, AT1G07880.2, AT1G08720.1, AT1G09600.1, AT1G09840.1, AT1G10630.1, AT1G10940.2, AT1G13270.1, AT1G13950.1, AT1G16710.1, AT1G18150.2, AT1G18160.1, AT1G18670.1, AT1G19570.1, AT1G23490.1, AT1G23700.1, AT1G26630.1, AT1G30000.1, AT1G30270.1, AT1G30640.1, AT1G33770.1, AT1G35670.1, AT1G36340…
....GO:0044267	BP	e	cellular protein metabolic process	284/1554	2404/27416	3.66663e-10	5	284	0	AT1G01140.3, AT1G01560.2, AT1G02430.1, AT1G02440.1, AT1G03740.1, AT1G03920.1, AT1G03930.1, AT1G04270.1, AT1G04440.1, AT1G06390.1, AT1G07880.2, AT1G08720.1, AT1G09600.1, AT1G09840.1, AT1G10630.1, AT1G10940.2, AT1G13270.1, AT1G13950.1, AT1G16710.1, AT1G18150.2, AT1G18160.1, AT1G18440.1, AT1G18670.1, AT1G19570.1, AT1G23490.1, AT1G23700.1, AT1G24510.1, AT1G26630.1, AT1G29870.1, AT1G29880.1, AT1G29965…
.GO:0065007	BP	e	biological regulation	329/1554	4070/27416	3.68383e-10	1	329	0	AT1G01060.1, AT1G01140.3, AT1G01520.1, AT1G01560.2, AT1G02430.1, AT1G02440.1, AT1G03430.1, AT1G03930.1, AT1G04400.2, AT1G06390.1, AT1G06400.1, AT1G07410.1, AT1G07810.1, AT1G07880.2, AT1G08000.1, AT1G08010.1, AT1G08720.1, AT1G09030.1, AT1G09180.1, AT1G09630.1, AT1G10130.1, AT1G10450.1, AT1G10630.1, AT1G13950.1, AT1G14510.1, AT1G15570.1, AT1G15690.1, AT1G16060.1, AT1G16330.1, AT1G16710.1, AT1G16920…
...GO:0043170	BP	e	macromolecule metabolic process	412/1554	4130/27416	3.72301e-10	3	412	0	AT1G01140.3, AT1G01560.2, AT1G02430.1, AT1G02440.1, AT1G03310.2, AT1G03740.1, AT1G03920.1, AT1G03930.1, AT1G04270.1, AT1G04400.2, AT1G04440.1, AT1G06260.1, AT1G06390.1, AT1G06900.1, AT1G07510.1, AT1G07880.2, AT1G08130.1, AT1G08720.1, AT1G09600.1, AT1G09840.1, AT1G09850.1, AT1G10230.1, AT1G10630.1, AT1G10940.2, AT1G11080.2, AT1G13270.1, AT1G13950.1, AT1G15570.1, AT1G16710.1, AT1G17980.1, AT1G18150…
..GO:0050789	BP	e	regulation of biological process	307/1554	3631/27416	3.73017e-10	2	307	0	AT1G01060.1, AT1G01140.3, AT1G01520.1, AT1G01560.2, AT1G02430.1, AT1G02440.1, AT1G03430.1, AT1G03930.1, AT1G04400.2, AT1G06390.1, AT1G06400.1, AT1G07410.1, AT1G07880.2, AT1G08000.1, AT1G08010.1, AT1G08720.1, AT1G09030.1, AT1G09180.1, AT1G09630.1, AT1G10450.1, AT1G10630.1, AT1G13950.1, AT1G14510.1, AT1G15570.1, AT1G16060.1, AT1G16330.1, AT1G16710.1, AT1G16920.1, AT1G18150.2, AT1G18200.1, AT1G18330…
...GO:1901564	BP	e	organonitrogen compound metabolic process	469/1554	3960/27416	3.76253e-10	3	469	0	AT1G01140.3, AT1G01560.2, AT1G02430.1, AT1G02440.1, AT1G03740.1, AT1G03920.1, AT1G03930.1, AT1G04270.1, AT1G04440.1, AT1G06260.1, AT1G06390.1, AT1G06900.1, AT1G07510.1, AT1G07670.1, AT1G07810.1, AT1G07880.2, AT1G08720.1, AT1G09600.1, AT1G09840.1, AT1G09850.1, AT1G10130.1, AT1G10230.1, AT1G10630.1, AT1G10940.2, AT1G11080.2, AT1G13270.1, AT1G13950.1, AT1G16710.1, AT1G17260.1, AT1G18150.2, AT1G18160…
...GO:0050794	BP	e	regulation of cellular process	293/1554	3392/27416	4.06582e-10	3	293	0	AT1G01060.1, AT1G01140.3, AT1G01520.1, AT1G01560.2, AT1G02430.1, AT1G02440.1, AT1G03430.1, AT1G03930.1, AT1G06390.1, AT1G06400.1, AT1G07410.1, AT1G07880.2, AT1G08000.1, AT1G08010.1, AT1G08720.1, AT1G09030.1, AT1G09180.1, AT1G09630.1, AT1G10450.1, AT1G10630.1, AT1G13950.1, AT1G14510.1, AT1G15570.1, AT1G16060.1, AT1G16330.1, AT1G16710.1, AT1G16920.1, AT1G18150.2, AT1G18200.1, AT1G18330.2, AT1G19570…
...GO:0019538	BP	e	protein metabolic process	386/1554	3060/27416	4.11708e-10	4	386	0	AT1G01140.3, AT1G01560.2, AT1G02430.1, AT1G02440.1, AT1G03740.1, AT1G03920.1, AT1G03930.1, AT1G04270.1, AT1G04440.1, AT1G06260.1, AT1G06390.1, AT1G06900.1, AT1G07510.1, AT1G07880.2, AT1G08720.1, AT1G09600.1, AT1G09840.1, AT1G09850.1, AT1G10230.1, AT1G10630.1, AT1G10940.2, AT1G11080.2, AT1G13270.1, AT1G13950.1, AT1G16710.1, AT1G18150.2, AT1G18160.1, AT1G18440.1, AT1G18670.1, AT1G19570.1, AT1G20140…
...GO:0044260	BP	e	cellular macromolecule metabolic process	334/1554	3298/27416	4.11757e-10	4	334	0	AT1G01140.3, AT1G01560.2, AT1G02430.1, AT1G02440.1, AT1G03740.1, AT1G03920.1, AT1G03930.1, AT1G04270.1, AT1G04400.2, AT1G04440.1, AT1G06390.1, AT1G07880.2, AT1G08130.1, AT1G08720.1, AT1G09600.1, AT1G09840.1, AT1G10230.1, AT1G10630.1, AT1G10940.2, AT1G13270.1, AT1G13950.1, AT1G15570.1, AT1G16710.1, AT1G17980.1, AT1G18150.2, AT1G18160.1, AT1G18440.1, AT1G18670.1, AT1G19570.1, AT1G20140.1, AT1G23490…
..GO:0006807	BP	e	nitrogen compound metabolic process	485/1554	4885/27416	4.66626e-10	2	485	0	AT1G01140.3, AT1G01560.2, AT1G02430.1, AT1G02440.1, AT1G03740.1, AT1G03920.1, AT1G03930.1, AT1G04270.1, AT1G04400.2, AT1G04440.1, AT1G06260.1, AT1G06390.1, AT1G06900.1, AT1G07510.1, AT1G07670.1, AT1G07810.1, AT1G07880.2, AT1G08130.1, AT1G08720.1, AT1G09600.1, AT1G09840.1, AT1G09850.1, AT1G10130.1, AT1G10230.1, AT1G10630.1, AT1G10940.2, AT1G11080.2, AT1G13270.1, AT1G13950.1, AT1G15570.1, AT1G16710…
..GO:0044237	BP	e	cellular metabolic process	521/1554	5776/27416	4.67416e-10	2	521	0	AT1G01140.3, AT1G01460.1, AT1G01560.2, AT1G02430.1, AT1G02440.1, AT1G03740.1, AT1G03920.1, AT1G03930.1, AT1G04270.1, AT1G04400.2, AT1G04440.1, AT1G04710.1, AT1G06390.1, AT1G06550.1, AT1G07670.1, AT1G07810.1, AT1G07880.2, AT1G08130.1, AT1G08510.1, AT1G08720.1, AT1G09600.1, AT1G09840.1, AT1G10130.1, AT1G10230.1, AT1G10630.1, AT1G10900.1, AT1G10940.2, AT1G13270.1, AT1G13950.1, AT1G15570.1, AT1G16710…
..GO:0044238	BP	e	primary metabolic process	559/1554	5940/27416	4.68865e-10	2	559	0	AT1G01140.3, AT1G01460.1, AT1G01560.2, AT1G02310.1, AT1G02430.1, AT1G02440.1, AT1G03310.2, AT1G03740.1, AT1G03920.1, AT1G03930.1, AT1G04270.1, AT1G04400.2, AT1G04440.1, AT1G04710.1, AT1G06260.1, AT1G06390.1, AT1G06550.1, AT1G06900.1, AT1G07510.1, AT1G07670.1, AT1G07810.1, AT1G07880.2, AT1G08130.1, AT1G08510.1, AT1G08720.1, AT1G09420.2, AT1G09600.1, AT1G09840.1, AT1G09850.1, AT1G10130.1, AT1G10230…
..GO:0071704	BP	e	organic substance metabolic process	589/1554	6509/27416	5.14638e-10	2	589	0	AT1G01140.3, AT1G01460.1, AT1G01560.2, AT1G02310.1, AT1G02430.1, AT1G02440.1, AT1G03310.2, AT1G03740.1, AT1G03920.1, AT1G03930.1, AT1G04270.1, AT1G04400.2, AT1G04440.1, AT1G04710.1, AT1G06260.1, AT1G06390.1, AT1G06550.1, AT1G06900.1, AT1G07510.1, AT1G07670.1, AT1G07810.1, AT1G07880.2, AT1G08130.1, AT1G08510.1, AT1G08720.1, AT1G09420.2, AT1G09600.1, AT1G09840.1, AT1G09850.1, AT1G10130.1, AT1G10230…
.......GO:0015991	BP	e	ATP hydrolysis coupled proton transport	15/1554	37/27416	5.36601e-10	10	15	0	AT1G19910.1, AT1G64200.1, AT1G75630.2, AT2G16510.1, AT2G21410.1, AT2G28520.1, AT3G08560.1, AT4G11150.1, AT4G34720.1, AT4G38920.1, AT4G39080.1, AT5G08670.1, AT5G08680.1, AT5G08690.1, ATCG00480.1
.....GO:0090662	BP	e	ATP hydrolysis coupled transmembrane transport	15/1554	37/27416	5.36601e-10	5	15	0	AT1G19910.1, AT1G64200.1, AT1G75630.2, AT2G16510.1, AT2G21410.1, AT2G28520.1, AT3G08560.1, AT4G11150.1, AT4G34720.1, AT4G38920.1, AT4G39080.1, AT5G08670.1, AT5G08680.1, AT5G08690.1, ATCG00480.1
......GO:0099131	BP	e	ATP hydrolysis coupled ion transmembrane transport	15/1554	37/27416	5.36601e-10	7	15	0	AT1G19910.1, AT1G64200.1, AT1G75630.2, AT2G16510.1, AT2G21410.1, AT2G28520.1, AT3G08560.1, AT4G11150.1, AT4G34720.1, AT4G38920.1, AT4G39080.1, AT5G08670.1, AT5G08680.1, AT5G08690.1, ATCG00480.1
......GO:0099132	BP	e	ATP hydrolysis coupled cation transmembrane transport	15/1554	37/27416	5.36601e-10	6	15	0	AT1G19910.1, AT1G64200.1, AT1G75630.2, AT2G16510.1, AT2G21410.1, AT2G28520.1, AT3G08560.1, AT4G11150.1, AT4G34720.1, AT4G38920.1, AT4G39080.1, AT5G08670.1, AT5G08680.1, AT5G08690.1, ATCG00480.1
........GO:0015988	BP	e	energy coupled proton transmembrane transport, against electrochemical gradient	15/1554	37/27416	5.36601e-10	9	15	0	AT1G19910.1, AT1G64200.1, AT1G75630.2, AT2G16510.1, AT2G21410.1, AT2G28520.1, AT3G08560.1, AT4G11150.1, AT4G34720.1, AT4G38920.1, AT4G39080.1, AT5G08670.1, AT5G08680.1, AT5G08690.1, ATCG00480.1
.GO:0008152	BP	e	metabolic process	698/1554	8357/27416	5.7565e-10	1	698	0	AT1G01140.3, AT1G01460.1, AT1G01560.2, AT1G02310.1, AT1G02430.1, AT1G02440.1, AT1G03310.2, AT1G03740.1, AT1G03920.1, AT1G03930.1, AT1G04270.1, AT1G04400.2, AT1G04440.1, AT1G04710.1, AT1G06260.1, AT1G06390.1, AT1G06550.1, AT1G06690.1, AT1G06900.1, AT1G07440.1, AT1G07450.1, AT1G07510.1, AT1G07670.1, AT1G07810.1, AT1G07880.2, AT1G08130.1, AT1G08510.1, AT1G08720.1, AT1G09420.2, AT1G09600.1, AT1G09840…
.GO:0009987	BP	e	cellular process	748/1554	8236/27416	5.84e-10	1	748	0	AT1G01140.3, AT1G01370.1, AT1G01460.1, AT1G01560.2, AT1G02430.1, AT1G02440.1, AT1G03430.1, AT1G03740.1, AT1G03920.1, AT1G03930.1, AT1G04160.1, AT1G04270.1, AT1G04400.2, AT1G04440.1, AT1G04600.1, AT1G04710.1, AT1G04820.1, AT1G06230.1, AT1G06390.1, AT1G06400.1, AT1G06550.1, AT1G07410.1, AT1G07670.1, AT1G07790.1, AT1G07810.1, AT1G07880.2, AT1G08130.1, AT1G08170.1, AT1G08350.2, AT1G08510.1, AT1G08720…
.......GO:0006535	BP	e	cysteine biosynthetic process from serine	8/1554	9/27416	8.95537e-10	11	8	0	AT1G55920.1, AT2G17640.1, AT3G13110.1, AT4G14880.1, AT4G35640.1, AT5G28020.1, AT5G28030.2, AT5G56760.1
.....GO:0006754	BP	e	ATP biosynthetic process	31/1554	157/27416	9.72065e-10	11	31	0	AT1G07670.1, AT1G07810.1, AT1G10130.1, AT1G17260.1, AT1G19910.1, AT1G64200.1, AT1G75630.2, AT1G80660.1, AT2G07560.1, AT2G16510.1, AT2G18960.1, AT2G21410.1, AT2G24520.1, AT2G28520.1, AT3G08560.1, AT3G42640.1, AT3G47950.1, AT3G60330.1, AT4G00900.1, AT4G11150.1, AT4G11730.1, AT4G30190.2, AT4G34720.1, AT4G38920.1, AT4G39080.1, AT5G08670.1, AT5G08680.1, AT5G08690.1, AT5G57350.1, AT5G62670.1, ATCG00480…
.......GO:0009156	BP	e	ribonucleoside monophosphate biosynthetic process	33/1554	175/27416	9.8419e-10	9	33	0	AT1G07670.1, AT1G07810.1, AT1G10130.1, AT1G17260.1, AT1G19910.1, AT1G64200.1, AT1G75630.2, AT1G80660.1, AT2G07560.1, AT2G16510.1, AT2G18960.1, AT2G21410.1, AT2G24520.1, AT2G28520.1, AT3G08560.1, AT3G42640.1, AT3G47950.1, AT3G57610.1, AT3G60330.1, AT4G00900.1, AT4G11150.1, AT4G11730.1, AT4G30190.2, AT4G34720.1, AT4G38920.1, AT4G39080.1, AT5G08670.1, AT5G08680.1, AT5G08690.1, AT5G23300.1, AT5G57350…
..GO:0007017	BP	e	microtubule-based process	27/1554	124/27416	1.21683e-09	2	27	0	AT1G04820.1, AT1G20010.1, AT1G50010.1, AT1G53510.1, AT1G64740.1, AT1G75780.1, AT2G28620.1, AT2G29550.1, AT2G36200.2, AT2G37420.1, AT3G17360.1, AT3G19050.1, AT3G44050.1, AT3G45850.1, AT3G50240.1, AT4G01370.1, AT4G14960.2, AT4G20890.1, AT5G12250.1, AT5G19770.1, AT5G19780.1, AT5G23860.1, AT5G44340.1, AT5G47820.1, AT5G60930.1, AT5G62690.1, AT5G62700.1
.GO:0050896	BP	e	response to stimulus	291/1554	3672/27416	1.52743e-09	1	291	0	AT1G01060.1, AT1G01140.3, AT1G01520.1, AT1G01560.2, AT1G04400.2, AT1G04820.1, AT1G05520.1, AT1G06390.1, AT1G06550.1, AT1G07400.1, AT1G07440.1, AT1G07810.1, AT1G08090.1, AT1G08130.1, AT1G08720.1, AT1G09080.1, AT1G10940.2, AT1G15520.1, AT1G15690.1, AT1G16030.1, AT1G16060.1, AT1G17060.1, AT1G18330.2, AT1G19150.1, AT1G19570.1, AT1G21970.1, AT1G21980.1, AT1G22300.1, AT1G23490.1, AT1G24190.1, AT1G25520…
......GO:0009124	BP	e	nucleoside monophosphate biosynthetic process	33/1554	178/27416	1.54886e-09	8	33	0	AT1G07670.1, AT1G07810.1, AT1G10130.1, AT1G17260.1, AT1G19910.1, AT1G64200.1, AT1G75630.2, AT1G80660.1, AT2G07560.1, AT2G16510.1, AT2G18960.1, AT2G21410.1, AT2G24520.1, AT2G28520.1, AT3G08560.1, AT3G42640.1, AT3G47950.1, AT3G57610.1, AT3G60330.1, AT4G00900.1, AT4G11150.1, AT4G11730.1, AT4G30190.2, AT4G34720.1, AT4G38920.1, AT4G39080.1, AT5G08670.1, AT5G08680.1, AT5G08690.1, AT5G23300.1, AT5G57350…
.....GO:0006812	BP	e	cation transport	52/1554	369/27416	1.73977e-09	5	52	0	AT1G07670.1, AT1G07810.1, AT1G10130.1, AT1G15520.1, AT1G15690.1, AT1G16010.2, AT1G17260.1, AT1G19910.1, AT1G30270.1, AT1G59870.1, AT1G64200.1, AT1G75630.2, AT1G80660.1, AT1G80900.1, AT2G03620.1, AT2G04040.1, AT2G07560.1, AT2G16510.1, AT2G18960.1, AT2G19600.1, AT2G21410.1, AT2G24520.1, AT2G28520.1, AT3G08560.1, AT3G19640.1, AT3G42640.1, AT3G47950.1, AT3G58970.1, AT3G60330.1, AT4G00900.1, AT4G11150…
........GO:0009168	BP	e	purine ribonucleoside monophosphate biosynthetic process	32/1554	170/27416	1.84067e-09	10	32	0	AT1G07670.1, AT1G07810.1, AT1G10130.1, AT1G17260.1, AT1G19910.1, AT1G64200.1, AT1G75630.2, AT1G80660.1, AT2G07560.1, AT2G16510.1, AT2G18960.1, AT2G21410.1, AT2G24520.1, AT2G28520.1, AT3G08560.1, AT3G42640.1, AT3G47950.1, AT3G57610.1, AT3G60330.1, AT4G00900.1, AT4G11150.1, AT4G11730.1, AT4G30190.2, AT4G34720.1, AT4G38920.1, AT4G39080.1, AT5G08670.1, AT5G08680.1, AT5G08690.1, AT5G57350.1, AT5G62670…
.......GO:0009127	BP	e	purine nucleoside monophosphate biosynthetic process	32/1554	170/27416	1.84067e-09	9	32	0	AT1G07670.1, AT1G07810.1, AT1G10130.1, AT1G17260.1, AT1G19910.1, AT1G64200.1, AT1G75630.2, AT1G80660.1, AT2G07560.1, AT2G16510.1, AT2G18960.1, AT2G21410.1, AT2G24520.1, AT2G28520.1, AT3G08560.1, AT3G42640.1, AT3G47950.1, AT3G57610.1, AT3G60330.1, AT4G00900.1, AT4G11150.1, AT4G11730.1, AT4G30190.2, AT4G34720.1, AT4G38920.1, AT4G39080.1, AT5G08670.1, AT5G08680.1, AT5G08690.1, AT5G57350.1, AT5G62670…
....GO:0046034	BP	e	ATP metabolic process	31/1554	161/27416	1.8509e-09	10	31	0	AT1G07670.1, AT1G07810.1, AT1G10130.1, AT1G17260.1, AT1G19910.1, AT1G64200.1, AT1G75630.2, AT1G80660.1, AT2G07560.1, AT2G16510.1, AT2G18960.1, AT2G21410.1, AT2G24520.1, AT2G28520.1, AT3G08560.1, AT3G42640.1, AT3G47950.1, AT3G60330.1, AT4G00900.1, AT4G11150.1, AT4G11730.1, AT4G30190.2, AT4G34720.1, AT4G38920.1, AT4G39080.1, AT5G08670.1, AT5G08680.1, AT5G08690.1, AT5G57350.1, AT5G62670.1, ATCG00480…
......GO:0009161	BP	e	ribonucleoside monophosphate metabolic process	33/1554	180/27416	2.08227e-09	8	33	0	AT1G07670.1, AT1G07810.1, AT1G10130.1, AT1G17260.1, AT1G19910.1, AT1G64200.1, AT1G75630.2, AT1G80660.1, AT2G07560.1, AT2G16510.1, AT2G18960.1, AT2G21410.1, AT2G24520.1, AT2G28520.1, AT3G08560.1, AT3G42640.1, AT3G47950.1, AT3G57610.1, AT3G60330.1, AT4G00900.1, AT4G11150.1, AT4G11730.1, AT4G30190.2, AT4G34720.1, AT4G38920.1, AT4G39080.1, AT5G08670.1, AT5G08680.1, AT5G08690.1, AT5G23300.1, AT5G57350…
........GO:0009206	BP	e	purine ribonucleoside triphosphate biosynthetic process	31/1554	163/27416	2.53143e-09	10	31	0	AT1G07670.1, AT1G07810.1, AT1G10130.1, AT1G17260.1, AT1G19910.1, AT1G64200.1, AT1G75630.2, AT1G80660.1, AT2G07560.1, AT2G16510.1, AT2G18960.1, AT2G21410.1, AT2G24520.1, AT2G28520.1, AT3G08560.1, AT3G42640.1, AT3G47950.1, AT3G60330.1, AT4G00900.1, AT4G11150.1, AT4G11730.1, AT4G30190.2, AT4G34720.1, AT4G38920.1, AT4G39080.1, AT5G08670.1, AT5G08680.1, AT5G08690.1, AT5G57350.1, AT5G62670.1, ATCG00480…
.......GO:0009201	BP	e	ribonucleoside triphosphate biosynthetic process	31/1554	163/27416	2.53143e-09	9	31	0	AT1G07670.1, AT1G07810.1, AT1G10130.1, AT1G17260.1, AT1G19910.1, AT1G64200.1, AT1G75630.2, AT1G80660.1, AT2G07560.1, AT2G16510.1, AT2G18960.1, AT2G21410.1, AT2G24520.1, AT2G28520.1, AT3G08560.1, AT3G42640.1, AT3G47950.1, AT3G60330.1, AT4G00900.1, AT4G11150.1, AT4G11730.1, AT4G30190.2, AT4G34720.1, AT4G38920.1, AT4G39080.1, AT5G08670.1, AT5G08680.1, AT5G08690.1, AT5G57350.1, AT5G62670.1, ATCG00480…
....GO:0000096	BP	e	sulfur amino acid metabolic process	15/1554	41/27416	2.93072e-09	7	15	0	AT1G55920.1, AT2G17640.1, AT2G43750.1, AT3G03630.1, AT3G04940.1, AT3G13110.1, AT3G22460.1, AT3G59760.1, AT3G61440.1, AT3G62030.2, AT4G14880.1, AT4G35640.1, AT5G28020.1, AT5G28030.2, AT5G56760.1
.......GO:0009145	BP	e	purine nucleoside triphosphate biosynthetic process	31/1554	164/27416	2.95409e-09	9	31	0	AT1G07670.1, AT1G07810.1, AT1G10130.1, AT1G17260.1, AT1G19910.1, AT1G64200.1, AT1G75630.2, AT1G80660.1, AT2G07560.1, AT2G16510.1, AT2G18960.1, AT2G21410.1, AT2G24520.1, AT2G28520.1, AT3G08560.1, AT3G42640.1, AT3G47950.1, AT3G60330.1, AT4G00900.1, AT4G11150.1, AT4G11730.1, AT4G30190.2, AT4G34720.1, AT4G38920.1, AT4G39080.1, AT5G08670.1, AT5G08680.1, AT5G08690.1, AT5G57350.1, AT5G62670.1, ATCG00480…
....GO:1901566	BP	e	organonitrogen compound biosynthetic process	113/1554	1125/27416	3.18412e-09	4	113	0	AT1G04270.1, AT1G07670.1, AT1G07810.1, AT1G10130.1, AT1G17260.1, AT1G18440.1, AT1G19910.1, AT1G29870.1, AT1G29880.1, AT1G29965.1, AT1G29970.2, AT1G33850.1, AT1G35190.1, AT1G50200.1, AT1G55920.1, AT1G64200.1, AT1G67990.1, AT1G69370.1, AT1G70190.1, AT1G75630.2, AT1G80660.1, AT2G03130.1, AT2G07560.1, AT2G16510.1, AT2G17640.1, AT2G18960.1, AT2G21410.1, AT2G24520.1, AT2G28520.1, AT2G30390.2, AT2G31810…
.....GO:0009123	BP	e	nucleoside monophosphate metabolic process	33/1554	183/27416	3.21595e-09	7	33	0	AT1G07670.1, AT1G07810.1, AT1G10130.1, AT1G17260.1, AT1G19910.1, AT1G64200.1, AT1G75630.2, AT1G80660.1, AT2G07560.1, AT2G16510.1, AT2G18960.1, AT2G21410.1, AT2G24520.1, AT2G28520.1, AT3G08560.1, AT3G42640.1, AT3G47950.1, AT3G57610.1, AT3G60330.1, AT4G00900.1, AT4G11150.1, AT4G11730.1, AT4G30190.2, AT4G34720.1, AT4G38920.1, AT4G39080.1, AT5G08670.1, AT5G08680.1, AT5G08690.1, AT5G23300.1, AT5G57350…
.......GO:0009167	BP	e	purine ribonucleoside monophosphate metabolic process	32/1554	174/27416	3.35463e-09	9	32	0	AT1G07670.1, AT1G07810.1, AT1G10130.1, AT1G17260.1, AT1G19910.1, AT1G64200.1, AT1G75630.2, AT1G80660.1, AT2G07560.1, AT2G16510.1, AT2G18960.1, AT2G21410.1, AT2G24520.1, AT2G28520.1, AT3G08560.1, AT3G42640.1, AT3G47950.1, AT3G57610.1, AT3G60330.1, AT4G00900.1, AT4G11150.1, AT4G11730.1, AT4G30190.2, AT4G34720.1, AT4G38920.1, AT4G39080.1, AT5G08670.1, AT5G08680.1, AT5G08690.1, AT5G57350.1, AT5G62670…
......GO:0009126	BP	e	purine nucleoside monophosphate metabolic process	32/1554	174/27416	3.35463e-09	8	32	0	AT1G07670.1, AT1G07810.1, AT1G10130.1, AT1G17260.1, AT1G19910.1, AT1G64200.1, AT1G75630.2, AT1G80660.1, AT2G07560.1, AT2G16510.1, AT2G18960.1, AT2G21410.1, AT2G24520.1, AT2G28520.1, AT3G08560.1, AT3G42640.1, AT3G47950.1, AT3G57610.1, AT3G60330.1, AT4G00900.1, AT4G11150.1, AT4G11730.1, AT4G30190.2, AT4G34720.1, AT4G38920.1, AT4G39080.1, AT5G08670.1, AT5G08680.1, AT5G08690.1, AT5G57350.1, AT5G62670…
......GO:0009142	BP	e	nucleoside triphosphate biosynthetic process	31/1554	165/27416	3.44246e-09	8	31	0	AT1G07670.1, AT1G07810.1, AT1G10130.1, AT1G17260.1, AT1G19910.1, AT1G64200.1, AT1G75630.2, AT1G80660.1, AT2G07560.1, AT2G16510.1, AT2G18960.1, AT2G21410.1, AT2G24520.1, AT2G28520.1, AT3G08560.1, AT3G42640.1, AT3G47950.1, AT3G60330.1, AT4G00900.1, AT4G11150.1, AT4G11730.1, AT4G30190.2, AT4G34720.1, AT4G38920.1, AT4G39080.1, AT5G08670.1, AT5G08680.1, AT5G08690.1, AT5G57350.1, AT5G62670.1, ATCG00480…
...GO:0009755	BP	e	hormone-mediated signaling pathway	40/1554	253/27416	3.99748e-09	5	40	0	AT1G03430.1, AT1G06390.1, AT1G22300.1, AT1G35160.2, AT1G49190.2, AT1G67710.1, AT1G78300.1, AT1G80100.1, AT2G01760.1, AT2G17290.1, AT2G25180.1, AT2G26980.4, AT2G27070.1, AT2G30980.1, AT2G39800.1, AT2G43350.1, AT2G43790.1, AT3G16360.2, AT3G16857.2, AT3G18040.1, AT3G21510.1, AT3G29350.1, AT3G45640.1, AT3G62670.1, AT4G01370.1, AT4G16110.1, AT4G18710.1, AT4G23650.1, AT4G30610.1, AT4G31920.1, AT4G33950…
..GO:0016043	BP	e	cellular component organization	116/1554	1169/27416	4.16077e-09	2	116	0	AT1G01370.1, AT1G04400.2, AT1G04820.1, AT1G07790.1, AT1G08170.1, AT1G08350.2, AT1G08880.1, AT1G09080.1, AT1G09200.1, AT1G13370.1, AT1G17060.1, AT1G17260.1, AT1G19890.1, AT1G20010.1, AT1G21700.1, AT1G26670.1, AT1G49240.1, AT1G50010.1, AT1G51060.1, AT1G53510.1, AT1G54690.1, AT1G59870.1, AT1G64740.1, AT1G75100.1, AT1G75600.1, AT1G75780.1, AT1G75950.1, AT1G76710.1, AT1G77300.1, AT1G77390.1, AT1G79750…
......GO:0009144	BP	e	purine nucleoside triphosphate metabolic process	31/1554	168/27416	5.40277e-09	8	31	0	AT1G07670.1, AT1G07810.1, AT1G10130.1, AT1G17260.1, AT1G19910.1, AT1G64200.1, AT1G75630.2, AT1G80660.1, AT2G07560.1, AT2G16510.1, AT2G18960.1, AT2G21410.1, AT2G24520.1, AT2G28520.1, AT3G08560.1, AT3G42640.1, AT3G47950.1, AT3G60330.1, AT4G00900.1, AT4G11150.1, AT4G11730.1, AT4G30190.2, AT4G34720.1, AT4G38920.1, AT4G39080.1, AT5G08670.1, AT5G08680.1, AT5G08690.1, AT5G57350.1, AT5G62670.1, ATCG00480…
.......GO:0009205	BP	e	purine ribonucleoside triphosphate metabolic process	31/1554	168/27416	5.40277e-09	9	31	0	AT1G07670.1, AT1G07810.1, AT1G10130.1, AT1G17260.1, AT1G19910.1, AT1G64200.1, AT1G75630.2, AT1G80660.1, AT2G07560.1, AT2G16510.1, AT2G18960.1, AT2G21410.1, AT2G24520.1, AT2G28520.1, AT3G08560.1, AT3G42640.1, AT3G47950.1, AT3G60330.1, AT4G00900.1, AT4G11150.1, AT4G11730.1, AT4G30190.2, AT4G34720.1, AT4G38920.1, AT4G39080.1, AT5G08670.1, AT5G08680.1, AT5G08690.1, AT5G57350.1, AT5G62670.1, ATCG00480…
......GO:0009199	BP	e	ribonucleoside triphosphate metabolic process	31/1554	168/27416	5.40277e-09	8	31	0	AT1G07670.1, AT1G07810.1, AT1G10130.1, AT1G17260.1, AT1G19910.1, AT1G64200.1, AT1G75630.2, AT1G80660.1, AT2G07560.1, AT2G16510.1, AT2G18960.1, AT2G21410.1, AT2G24520.1, AT2G28520.1, AT3G08560.1, AT3G42640.1, AT3G47950.1, AT3G60330.1, AT4G00900.1, AT4G11150.1, AT4G11730.1, AT4G30190.2, AT4G34720.1, AT4G38920.1, AT4G39080.1, AT5G08670.1, AT5G08680.1, AT5G08690.1, AT5G57350.1, AT5G62670.1, ATCG00480…
.....GO:0009141	BP	e	nucleoside triphosphate metabolic process	31/1554	170/27416	7.24775e-09	7	31	0	AT1G07670.1, AT1G07810.1, AT1G10130.1, AT1G17260.1, AT1G19910.1, AT1G64200.1, AT1G75630.2, AT1G80660.1, AT2G07560.1, AT2G16510.1, AT2G18960.1, AT2G21410.1, AT2G24520.1, AT2G28520.1, AT3G08560.1, AT3G42640.1, AT3G47950.1, AT3G60330.1, AT4G00900.1, AT4G11150.1, AT4G11730.1, AT4G30190.2, AT4G34720.1, AT4G38920.1, AT4G39080.1, AT5G08670.1, AT5G08680.1, AT5G08690.1, AT5G57350.1, AT5G62670.1, ATCG00480…
...GO:0009408	BP	e	response to heat	28/1554	143/27416	7.53641e-09	4	28	0	AT1G07400.1, AT1G09080.1, AT1G16030.1, AT1G21970.1, AT1G53540.1, AT1G56410.1, AT1G59860.1, AT2G04030.1, AT2G19310.1, AT2G29500.1, AT3G09440.1, AT3G12580.1, AT3G23990.1, AT3G46230.1, AT4G10250.1, AT4G21870.1, AT5G02490.1, AT5G02500.1, AT5G09590.1, AT5G28540.1, AT5G37670.1, AT5G42020.1, AT5G43940.2, AT5G49910.1, AT5G52640.1, AT5G56010.1, AT5G56030.2, AT5G59720.1
...GO:1901700	BP	e	response to oxygen-containing compound	94/1554	895/27416	9.88392e-09	3	94	0	AT1G01060.1, AT1G01140.3, AT1G01560.2, AT1G04400.2, AT1G08090.1, AT1G08720.1, AT1G10940.2, AT1G15520.1, AT1G15690.1, AT1G16060.1, AT1G19570.1, AT1G22300.1, AT1G24190.1, AT1G30270.1, AT1G30360.1, AT1G35670.1, AT1G47128.1, AT1G52760.1, AT1G56410.1, AT1G59870.1, AT1G69700.1, AT1G74520.1, AT2G04030.1, AT2G17290.1, AT2G18960.1, AT2G19310.1, AT2G26710.1, AT2G26980.4, AT2G29500.1, AT2G38880.8, AT2G39800…
..GO:0030029	BP	e	actin filament-based process	16/1554	52/27416	1.55935e-08	2	16	0	AT1G04160.1, AT1G04600.1, AT1G08730.1, AT1G17580.1, AT1G54560.1, AT2G20290.1, AT2G31900.1, AT2G33240.1, AT3G12110.1, AT3G13870.1, AT3G58160.1, AT4G28710.1, AT4G33200.1, AT5G20490.1, AT5G43900.3, AT5G59370.1
....GO:0015031	BP	e	protein transport	52/1554	395/27416	1.64186e-08	7	52	0	AT1G02620.1, AT1G05520.1, AT1G06400.1, AT1G07410.1, AT1G09180.1, AT1G10730.1, AT1G16920.1, AT1G18200.1, AT1G26670.1, AT1G28550.1, AT1G30900.1, AT1G36390.1, AT1G56330.1, AT1G60780.1, AT1G73640.1, AT1G75850.1, AT2G14720.1, AT2G14740.1, AT2G17790.1, AT2G21630.1, AT2G30290.2, AT2G33870.1, AT2G34940.1, AT3G08943.1, AT3G08947.1, AT3G23660.2, AT3G29100.1, AT3G46830.1, AT3G48870.1, AT3G51310.1, AT3G52850…
....GO:0008652	BP	e	cellular amino acid biosynthetic process	31/1554	176/27416	1.69684e-08	7	31	0	AT1G55920.1, AT1G69370.1, AT2G17640.1, AT2G31810.1, AT2G39800.1, AT2G43750.1, AT3G03630.1, AT3G04940.1, AT3G13110.1, AT3G22460.1, AT3G26900.1, AT3G29200.1, AT3G47340.1, AT3G53450.1, AT3G55610.1, AT3G59760.1, AT3G61440.1, AT3G62030.2, AT4G14880.1, AT4G35640.1, AT4G39540.3, AT5G03270.1, AT5G10240.1, AT5G10870.1, AT5G11950.1, AT5G16290.1, AT5G26140.1, AT5G28020.1, AT5G28030.2, AT5G56760.1, AT5G65010…
.....GO:0009069	BP	e	serine family amino acid metabolic process	15/1554	46/27416	1.80691e-08	8	15	0	AT1G55920.1, AT2G17640.1, AT2G43750.1, AT3G03630.1, AT3G04940.1, AT3G13110.1, AT3G22460.1, AT3G59760.1, AT3G61440.1, AT3G62030.2, AT4G14880.1, AT4G35640.1, AT5G28020.1, AT5G28030.2, AT5G56760.1
.......GO:1902600	BP	e	proton transmembrane transport	18/1554	67/27416	2.16549e-08	8	18	0	AT1G15690.1, AT1G19910.1, AT1G64200.1, AT1G75630.2, AT1G80660.1, AT2G16510.1, AT2G18960.1, AT2G21410.1, AT2G28520.1, AT3G08560.1, AT4G11150.1, AT4G34720.1, AT4G38920.1, AT4G39080.1, AT5G08670.1, AT5G08680.1, AT5G08690.1, ATCG00480.1
...GO:0045184	BP	e	establishment of protein localization	52/1554	400/27416	2.34636e-08	4	52	0	AT1G02620.1, AT1G05520.1, AT1G06400.1, AT1G07410.1, AT1G09180.1, AT1G10730.1, AT1G16920.1, AT1G18200.1, AT1G26670.1, AT1G28550.1, AT1G30900.1, AT1G36390.1, AT1G56330.1, AT1G60780.1, AT1G73640.1, AT1G75850.1, AT2G14720.1, AT2G14740.1, AT2G17790.1, AT2G21630.1, AT2G30290.2, AT2G33870.1, AT2G34940.1, AT3G08943.1, AT3G08947.1, AT3G23660.2, AT3G29100.1, AT3G46830.1, AT3G48870.1, AT3G51310.1, AT3G52850…
......GO:0046488	BP	e	phosphatidylinositol metabolic process	16/1554	54/27416	2.84973e-08	7	16	0	AT1G01460.1, AT1G10900.1, AT1G21980.1, AT1G60890.2, AT1G77740.1, AT2G26420.1, AT2G41210.1, AT3G07960.1, AT3G09920.1, AT3G56960.1, AT4G01190.1, AT5G09290.1, AT5G54390.1, AT5G63980.1, AT5G63990.1, AT5G64000.1
.....GO:0016114	BP	e	terpenoid biosynthetic process	19/1554	76/27416	3.18805e-08	7	19	0	AT1G30100.1, AT1G66960.1, AT1G78390.1, AT1G78500.1, AT1G78960.1, AT1G78970.2, AT2G07050.1, AT3G14440.1, AT3G21500.2, AT3G24220.1, AT3G45130.1, AT4G15340.1, AT4G15370.1, AT4G18350.1, AT5G03730.2, AT5G11380.1, AT5G36150.1, AT5G42600.1, AT5G48010.2
......GO:0009260	BP	e	ribonucleotide biosynthetic process	33/1554	201/27416	3.52836e-08	9	33	0	AT1G07670.1, AT1G07810.1, AT1G10130.1, AT1G17260.1, AT1G19910.1, AT1G64200.1, AT1G75630.2, AT1G80660.1, AT2G07560.1, AT2G16510.1, AT2G18960.1, AT2G21410.1, AT2G24520.1, AT2G28520.1, AT3G08560.1, AT3G42640.1, AT3G47950.1, AT3G57610.1, AT3G60330.1, AT4G00900.1, AT4G11150.1, AT4G11730.1, AT4G30190.2, AT4G34720.1, AT4G38920.1, AT4G39080.1, AT5G08670.1, AT5G08680.1, AT5G08690.1, AT5G23300.1, AT5G57350…
...GO:0001101	BP	e	response to acid chemical	74/1554	668/27416	3.73605e-08	3	74	0	AT1G01060.1, AT1G01560.2, AT1G04400.2, AT1G08090.1, AT1G08720.1, AT1G10940.2, AT1G15520.1, AT1G15690.1, AT1G16060.1, AT1G19570.1, AT1G22300.1, AT1G24190.1, AT1G30270.1, AT1G30360.1, AT1G35670.1, AT1G47128.1, AT1G56410.1, AT1G59870.1, AT1G69700.1, AT1G74520.1, AT2G04030.1, AT2G17290.1, AT2G18960.1, AT2G26980.4, AT2G38880.8, AT2G39800.1, AT2G43350.1, AT2G43790.1, AT2G46070.1, AT2G46830.1, AT3G06550…
.....GO:0046390	BP	e	ribose phosphate biosynthetic process	33/1554	203/27416	4.51036e-08	6	33	0	AT1G07670.1, AT1G07810.1, AT1G10130.1, AT1G17260.1, AT1G19910.1, AT1G64200.1, AT1G75630.2, AT1G80660.1, AT2G07560.1, AT2G16510.1, AT2G18960.1, AT2G21410.1, AT2G24520.1, AT2G28520.1, AT3G08560.1, AT3G42640.1, AT3G47950.1, AT3G57610.1, AT3G60330.1, AT4G00900.1, AT4G11150.1, AT4G11730.1, AT4G30190.2, AT4G34720.1, AT4G38920.1, AT4G39080.1, AT5G08670.1, AT5G08680.1, AT5G08690.1, AT5G23300.1, AT5G57350…
...GO:0019637	BP	e	organophosphate metabolic process	56/1554	456/27416	5.59752e-08	4	56	0	AT1G01460.1, AT1G07670.1, AT1G07810.1, AT1G10130.1, AT1G10900.1, AT1G17260.1, AT1G19910.1, AT1G21980.1, AT1G24280.1, AT1G60890.2, AT1G64200.1, AT1G65930.1, AT1G75630.2, AT1G77740.1, AT1G80660.1, AT2G07560.1, AT2G16510.1, AT2G18960.1, AT2G21410.1, AT2G24520.1, AT2G26420.1, AT2G28520.1, AT2G41210.1, AT3G07960.1, AT3G08560.1, AT3G09920.1, AT3G42640.1, AT3G47950.1, AT3G56960.1, AT3G57610.1, AT3G60330…
...GO:0009266	BP	e	response to temperature stimulus	52/1554	409/27416	5.79088e-08	3	52	0	AT1G01140.3, AT1G07400.1, AT1G09080.1, AT1G16030.1, AT1G21970.1, AT1G53540.1, AT1G55920.1, AT1G56070.1, AT1G56410.1, AT1G59860.1, AT1G74520.1, AT2G04030.1, AT2G19310.1, AT2G29500.1, AT2G41100.1, AT2G43790.1, AT3G07740.4, AT3G09440.1, AT3G12580.1, AT3G23990.1, AT3G45640.1, AT3G46230.1, AT4G01370.1, AT4G10250.1, AT4G11150.1, AT4G16420.1, AT4G17090.1, AT4G21870.1, AT4G24190.1, AT4G24280.1, AT4G24960…
...GO:0008104	BP	e	protein localization	52/1554	409/27416	5.79088e-08	3	52	0	AT1G02620.1, AT1G05520.1, AT1G06400.1, AT1G07410.1, AT1G09180.1, AT1G10730.1, AT1G16920.1, AT1G18200.1, AT1G26670.1, AT1G28550.1, AT1G30900.1, AT1G36390.1, AT1G56330.1, AT1G60780.1, AT1G73640.1, AT1G75850.1, AT2G14720.1, AT2G14740.1, AT2G17790.1, AT2G21630.1, AT2G30290.2, AT2G33870.1, AT2G34940.1, AT3G08943.1, AT3G08947.1, AT3G23660.2, AT3G29100.1, AT3G46830.1, AT3G48870.1, AT3G51310.1, AT3G52850…
.......GO:0006821	BP	e	chloride transport	7/1554	9/27416	6.03827e-08	7	7	0	AT1G55620.2, AT3G27170.1, AT4G35440.2, AT5G26240.1, AT5G33280.1, AT5G40890.1, AT5G49890.1
.....GO:0006623	BP	e	protein targeting to vacuole	10/1554	21/27416	6.59774e-08	10	10	0	AT1G26670.1, AT1G30900.1, AT2G14720.1, AT2G14740.1, AT2G30290.2, AT2G34940.1, AT3G52850.1, AT3G54300.1, AT4G20110.2, AT5G39510.1
.....GO:0072666	BP	e	establishment of protein localization to vacuole	10/1554	21/27416	6.59774e-08	7	10	0	AT1G26670.1, AT1G30900.1, AT2G14720.1, AT2G14740.1, AT2G30290.2, AT2G34940.1, AT3G52850.1, AT3G54300.1, AT4G20110.2, AT5G39510.1
......GO:0072665	BP	e	protein localization to vacuole	10/1554	21/27416	6.59774e-08	6	10	0	AT1G26670.1, AT1G30900.1, AT2G14720.1, AT2G14740.1, AT2G30290.2, AT2G34940.1, AT3G52850.1, AT3G54300.1, AT4G20110.2, AT5G39510.1
.......GO:0009152	BP	e	purine ribonucleotide biosynthetic process	32/1554	197/27416	7.31057e-08	10	32	0	AT1G07670.1, AT1G07810.1, AT1G10130.1, AT1G17260.1, AT1G19910.1, AT1G64200.1, AT1G75630.2, AT1G80660.1, AT2G07560.1, AT2G16510.1, AT2G18960.1, AT2G21410.1, AT2G24520.1, AT2G28520.1, AT3G08560.1, AT3G42640.1, AT3G47950.1, AT3G57610.1, AT3G60330.1, AT4G00900.1, AT4G11150.1, AT4G11730.1, AT4G30190.2, AT4G34720.1, AT4G38920.1, AT4G39080.1, AT5G08670.1, AT5G08680.1, AT5G08690.1, AT5G57350.1, AT5G62670…
..GO:0033036	BP	e	macromolecule localization	54/1554	433/27416	7.8493e-08	2	54	0	AT1G02620.1, AT1G05520.1, AT1G06400.1, AT1G07410.1, AT1G09180.1, AT1G10730.1, AT1G16920.1, AT1G18200.1, AT1G26670.1, AT1G28550.1, AT1G30900.1, AT1G36390.1, AT1G56330.1, AT1G59870.1, AT1G60780.1, AT1G73640.1, AT1G75850.1, AT2G14720.1, AT2G14740.1, AT2G17790.1, AT2G21630.1, AT2G30290.2, AT2G33870.1, AT2G34940.1, AT3G08943.1, AT3G08947.1, AT3G23660.2, AT3G29100.1, AT3G46830.1, AT3G48870.1, AT3G51310…
....GO:0046486	BP	e	glycerolipid metabolic process	19/1554	81/27416	9.62329e-08	5	19	0	AT1G01460.1, AT1G10900.1, AT1G21980.1, AT1G60890.2, AT1G77740.1, AT2G26420.1, AT2G41210.1, AT3G07960.1, AT3G09920.1, AT3G54320.1, AT3G56960.1, AT4G01190.1, AT4G33950.1, AT4G39180.1, AT5G09290.1, AT5G54390.1, AT5G63980.1, AT5G63990.1, AT5G64000.1
....GO:0007034	BP	e	vacuolar transport	11/1554	27/27416	1.05049e-07	4	11	0	AT1G26670.1, AT1G30900.1, AT2G14720.1, AT2G14740.1, AT2G30290.2, AT2G34940.1, AT3G51310.1, AT3G52850.1, AT3G54300.1, AT4G20110.2, AT5G39510.1
......GO:0015672	BP	e	monovalent inorganic cation transport	25/1554	133/27416	1.09055e-07	6	25	0	AT1G15690.1, AT1G19910.1, AT1G30270.1, AT1G64200.1, AT1G75630.2, AT1G80660.1, AT2G16510.1, AT2G18960.1, AT2G19600.1, AT2G21410.1, AT2G28520.1, AT3G08560.1, AT4G11150.1, AT4G34720.1, AT4G38920.1, AT4G39080.1, AT5G08670.1, AT5G08680.1, AT5G08690.1, AT5G11800.1, AT5G12860.1, AT5G51710.1, AT5G64280.1, AT5G64290.1, ATCG00480.1
........GO:0015985	BP	e	energy coupled proton transport, down electrochemical gradient	15/1554	52/27416	1.14644e-07	9	15	0	AT1G19910.1, AT1G64200.1, AT1G75630.2, AT2G16510.1, AT2G21410.1, AT2G28520.1, AT3G08560.1, AT4G11150.1, AT4G34720.1, AT4G38920.1, AT4G39080.1, AT5G08670.1, AT5G08680.1, AT5G08690.1, ATCG00480.1
......GO:0015986	BP	e	ATP synthesis coupled proton transport	15/1554	52/27416	1.14644e-07	12	15	0	AT1G19910.1, AT1G64200.1, AT1G75630.2, AT2G16510.1, AT2G21410.1, AT2G28520.1, AT3G08560.1, AT4G11150.1, AT4G34720.1, AT4G38920.1, AT4G39080.1, AT5G08670.1, AT5G08680.1, AT5G08690.1, ATCG00480.1
....GO:0009737	BP	e	response to abscisic acid	42/1554	305/27416	1.15004e-07	5	42	0	AT1G01060.1, AT1G01560.2, AT1G10940.2, AT1G16060.1, AT1G22300.1, AT1G24190.1, AT1G59870.1, AT1G69700.1, AT1G74520.1, AT2G17290.1, AT2G18960.1, AT2G26980.4, AT2G39800.1, AT2G43790.1, AT2G46830.1, AT3G06550.2, AT3G09600.1, AT3G17510.1, AT3G50500.2, AT3G51920.1, AT3G55610.1, AT3G55730.1, AT3G62030.2, AT4G01280.2, AT4G01370.1, AT4G24520.1, AT4G24960.1, AT4G25000.1, AT4G33950.1, AT4G35310.1, AT4G37040…
......GO:0006164	BP	e	purine nucleotide biosynthetic process	32/1554	202/27416	1.32745e-07	9	32	0	AT1G07670.1, AT1G07810.1, AT1G10130.1, AT1G17260.1, AT1G19910.1, AT1G64200.1, AT1G75630.2, AT1G80660.1, AT2G07560.1, AT2G16510.1, AT2G18960.1, AT2G21410.1, AT2G24520.1, AT2G28520.1, AT3G08560.1, AT3G42640.1, AT3G47950.1, AT3G57610.1, AT3G60330.1, AT4G00900.1, AT4G11150.1, AT4G11730.1, AT4G30190.2, AT4G34720.1, AT4G38920.1, AT4G39080.1, AT5G08670.1, AT5G08680.1, AT5G08690.1, AT5G57350.1, AT5G62670…
....GO:0097305	BP	e	response to alcohol	42/1554	307/27416	1.32979e-07	4	42	0	AT1G01060.1, AT1G01560.2, AT1G10940.2, AT1G16060.1, AT1G22300.1, AT1G24190.1, AT1G59870.1, AT1G69700.1, AT1G74520.1, AT2G17290.1, AT2G18960.1, AT2G26980.4, AT2G39800.1, AT2G43790.1, AT2G46830.1, AT3G06550.2, AT3G09600.1, AT3G17510.1, AT3G50500.2, AT3G51920.1, AT3G55610.1, AT3G55730.1, AT3G62030.2, AT4G01280.2, AT4G01370.1, AT4G24520.1, AT4G24960.1, AT4G25000.1, AT4G33950.1, AT4G35310.1, AT4G37040…
...GO:0044249	BP	e	cellular biosynthetic process	173/1554	2061/27416	1.3652e-07	3	173	0	AT1G04270.1, AT1G07670.1, AT1G07810.1, AT1G08130.1, AT1G08510.1, AT1G10130.1, AT1G13950.1, AT1G15570.1, AT1G17260.1, AT1G17980.1, AT1G18440.1, AT1G19910.1, AT1G26630.1, AT1G29870.1, AT1G29880.1, AT1G29965.1, AT1G29970.2, AT1G30100.1, AT1G33850.1, AT1G35190.1, AT1G43800.1, AT1G49250.1, AT1G50200.1, AT1G55920.1, AT1G64200.1, AT1G66730.1, AT1G66960.1, AT1G67980.1, AT1G67990.1, AT1G69370.1, AT1G69410…
.....GO:0046394	BP	e	carboxylic acid biosynthetic process	56/1554	469/27416	1.55319e-07	6	56	0	AT1G08510.1, AT1G30100.1, AT1G43800.1, AT1G55920.1, AT1G69370.1, AT1G74960.2, AT1G78390.1, AT1G79750.1, AT2G17640.1, AT2G31810.1, AT2G33150.1, AT2G38660.1, AT2G39800.1, AT2G43710.2, AT2G43750.1, AT3G02610.1, AT3G02620.1, AT3G02630.1, AT3G03630.1, AT3G04940.1, AT3G12290.1, AT3G13110.1, AT3G14440.1, AT3G22460.1, AT3G24220.1, AT3G25110.1, AT3G26900.1, AT3G29200.1, AT3G47340.1, AT3G53450.1, AT3G55610…
.....GO:0006721	BP	e	terpenoid metabolic process	21/1554	100/27416	1.58767e-07	6	21	0	AT1G30100.1, AT1G66960.1, AT1G77300.1, AT1G78390.1, AT1G78500.1, AT1G78960.1, AT1G78970.2, AT2G07050.1, AT3G14440.1, AT3G21500.2, AT3G24220.1, AT3G45130.1, AT3G63520.1, AT4G15340.1, AT4G15370.1, AT4G18350.1, AT5G03730.2, AT5G11380.1, AT5G36150.1, AT5G42600.1, AT5G48010.2
....GO:0016053	BP	e	organic acid biosynthetic process	56/1554	470/27416	1.62756e-07	4	56	0	AT1G08510.1, AT1G30100.1, AT1G43800.1, AT1G55920.1, AT1G69370.1, AT1G74960.2, AT1G78390.1, AT1G79750.1, AT2G17640.1, AT2G31810.1, AT2G33150.1, AT2G38660.1, AT2G39800.1, AT2G43710.2, AT2G43750.1, AT3G02610.1, AT3G02620.1, AT3G02630.1, AT3G03630.1, AT3G04940.1, AT3G12290.1, AT3G13110.1, AT3G14440.1, AT3G22460.1, AT3G24220.1, AT3G25110.1, AT3G26900.1, AT3G29200.1, AT3G47340.1, AT3G53450.1, AT3G55610…
....GO:0000160	BP	e	phosphorelay signal transduction system	20/1554	94/27416	2.48534e-07	6	20	0	AT1G03430.1, AT1G49190.2, AT1G67710.1, AT1G80100.1, AT2G01760.1, AT2G25180.1, AT2G27070.1, AT3G06630.1, AT3G16360.2, AT3G16857.2, AT3G21510.1, AT3G29350.1, AT3G62670.1, AT4G16110.1, AT4G31920.1, AT5G07210.1, AT5G39340.1, AT5G49240.1, AT5G58080.1, AT5G62120.1
...GO:0009414	BP	e	response to water deprivation	33/1554	218/27416	2.53413e-07	5	33	0	AT1G04400.2, AT1G08720.1, AT1G15690.1, AT1G16060.1, AT1G30270.1, AT1G30360.1, AT1G35670.1, AT1G47128.1, AT1G56410.1, AT1G69700.1, AT1G74520.1, AT2G04030.1, AT2G18960.1, AT2G38880.8, AT2G39800.1, AT2G43350.1, AT3G14440.1, AT3G23920.1, AT3G50500.2, AT3G51920.1, AT3G63520.1, AT4G08920.1, AT4G24020.1, AT4G24190.1, AT4G24960.1, AT4G33950.1, AT5G40390.1, AT5G50720.1, AT5G51070.1, AT5G56030.2, AT5G63980…
.....GO:0006650	BP	e	glycerophospholipid metabolic process	17/1554	70/27416	2.63802e-07	6	17	0	AT1G01460.1, AT1G10900.1, AT1G21980.1, AT1G60890.2, AT1G77740.1, AT2G26420.1, AT2G41210.1, AT3G07960.1, AT3G09920.1, AT3G56960.1, AT4G01190.1, AT4G39180.1, AT5G09290.1, AT5G54390.1, AT5G63980.1, AT5G63990.1, AT5G64000.1
....GO:0006886	BP	e	intracellular protein transport	39/1554	281/27416	2.95371e-07	8	39	0	AT1G02620.1, AT1G05520.1, AT1G07410.1, AT1G09180.1, AT1G10730.1, AT1G16920.1, AT1G18200.1, AT1G26670.1, AT1G30900.1, AT1G36390.1, AT1G56330.1, AT1G60780.1, AT1G75850.1, AT2G14720.1, AT2G14740.1, AT2G17790.1, AT2G21630.1, AT2G30290.2, AT2G34940.1, AT3G08943.1, AT3G08947.1, AT3G23660.2, AT3G29100.1, AT3G48870.1, AT3G51310.1, AT3G52850.1, AT3G54300.1, AT3G62560.1, AT4G02080.1, AT4G14160.1, AT4G20110…
.GO:0071840	BP	e	cellular component organization or biogenesis	121/1554	1337/27416	3.0217e-07	1	121	0	AT1G01370.1, AT1G04400.2, AT1G04820.1, AT1G07790.1, AT1G08170.1, AT1G08350.2, AT1G08880.1, AT1G09080.1, AT1G09200.1, AT1G13370.1, AT1G17060.1, AT1G17260.1, AT1G19890.1, AT1G20010.1, AT1G21700.1, AT1G26670.1, AT1G29965.1, AT1G49240.1, AT1G50010.1, AT1G51060.1, AT1G53510.1, AT1G54690.1, AT1G59870.1, AT1G64740.1, AT1G75100.1, AT1G75600.1, AT1G75780.1, AT1G75950.1, AT1G76710.1, AT1G77300.1, AT1G77390…
.....GO:0072522	BP	e	purine-containing compound biosynthetic process	32/1554	211/27416	3.66794e-07	5	32	0	AT1G07670.1, AT1G07810.1, AT1G10130.1, AT1G17260.1, AT1G19910.1, AT1G64200.1, AT1G75630.2, AT1G80660.1, AT2G07560.1, AT2G16510.1, AT2G18960.1, AT2G21410.1, AT2G24520.1, AT2G28520.1, AT3G08560.1, AT3G42640.1, AT3G47950.1, AT3G57610.1, AT3G60330.1, AT4G00900.1, AT4G11150.1, AT4G11730.1, AT4G30190.2, AT4G34720.1, AT4G38920.1, AT4G39080.1, AT5G08670.1, AT5G08680.1, AT5G08690.1, AT5G57350.1, AT5G62670…
...GO:1901576	BP	e	organic substance biosynthetic process	180/1554	2197/27416	4.00612e-07	3	180	0	AT1G03310.2, AT1G04270.1, AT1G07670.1, AT1G07810.1, AT1G08130.1, AT1G08510.1, AT1G10130.1, AT1G13950.1, AT1G15570.1, AT1G17260.1, AT1G17980.1, AT1G18440.1, AT1G19910.1, AT1G26630.1, AT1G29870.1, AT1G29880.1, AT1G29965.1, AT1G29970.2, AT1G30100.1, AT1G33850.1, AT1G35190.1, AT1G43800.1, AT1G47290.2, AT1G49250.1, AT1G50200.1, AT1G51500.1, AT1G55920.1, AT1G64200.1, AT1G66730.1, AT1G66960.1, AT1G67980…
..GO:0007623	BP	e	circadian rhythm	16/1554	65/27416	4.8424e-07	2	16	0	AT1G04400.2, AT1G18330.2, AT1G69830.1, AT2G46830.1, AT3G04910.1, AT3G24050.1, AT3G54810.2, AT4G08920.1, AT4G17090.1, AT4G32890.1, AT4G34680.1, AT4G36240.1, AT5G02840.1, AT5G17300.1, AT5G25830.1, AT5G37260.1
.GO:0048511	BP	e	rhythmic process	16/1554	65/27416	4.8424e-07	1	16	0	AT1G04400.2, AT1G18330.2, AT1G69830.1, AT2G46830.1, AT3G04910.1, AT3G24050.1, AT3G54810.2, AT4G08920.1, AT4G17090.1, AT4G32890.1, AT4G34680.1, AT4G36240.1, AT5G02840.1, AT5G17300.1, AT5G25830.1, AT5G37260.1
.....GO:0080036	BP	e	regulation of cytokinin-activated signaling pathway	5/1554	5/27416	5.81561e-07	6	5	0	AT1G03430.1, AT3G16360.2, AT3G21510.1, AT3G29350.1, AT5G39340.1
...GO:0009415	BP	e	response to water	33/1554	226/27416	5.89391e-07	4	33	0	AT1G04400.2, AT1G08720.1, AT1G15690.1, AT1G16060.1, AT1G30270.1, AT1G30360.1, AT1G35670.1, AT1G47128.1, AT1G56410.1, AT1G69700.1, AT1G74520.1, AT2G04030.1, AT2G18960.1, AT2G38880.8, AT2G39800.1, AT2G43350.1, AT3G14440.1, AT3G23920.1, AT3G50500.2, AT3G51920.1, AT3G63520.1, AT4G08920.1, AT4G24020.1, AT4G24190.1, AT4G24960.1, AT4G33950.1, AT5G40390.1, AT5G50720.1, AT5G51070.1, AT5G56030.2, AT5G63980…
....GO:0051726	BP	e	regulation of cell cycle	22/1554	117/27416	6.16747e-07	4	22	0	AT1G15570.1, AT1G16330.1, AT1G20590.1, AT1G20610.1, AT1G27630.1, AT1G35440.1, AT1G44110.1, AT1G47210.2, AT1G47220.1, AT1G47230.2, AT1G76310.1, AT1G77390.1, AT1G80370.1, AT2G17620.1, AT3G21850.1, AT4G19560.1, AT4G19600.1, AT4G35620.1, AT5G11300.1, AT5G25380.1, AT5G43080.1, AT5G45190.2
.....GO:0019752	BP	e	carboxylic acid metabolic process	81/1554	809/27416	6.31349e-07	5	81	0	AT1G04710.1, AT1G06550.1, AT1G08510.1, AT1G29870.1, AT1G29880.1, AT1G30100.1, AT1G43800.1, AT1G50200.1, AT1G54340.1, AT1G55920.1, AT1G65930.1, AT1G69370.1, AT1G74960.2, AT1G78390.1, AT1G79750.1, AT2G17640.1, AT2G19900.1, AT2G31810.1, AT2G33150.1, AT2G38660.1, AT2G39800.1, AT2G43710.2, AT2G43750.1, AT3G02610.1, AT3G02620.1, AT3G02630.1, AT3G03630.1, AT3G04940.1, AT3G06300.1, AT3G09920.1, AT3G11710…
......GO:0009150	BP	e	purine ribonucleotide metabolic process	32/1554	217/27416	6.95197e-07	9	32	0	AT1G07670.1, AT1G07810.1, AT1G10130.1, AT1G17260.1, AT1G19910.1, AT1G64200.1, AT1G75630.2, AT1G80660.1, AT2G07560.1, AT2G16510.1, AT2G18960.1, AT2G21410.1, AT2G24520.1, AT2G28520.1, AT3G08560.1, AT3G42640.1, AT3G47950.1, AT3G57610.1, AT3G60330.1, AT4G00900.1, AT4G11150.1, AT4G11730.1, AT4G30190.2, AT4G34720.1, AT4G38920.1, AT4G39080.1, AT5G08670.1, AT5G08680.1, AT5G08690.1, AT5G57350.1, AT5G62670…
.....GO:0009259	BP	e	ribonucleotide metabolic process	33/1554	228/27416	7.22317e-07	8	33	0	AT1G07670.1, AT1G07810.1, AT1G10130.1, AT1G17260.1, AT1G19910.1, AT1G64200.1, AT1G75630.2, AT1G80660.1, AT2G07560.1, AT2G16510.1, AT2G18960.1, AT2G21410.1, AT2G24520.1, AT2G28520.1, AT3G08560.1, AT3G42640.1, AT3G47950.1, AT3G57610.1, AT3G60330.1, AT4G00900.1, AT4G11150.1, AT4G11730.1, AT4G30190.2, AT4G34720.1, AT4G38920.1, AT4G39080.1, AT5G08670.1, AT5G08680.1, AT5G08690.1, AT5G23300.1, AT5G57350…
...GO:0046907	BP	e	intracellular transport	43/1554	339/27416	7.44134e-07	4	43	0	AT1G02620.1, AT1G05520.1, AT1G07410.1, AT1G08820.1, AT1G09180.1, AT1G10730.1, AT1G16920.1, AT1G18200.1, AT1G26670.1, AT1G30900.1, AT1G36390.1, AT1G56330.1, AT1G60780.1, AT1G75850.1, AT2G14720.1, AT2G14740.1, AT2G17790.1, AT2G21630.1, AT2G30290.2, AT2G34940.1, AT3G08943.1, AT3G08947.1, AT3G13870.1, AT3G23660.2, AT3G29100.1, AT3G48870.1, AT3G51310.1, AT3G52850.1, AT3G54300.1, AT3G54840.1, AT3G60600…
...GO:0051649	BP	e	establishment of localization in cell	44/1554	353/27416	1.0895e-06	3	44	0	AT1G02620.1, AT1G05520.1, AT1G07410.1, AT1G08820.1, AT1G09180.1, AT1G10730.1, AT1G16920.1, AT1G18200.1, AT1G26670.1, AT1G30900.1, AT1G36390.1, AT1G56330.1, AT1G60780.1, AT1G75100.1, AT1G75850.1, AT2G14720.1, AT2G14740.1, AT2G17790.1, AT2G21630.1, AT2G30290.2, AT2G34940.1, AT3G08943.1, AT3G08947.1, AT3G13870.1, AT3G23660.2, AT3G29100.1, AT3G48870.1, AT3G51310.1, AT3G52850.1, AT3G54300.1, AT3G54840…
.....GO:0006163	BP	e	purine nucleotide metabolic process	32/1554	222/27416	1.15891e-06	8	32	0	AT1G07670.1, AT1G07810.1, AT1G10130.1, AT1G17260.1, AT1G19910.1, AT1G64200.1, AT1G75630.2, AT1G80660.1, AT2G07560.1, AT2G16510.1, AT2G18960.1, AT2G21410.1, AT2G24520.1, AT2G28520.1, AT3G08560.1, AT3G42640.1, AT3G47950.1, AT3G57610.1, AT3G60330.1, AT4G00900.1, AT4G11150.1, AT4G11730.1, AT4G30190.2, AT4G34720.1, AT4G38920.1, AT4G39080.1, AT5G08670.1, AT5G08680.1, AT5G08690.1, AT5G57350.1, AT5G62670…
......GO:0009165	BP	e	nucleotide biosynthetic process	33/1554	233/27416	1.18578e-06	8	33	0	AT1G07670.1, AT1G07810.1, AT1G10130.1, AT1G17260.1, AT1G19910.1, AT1G64200.1, AT1G75630.2, AT1G80660.1, AT2G07560.1, AT2G16510.1, AT2G18960.1, AT2G21410.1, AT2G24520.1, AT2G28520.1, AT3G08560.1, AT3G42640.1, AT3G47950.1, AT3G57610.1, AT3G60330.1, AT4G00900.1, AT4G11150.1, AT4G11730.1, AT4G30190.2, AT4G34720.1, AT4G38920.1, AT4G39080.1, AT5G08670.1, AT5G08680.1, AT5G08690.1, AT5G23300.1, AT5G57350…
....GO:0071705	BP	e	nitrogen compound transport	65/1554	612/27416	1.29924e-06	4	65	0	AT1G02620.1, AT1G05520.1, AT1G06400.1, AT1G07410.1, AT1G08090.1, AT1G08100.1, AT1G09180.1, AT1G10730.1, AT1G16920.1, AT1G18200.1, AT1G26670.1, AT1G28550.1, AT1G30900.1, AT1G36390.1, AT1G56330.1, AT1G60780.1, AT1G73640.1, AT1G75850.1, AT2G14720.1, AT2G14740.1, AT2G17790.1, AT2G21630.1, AT2G30290.2, AT2G33870.1, AT2G34940.1, AT2G41190.1, AT3G08943.1, AT3G08947.1, AT3G09330.1, AT3G09340.1, AT3G23660…
....GO:0043436	BP	e	oxoacid metabolic process	83/1554	851/27416	1.6634e-06	4	83	0	AT1G04710.1, AT1G06550.1, AT1G08510.1, AT1G29870.1, AT1G29880.1, AT1G30100.1, AT1G43800.1, AT1G50200.1, AT1G54340.1, AT1G55920.1, AT1G59870.1, AT1G65930.1, AT1G69370.1, AT1G74960.2, AT1G78390.1, AT1G79750.1, AT2G17640.1, AT2G19900.1, AT2G31810.1, AT2G33150.1, AT2G38660.1, AT2G39800.1, AT2G43710.2, AT2G43750.1, AT3G02610.1, AT3G02620.1, AT3G02630.1, AT3G03630.1, AT3G04940.1, AT3G06300.1, AT3G09920…
...GO:0006082	BP	e	organic acid metabolic process	83/1554	854/27416	1.75407e-06	3	83	0	AT1G04710.1, AT1G06550.1, AT1G08510.1, AT1G29870.1, AT1G29880.1, AT1G30100.1, AT1G43800.1, AT1G50200.1, AT1G54340.1, AT1G55920.1, AT1G59870.1, AT1G65930.1, AT1G69370.1, AT1G74960.2, AT1G78390.1, AT1G79750.1, AT2G17640.1, AT2G19900.1, AT2G31810.1, AT2G33150.1, AT2G38660.1, AT2G39800.1, AT2G43710.2, AT2G43750.1, AT3G02610.1, AT3G02620.1, AT3G02630.1, AT3G03630.1, AT3G04940.1, AT3G06300.1, AT3G09920…
.......GO:0098662	BP	e	inorganic cation transmembrane transport	19/1554	97/27416	1.86523e-06	7	19	0	AT1G15690.1, AT1G19910.1, AT1G30270.1, AT1G64200.1, AT1G75630.2, AT1G80660.1, AT2G16510.1, AT2G18960.1, AT2G21410.1, AT2G28520.1, AT3G08560.1, AT4G11150.1, AT4G34720.1, AT4G38920.1, AT4G39080.1, AT5G08670.1, AT5G08680.1, AT5G08690.1, ATCG00480.1
......GO:0098660	BP	e	inorganic ion transmembrane transport	19/1554	97/27416	1.86523e-06	6	19	0	AT1G15690.1, AT1G19910.1, AT1G30270.1, AT1G64200.1, AT1G75630.2, AT1G80660.1, AT2G16510.1, AT2G18960.1, AT2G21410.1, AT2G28520.1, AT3G08560.1, AT4G11150.1, AT4G34720.1, AT4G38920.1, AT4G39080.1, AT5G08670.1, AT5G08680.1, AT5G08690.1, ATCG00480.1
.....GO:1901607	BP	e	alpha-amino acid biosynthetic process	25/1554	154/27416	1.91388e-06	8	25	0	AT1G55920.1, AT1G69370.1, AT2G17640.1, AT2G39800.1, AT2G43750.1, AT3G03630.1, AT3G04940.1, AT3G13110.1, AT3G22460.1, AT3G47340.1, AT3G53450.1, AT3G55610.1, AT3G59760.1, AT3G61440.1, AT3G62030.2, AT4G14880.1, AT4G35640.1, AT5G03270.1, AT5G10240.1, AT5G11950.1, AT5G26140.1, AT5G28020.1, AT5G28030.2, AT5G56760.1, AT5G65010.2
..GO:0051641	BP	e	cellular localization	49/1554	421/27416	1.92556e-06	2	49	0	AT1G02620.1, AT1G05520.1, AT1G07410.1, AT1G08820.1, AT1G09180.1, AT1G10730.1, AT1G16920.1, AT1G17580.1, AT1G18200.1, AT1G26670.1, AT1G30900.1, AT1G36390.1, AT1G56330.1, AT1G59870.1, AT1G60780.1, AT1G75100.1, AT1G75850.1, AT2G14720.1, AT2G14740.1, AT2G17790.1, AT2G21630.1, AT2G30290.2, AT2G34940.1, AT3G08943.1, AT3G08947.1, AT3G13870.1, AT3G23660.2, AT3G29100.1, AT3G48870.1, AT3G51310.1, AT3G52850…
...GO:0006520	BP	e	cellular amino acid metabolic process	45/1554	370/27416	2.03493e-06	6	45	0	AT1G29870.1, AT1G29880.1, AT1G50200.1, AT1G55920.1, AT1G69370.1, AT2G17640.1, AT2G31810.1, AT2G39800.1, AT2G43750.1, AT3G03630.1, AT3G04940.1, AT3G06300.1, AT3G09920.1, AT3G11710.1, AT3G13110.1, AT3G13490.1, AT3G22460.1, AT3G26900.1, AT3G28480.2, AT3G28490.1, AT3G29200.1, AT3G30805.1, AT3G44740.1, AT3G47340.1, AT3G53450.1, AT3G55610.1, AT3G59760.1, AT3G61440.1, AT3G62030.2, AT4G14880.1, AT4G35640…
....GO:0033993	BP	e	response to lipid	46/1554	389/27416	2.37998e-06	4	46	0	AT1G01060.1, AT1G01560.2, AT1G10940.2, AT1G16060.1, AT1G22300.1, AT1G24190.1, AT1G59870.1, AT1G69700.1, AT1G74520.1, AT2G17290.1, AT2G18960.1, AT2G26710.1, AT2G26980.4, AT2G39800.1, AT2G43790.1, AT2G46830.1, AT3G06550.2, AT3G09600.1, AT3G17510.1, AT3G50500.2, AT3G51920.1, AT3G55610.1, AT3G55730.1, AT3G62030.2, AT4G00720.1, AT4G01280.2, AT4G01370.1, AT4G18710.1, AT4G24520.1, AT4G24960.1, AT4G25000…
.....GO:0009117	BP	e	nucleotide metabolic process	38/1554	294/27416	2.52277e-06	7	38	0	AT1G07670.1, AT1G07810.1, AT1G10130.1, AT1G17260.1, AT1G19910.1, AT1G24280.1, AT1G64200.1, AT1G65930.1, AT1G75630.2, AT1G80660.1, AT2G07560.1, AT2G16510.1, AT2G18960.1, AT2G21410.1, AT2G24520.1, AT2G28520.1, AT3G08560.1, AT3G42640.1, AT3G47950.1, AT3G57610.1, AT3G60330.1, AT4G00900.1, AT4G11150.1, AT4G11730.1, AT4G30190.2, AT4G34720.1, AT4G38920.1, AT4G39080.1, AT5G08670.1, AT5G08680.1, AT5G08690…
.....GO:1901293	BP	e	nucleoside phosphate biosynthetic process	33/1554	236/27416	2.56647e-06	7	33	0	AT1G07670.1, AT1G07810.1, AT1G10130.1, AT1G17260.1, AT1G19910.1, AT1G64200.1, AT1G75630.2, AT1G80660.1, AT2G07560.1, AT2G16510.1, AT2G18960.1, AT2G21410.1, AT2G24520.1, AT2G28520.1, AT3G08560.1, AT3G42640.1, AT3G47950.1, AT3G57610.1, AT3G60330.1, AT4G00900.1, AT4G11150.1, AT4G11730.1, AT4G30190.2, AT4G34720.1, AT4G38920.1, AT4G39080.1, AT5G08670.1, AT5G08680.1, AT5G08690.1, AT5G23300.1, AT5G57350…
....GO:1901137	BP	e	carbohydrate derivative biosynthetic process	38/1554	298/27416	3.14473e-06	4	38	0.002	AT1G03310.2, AT1G07670.1, AT1G07810.1, AT1G10130.1, AT1G17260.1, AT1G19910.1, AT1G64200.1, AT1G75630.2, AT1G80660.1, AT2G07560.1, AT2G16510.1, AT2G18960.1, AT2G21410.1, AT2G24520.1, AT2G28520.1, AT2G39930.1, AT3G08560.1, AT3G11670.1, AT3G42640.1, AT3G47950.1, AT3G57610.1, AT3G60330.1, AT4G00550.1, AT4G00900.1, AT4G11150.1, AT4G11730.1, AT4G30190.2, AT4G34720.1, AT4G38920.1, AT4G39080.1, AT5G08670…
....GO:0006753	BP	e	nucleoside phosphate metabolic process	38/1554	299/27416	3.34204e-06	6	38	0.002	AT1G07670.1, AT1G07810.1, AT1G10130.1, AT1G17260.1, AT1G19910.1, AT1G24280.1, AT1G64200.1, AT1G65930.1, AT1G75630.2, AT1G80660.1, AT2G07560.1, AT2G16510.1, AT2G18960.1, AT2G21410.1, AT2G24520.1, AT2G28520.1, AT3G08560.1, AT3G42640.1, AT3G47950.1, AT3G57610.1, AT3G60330.1, AT4G00900.1, AT4G11150.1, AT4G11730.1, AT4G30190.2, AT4G34720.1, AT4G38920.1, AT4G39080.1, AT5G08670.1, AT5G08680.1, AT5G08690…
...GO:0044283	BP	e	small molecule biosynthetic process	60/1554	569/27416	3.66273e-06	3	60	0.002	AT1G08510.1, AT1G30100.1, AT1G43800.1, AT1G55920.1, AT1G69370.1, AT1G74960.2, AT1G78390.1, AT1G79750.1, AT2G17640.1, AT2G31810.1, AT2G33150.1, AT2G38660.1, AT2G39800.1, AT2G43710.2, AT2G43750.1, AT3G02610.1, AT3G02620.1, AT3G02630.1, AT3G03630.1, AT3G04940.1, AT3G12290.1, AT3G13110.1, AT3G14440.1, AT3G14990.1, AT3G22460.1, AT3G24220.1, AT3G25110.1, AT3G26900.1, AT3G29200.1, AT3G47340.1, AT3G53450…
.....GO:0015833	BP	e	peptide transport	52/1554	468/27416	4.00237e-06	6	52	0.002	AT1G02620.1, AT1G05520.1, AT1G06400.1, AT1G07410.1, AT1G09180.1, AT1G10730.1, AT1G16920.1, AT1G18200.1, AT1G26670.1, AT1G28550.1, AT1G30900.1, AT1G36390.1, AT1G56330.1, AT1G60780.1, AT1G73640.1, AT1G75850.1, AT2G14720.1, AT2G14740.1, AT2G17790.1, AT2G21630.1, AT2G30290.2, AT2G33870.1, AT2G34940.1, AT3G08943.1, AT3G08947.1, AT3G23660.2, AT3G29100.1, AT3G46830.1, AT3G48870.1, AT3G51310.1, AT3G52850…
...GO:0009887	BP	e	animal organ morphogenesis	8/1554	19/27416	4.50475e-06	3	8	0.002	AT1G16060.1, AT1G72570.1, AT1G79700.2, AT4G37750.1, AT5G10510.3, AT5G17430.1, AT5G57390.1, AT5G65510.1
....GO:0019693	BP	e	ribose phosphate metabolic process	33/1554	246/27416	4.51719e-06	5	33	0.002	AT1G07670.1, AT1G07810.1, AT1G10130.1, AT1G17260.1, AT1G19910.1, AT1G64200.1, AT1G75630.2, AT1G80660.1, AT2G07560.1, AT2G16510.1, AT2G18960.1, AT2G21410.1, AT2G24520.1, AT2G28520.1, AT3G08560.1, AT3G42640.1, AT3G47950.1, AT3G57610.1, AT3G60330.1, AT4G00900.1, AT4G11150.1, AT4G11730.1, AT4G30190.2, AT4G34720.1, AT4G38920.1, AT4G39080.1, AT5G08670.1, AT5G08680.1, AT5G08690.1, AT5G23300.1, AT5G57350…
......GO:0098655	BP	e	cation transmembrane transport	19/1554	103/27416	4.74358e-06	6	19	0.002	AT1G15690.1, AT1G19910.1, AT1G30270.1, AT1G64200.1, AT1G75630.2, AT1G80660.1, AT2G16510.1, AT2G18960.1, AT2G21410.1, AT2G28520.1, AT3G08560.1, AT4G11150.1, AT4G34720.1, AT4G38920.1, AT4G39080.1, AT5G08670.1, AT5G08680.1, AT5G08690.1, ATCG00480.1
....GO:0072521	BP	e	purine-containing compound metabolic process	32/1554	234/27416	4.77215e-06	4	32	0.002	AT1G07670.1, AT1G07810.1, AT1G10130.1, AT1G17260.1, AT1G19910.1, AT1G64200.1, AT1G75630.2, AT1G80660.1, AT2G07560.1, AT2G16510.1, AT2G18960.1, AT2G21410.1, AT2G24520.1, AT2G28520.1, AT3G08560.1, AT3G42640.1, AT3G47950.1, AT3G57610.1, AT3G60330.1, AT4G00900.1, AT4G11150.1, AT4G11730.1, AT4G30190.2, AT4G34720.1, AT4G38920.1, AT4G39080.1, AT5G08670.1, AT5G08680.1, AT5G08690.1, AT5G57350.1, AT5G62670…
GO:0008150	BP	e	biological_process	1427/1554	24219/27416	4.93999e-06	0	1427	0.002	AT1G01060.1, AT1G01140.3, AT1G01370.1, AT1G01460.1, AT1G01520.1, AT1G01560.2, AT1G01750.1, AT1G02310.1, AT1G02430.1, AT1G02440.1, AT1G02620.1, AT1G03310.2, AT1G03430.1, AT1G03740.1, AT1G03920.1, AT1G03930.1, AT1G04160.1, AT1G04270.1, AT1G04300.3, AT1G04400.2, AT1G04440.1, AT1G04600.1, AT1G04710.1, AT1G04750.1, AT1G04760.1, AT1G04820.1, AT1G05030.1, AT1G05520.1, AT1G05880.2, AT1G06230.1, AT1G06260…
....GO:0014070	BP	e	response to organic cyclic compound	31/1554	224/27416	6.01941e-06	4	31	0.002	AT1G01060.1, AT1G15520.1, AT1G44110.1, AT1G59870.1, AT2G26710.1, AT2G29500.1, AT2G46070.1, AT2G46830.1, AT3G09230.1, AT3G09600.1, AT3G12110.1, AT3G12580.1, AT3G14620.1, AT3G14660.1, AT3G14690.1, AT3G23990.1, AT3G50060.1, AT3G53480.1, AT3G55730.1, AT4G00720.1, AT4G01280.2, AT4G04695.1, AT4G18710.1, AT4G37260.1, AT4G37990.1, AT5G02840.1, AT5G23860.1, AT5G37260.1, AT5G43940.2, AT5G52660.2, AT5G67300…
..GO:0055114	BP	e	oxidation-reduction process	129/1554	1538/27416	6.83567e-06	2	129	0.002	AT1G04710.1, AT1G06550.1, AT1G06690.1, AT1G07450.1, AT1G09420.2, AT1G12550.1, AT1G14510.1, AT1G16710.1, AT1G17060.1, AT1G22430.1, AT1G22440.1, AT1G24280.1, AT1G32780.1, AT1G35190.1, AT1G43800.1, AT1G47290.2, AT1G54340.1, AT1G63460.1, AT1G64590.1, AT1G64710.1, AT1G65930.1, AT1G67110.1, AT1G72680.1, AT1G75130.1, AT1G76130.1, AT1G77120.1, AT1G79000.2, AT1G79750.1, AT1G79870.1, AT2G02470.1, AT2G19900…
...GO:0006790	BP	e	sulfur compound metabolic process	28/1554	197/27416	6.93504e-06	3	28	0.002	AT1G55920.1, AT1G59870.1, AT2G17640.1, AT2G43750.1, AT2G43790.1, AT3G03630.1, AT3G04940.1, AT3G13110.1, AT3G14990.1, AT3G22460.1, AT3G45640.1, AT3G59760.1, AT3G61440.1, AT3G62030.2, AT4G14880.1, AT4G25910.1, AT4G26500.1, AT4G35640.1, AT5G09290.1, AT5G28020.1, AT5G28030.2, AT5G39950.1, AT5G49940.1, AT5G54390.1, AT5G56760.1, AT5G63980.1, AT5G63990.1, AT5G64000.1
..GO:0009058	BP	e	biosynthetic process	181/1554	2314/27416	7.6157e-06	2	181	0.002	AT1G03310.2, AT1G04270.1, AT1G07670.1, AT1G07810.1, AT1G08130.1, AT1G08510.1, AT1G10130.1, AT1G13950.1, AT1G15570.1, AT1G17260.1, AT1G17980.1, AT1G18440.1, AT1G19910.1, AT1G26630.1, AT1G29870.1, AT1G29880.1, AT1G29965.1, AT1G29970.2, AT1G30100.1, AT1G33850.1, AT1G35190.1, AT1G43800.1, AT1G47290.2, AT1G49250.1, AT1G50200.1, AT1G51500.1, AT1G55920.1, AT1G64200.1, AT1G66730.1, AT1G66960.1, AT1G67980…
.....GO:0042886	BP	e	amide transport	52/1554	476/27416	7.83499e-06	5	52	0.002	AT1G02620.1, AT1G05520.1, AT1G06400.1, AT1G07410.1, AT1G09180.1, AT1G10730.1, AT1G16920.1, AT1G18200.1, AT1G26670.1, AT1G28550.1, AT1G30900.1, AT1G36390.1, AT1G56330.1, AT1G60780.1, AT1G73640.1, AT1G75850.1, AT2G14720.1, AT2G14740.1, AT2G17790.1, AT2G21630.1, AT2G30290.2, AT2G33870.1, AT2G34940.1, AT3G08943.1, AT3G08947.1, AT3G23660.2, AT3G29100.1, AT3G46830.1, AT3G48870.1, AT3G51310.1, AT3G52850…
......GO:0006563	BP	e	L-serine metabolic process	8/1554	21/27416	1.09512e-05	9	8	0.01	AT1G55920.1, AT2G17640.1, AT3G13110.1, AT4G14880.1, AT4G35640.1, AT5G28020.1, AT5G28030.2, AT5G56760.1
..GO:0032993	CC	e	protein-DNA complex	27/1554	58/27416	2.41261e-11	2	27	0	AT1G01370.1, AT1G07790.1, AT1G08170.1, AT1G09200.1, AT1G13370.1, AT1G19890.1, AT1G75600.1, AT2G28720.1, AT2G37470.1, AT3G09480.1, AT3G20670.1, AT3G27360.1, AT3G45980.1, AT3G46030.1, AT3G53650.1, AT4G40030.2, AT4G40040.1, AT5G02560.2, AT5G02570.1, AT5G10390.1, AT5G10400.1, AT5G10980.1, AT5G12910.1, AT5G22880.1, AT5G59910.1, AT5G65350.1, AT5G65360.1
..GO:0030076	CC	e	light-harvesting complex	17/1554	27/27416	3.33199e-11	3	17	0	AT1G19150.1, AT1G29910.1, AT1G29920.1, AT1G29930.1, AT1G45474.1, AT1G76570.1, AT2G05070.1, AT2G05100.1, AT2G34420.1, AT2G34430.1, AT3G27690.1, AT3G47470.1, AT3G61470.1, AT4G10340.1, AT5G19820.1, AT5G28450.1, AT5G54270.1
...GO:0000786	CC	e	nucleosome	27/1554	53/27416	3.46589e-11	5	27	0	AT1G01370.1, AT1G07790.1, AT1G08170.1, AT1G09200.1, AT1G13370.1, AT1G19890.1, AT1G75600.1, AT2G28720.1, AT2G37470.1, AT3G09480.1, AT3G20670.1, AT3G27360.1, AT3G45980.1, AT3G46030.1, AT3G53650.1, AT4G40030.2, AT4G40040.1, AT5G02560.2, AT5G02570.1, AT5G10390.1, AT5G10400.1, AT5G10980.1, AT5G12910.1, AT5G22880.1, AT5G59910.1, AT5G65350.1, AT5G65360.1
..GO:0016459	CC	e	myosin complex	13/1554	19/27416	3.66641e-11	5	13	0	AT1G04160.1, AT1G04600.1, AT1G08730.1, AT1G17580.1, AT1G54560.1, AT2G20290.1, AT2G31900.1, AT2G33240.1, AT3G58160.1, AT4G28710.1, AT4G33200.1, AT5G20490.1, AT5G43900.3
..GO:0044815	CC	e	DNA packaging complex	27/1554	55/27416	7.32645e-11	2	27	0	AT1G01370.1, AT1G07790.1, AT1G08170.1, AT1G09200.1, AT1G13370.1, AT1G19890.1, AT1G75600.1, AT2G28720.1, AT2G37470.1, AT3G09480.1, AT3G20670.1, AT3G27360.1, AT3G45980.1, AT3G46030.1, AT3G53650.1, AT4G40030.2, AT4G40040.1, AT5G02560.2, AT5G02570.1, AT5G10390.1, AT5G10400.1, AT5G10980.1, AT5G12910.1, AT5G22880.1, AT5G59910.1, AT5G65350.1, AT5G65360.1
..GO:0045298	CC	e	tubulin complex	12/1554	13/27416	8.13724e-11	5	12	0	AT1G04820.1, AT1G20010.1, AT1G50010.1, AT2G29550.1, AT4G14960.2, AT4G20890.1, AT5G19770.1, AT5G19780.1, AT5G23860.1, AT5G44340.1, AT5G62690.1, AT5G62700.1
...GO:0044430	CC	e	cytoskeletal part	33/1554	120/27416	1.09027e-10	4	33	0	AT1G04160.1, AT1G04600.1, AT1G04820.1, AT1G08730.1, AT1G17580.1, AT1G20010.1, AT1G50010.1, AT1G54560.1, AT1G64740.1, AT1G75780.1, AT1G75950.1, AT2G20290.1, AT2G29550.1, AT2G31900.1, AT2G33240.1, AT2G43790.1, AT3G09840.1, AT3G58160.1, AT4G14960.2, AT4G20890.1, AT4G28710.1, AT4G33200.1, AT5G12250.1, AT5G19770.1, AT5G19780.1, AT5G20490.1, AT5G22370.1, AT5G23860.1, AT5G43900.3, AT5G44340.1, AT5G62690…
...GO:0044427	CC	e	chromosomal part	31/1554	137/27416	1.28165e-10	4	31	0	AT1G01370.1, AT1G07790.1, AT1G08170.1, AT1G09200.1, AT1G13370.1, AT1G19890.1, AT1G21700.1, AT1G75600.1, AT2G28720.1, AT2G33610.1, AT2G37470.1, AT2G47620.1, AT3G09480.1, AT3G20670.1, AT3G27360.1, AT3G28730.1, AT3G45980.1, AT3G46030.1, AT3G53650.1, AT4G40030.2, AT4G40040.1, AT5G02560.2, AT5G02570.1, AT5G10390.1, AT5G10400.1, AT5G10980.1, AT5G12910.1, AT5G22880.1, AT5G59910.1, AT5G65350.1, AT5G65360…
....GO:0005829	CC	e	cytosol	101/1554	465/27416	1.70443e-10	4	101	0	AT1G03920.1, AT1G04820.1, AT1G06390.1, AT1G16030.1, AT1G18300.1, AT1G19730.1, AT1G24735.2, AT1G30270.1, AT1G45145.1, AT1G50010.1, AT1G55920.1, AT1G56070.1, AT1G56330.1, AT1G57870.3, AT1G64740.1, AT1G65930.1, AT1G67980.1, AT1G67990.1, AT1G77120.1, AT2G16600.1, AT2G17290.1, AT2G17640.1, AT2G19900.1, AT2G21470.2, AT2G28305.1, AT2G29960.1, AT2G31570.1, AT2G35990.1, AT2G37210.2, AT2G37790.1, AT2G40790…
.....GO:0005768	CC	e	endosome	16/1554	40/27416	1.80767e-10	6	16	0	AT1G04750.1, AT1G04760.1, AT1G07410.1, AT1G09630.1, AT1G26670.1, AT2G27600.1, AT2G29960.1, AT2G32670.1, AT2G33120.2, AT3G46830.1, AT3G51310.1, AT3G54300.1, AT3G54840.1, AT4G19640.1, AT5G39510.1, AT5G59150.1
..GO:0005886	CC	e	plasma membrane	236/1554	1929/27416	2.50957e-10	2	236	0	AT1G03920.1, AT1G04270.1, AT1G04750.1, AT1G04760.1, AT1G04820.1, AT1G06390.1, AT1G06400.1, AT1G07410.1, AT1G07670.1, AT1G07810.1, AT1G08820.1, AT1G09630.1, AT1G09840.1, AT1G10430.1, AT1G10630.1, AT1G10900.1, AT1G11960.1, AT1G12940.1, AT1G15210.1, AT1G15520.1, AT1G15690.1, AT1G16030.1, AT1G16920.1, AT1G17840.1, AT1G18150.2, AT1G18160.1, AT1G18670.1, AT1G19570.1, AT1G19650.1, AT1G19910.1, AT1G20010…
....GO:0005634	CC	e	nucleus	200/1554	2163/27416	3.2025e-10	5	200	0	AT1G01370.1, AT1G03430.1, AT1G03930.1, AT1G04400.2, AT1G07790.1, AT1G08130.1, AT1G08170.1, AT1G08880.1, AT1G09030.1, AT1G10430.1, AT1G10450.1, AT1G10940.2, AT1G14510.1, AT1G15570.1, AT1G16060.1, AT1G16330.1, AT1G16710.1, AT1G17980.1, AT1G19890.1, AT1G20140.1, AT1G20590.1, AT1G20610.1, AT1G21970.1, AT1G24190.1, AT1G24200.1, AT1G24230.1, AT1G26630.1, AT1G27220.1, AT1G27250.1, AT1G27630.1, AT1G30270…
..GO:0044446	CC	e	intracellular organelle part	236/1554	2481/27416	3.57377e-10	3	236	0	AT1G01370.1, AT1G04160.1, AT1G04270.1, AT1G04600.1, AT1G04820.1, AT1G05520.1, AT1G06690.1, AT1G07510.1, AT1G07790.1, AT1G07810.1, AT1G08170.1, AT1G08730.1, AT1G08820.1, AT1G09080.1, AT1G09200.1, AT1G10730.1, AT1G13370.1, AT1G15690.1, AT1G16920.1, AT1G17580.1, AT1G19570.1, AT1G19890.1, AT1G19910.1, AT1G20010.1, AT1G20140.1, AT1G21700.1, AT1G22300.1, AT1G26670.1, AT1G29910.1, AT1G29920.1, AT1G29930…
.GO:0044422	CC	e	organelle part	236/1554	2484/27416	3.68505e-10	1	236	0	AT1G01370.1, AT1G04160.1, AT1G04270.1, AT1G04600.1, AT1G04820.1, AT1G05520.1, AT1G06690.1, AT1G07510.1, AT1G07790.1, AT1G07810.1, AT1G08170.1, AT1G08730.1, AT1G08820.1, AT1G09080.1, AT1G09200.1, AT1G10730.1, AT1G13370.1, AT1G15690.1, AT1G16920.1, AT1G17580.1, AT1G19570.1, AT1G19890.1, AT1G19910.1, AT1G20010.1, AT1G20140.1, AT1G21700.1, AT1G22300.1, AT1G26670.1, AT1G29910.1, AT1G29920.1, AT1G29930…
.GO:0016020	CC	e	membrane	391/1554	3937/27416	4.31746e-10	1	391	0	AT1G03920.1, AT1G04270.1, AT1G04750.1, AT1G04760.1, AT1G04820.1, AT1G05030.1, AT1G06390.1, AT1G06400.1, AT1G06690.1, AT1G07410.1, AT1G07510.1, AT1G07670.1, AT1G07810.1, AT1G08090.1, AT1G08820.1, AT1G09630.1, AT1G09840.1, AT1G09900.1, AT1G10130.1, AT1G10430.1, AT1G10630.1, AT1G10900.1, AT1G11960.1, AT1G12940.1, AT1G14670.1, AT1G15150.1, AT1G15160.1, AT1G15170.1, AT1G15180.1, AT1G15210.1, AT1G15520…
...GO:0044444	CC	e	cytoplasmic part	479/1554	5957/27416	4.88009e-10	3	479	0	AT1G03310.2, AT1G03920.1, AT1G04270.1, AT1G04400.2, AT1G04710.1, AT1G04750.1, AT1G04760.1, AT1G04820.1, AT1G05030.1, AT1G05520.1, AT1G06390.1, AT1G06690.1, AT1G07410.1, AT1G07510.1, AT1G07670.1, AT1G07790.1, AT1G07810.1, AT1G08130.1, AT1G08350.2, AT1G08510.1, AT1G08820.1, AT1G09080.1, AT1G09180.1, AT1G09200.1, AT1G09420.2, AT1G09630.1, AT1G09850.1, AT1G10130.1, AT1G10730.1, AT1G12300.1, AT1G12775…
..GO:0043227	CC	e	membrane-bounded organelle	505/1554	6686/27416	5.01125e-10	2	505	0	AT1G01370.1, AT1G03310.2, AT1G03430.1, AT1G03930.1, AT1G04400.2, AT1G04710.1, AT1G04750.1, AT1G04760.1, AT1G04820.1, AT1G05030.1, AT1G06690.1, AT1G07410.1, AT1G07510.1, AT1G07670.1, AT1G07790.1, AT1G07810.1, AT1G08130.1, AT1G08170.1, AT1G08510.1, AT1G08880.1, AT1G09030.1, AT1G09180.1, AT1G09200.1, AT1G09420.2, AT1G09630.1, AT1G09850.1, AT1G10130.1, AT1G10430.1, AT1G10450.1, AT1G10940.2, AT1G12300…
..GO:0043229	CC	e	intracellular organelle	542/1554	7140/27416	5.53982e-10	3	542	0	AT1G01370.1, AT1G03310.2, AT1G03430.1, AT1G03930.1, AT1G04270.1, AT1G04400.2, AT1G04710.1, AT1G04750.1, AT1G04760.1, AT1G04820.1, AT1G05030.1, AT1G06690.1, AT1G07410.1, AT1G07510.1, AT1G07670.1, AT1G07790.1, AT1G07810.1, AT1G08130.1, AT1G08170.1, AT1G08510.1, AT1G08880.1, AT1G09030.1, AT1G09180.1, AT1G09200.1, AT1G09420.2, AT1G09630.1, AT1G09850.1, AT1G10130.1, AT1G10430.1, AT1G10450.1, AT1G10940…
.GO:0043226	CC	e	organelle	542/1554	7140/27416	5.53982e-10	1	542	0	AT1G01370.1, AT1G03310.2, AT1G03430.1, AT1G03930.1, AT1G04270.1, AT1G04400.2, AT1G04710.1, AT1G04750.1, AT1G04760.1, AT1G04820.1, AT1G05030.1, AT1G06690.1, AT1G07410.1, AT1G07510.1, AT1G07670.1, AT1G07790.1, AT1G07810.1, AT1G08130.1, AT1G08170.1, AT1G08510.1, AT1G08880.1, AT1G09030.1, AT1G09180.1, AT1G09200.1, AT1G09420.2, AT1G09630.1, AT1G09850.1, AT1G10130.1, AT1G10430.1, AT1G10450.1, AT1G10940…
...GO:0043231	CC	e	intracellular membrane-bounded organelle	491/1554	6644/27416	5.6174e-10	4	491	0	AT1G01370.1, AT1G03310.2, AT1G03430.1, AT1G03930.1, AT1G04400.2, AT1G04710.1, AT1G04760.1, AT1G04820.1, AT1G05030.1, AT1G06690.1, AT1G07510.1, AT1G07670.1, AT1G07790.1, AT1G07810.1, AT1G08130.1, AT1G08170.1, AT1G08510.1, AT1G08880.1, AT1G09030.1, AT1G09180.1, AT1G09200.1, AT1G09420.2, AT1G09850.1, AT1G10130.1, AT1G10430.1, AT1G10450.1, AT1G10940.2, AT1G12300.1, AT1G12775.1, AT1G13270.1, AT1G13370…
..GO:0044424	CC	e	intracellular part	688/1554	8642/27416	5.79675e-10	2	688	0	AT1G01370.1, AT1G03310.2, AT1G03430.1, AT1G03920.1, AT1G03930.1, AT1G04160.1, AT1G04270.1, AT1G04400.2, AT1G04600.1, AT1G04710.1, AT1G04750.1, AT1G04760.1, AT1G04820.1, AT1G05030.1, AT1G05520.1, AT1G06390.1, AT1G06690.1, AT1G07410.1, AT1G07510.1, AT1G07670.1, AT1G07790.1, AT1G07810.1, AT1G08130.1, AT1G08170.1, AT1G08350.2, AT1G08510.1, AT1G08730.1, AT1G08820.1, AT1G08880.1, AT1G09030.1, AT1G09080…
.GO:0044464	CC	e	cell part	951/1554	14334/27416	6.37603e-10	1	951	0	AT1G01370.1, AT1G01750.1, AT1G02310.1, AT1G02430.1, AT1G02440.1, AT1G02620.1, AT1G03310.2, AT1G03430.1, AT1G03920.1, AT1G03930.1, AT1G04160.1, AT1G04270.1, AT1G04300.3, AT1G04400.2, AT1G04600.1, AT1G04710.1, AT1G04750.1, AT1G04760.1, AT1G04820.1, AT1G05030.1, AT1G05520.1, AT1G06260.1, AT1G06390.1, AT1G06400.1, AT1G06690.1, AT1G07410.1, AT1G07510.1, AT1G07670.1, AT1G07790.1, AT1G07810.1, AT1G08130…
.....GO:0005874	CC	e	microtubule	17/1554	49/27416	6.77254e-10	6	17	0	AT1G04820.1, AT1G20010.1, AT1G50010.1, AT1G64740.1, AT1G75780.1, AT2G29550.1, AT4G14960.2, AT4G20890.1, AT5G12250.1, AT5G19770.1, AT5G19780.1, AT5G22370.1, AT5G23860.1, AT5G44340.1, AT5G62690.1, AT5G62700.1, AT5G64960.1
...GO:0099512	CC	e	supramolecular fiber	17/1554	51/27416	1.38122e-09	3	17	0	AT1G04820.1, AT1G20010.1, AT1G50010.1, AT1G64740.1, AT1G75780.1, AT2G29550.1, AT4G14960.2, AT4G20890.1, AT5G12250.1, AT5G19770.1, AT5G19780.1, AT5G22370.1, AT5G23860.1, AT5G44340.1, AT5G62690.1, AT5G62700.1, AT5G64960.1
....GO:0099513	CC	e	polymeric cytoskeletal fiber	17/1554	51/27416	1.38122e-09	5	17	0	AT1G04820.1, AT1G20010.1, AT1G50010.1, AT1G64740.1, AT1G75780.1, AT2G29550.1, AT4G14960.2, AT4G20890.1, AT5G12250.1, AT5G19770.1, AT5G19780.1, AT5G22370.1, AT5G23860.1, AT5G44340.1, AT5G62690.1, AT5G62700.1, AT5G64960.1
.GO:0099080	CC	e	supramolecular complex	17/1554	51/27416	1.38122e-09	1	17	0	AT1G04820.1, AT1G20010.1, AT1G50010.1, AT1G64740.1, AT1G75780.1, AT2G29550.1, AT4G14960.2, AT4G20890.1, AT5G12250.1, AT5G19770.1, AT5G19780.1, AT5G22370.1, AT5G23860.1, AT5G44340.1, AT5G62690.1, AT5G62700.1, AT5G64960.1
..GO:0099081	CC	e	supramolecular polymer	17/1554	51/27416	1.38122e-09	2	17	0	AT1G04820.1, AT1G20010.1, AT1G50010.1, AT1G64740.1, AT1G75780.1, AT2G29550.1, AT4G14960.2, AT4G20890.1, AT5G12250.1, AT5G19770.1, AT5G19780.1, AT5G22370.1, AT5G23860.1, AT5G44340.1, AT5G62690.1, AT5G62700.1, AT5G64960.1
...GO:0097708	CC	e	intracellular vesicle	17/1554	58/27416	1.26481e-08	4	17	0	AT1G04750.1, AT1G04760.1, AT1G07410.1, AT1G09630.1, AT1G26670.1, AT2G27600.1, AT2G29960.1, AT2G32670.1, AT2G33120.2, AT2G47170.1, AT3G46830.1, AT3G51310.1, AT3G54300.1, AT3G54840.1, AT4G19640.1, AT5G39510.1, AT5G59150.1
....GO:0031410	CC	e	cytoplasmic vesicle	17/1554	58/27416	1.26481e-08	5	17	0	AT1G04750.1, AT1G04760.1, AT1G07410.1, AT1G09630.1, AT1G26670.1, AT2G27600.1, AT2G29960.1, AT2G32670.1, AT2G33120.2, AT2G47170.1, AT3G46830.1, AT3G51310.1, AT3G54300.1, AT3G54840.1, AT4G19640.1, AT5G39510.1, AT5G59150.1
...GO:0017119	CC	e	Golgi transport complex	7/1554	8/27416	1.41149e-08	5	7	0	AT1G30900.1, AT2G14720.1, AT2G14740.1, AT2G30290.2, AT2G34940.1, AT3G52850.1, AT4G20110.2
...GO:0031982	CC	e	vesicle	17/1554	59/27416	1.68324e-08	3	17	0	AT1G04750.1, AT1G04760.1, AT1G07410.1, AT1G09630.1, AT1G26670.1, AT2G27600.1, AT2G29960.1, AT2G32670.1, AT2G33120.2, AT2G47170.1, AT3G46830.1, AT3G51310.1, AT3G54300.1, AT3G54840.1, AT4G19640.1, AT5G39510.1, AT5G59150.1
...GO:0005737	CC	e	cytoplasm	78/1554	705/27416	1.93487e-08	3	78	0	AT1G03430.1, AT1G03930.1, AT1G10430.1, AT1G20140.1, AT1G22300.1, AT1G29870.1, AT1G29880.1, AT1G30270.1, AT1G35160.2, AT1G44110.1, AT1G47210.2, AT1G50200.1, AT1G53510.1, AT1G55920.1, AT1G64040.1, AT1G72710.1, AT1G75100.1, AT1G75950.1, AT1G76040.2, AT1G77390.1, AT1G78290.2, AT2G17640.1, AT2G19470.1, AT2G26420.1, AT2G26980.4, AT2G27600.1, AT2G39800.1, AT2G42500.1, AT2G42590.3, AT2G45240.1, AT3G02520…
.GO:0032991	CC	e	protein-containing complex	160/1554	1820/27416	2.2556e-08	1	160	0	AT1G01370.1, AT1G04160.1, AT1G04270.1, AT1G04600.1, AT1G04820.1, AT1G05520.1, AT1G07790.1, AT1G08170.1, AT1G08730.1, AT1G09200.1, AT1G10730.1, AT1G13370.1, AT1G17580.1, AT1G19150.1, AT1G19890.1, AT1G19910.1, AT1G20010.1, AT1G20140.1, AT1G21700.1, AT1G29910.1, AT1G29920.1, AT1G29930.1, AT1G29965.1, AT1G29970.2, AT1G30900.1, AT1G33850.1, AT1G45474.1, AT1G50010.1, AT1G54560.1, AT1G60780.1, AT1G64040…
....GO:0005773	CC	e	vacuole	61/1554	543/27416	4.31191e-07	5	61	0	AT1G04400.2, AT1G04710.1, AT1G09850.1, AT1G15690.1, AT1G16010.2, AT1G16920.1, AT1G19570.1, AT1G19910.1, AT1G30360.1, AT1G36340.1, AT1G47128.1, AT1G49240.1, AT1G64200.1, AT1G69840.1, AT1G70490.1, AT1G75630.2, AT1G75780.1, AT1G78300.1, AT2G07050.1, AT2G14720.1, AT2G16510.1, AT2G18960.1, AT2G21410.1, AT2G24280.1, AT2G28520.1, AT2G29550.1, AT2G35780.1, AT2G38730.1, AT3G01290.1, AT3G08560.1, AT3G09440…
.....GO:0005802	CC	e	trans-Golgi network	8/1554	16/27416	8.94228e-07	6	8	0	AT1G16920.1, AT1G26670.1, AT2G14720.1, AT2G43790.1, AT3G52850.1, AT4G20110.2, AT5G26240.1, AT5G39510.1
...GO:0000164	CC	e	protein phosphatase type 1 complex	5/1554	6/27416	3.32505e-06	5	5	0.002	AT1G64040.1, AT2G29400.1, AT2G39840.1, AT3G46820.1, AT5G59160.1
...GO:0031984	CC	e	organelle subcompartment	14/1554	63/27416	9.0596e-06	4	14	0.004	AT1G16920.1, AT1G26670.1, AT2G14720.1, AT2G24765.1, AT2G29960.1, AT2G43790.1, AT2G47940.1, AT3G27925.1, AT3G52850.1, AT4G10340.1, AT4G20110.2, AT5G13120.1, AT5G26240.1, AT5G39510.1
..GO:0012505	CC	p	endomembrane system	126/1554	3946/27416	3.52543e-10	2	126	0	AT1G02310.1, AT1G02620.1, AT1G04300.3, AT1G06260.1, AT1G10130.1, AT1G11080.2, AT1G13750.1, AT1G15180.1, AT1G17060.1, AT1G18780.1, AT1G20590.1, AT1G29080.1, AT1G29090.1, AT1G29110.1, AT1G29890.2, AT1G31840.1, AT1G44350.1, AT1G49160.2, AT1G51780.1, AT1G61130.1, AT1G62320.1, AT1G67110.1, AT1G67600.1, AT1G69700.1, AT1G74520.1, AT1G75130.1, AT1G76520.1, AT1G76530.1, AT1G78480.1, AT2G05850.1, AT2G17500…
...GO:0051219	MF	e	phosphoprotein binding	14/1554	14/27416	5.82729e-12	3	14	0	AT1G22290.2, AT1G22300.1, AT1G26480.1, AT1G34760.1, AT1G35160.2, AT1G78220.1, AT1G78300.1, AT2G42590.3, AT3G02520.1, AT4G09000.2, AT5G10450.4, AT5G16050.1, AT5G38480.1, AT5G65430.3
....GO:0045309	MF	e	protein phosphorylated amino acid binding	14/1554	14/27416	5.82729e-12	4	14	0	AT1G22290.2, AT1G22300.1, AT1G26480.1, AT1G34760.1, AT1G35160.2, AT1G78220.1, AT1G78300.1, AT2G42590.3, AT3G02520.1, AT4G09000.2, AT5G10450.4, AT5G16050.1, AT5G38480.1, AT5G65430.3
....GO:0004124	MF	e	cysteine synthase activity	9/1554	9/27416	5.90899e-12	4	9	0	AT2G43750.1, AT3G03630.1, AT3G04940.1, AT3G22460.1, AT3G59760.1, AT3G61440.1, AT4G14880.1, AT5G28020.1, AT5G28030.2
.....GO:0004707	MF	e	MAP kinase activity	17/1554	21/27416	7.88077e-12	7	17	0	AT1G01560.2, AT1G07880.2, AT1G18150.2, AT1G53510.1, AT1G73670.1, AT2G01450.1, AT2G42880.1, AT2G43790.1, AT2G46070.1, AT3G14720.1, AT3G18040.1, AT3G45640.1, AT3G59790.1, AT4G01370.1, AT4G01595.1, AT4G11330.1, AT5G19010.1
..GO:0005200	MF	e	structural constituent of cytoskeleton	22/1554	30/27416	1.29626e-11	2	22	0	AT1G04820.1, AT1G20010.1, AT1G49240.1, AT1G50010.1, AT1G64740.1, AT2G29550.1, AT2G37620.1, AT2G42090.1, AT2G42100.1, AT2G42170.1, AT3G12110.1, AT3G18780.2, AT3G46520.1, AT3G53750.1, AT4G14960.2, AT5G09810.1, AT5G12250.1, AT5G19770.1, AT5G19780.1, AT5G23860.1, AT5G44340.1, AT5G59370.1
.....GO:0004683	MF	e	calmodulin-dependent protein kinase activity	22/1554	35/27416	1.53018e-11	7	22	0	AT1G35670.1, AT1G50700.1, AT1G61950.1, AT1G76040.2, AT2G17290.1, AT2G35890.1, AT2G38910.1, AT3G10660.1, AT3G20410.1, AT4G04695.1, AT4G04710.1, AT4G04720.1, AT4G04740.2, AT4G09570.1, AT4G21940.2, AT4G23650.1, AT4G35310.1, AT4G38230.2, AT5G04870.1, AT5G12180.1, AT5G19360.1, AT5G23580.1
......GO:0015662	MF	e	ATPase activity, coupled to transmembrane movement of ions, phosphorylative mechanism	20/1554	51/27416	1.57344e-11	12	20	0	AT1G07670.1, AT1G07810.1, AT1G10130.1, AT1G17260.1, AT1G80660.1, AT2G07560.1, AT2G18960.1, AT2G24520.1, AT3G08560.1, AT3G42640.1, AT3G47950.1, AT3G60330.1, AT4G00900.1, AT4G11730.1, AT4G30190.2, AT5G08670.1, AT5G08680.1, AT5G08690.1, AT5G57350.1, AT5G62670.1
...GO:0016859	MF	e	cis-trans isomerase activity	20/1554	57/27416	1.66935e-11	3	20	0	AT2G16600.1, AT2G21130.1, AT2G29960.1, AT2G38730.1, AT3G12340.1, AT3G22920.1, AT3G25220.1, AT3G55920.1, AT3G56070.1, AT3G62030.2, AT3G63400.1, AT4G25340.1, AT4G32420.1, AT4G34870.1, AT4G34960.1, AT4G38740.1, AT5G05420.1, AT5G13120.1, AT5G48580.1, AT5G58710.1
......GO:0016308	MF	e	1-phosphatidylinositol-4-phosphate 5-kinase activity	11/1554	15/27416	2.07257e-11	6	11	0	AT1G01460.1, AT1G10900.1, AT1G21980.1, AT1G60890.2, AT1G77740.1, AT2G26420.1, AT2G41210.1, AT3G07960.1, AT3G09920.1, AT3G56960.1, AT4G01190.1
......GO:0004180	MF	e	carboxypeptidase activity	21/1554	58/27416	2.41261e-11	6	21	0	AT1G11080.2, AT1G61130.1, AT2G05850.1, AT2G24000.1, AT2G24010.1, AT2G24280.1, AT2G35770.1, AT2G35780.1, AT3G02110.1, AT3G07990.1, AT3G17180.1, AT3G52000.1, AT3G52010.1, AT3G52020.1, AT3G56540.1, AT3G63470.1, AT4G15100.1, AT4G30610.1, AT4G30810.1, AT5G08260.1, AT5G23210.1
....GO:0022853	MF	e	active ion transmembrane transporter activity	25/1554	85/27416	3.19156e-11	4	25	0	AT1G07670.1, AT1G07810.1, AT1G10130.1, AT1G17260.1, AT1G19910.1, AT1G64200.1, AT1G80660.1, AT2G07560.1, AT2G18960.1, AT2G24520.1, AT3G08560.1, AT3G42640.1, AT3G47950.1, AT3G60330.1, AT4G00900.1, AT4G11150.1, AT4G11730.1, AT4G30190.2, AT4G34720.1, AT5G08670.1, AT5G08680.1, AT5G08690.1, AT5G57350.1, AT5G62670.1, ATCG00480.1
.....GO:0042625	MF	e	ATPase coupled ion transmembrane transporter activity	25/1554	85/27416	3.19156e-11	11	25	0	AT1G07670.1, AT1G07810.1, AT1G10130.1, AT1G17260.1, AT1G19910.1, AT1G64200.1, AT1G80660.1, AT2G07560.1, AT2G18960.1, AT2G24520.1, AT3G08560.1, AT3G42640.1, AT3G47950.1, AT3G60330.1, AT4G00900.1, AT4G11150.1, AT4G11730.1, AT4G30190.2, AT4G34720.1, AT5G08670.1, AT5G08680.1, AT5G08690.1, AT5G57350.1, AT5G62670.1, ATCG00480.1
......GO:0042626	MF	e	ATPase activity, coupled to transmembrane movement of substances	40/1554	190/27416	3.65819e-11	10	40	0	AT1G07670.1, AT1G07810.1, AT1G10130.1, AT1G15210.1, AT1G15520.1, AT1G17260.1, AT1G17840.1, AT1G19910.1, AT1G51460.1, AT1G51500.1, AT1G59870.1, AT1G64200.1, AT1G66950.1, AT1G80660.1, AT2G07560.1, AT2G18960.1, AT2G24520.1, AT2G26910.1, AT2G29940.1, AT2G36380.1, AT2G37280.1, AT3G08560.1, AT3G16340.1, AT3G21090.1, AT3G42640.1, AT3G47950.1, AT3G53480.1, AT3G60330.1, AT4G00900.1, AT4G11150.1, AT4G11730…
.........GO:0043492	MF	e	ATPase activity, coupled to movement of substances	40/1554	190/27416	3.65819e-11	9	40	0	AT1G07670.1, AT1G07810.1, AT1G10130.1, AT1G15210.1, AT1G15520.1, AT1G17260.1, AT1G17840.1, AT1G19910.1, AT1G51460.1, AT1G51500.1, AT1G59870.1, AT1G64200.1, AT1G66950.1, AT1G80660.1, AT2G07560.1, AT2G18960.1, AT2G24520.1, AT2G26910.1, AT2G29940.1, AT2G36380.1, AT2G37280.1, AT3G08560.1, AT3G16340.1, AT3G21090.1, AT3G42640.1, AT3G47950.1, AT3G53480.1, AT3G60330.1, AT4G00900.1, AT4G11150.1, AT4G11730…
...GO:0019904	MF	e	protein domain specific binding	16/1554	19/27416	3.66641e-11	3	16	0	AT1G22290.2, AT1G22300.1, AT1G26480.1, AT1G34760.1, AT1G35160.2, AT1G78220.1, AT1G78300.1, AT2G10450.1, AT2G42590.3, AT2G46830.1, AT3G02520.1, AT4G09000.2, AT5G10450.4, AT5G16050.1, AT5G38480.1, AT5G65430.3
.......GO:0003774	MF	e	motor activity	24/1554	86/27416	4.19061e-11	7	24	0	AT1G04160.1, AT1G04600.1, AT1G08730.1, AT1G17580.1, AT1G54560.1, AT2G20290.1, AT2G28620.1, AT2G31900.1, AT2G33240.1, AT2G36200.2, AT2G37420.1, AT3G17360.1, AT3G19050.1, AT3G44050.1, AT3G45850.1, AT3G50240.1, AT3G58160.1, AT4G28710.1, AT4G33200.1, AT5G20470.1, AT5G20490.1, AT5G43900.3, AT5G47820.1, AT5G60930.1
....GO:0032549	MF	e	ribonucleoside binding	63/1554	267/27416	5.03016e-11	4	63	0	AT1G02430.1, AT1G02440.1, AT1G02620.1, AT1G04820.1, AT1G06400.1, AT1G07410.1, AT1G09180.1, AT1G09630.1, AT1G10630.1, AT1G16920.1, AT1G18200.1, AT1G20010.1, AT1G23490.1, AT1G28550.1, AT1G30580.1, AT1G50010.1, AT1G56050.1, AT1G56070.1, AT1G56330.1, AT1G64740.1, AT1G70490.1, AT1G73640.1, AT1G75780.1, AT2G15310.1, AT2G24765.1, AT2G29550.1, AT2G33870.1, AT2G47170.1, AT3G03120.1, AT3G12915.1, AT3G13870…
.......GO:0008553	MF	e	proton-exporting ATPase activity, phosphorylative mechanism	10/1554	10/27416	5.6092e-11	14	10	0	AT1G80660.1, AT2G18960.1, AT3G08560.1, AT3G47950.1, AT3G60330.1, AT4G30190.2, AT5G08670.1, AT5G08680.1, AT5G08690.1, AT5G57350.1
...GO:0001882	MF	e	nucleoside binding	63/1554	268/27416	5.71926e-11	3	63	0	AT1G02430.1, AT1G02440.1, AT1G02620.1, AT1G04820.1, AT1G06400.1, AT1G07410.1, AT1G09180.1, AT1G09630.1, AT1G10630.1, AT1G16920.1, AT1G18200.1, AT1G20010.1, AT1G23490.1, AT1G28550.1, AT1G30580.1, AT1G50010.1, AT1G56050.1, AT1G56070.1, AT1G56330.1, AT1G64740.1, AT1G70490.1, AT1G73640.1, AT1G75780.1, AT2G15310.1, AT2G24765.1, AT2G29550.1, AT2G33870.1, AT2G47170.1, AT3G03120.1, AT3G12915.1, AT3G13870…
.....GO:0016307	MF	e	phosphatidylinositol phosphate kinase activity	11/1554	16/27416	6.2904e-11	5	11	0	AT1G01460.1, AT1G10900.1, AT1G21980.1, AT1G60890.2, AT1G77740.1, AT2G26420.1, AT2G41210.1, AT3G07960.1, AT3G09920.1, AT3G56960.1, AT4G01190.1
.....GO:0019829	MF	e	cation-transporting ATPase activity	20/1554	61/27416	6.91538e-11	12	20	0	AT1G07670.1, AT1G07810.1, AT1G10130.1, AT1G17260.1, AT1G19910.1, AT1G64200.1, AT1G80660.1, AT2G18960.1, AT3G08560.1, AT3G47950.1, AT3G60330.1, AT4G00900.1, AT4G11150.1, AT4G30190.2, AT4G34720.1, AT5G08670.1, AT5G08680.1, AT5G08690.1, AT5G57350.1, ATCG00480.1
..GO:0016853	MF	e	isomerase activity	44/1554	231/27416	6.93507e-11	2	44	0	AT1G66960.1, AT1G69370.1, AT1G78500.1, AT1G78950.1, AT1G78955.1, AT1G78960.1, AT1G78970.2, AT2G07050.1, AT2G16600.1, AT2G21130.1, AT2G29960.1, AT2G32000.1, AT2G38730.1, AT2G40790.1, AT3G01260.1, AT3G12340.1, AT3G17940.1, AT3G22920.1, AT3G25220.1, AT3G29200.1, AT3G29255.1, AT3G45130.1, AT3G47800.1, AT3G55920.1, AT3G56070.1, AT3G62030.2, AT3G63400.1, AT4G15340.1, AT4G15370.1, AT4G25340.1, AT4G32420…
......GO:0004197	MF	e	cysteine-type endopeptidase activity	20/1554	49/27416	7.09605e-11	6	20	0	AT1G06260.1, AT1G09850.1, AT1G29080.1, AT1G29090.1, AT1G29110.1, AT1G47128.1, AT2G27420.1, AT2G34080.1, AT3G19390.1, AT3G19400.1, AT3G43960.1, AT3G48350.1, AT3G49340.1, AT4G11310.1, AT4G11320.1, AT4G23520.1, AT4G35350.1, AT4G36880.1, AT5G43060.1, AT5G50260.1
.....GO:0008238	MF	e	exopeptidase activity	25/1554	88/27416	7.13018e-11	5	25	0	AT1G11080.2, AT1G13270.1, AT1G61130.1, AT2G05850.1, AT2G24000.1, AT2G24010.1, AT2G24280.1, AT2G35770.1, AT2G35780.1, AT2G45240.1, AT3G02110.1, AT3G07990.1, AT3G17180.1, AT3G25740.1, AT3G52000.1, AT3G52010.1, AT3G52020.1, AT3G56540.1, AT3G63470.1, AT4G15100.1, AT4G30610.1, AT4G30810.1, AT4G37040.1, AT5G08260.1, AT5G23210.1
.....GO:0005525	MF	e	GTP binding	63/1554	260/27416	7.16468e-11	8	63	0	AT1G02430.1, AT1G02440.1, AT1G02620.1, AT1G04820.1, AT1G06400.1, AT1G07410.1, AT1G09180.1, AT1G09630.1, AT1G10630.1, AT1G16920.1, AT1G18200.1, AT1G20010.1, AT1G23490.1, AT1G28550.1, AT1G30580.1, AT1G50010.1, AT1G56050.1, AT1G56070.1, AT1G56330.1, AT1G64740.1, AT1G70490.1, AT1G73640.1, AT1G75780.1, AT2G15310.1, AT2G24765.1, AT2G29550.1, AT2G33870.1, AT2G47170.1, AT3G03120.1, AT3G12915.1, AT3G13870…
....GO:0001883	MF	e	purine nucleoside binding	63/1554	260/27416	7.16468e-11	4	63	0	AT1G02430.1, AT1G02440.1, AT1G02620.1, AT1G04820.1, AT1G06400.1, AT1G07410.1, AT1G09180.1, AT1G09630.1, AT1G10630.1, AT1G16920.1, AT1G18200.1, AT1G20010.1, AT1G23490.1, AT1G28550.1, AT1G30580.1, AT1G50010.1, AT1G56050.1, AT1G56070.1, AT1G56330.1, AT1G64740.1, AT1G70490.1, AT1G73640.1, AT1G75780.1, AT2G15310.1, AT2G24765.1, AT2G29550.1, AT2G33870.1, AT2G47170.1, AT3G03120.1, AT3G12915.1, AT3G13870…
.....GO:0032561	MF	e	guanyl ribonucleotide binding	63/1554	260/27416	7.16468e-11	7	63	0	AT1G02430.1, AT1G02440.1, AT1G02620.1, AT1G04820.1, AT1G06400.1, AT1G07410.1, AT1G09180.1, AT1G09630.1, AT1G10630.1, AT1G16920.1, AT1G18200.1, AT1G20010.1, AT1G23490.1, AT1G28550.1, AT1G30580.1, AT1G50010.1, AT1G56050.1, AT1G56070.1, AT1G56330.1, AT1G64740.1, AT1G70490.1, AT1G73640.1, AT1G75780.1, AT2G15310.1, AT2G24765.1, AT2G29550.1, AT2G33870.1, AT2G47170.1, AT3G03120.1, AT3G12915.1, AT3G13870…
.....GO:0032550	MF	e	purine ribonucleoside binding	63/1554	260/27416	7.16468e-11	5	63	0	AT1G02430.1, AT1G02440.1, AT1G02620.1, AT1G04820.1, AT1G06400.1, AT1G07410.1, AT1G09180.1, AT1G09630.1, AT1G10630.1, AT1G16920.1, AT1G18200.1, AT1G20010.1, AT1G23490.1, AT1G28550.1, AT1G30580.1, AT1G50010.1, AT1G56050.1, AT1G56070.1, AT1G56330.1, AT1G64740.1, AT1G70490.1, AT1G73640.1, AT1G75780.1, AT2G15310.1, AT2G24765.1, AT2G29550.1, AT2G33870.1, AT2G47170.1, AT3G03120.1, AT3G12915.1, AT3G13870…
......GO:0004185	MF	e	serine-type carboxypeptidase activity	21/1554	55/27416	7.32645e-11	7	21	0	AT1G11080.2, AT1G61130.1, AT2G05850.1, AT2G24000.1, AT2G24010.1, AT2G24280.1, AT2G35770.1, AT2G35780.1, AT3G02110.1, AT3G07990.1, AT3G17180.1, AT3G52000.1, AT3G52010.1, AT3G52020.1, AT3G56540.1, AT3G63470.1, AT4G15100.1, AT4G30610.1, AT4G30810.1, AT5G08260.1, AT5G23210.1
.....GO:0070008	MF	e	serine-type exopeptidase activity	21/1554	55/27416	7.32645e-11	6	21	0	AT1G11080.2, AT1G61130.1, AT2G05850.1, AT2G24000.1, AT2G24010.1, AT2G24280.1, AT2G35770.1, AT2G35780.1, AT3G02110.1, AT3G07990.1, AT3G17180.1, AT3G52000.1, AT3G52010.1, AT3G52020.1, AT3G56540.1, AT3G63470.1, AT4G15100.1, AT4G30610.1, AT4G30810.1, AT5G08260.1, AT5G23210.1
....GO:0031559	MF	e	oxidosqualene cyclase activity	13/1554	13/27416	8.13724e-11	4	13	0	AT1G66960.1, AT1G78500.1, AT1G78950.1, AT1G78955.1, AT1G78960.1, AT1G78970.2, AT2G07050.1, AT3G45130.1, AT4G15340.1, AT4G15370.1, AT5G36150.1, AT5G42600.1, AT5G48010.2
.....GO:0015405	MF	e	P-P-bond-hydrolysis-driven transmembrane transporter activity	43/1554	243/27416	9.73281e-11	5	43	0	AT1G07670.1, AT1G07810.1, AT1G10130.1, AT1G15210.1, AT1G15520.1, AT1G15690.1, AT1G17260.1, AT1G17840.1, AT1G19910.1, AT1G51460.1, AT1G51500.1, AT1G59870.1, AT1G64200.1, AT1G66950.1, AT1G80660.1, AT2G07560.1, AT2G18960.1, AT2G21410.1, AT2G24520.1, AT2G26910.1, AT2G29940.1, AT2G36380.1, AT2G37280.1, AT3G08560.1, AT3G16340.1, AT3G21090.1, AT3G42640.1, AT3G47950.1, AT3G53480.1, AT3G60330.1, AT4G00900…
...GO:0015318	MF	e	inorganic molecular entity transmembrane transporter activity	81/1554	606/27416	9.76629e-11	3	81	0	AT1G05030.1, AT1G07670.1, AT1G07810.1, AT1G08090.1, AT1G08100.1, AT1G10130.1, AT1G12940.1, AT1G16010.2, AT1G17260.1, AT1G17840.1, AT1G19910.1, AT1G20925.1, AT1G55620.2, AT1G59870.1, AT1G64200.1, AT1G67300.2, AT1G71090.1, AT1G75630.2, AT1G76520.1, AT1G76530.1, AT1G79820.1, AT1G80660.1, AT1G80900.1, AT2G03620.1, AT2G16510.1, AT2G17500.1, AT2G18960.1, AT2G19600.1, AT2G21410.1, AT2G28520.1, AT2G29650…
...GO:0003755	MF	e	peptidyl-prolyl cis-trans isomerase activity	20/1554	56/27416	1.0501e-10	4	20	0	AT2G16600.1, AT2G21130.1, AT2G29960.1, AT2G38730.1, AT3G12340.1, AT3G22920.1, AT3G25220.1, AT3G55920.1, AT3G56070.1, AT3G62030.2, AT3G63400.1, AT4G25340.1, AT4G32420.1, AT4G34870.1, AT4G34960.1, AT4G38740.1, AT5G05420.1, AT5G13120.1, AT5G48580.1, AT5G58710.1
.....GO:0019001	MF	e	guanyl nucleotide binding	63/1554	263/27416	1.05325e-10	6	63	0	AT1G02430.1, AT1G02440.1, AT1G02620.1, AT1G04820.1, AT1G06400.1, AT1G07410.1, AT1G09180.1, AT1G09630.1, AT1G10630.1, AT1G16920.1, AT1G18200.1, AT1G20010.1, AT1G23490.1, AT1G28550.1, AT1G30580.1, AT1G50010.1, AT1G56050.1, AT1G56070.1, AT1G56330.1, AT1G64740.1, AT1G70490.1, AT1G73640.1, AT1G75780.1, AT2G15310.1, AT2G24765.1, AT2G29550.1, AT2G33870.1, AT2G47170.1, AT3G03120.1, AT3G12915.1, AT3G13870…
...GO:0022804	MF	e	active transmembrane transporter activity	84/1554	528/27416	1.06058e-10	3	84	0	AT1G05030.1, AT1G07670.1, AT1G07810.1, AT1G10130.1, AT1G15150.1, AT1G15160.1, AT1G15170.1, AT1G15180.1, AT1G15210.1, AT1G15520.1, AT1G15690.1, AT1G17260.1, AT1G17840.1, AT1G19910.1, AT1G20925.1, AT1G51460.1, AT1G51500.1, AT1G59870.1, AT1G64200.1, AT1G64820.1, AT1G66760.2, AT1G66780.1, AT1G66950.1, AT1G67300.2, AT1G71090.1, AT1G71140.1, AT1G73700.1, AT1G76520.1, AT1G76530.1, AT1G79820.1, AT1G80660…
...GO:0015075	MF	e	ion transmembrane transporter activity	85/1554	642/27416	1.07035e-10	3	85	0	AT1G05030.1, AT1G07670.1, AT1G07810.1, AT1G08090.1, AT1G08100.1, AT1G10130.1, AT1G12940.1, AT1G16010.2, AT1G17260.1, AT1G17840.1, AT1G19910.1, AT1G20925.1, AT1G55620.2, AT1G59870.1, AT1G64200.1, AT1G67300.2, AT1G71090.1, AT1G75630.2, AT1G76520.1, AT1G76530.1, AT1G79820.1, AT1G80660.1, AT1G80900.1, AT2G03620.1, AT2G07560.1, AT2G16510.1, AT2G17500.1, AT2G18960.1, AT2G19600.1, AT2G21410.1, AT2G24520…
....GO:0070011	MF	e	peptidase activity, acting on L-amino acid peptides	77/1554	514/27416	1.08049e-10	4	77	0	AT1G06260.1, AT1G06900.1, AT1G07510.1, AT1G09850.1, AT1G11080.2, AT1G13270.1, AT1G20850.1, AT1G29080.1, AT1G29090.1, AT1G29110.1, AT1G44350.1, AT1G47128.1, AT1G51150.1, AT1G51760.1, AT1G51780.1, AT1G61130.1, AT1G65630.1, AT1G65640.1, AT2G05850.1, AT2G22160.1, AT2G24000.1, AT2G24010.1, AT2G24280.1, AT2G27420.1, AT2G29080.1, AT2G34080.1, AT2G35770.1, AT2G35780.1, AT2G41790.1, AT2G45240.1, AT2G47940…
....GO:0015399	MF	e	primary active transmembrane transporter activity	43/1554	244/27416	1.11229e-10	4	43	0	AT1G07670.1, AT1G07810.1, AT1G10130.1, AT1G15210.1, AT1G15520.1, AT1G15690.1, AT1G17260.1, AT1G17840.1, AT1G19910.1, AT1G51460.1, AT1G51500.1, AT1G59870.1, AT1G64200.1, AT1G66950.1, AT1G80660.1, AT2G07560.1, AT2G18960.1, AT2G21410.1, AT2G24520.1, AT2G26910.1, AT2G29940.1, AT2G36380.1, AT2G37280.1, AT3G08560.1, AT3G16340.1, AT3G21090.1, AT3G42640.1, AT3G47950.1, AT3G53480.1, AT3G60330.1, AT4G00900…
.....GO:0005509	MF	e	calcium ion binding	42/1554	235/27416	1.20303e-10	5	42	0	AT1G30000.1, AT1G30900.1, AT1G50700.1, AT1G51590.1, AT1G61950.1, AT1G66410.2, AT1G69830.1, AT1G76040.2, AT1G76130.1, AT2G14720.1, AT2G14740.1, AT2G17290.1, AT2G27030.3, AT2G30290.2, AT2G34940.1, AT2G38910.1, AT2G41090.1, AT2G41100.1, AT2G41110.2, AT2G42590.3, AT3G21160.1, AT3G22930.1, AT3G43810.1, AT3G51920.1, AT3G52850.1, AT3G56800.1, AT4G04695.1, AT4G04700.1, AT4G04710.1, AT4G04720.1, AT4G04740…
....GO:0016818	MF	e	hydrolase activity, acting on acid anhydrides, in phosphorus-containing anhydrides	110/1554	850/27416	1.20939e-10	4	110	0	AT1G04160.1, AT1G04600.1, AT1G04820.1, AT1G07410.1, AT1G07510.1, AT1G07670.1, AT1G07810.1, AT1G08730.1, AT1G10130.1, AT1G12700.1, AT1G15210.1, AT1G15520.1, AT1G15690.1, AT1G17260.1, AT1G17580.1, AT1G17840.1, AT1G18200.1, AT1G19910.1, AT1G20010.1, AT1G50010.1, AT1G51460.1, AT1G51500.1, AT1G54560.1, AT1G56070.1, AT1G59870.1, AT1G64200.1, AT1G64740.1, AT1G66950.1, AT1G75630.2, AT1G75780.1, AT1G80660…
......GO:0036442	MF	e	proton-exporting ATPase activity	15/1554	34/27416	1.25009e-10	13	15	0	AT1G19910.1, AT1G64200.1, AT1G80660.1, AT2G18960.1, AT3G08560.1, AT3G47950.1, AT3G60330.1, AT4G11150.1, AT4G30190.2, AT4G34720.1, AT5G08670.1, AT5G08680.1, AT5G08690.1, AT5G57350.1, ATCG00480.1
.....GO:0016462	MF	e	pyrophosphatase activity	110/1554	838/27416	1.47926e-10	5	110	0	AT1G04160.1, AT1G04600.1, AT1G04820.1, AT1G07410.1, AT1G07510.1, AT1G07670.1, AT1G07810.1, AT1G08730.1, AT1G10130.1, AT1G12700.1, AT1G15210.1, AT1G15520.1, AT1G15690.1, AT1G17260.1, AT1G17580.1, AT1G17840.1, AT1G18200.1, AT1G19910.1, AT1G20010.1, AT1G50010.1, AT1G51460.1, AT1G51500.1, AT1G54560.1, AT1G56070.1, AT1G59870.1, AT1G64200.1, AT1G64740.1, AT1G66950.1, AT1G75630.2, AT1G75780.1, AT1G80660…
...GO:0008233	MF	e	peptidase activity	77/1554	541/27416	1.95259e-10	3	77	0	AT1G06260.1, AT1G06900.1, AT1G07510.1, AT1G09850.1, AT1G11080.2, AT1G13270.1, AT1G20850.1, AT1G29080.1, AT1G29090.1, AT1G29110.1, AT1G44350.1, AT1G47128.1, AT1G51150.1, AT1G51760.1, AT1G51780.1, AT1G61130.1, AT1G65630.1, AT1G65640.1, AT2G05850.1, AT2G22160.1, AT2G24000.1, AT2G24010.1, AT2G24280.1, AT2G27420.1, AT2G29080.1, AT2G34080.1, AT2G35770.1, AT2G35780.1, AT2G41790.1, AT2G45240.1, AT2G47940…
....GO:0008236	MF	e	serine-type peptidase activity	36/1554	192/27416	2.04247e-10	5	36	0	AT1G11080.2, AT1G51150.1, AT1G61130.1, AT1G65630.1, AT1G65640.1, AT2G05850.1, AT2G24000.1, AT2G24010.1, AT2G24280.1, AT2G35770.1, AT2G35780.1, AT2G47940.1, AT3G02110.1, AT3G07990.1, AT3G16540.1, AT3G16550.1, AT3G17180.1, AT3G27925.1, AT3G28680.1, AT3G52000.1, AT3G52010.1, AT3G52020.1, AT3G56540.1, AT3G63470.1, AT4G15100.1, AT4G30610.1, AT4G30810.1, AT5G08260.1, AT5G22860.1, AT5G23210.1, AT5G36950…
...GO:0017171	MF	e	serine hydrolase activity	36/1554	192/27416	2.04247e-10	3	36	0	AT1G11080.2, AT1G51150.1, AT1G61130.1, AT1G65630.1, AT1G65640.1, AT2G05850.1, AT2G24000.1, AT2G24010.1, AT2G24280.1, AT2G35770.1, AT2G35780.1, AT2G47940.1, AT3G02110.1, AT3G07990.1, AT3G16540.1, AT3G16550.1, AT3G17180.1, AT3G27925.1, AT3G28680.1, AT3G52000.1, AT3G52010.1, AT3G52020.1, AT3G56540.1, AT3G63470.1, AT4G15100.1, AT4G30610.1, AT4G30810.1, AT5G08260.1, AT5G22860.1, AT5G23210.1, AT5G36950…
...GO:0004672	MF	e	protein kinase activity	179/1554	1114/27416	2.04694e-10	5	179	0	AT1G01140.3, AT1G01560.2, AT1G03430.1, AT1G03740.1, AT1G03920.1, AT1G03930.1, AT1G04440.1, AT1G06390.1, AT1G07880.2, AT1G08720.1, AT1G09600.1, AT1G09840.1, AT1G10940.2, AT1G16330.1, AT1G18150.2, AT1G18160.1, AT1G18670.1, AT1G23700.1, AT1G27630.1, AT1G30270.1, AT1G30640.1, AT1G33770.1, AT1G35440.1, AT1G35670.1, AT1G47210.2, AT1G48260.1, AT1G49160.2, AT1G50700.1, AT1G53050.1, AT1G53510.1, AT1G54610…
....GO:0004674	MF	e	protein serine/threonine kinase activity	130/1554	713/27416	2.08472e-10	6	130	0	AT1G01140.3, AT1G01560.2, AT1G03740.1, AT1G03920.1, AT1G04440.1, AT1G06390.1, AT1G07880.2, AT1G08720.1, AT1G09600.1, AT1G09840.1, AT1G16330.1, AT1G18150.2, AT1G18670.1, AT1G23700.1, AT1G27630.1, AT1G30270.1, AT1G30640.1, AT1G33770.1, AT1G35440.1, AT1G35670.1, AT1G47210.2, AT1G48260.1, AT1G50700.1, AT1G53050.1, AT1G53510.1, AT1G54610.2, AT1G57700.1, AT1G57870.3, AT1G61950.1, AT1G70430.1, AT1G71530…
......GO:0017111	MF	e	nucleoside-triphosphatase activity	108/1554	810/27416	2.09842e-10	6	108	0	AT1G04160.1, AT1G04600.1, AT1G04820.1, AT1G07410.1, AT1G07510.1, AT1G07670.1, AT1G07810.1, AT1G08730.1, AT1G10130.1, AT1G12700.1, AT1G15210.1, AT1G15520.1, AT1G17260.1, AT1G17580.1, AT1G17840.1, AT1G18200.1, AT1G19910.1, AT1G20010.1, AT1G50010.1, AT1G51460.1, AT1G51500.1, AT1G54560.1, AT1G56070.1, AT1G59870.1, AT1G64200.1, AT1G64740.1, AT1G66950.1, AT1G75630.2, AT1G75780.1, AT1G80660.1, AT2G03670…
..GO:0022857	MF	e	transmembrane transporter activity	121/1554	1004/27416	2.354e-10	2	121	0	AT1G05030.1, AT1G07670.1, AT1G07810.1, AT1G08090.1, AT1G08100.1, AT1G10130.1, AT1G12940.1, AT1G15150.1, AT1G15160.1, AT1G15170.1, AT1G15180.1, AT1G15210.1, AT1G15520.1, AT1G15690.1, AT1G16010.2, AT1G17260.1, AT1G17840.1, AT1G19910.1, AT1G20925.1, AT1G51460.1, AT1G51500.1, AT1G55620.2, AT1G59870.1, AT1G64200.1, AT1G64820.1, AT1G66760.2, AT1G66780.1, AT1G66950.1, AT1G67300.2, AT1G71090.1, AT1G71140…
...GO:0016817	MF	e	hydrolase activity, acting on acid anhydrides	113/1554	857/27416	2.42531e-10	3	113	0	AT1G04160.1, AT1G04600.1, AT1G04820.1, AT1G07410.1, AT1G07510.1, AT1G07670.1, AT1G07810.1, AT1G08730.1, AT1G10130.1, AT1G12700.1, AT1G15210.1, AT1G15520.1, AT1G15690.1, AT1G17260.1, AT1G17580.1, AT1G17840.1, AT1G18200.1, AT1G19910.1, AT1G20010.1, AT1G50010.1, AT1G51460.1, AT1G51500.1, AT1G54560.1, AT1G56070.1, AT1G59870.1, AT1G64200.1, AT1G64740.1, AT1G66950.1, AT1G72960.1, AT1G75630.2, AT1G75780…
....GO:0016301	MF	e	kinase activity	198/1554	1327/27416	2.43427e-10	4	198	0	AT1G01140.3, AT1G01460.1, AT1G01560.2, AT1G03430.1, AT1G03740.1, AT1G03920.1, AT1G03930.1, AT1G04440.1, AT1G06390.1, AT1G07880.2, AT1G08720.1, AT1G09600.1, AT1G09840.1, AT1G10900.1, AT1G10940.2, AT1G16330.1, AT1G18150.2, AT1G18160.1, AT1G18670.1, AT1G21980.1, AT1G23700.1, AT1G27630.1, AT1G30270.1, AT1G30640.1, AT1G33770.1, AT1G35440.1, AT1G35670.1, AT1G47210.2, AT1G48260.1, AT1G49160.2, AT1G50700…
....GO:0016773	MF	e	phosphotransferase activity, alcohol group as acceptor	197/1554	1275/27416	2.49012e-10	4	197	0	AT1G01140.3, AT1G01460.1, AT1G01560.2, AT1G03430.1, AT1G03740.1, AT1G03920.1, AT1G03930.1, AT1G04440.1, AT1G06390.1, AT1G07880.2, AT1G08720.1, AT1G09600.1, AT1G09840.1, AT1G10900.1, AT1G10940.2, AT1G16330.1, AT1G18150.2, AT1G18160.1, AT1G18670.1, AT1G21980.1, AT1G23700.1, AT1G27630.1, AT1G30270.1, AT1G30640.1, AT1G33770.1, AT1G35440.1, AT1G35670.1, AT1G47210.2, AT1G48260.1, AT1G49160.2, AT1G50700…
.GO:0005215	MF	e	transporter activity	144/1554	1249/27416	2.50553e-10	1	144	0	AT1G05030.1, AT1G05520.1, AT1G07670.1, AT1G07810.1, AT1G08090.1, AT1G08100.1, AT1G10130.1, AT1G12940.1, AT1G15150.1, AT1G15160.1, AT1G15170.1, AT1G15180.1, AT1G15210.1, AT1G15520.1, AT1G15690.1, AT1G16010.2, AT1G17260.1, AT1G17840.1, AT1G19650.1, AT1G19910.1, AT1G20925.1, AT1G51460.1, AT1G51500.1, AT1G55620.2, AT1G55690.1, AT1G59870.1, AT1G64200.1, AT1G64820.1, AT1G66760.2, AT1G66780.1, AT1G66950…
..GO:0140096	MF	e	catalytic activity, acting on a protein	341/1554	2287/27416	2.63298e-10	2	341	0	AT1G01140.3, AT1G01560.2, AT1G03430.1, AT1G03740.1, AT1G03920.1, AT1G03930.1, AT1G04440.1, AT1G06260.1, AT1G06390.1, AT1G06900.1, AT1G07510.1, AT1G07880.2, AT1G08720.1, AT1G09600.1, AT1G09840.1, AT1G09850.1, AT1G10230.1, AT1G10430.1, AT1G10940.2, AT1G11080.2, AT1G13270.1, AT1G13750.1, AT1G16330.1, AT1G18150.2, AT1G18160.1, AT1G18670.1, AT1G20140.1, AT1G20850.1, AT1G23700.1, AT1G27630.1, AT1G29080…
...GO:0032553	MF	e	ribonucleotide binding	346/1554	2445/27416	2.72237e-10	5	346	0	AT1G01140.3, AT1G01560.2, AT1G02430.1, AT1G02440.1, AT1G02620.1, AT1G03740.1, AT1G03920.1, AT1G03930.1, AT1G04160.1, AT1G04440.1, AT1G04600.1, AT1G04820.1, AT1G06390.1, AT1G06400.1, AT1G07410.1, AT1G07510.1, AT1G07880.2, AT1G08130.1, AT1G08720.1, AT1G08730.1, AT1G09080.1, AT1G09180.1, AT1G09600.1, AT1G09630.1, AT1G09840.1, AT1G10630.1, AT1G10900.1, AT1G10940.2, AT1G12700.1, AT1G15210.1, AT1G15520…
...GO:0016772	MF	e	transferase activity, transferring phosphorus-containing groups	206/1554	1561/27416	2.86116e-10	3	206	0	AT1G01140.3, AT1G01460.1, AT1G01560.2, AT1G03430.1, AT1G03740.1, AT1G03920.1, AT1G03930.1, AT1G04440.1, AT1G06390.1, AT1G07880.2, AT1G08720.1, AT1G09600.1, AT1G09840.1, AT1G10900.1, AT1G10940.2, AT1G16330.1, AT1G17980.1, AT1G18150.2, AT1G18160.1, AT1G18670.1, AT1G21980.1, AT1G23700.1, AT1G27630.1, AT1G30270.1, AT1G30640.1, AT1G33770.1, AT1G35440.1, AT1G35670.1, AT1G47210.2, AT1G48260.1, AT1G49160…
....GO:0032555	MF	e	purine ribonucleotide binding	344/1554	2417/27416	2.95836e-10	6	344	0	AT1G01140.3, AT1G01560.2, AT1G02430.1, AT1G02440.1, AT1G02620.1, AT1G03740.1, AT1G03920.1, AT1G03930.1, AT1G04160.1, AT1G04440.1, AT1G04600.1, AT1G04820.1, AT1G06390.1, AT1G06400.1, AT1G07410.1, AT1G07510.1, AT1G07880.2, AT1G08130.1, AT1G08720.1, AT1G08730.1, AT1G09080.1, AT1G09180.1, AT1G09600.1, AT1G09630.1, AT1G09840.1, AT1G10630.1, AT1G10900.1, AT1G10940.2, AT1G12700.1, AT1G15210.1, AT1G15520…
....GO:0046872	MF	e	metal ion binding	236/1554	2662/27416	3.065e-10	4	236	0	AT1G05520.1, AT1G05880.2, AT1G05890.2, AT1G06900.1, AT1G07510.1, AT1G07670.1, AT1G07810.1, AT1G08000.1, AT1G08010.1, AT1G10130.1, AT1G10630.1, AT1G13750.1, AT1G14200.1, AT1G16710.1, AT1G17060.1, AT1G17260.1, AT1G18760.1, AT1G18770.1, AT1G18780.1, AT1G18910.1, AT1G19570.1, AT1G21000.1, AT1G21960.1, AT1G22430.1, AT1G22440.1, AT1G26800.1, AT1G29800.1, AT1G30000.1, AT1G30900.1, AT1G32700.1, AT1G32780…
.....GO:0032559	MF	e	adenyl ribonucleotide binding	281/1554	2163/27416	3.2025e-10	7	281	0	AT1G01140.3, AT1G01560.2, AT1G03740.1, AT1G03920.1, AT1G03930.1, AT1G04160.1, AT1G04440.1, AT1G04600.1, AT1G06390.1, AT1G07510.1, AT1G07880.2, AT1G08130.1, AT1G08720.1, AT1G08730.1, AT1G09080.1, AT1G09600.1, AT1G09840.1, AT1G10900.1, AT1G10940.2, AT1G12700.1, AT1G15210.1, AT1G15520.1, AT1G16030.1, AT1G17580.1, AT1G17840.1, AT1G18150.2, AT1G18160.1, AT1G18670.1, AT1G22300.1, AT1G23700.1, AT1G24510…
....GO:0017076	MF	e	purine nucleotide binding	346/1554	2424/27416	3.20763e-10	5	346	0	AT1G01140.3, AT1G01560.2, AT1G02430.1, AT1G02440.1, AT1G02620.1, AT1G03740.1, AT1G03920.1, AT1G03930.1, AT1G04160.1, AT1G04440.1, AT1G04600.1, AT1G04820.1, AT1G06390.1, AT1G06400.1, AT1G07410.1, AT1G07510.1, AT1G07880.2, AT1G08130.1, AT1G08720.1, AT1G08730.1, AT1G09080.1, AT1G09180.1, AT1G09600.1, AT1G09630.1, AT1G09840.1, AT1G10630.1, AT1G10900.1, AT1G10940.2, AT1G12700.1, AT1G15210.1, AT1G15520…
.....GO:0030554	MF	e	adenyl nucleotide binding	283/1554	2166/27416	3.34646e-10	6	283	0	AT1G01140.3, AT1G01560.2, AT1G03740.1, AT1G03920.1, AT1G03930.1, AT1G04160.1, AT1G04440.1, AT1G04600.1, AT1G06390.1, AT1G07510.1, AT1G07880.2, AT1G08130.1, AT1G08720.1, AT1G08730.1, AT1G09080.1, AT1G09600.1, AT1G09840.1, AT1G10900.1, AT1G10940.2, AT1G12700.1, AT1G15210.1, AT1G15520.1, AT1G16030.1, AT1G17580.1, AT1G17840.1, AT1G18150.2, AT1G18160.1, AT1G18670.1, AT1G22300.1, AT1G23700.1, AT1G24510…
..GO:0097367	MF	e	carbohydrate derivative binding	346/1554	2469/27416	3.35928e-10	2	346	0	AT1G01140.3, AT1G01560.2, AT1G02430.1, AT1G02440.1, AT1G02620.1, AT1G03740.1, AT1G03920.1, AT1G03930.1, AT1G04160.1, AT1G04440.1, AT1G04600.1, AT1G04820.1, AT1G06390.1, AT1G06400.1, AT1G07410.1, AT1G07510.1, AT1G07880.2, AT1G08130.1, AT1G08720.1, AT1G08730.1, AT1G09080.1, AT1G09180.1, AT1G09600.1, AT1G09630.1, AT1G09840.1, AT1G10630.1, AT1G10900.1, AT1G10940.2, AT1G12700.1, AT1G15210.1, AT1G15520…
...GO:0043169	MF	e	cation binding	248/1554	2807/27416	3.52232e-10	3	248	0	AT1G02310.1, AT1G03310.2, AT1G05520.1, AT1G05880.2, AT1G05890.2, AT1G06900.1, AT1G07510.1, AT1G07670.1, AT1G07810.1, AT1G08000.1, AT1G08010.1, AT1G10130.1, AT1G10630.1, AT1G13750.1, AT1G14200.1, AT1G16710.1, AT1G17060.1, AT1G17260.1, AT1G18760.1, AT1G18770.1, AT1G18780.1, AT1G18910.1, AT1G19570.1, AT1G21000.1, AT1G21960.1, AT1G22430.1, AT1G22440.1, AT1G26800.1, AT1G29800.1, AT1G30000.1, AT1G30900…
...GO:1901265	MF	e	nucleoside phosphate binding	397/1554	3127/27416	3.53951e-10	3	397	0	AT1G01140.3, AT1G01560.2, AT1G02430.1, AT1G02440.1, AT1G02620.1, AT1G03740.1, AT1G03920.1, AT1G03930.1, AT1G04160.1, AT1G04440.1, AT1G04600.1, AT1G04820.1, AT1G06390.1, AT1G06400.1, AT1G07410.1, AT1G07510.1, AT1G07670.1, AT1G07810.1, AT1G07880.2, AT1G08130.1, AT1G08720.1, AT1G08730.1, AT1G09080.1, AT1G09180.1, AT1G09420.2, AT1G09600.1, AT1G09630.1, AT1G09840.1, AT1G10130.1, AT1G10630.1, AT1G10900…
...GO:0000166	MF	e	nucleotide binding	397/1554	3127/27416	3.53951e-10	4	397	0	AT1G01140.3, AT1G01560.2, AT1G02430.1, AT1G02440.1, AT1G02620.1, AT1G03740.1, AT1G03920.1, AT1G03930.1, AT1G04160.1, AT1G04440.1, AT1G04600.1, AT1G04820.1, AT1G06390.1, AT1G06400.1, AT1G07410.1, AT1G07510.1, AT1G07670.1, AT1G07810.1, AT1G07880.2, AT1G08130.1, AT1G08720.1, AT1G08730.1, AT1G09080.1, AT1G09180.1, AT1G09420.2, AT1G09600.1, AT1G09630.1, AT1G09840.1, AT1G10130.1, AT1G10630.1, AT1G10900…
...GO:0043168	MF	e	anion binding	379/1554	2905/27416	3.66626e-10	3	379	0	AT1G01140.3, AT1G01560.2, AT1G02430.1, AT1G02440.1, AT1G02620.1, AT1G03740.1, AT1G03920.1, AT1G03930.1, AT1G04160.1, AT1G04440.1, AT1G04600.1, AT1G04820.1, AT1G06390.1, AT1G06400.1, AT1G07410.1, AT1G07510.1, AT1G07880.2, AT1G08130.1, AT1G08720.1, AT1G08730.1, AT1G09080.1, AT1G09180.1, AT1G09600.1, AT1G09630.1, AT1G09840.1, AT1G10630.1, AT1G10900.1, AT1G10940.2, AT1G12700.1, AT1G15210.1, AT1G15520…
....GO:0035639	MF	e	purine ribonucleoside triphosphate binding	342/1554	2405/27416	3.67709e-10	4	342	0	AT1G01140.3, AT1G01560.2, AT1G02430.1, AT1G02440.1, AT1G02620.1, AT1G03740.1, AT1G03920.1, AT1G03930.1, AT1G04160.1, AT1G04440.1, AT1G04600.1, AT1G04820.1, AT1G06390.1, AT1G06400.1, AT1G07410.1, AT1G07510.1, AT1G07880.2, AT1G08130.1, AT1G08720.1, AT1G08730.1, AT1G09080.1, AT1G09180.1, AT1G09600.1, AT1G09630.1, AT1G09840.1, AT1G10630.1, AT1G10900.1, AT1G10940.2, AT1G12700.1, AT1G15210.1, AT1G15520…
..GO:0008144	MF	e	drug binding	309/1554	2526/27416	3.71013e-10	2	309	0	AT1G01140.3, AT1G01560.2, AT1G03740.1, AT1G03920.1, AT1G03930.1, AT1G04160.1, AT1G04440.1, AT1G04600.1, AT1G06390.1, AT1G07510.1, AT1G07880.2, AT1G08130.1, AT1G08720.1, AT1G08730.1, AT1G09080.1, AT1G09600.1, AT1G09840.1, AT1G10900.1, AT1G10940.2, AT1G12700.1, AT1G15210.1, AT1G15520.1, AT1G16030.1, AT1G17060.1, AT1G17580.1, AT1G17840.1, AT1G18150.2, AT1G18160.1, AT1G18670.1, AT1G22300.1, AT1G23700…
..GO:0016787	MF	e	hydrolase activity	273/1554	3043/27416	3.73746e-10	2	273	0	AT1G02310.1, AT1G03310.2, AT1G04160.1, AT1G04600.1, AT1G04820.1, AT1G06260.1, AT1G06550.1, AT1G06900.1, AT1G07410.1, AT1G07510.1, AT1G07670.1, AT1G07810.1, AT1G08510.1, AT1G08730.1, AT1G09850.1, AT1G10130.1, AT1G10430.1, AT1G11080.2, AT1G11090.1, AT1G12700.1, AT1G12880.1, AT1G13270.1, AT1G13750.1, AT1G14860.1, AT1G15210.1, AT1G15520.1, AT1G15690.1, AT1G17260.1, AT1G17580.1, AT1G17840.1, AT1G18200…
GO:0003674	MF	e	molecular_function	1466/1554	24372/27416	3.7719e-10	0	1466	0	AT1G01060.1, AT1G01140.3, AT1G01370.1, AT1G01460.1, AT1G01520.1, AT1G01560.2, AT1G01750.1, AT1G02310.1, AT1G02430.1, AT1G02440.1, AT1G02620.1, AT1G03310.2, AT1G03430.1, AT1G03740.1, AT1G03920.1, AT1G03930.1, AT1G04160.1, AT1G04270.1, AT1G04300.3, AT1G04400.2, AT1G04440.1, AT1G04600.1, AT1G04710.1, AT1G04750.1, AT1G04760.1, AT1G04820.1, AT1G05030.1, AT1G05520.1, AT1G05670.1, AT1G05880.2, AT1G05890…
...GO:0005524	MF	e	ATP binding	279/1554	2151/27416	3.92996e-10	8	279	0	AT1G01140.3, AT1G01560.2, AT1G03740.1, AT1G03920.1, AT1G03930.1, AT1G04160.1, AT1G04440.1, AT1G04600.1, AT1G06390.1, AT1G07510.1, AT1G07880.2, AT1G08130.1, AT1G08720.1, AT1G08730.1, AT1G09080.1, AT1G09600.1, AT1G09840.1, AT1G10900.1, AT1G10940.2, AT1G12700.1, AT1G15210.1, AT1G15520.1, AT1G16030.1, AT1G17580.1, AT1G17840.1, AT1G18150.2, AT1G18160.1, AT1G18670.1, AT1G22300.1, AT1G23700.1, AT1G24510…
..GO:0016740	MF	e	transferase activity	290/1554	3163/27416	4.34027e-10	2	290	0	AT1G01140.3, AT1G01460.1, AT1G01560.2, AT1G03430.1, AT1G03740.1, AT1G03920.1, AT1G03930.1, AT1G04440.1, AT1G04710.1, AT1G05670.1, AT1G06390.1, AT1G07880.2, AT1G08510.1, AT1G08720.1, AT1G09600.1, AT1G09840.1, AT1G10230.1, AT1G10900.1, AT1G10940.2, AT1G16330.1, AT1G16710.1, AT1G17980.1, AT1G18150.2, AT1G18160.1, AT1G18670.1, AT1G20140.1, AT1G21980.1, AT1G23700.1, AT1G24735.2, AT1G27630.1, AT1G30270…
..GO:0036094	MF	e	small molecule binding	429/1554	3529/27416	4.79864e-10	2	429	0	AT1G01140.3, AT1G01560.2, AT1G02430.1, AT1G02440.1, AT1G02620.1, AT1G03740.1, AT1G03920.1, AT1G03930.1, AT1G04160.1, AT1G04440.1, AT1G04600.1, AT1G04820.1, AT1G06390.1, AT1G06400.1, AT1G07410.1, AT1G07510.1, AT1G07670.1, AT1G07810.1, AT1G07880.2, AT1G08130.1, AT1G08720.1, AT1G08730.1, AT1G09080.1, AT1G09180.1, AT1G09420.2, AT1G09600.1, AT1G09630.1, AT1G09840.1, AT1G10130.1, AT1G10630.1, AT1G10900…
..GO:0043167	MF	e	ion binding	591/1554	5466/27416	4.81625e-10	2	591	0	AT1G01140.3, AT1G01560.2, AT1G02310.1, AT1G02430.1, AT1G02440.1, AT1G02620.1, AT1G03310.2, AT1G03740.1, AT1G03920.1, AT1G03930.1, AT1G04160.1, AT1G04440.1, AT1G04600.1, AT1G04820.1, AT1G05520.1, AT1G05880.2, AT1G05890.2, AT1G06390.1, AT1G06400.1, AT1G06900.1, AT1G07410.1, AT1G07510.1, AT1G07670.1, AT1G07810.1, AT1G07880.2, AT1G08000.1, AT1G08010.1, AT1G08130.1, AT1G08720.1, AT1G08730.1, AT1G09080…
..GO:1901363	MF	e	heterocyclic compound binding	602/1554	6307/27416	4.92333e-10	2	602	0	AT1G01060.1, AT1G01140.3, AT1G01370.1, AT1G01520.1, AT1G01560.2, AT1G02430.1, AT1G02440.1, AT1G02620.1, AT1G03740.1, AT1G03920.1, AT1G03930.1, AT1G04160.1, AT1G04440.1, AT1G04600.1, AT1G04820.1, AT1G05880.2, AT1G05890.2, AT1G06230.1, AT1G06390.1, AT1G06400.1, AT1G07410.1, AT1G07510.1, AT1G07670.1, AT1G07790.1, AT1G07810.1, AT1G07880.2, AT1G08000.1, AT1G08010.1, AT1G08130.1, AT1G08170.1, AT1G08720…
..GO:0097159	MF	e	organic cyclic compound binding	602/1554	6321/27416	5.1223e-10	2	602	0	AT1G01060.1, AT1G01140.3, AT1G01370.1, AT1G01520.1, AT1G01560.2, AT1G02430.1, AT1G02440.1, AT1G02620.1, AT1G03740.1, AT1G03920.1, AT1G03930.1, AT1G04160.1, AT1G04440.1, AT1G04600.1, AT1G04820.1, AT1G05880.2, AT1G05890.2, AT1G06230.1, AT1G06390.1, AT1G06400.1, AT1G07410.1, AT1G07510.1, AT1G07670.1, AT1G07790.1, AT1G07810.1, AT1G07880.2, AT1G08000.1, AT1G08010.1, AT1G08130.1, AT1G08170.1, AT1G08720…
.GO:0003824	MF	e	catalytic activity	782/1554	8700/27416	5.17675e-10	1	782	0	AT1G01140.3, AT1G01460.1, AT1G01560.2, AT1G02310.1, AT1G03310.2, AT1G03430.1, AT1G03740.1, AT1G03920.1, AT1G03930.1, AT1G04160.1, AT1G04400.2, AT1G04440.1, AT1G04600.1, AT1G04710.1, AT1G04820.1, AT1G05670.1, AT1G06260.1, AT1G06390.1, AT1G06550.1, AT1G06690.1, AT1G06900.1, AT1G07410.1, AT1G07440.1, AT1G07450.1, AT1G07510.1, AT1G07670.1, AT1G07810.1, AT1G07880.2, AT1G08130.1, AT1G08510.1, AT1G08720…
.GO:0005488	MF	e	binding	937/1554	11552/27416	5.64679e-10	1	937	0	AT1G01060.1, AT1G01140.3, AT1G01370.1, AT1G01520.1, AT1G01560.2, AT1G01750.1, AT1G02310.1, AT1G02430.1, AT1G02440.1, AT1G02620.1, AT1G03310.2, AT1G03740.1, AT1G03920.1, AT1G03930.1, AT1G04160.1, AT1G04300.3, AT1G04400.2, AT1G04440.1, AT1G04600.1, AT1G04820.1, AT1G05520.1, AT1G05880.2, AT1G05890.2, AT1G06230.1, AT1G06390.1, AT1G06400.1, AT1G06900.1, AT1G07410.1, AT1G07440.1, AT1G07450.1, AT1G07510…
...GO:0016168	MF	e	chlorophyll binding	14/1554	32/27416	5.98741e-10	4	14	0	AT1G19150.1, AT1G29910.1, AT1G29920.1, AT1G29930.1, AT1G76570.1, AT2G05070.1, AT2G05100.1, AT2G34420.1, AT2G34430.1, AT3G27690.1, AT3G47470.1, AT3G61470.1, AT4G10340.1, AT5G28450.1
......GO:0015095	MF	e	magnesium ion transmembrane transporter activity	8/1554	9/27416	8.95537e-10	7	8	0	AT1G16010.2, AT1G80900.1, AT2G03620.1, AT3G19640.1, AT3G58970.1, AT4G28580.1, AT5G09690.2, AT5G64560.1
...GO:0004602	MF	e	glutathione peroxidase activity	8/1554	9/27416	8.95537e-10	5	8	0	AT1G63460.1, AT2G25080.1, AT2G31570.1, AT2G43350.1, AT2G48150.1, AT3G63080.1, AT4G11600.1, AT4G31870.1
.....GO:0016538	MF	e	cyclin-dependent protein serine/threonine kinase regulator activity	14/1554	34/27416	1.588e-09	5	14	0	AT1G15570.1, AT1G20590.1, AT1G20610.1, AT1G44110.1, AT1G47220.1, AT1G47230.2, AT1G76310.1, AT1G77390.1, AT1G80370.1, AT2G17620.1, AT4G35620.1, AT5G11300.1, AT5G25380.1, AT5G43080.1
.....GO:0045300	MF	e	acyl-[acyl-carrier-protein] desaturase activity	7/1554	7/27416	1.85603e-09	5	7	0	AT1G43800.1, AT2G43710.2, AT3G02610.1, AT3G02620.1, AT3G02630.1, AT5G16230.1, AT5G16240.1
......GO:0005254	MF	e	chloride channel activity	7/1554	7/27416	1.85603e-09	8	7	0	AT1G55620.2, AT3G27170.1, AT4G35440.2, AT5G26240.1, AT5G33280.1, AT5G40890.1, AT5G49890.1
....GO:0010178	MF	e	IAA-amino acid conjugate hydrolase activity	7/1554	7/27416	1.85603e-09	4	7	0	AT1G44350.1, AT1G51760.1, AT1G51780.1, AT3G02875.1, AT5G54140.1, AT5G56650.1, AT5G56660.1
.......GO:0005247	MF	e	voltage-gated chloride channel activity	7/1554	7/27416	1.85603e-09	9	7	0	AT1G55620.2, AT3G27170.1, AT4G35440.2, AT5G26240.1, AT5G33280.1, AT5G40890.1, AT5G49890.1
.....GO:0016160	MF	e	amylase activity	10/1554	17/27416	4.48573e-09	5	10	0	AT1G03310.2, AT1G69830.1, AT1G76130.1, AT2G32290.1, AT2G39930.1, AT3G23920.1, AT4G09020.1, AT4G15210.1, AT4G17090.1, AT4G25000.1
.....GO:0008234	MF	e	cysteine-type peptidase activity	24/1554	108/27416	6.51365e-09	5	24	0	AT1G06260.1, AT1G09850.1, AT1G20850.1, AT1G29080.1, AT1G29090.1, AT1G29110.1, AT1G47128.1, AT2G22160.1, AT2G27420.1, AT2G34080.1, AT3G19390.1, AT3G19400.1, AT3G43960.1, AT3G48340.1, AT3G48350.1, AT3G49340.1, AT4G11310.1, AT4G11320.1, AT4G23520.1, AT4G35350.1, AT4G36880.1, AT5G43060.1, AT5G45890.1, AT5G50260.1
....GO:0022890	MF	e	inorganic cation transmembrane transporter activity	53/1554	398/27416	8.76614e-09	5	53	0	AT1G05030.1, AT1G07670.1, AT1G07810.1, AT1G10130.1, AT1G16010.2, AT1G17260.1, AT1G19910.1, AT1G20925.1, AT1G59870.1, AT1G64200.1, AT1G67300.2, AT1G71090.1, AT1G75630.2, AT1G76520.1, AT1G76530.1, AT1G79820.1, AT1G80660.1, AT1G80900.1, AT2G03620.1, AT2G16510.1, AT2G17500.1, AT2G18960.1, AT2G19600.1, AT2G21410.1, AT2G28520.1, AT2G29650.1, AT3G08560.1, AT3G19640.1, AT3G27170.1, AT3G47950.1, AT3G58970…
.......GO:0003924	MF	e	GTPase activity	23/1554	102/27416	9.95568e-09	7	23	0	AT1G04820.1, AT1G07410.1, AT1G18200.1, AT1G20010.1, AT1G50010.1, AT1G56070.1, AT1G64740.1, AT1G75780.1, AT2G29550.1, AT3G12915.1, AT3G22980.1, AT3G54840.1, AT4G14960.2, AT4G20890.1, AT5G08650.1, AT5G12250.1, AT5G19770.1, AT5G19780.1, AT5G23860.1, AT5G39900.1, AT5G44340.1, AT5G62690.1, AT5G62700.1
...GO:0051082	MF	e	unfolded protein binding	24/1554	111/27416	1.15663e-08	3	24	0	AT1G10350.1, AT1G21080.3, AT1G24510.1, AT1G59725.1, AT1G67760.1, AT1G76700.1, AT1G77020.1, AT2G04030.1, AT2G20550.1, AT2G20560.1, AT2G21510.1, AT3G07770.1, AT3G08910.1, AT3G11830.1, AT3G47940.1, AT4G24190.1, AT4G28480.1, AT4G39150.1, AT5G01390.1, AT5G25530.1, AT5G52640.1, AT5G56000.1, AT5G56010.1, AT5G56030.2
....GO:0004712	MF	e	protein serine/threonine/tyrosine kinase activity	17/1554	58/27416	1.26481e-08	6	17	0	AT1G03930.1, AT1G08720.1, AT1G18160.1, AT1G62400.1, AT1G67890.1, AT1G73660.1, AT2G24360.1, AT3G06620.1, AT3G06640.1, AT3G46930.1, AT4G23050.2, AT4G24480.1, AT4G31170.1, AT5G03730.2, AT5G11850.1, AT5G49470.2, AT5G58950.1
...GO:0016866	MF	e	intramolecular transferase activity	17/1554	59/27416	1.68324e-08	3	17	0	AT1G66960.1, AT1G69370.1, AT1G78500.1, AT1G78950.1, AT1G78955.1, AT1G78960.1, AT1G78970.2, AT2G07050.1, AT3G29200.1, AT3G29255.1, AT3G45130.1, AT4G15340.1, AT4G15370.1, AT5G10870.1, AT5G36150.1, AT5G42600.1, AT5G48010.2
.....GO:0016004	MF	e	phospholipase activator activity	6/1554	6/27416	3.28641e-08	5	6	0	AT1G10630.1, AT1G23490.1, AT1G70490.1, AT2G47170.1, AT3G62290.1, AT5G14670.1
....GO:0060229	MF	e	lipase activator activity	6/1554	6/27416	3.28641e-08	4	6	0	AT1G10630.1, AT1G23490.1, AT1G70490.1, AT2G47170.1, AT3G62290.1, AT5G14670.1
....GO:0008526	MF	e	phosphatidylinositol transporter activity	6/1554	6/27416	3.28641e-08	4	6	0	AT1G19650.1, AT2G21540.1, AT4G34580.1, AT4G36490.1, AT4G39170.1, AT4G39180.1
....GO:0015291	MF	e	secondary active transmembrane transporter activity	41/1554	284/27416	3.69346e-08	4	41	0	AT1G05030.1, AT1G15150.1, AT1G15160.1, AT1G15170.1, AT1G15180.1, AT1G20925.1, AT1G64820.1, AT1G66760.2, AT1G66780.1, AT1G67300.2, AT1G71090.1, AT1G71140.1, AT1G73700.1, AT1G76520.1, AT1G76530.1, AT1G79820.1, AT2G04040.1, AT2G04050.1, AT2G04066.1, AT2G04070.1, AT2G04080.1, AT2G04090.1, AT2G04100.1, AT2G17500.1, AT2G19600.1, AT2G29650.1, AT2G34360.1, AT3G23550.1, AT3G23560.1, AT3G27170.1, AT4G00370…
....GO:0019887	MF	e	protein kinase regulator activity	14/1554	42/27416	3.92825e-08	4	14	0	AT1G15570.1, AT1G20590.1, AT1G20610.1, AT1G44110.1, AT1G47220.1, AT1G47230.2, AT1G76310.1, AT1G77390.1, AT1G80370.1, AT2G17620.1, AT4G35620.1, AT5G11300.1, AT5G25380.1, AT5G43080.1
.....GO:0015112	MF	e	nitrate transmembrane transporter activity	9/1554	16/27416	4.69788e-08	6	9	0	AT1G08090.1, AT1G08100.1, AT1G12940.1, AT3G27170.1, AT3G45060.1, AT5G14570.1, AT5G40890.1, AT5G60770.1, AT5G60780.1
.....GO:0015108	MF	e	chloride transmembrane transporter activity	7/1554	9/27416	6.03827e-08	6	7	0	AT1G55620.2, AT3G27170.1, AT4G35440.2, AT5G26240.1, AT5G33280.1, AT5G40890.1, AT5G49890.1
...GO:0019207	MF	e	kinase regulator activity	14/1554	44/27416	7.67582e-08	3	14	0	AT1G15570.1, AT1G20590.1, AT1G20610.1, AT1G44110.1, AT1G47220.1, AT1G47230.2, AT1G76310.1, AT1G77390.1, AT1G80370.1, AT2G17620.1, AT4G35620.1, AT5G11300.1, AT5G25380.1, AT5G43080.1
......GO:0015078	MF	e	proton transmembrane transporter activity	37/1554	250/27416	8.82151e-08	7	37	0	AT1G05030.1, AT1G19910.1, AT1G20925.1, AT1G64200.1, AT1G67300.2, AT1G71090.1, AT1G75630.2, AT1G76520.1, AT1G76530.1, AT1G79820.1, AT1G80660.1, AT2G16510.1, AT2G17500.1, AT2G18960.1, AT2G19600.1, AT2G21410.1, AT2G28520.1, AT2G29650.1, AT3G08560.1, AT3G27170.1, AT3G47950.1, AT3G60330.1, AT4G11150.1, AT4G30190.2, AT4G34720.1, AT4G38920.1, AT4G39080.1, AT5G01990.1, AT5G08670.1, AT5G08680.1, AT5G08690…
....GO:0008324	MF	e	cation transmembrane transporter activity	53/1554	428/27416	1.20352e-07	4	53	0	AT1G05030.1, AT1G07670.1, AT1G07810.1, AT1G10130.1, AT1G16010.2, AT1G17260.1, AT1G19910.1, AT1G20925.1, AT1G59870.1, AT1G64200.1, AT1G67300.2, AT1G71090.1, AT1G75630.2, AT1G76520.1, AT1G76530.1, AT1G79820.1, AT1G80660.1, AT1G80900.1, AT2G03620.1, AT2G16510.1, AT2G17500.1, AT2G18960.1, AT2G19600.1, AT2G21410.1, AT2G28520.1, AT2G29650.1, AT3G08560.1, AT3G19640.1, AT3G27170.1, AT3G47950.1, AT3G58970…
.......GO:0016887	MF	e	ATPase activity	59/1554	500/27416	1.27936e-07	7	59	0	AT1G07510.1, AT1G07670.1, AT1G07810.1, AT1G10130.1, AT1G15210.1, AT1G15520.1, AT1G17260.1, AT1G17840.1, AT1G19910.1, AT1G51460.1, AT1G51500.1, AT1G59870.1, AT1G64200.1, AT1G66950.1, AT1G75630.2, AT1G80660.1, AT2G03670.1, AT2G07560.1, AT2G16510.1, AT2G18960.1, AT2G21410.1, AT2G24520.1, AT2G26910.1, AT2G28520.1, AT2G29080.1, AT2G29940.1, AT2G36380.1, AT2G37280.1, AT3G08560.1, AT3G09840.1, AT3G16340…
.....GO:0015297	MF	e	antiporter activity	26/1554	147/27416	2.16569e-07	5	26	0	AT1G15150.1, AT1G15160.1, AT1G15170.1, AT1G15180.1, AT1G64820.1, AT1G66760.2, AT1G66780.1, AT1G71140.1, AT1G73700.1, AT2G04040.1, AT2G04050.1, AT2G04066.1, AT2G04070.1, AT2G04080.1, AT2G04090.1, AT2G04100.1, AT2G19600.1, AT2G34360.1, AT3G23550.1, AT3G23560.1, AT5G11800.1, AT5G12860.1, AT5G51710.1, AT5G52450.1, AT5G64280.1, AT5G64290.1
......GO:0016413	MF	e	O-acetyltransferase activity	6/1554	7/27416	2.18913e-07	6	6	0	AT1G55920.1, AT2G17640.1, AT2G34410.1, AT3G13110.1, AT4G35640.1, AT5G56760.1
...GO:0005548	MF	e	phospholipid transporter activity	6/1554	7/27416	2.18913e-07	3	6	0	AT1G19650.1, AT2G21540.1, AT4G34580.1, AT4G36490.1, AT4G39170.1, AT4G39180.1
......GO:0045549	MF	e	9-cis-epoxycarotenoid dioxygenase activity	6/1554	7/27416	2.18913e-07	6	6	0	AT1G30100.1, AT1G78390.1, AT3G14440.1, AT3G24220.1, AT3G63520.1, AT4G18350.1
.....GO:0010436	MF	e	carotenoid dioxygenase activity	6/1554	7/27416	2.18913e-07	5	6	0	AT1G30100.1, AT1G78390.1, AT3G14440.1, AT3G24220.1, AT3G63520.1, AT4G18350.1
..GO:0000156	MF	e	phosphorelay response regulator activity	13/1554	42/27416	3.22239e-07	2	13	0	AT1G49190.2, AT1G67710.1, AT2G01760.1, AT2G25180.1, AT2G27070.1, AT3G16857.2, AT3G62670.1, AT4G16110.1, AT4G31920.1, AT5G07210.1, AT5G49240.1, AT5G58080.1, AT5G62120.1
....GO:0140034	MF	e	methylation-dependent protein binding	7/1554	11/27416	5.00291e-07	4	7	0	AT1G14510.1, AT2G02470.1, AT3G11200.1, AT3G42790.1, AT5G05610.1, AT5G20510.1, AT5G26210.1
...GO:0140030	MF	e	modification-dependent protein binding	7/1554	11/27416	5.00291e-07	3	7	0	AT1G14510.1, AT2G02470.1, AT3G11200.1, AT3G42790.1, AT5G05610.1, AT5G20510.1, AT5G26210.1
....GO:0035064	MF	e	methylated histone binding	7/1554	11/27416	5.00291e-07	5	7	0	AT1G14510.1, AT2G02470.1, AT3G11200.1, AT3G42790.1, AT5G05610.1, AT5G20510.1, AT5G26210.1
.......GO:0009001	MF	e	serine O-acetyltransferase activity	5/1554	5/27416	5.81561e-07	7	5	0	AT1G55920.1, AT2G17640.1, AT3G13110.1, AT4G35640.1, AT5G56760.1
......GO:0016412	MF	e	serine O-acyltransferase activity	5/1554	5/27416	5.81561e-07	6	5	0	AT1G55920.1, AT2G17640.1, AT3G13110.1, AT4G35640.1, AT5G56760.1
.....GO:0042299	MF	e	lupeol synthase activity	5/1554	5/27416	5.81561e-07	5	5	0	AT1G66960.1, AT1G78500.1, AT1G78960.1, AT1G78970.2, AT5G36150.1
......GO:0004556	MF	e	alpha-amylase activity	6/1554	8/27416	8.33306e-07	6	6	0	AT1G03310.2, AT1G69830.1, AT1G76130.1, AT2G39930.1, AT4G09020.1, AT4G25000.1
...GO:0015238	MF	e	drug transmembrane transporter activity	20/1554	102/27416	9.90601e-07	3	20	0	AT1G15150.1, AT1G15160.1, AT1G15170.1, AT1G15180.1, AT1G64820.1, AT1G66760.2, AT1G66780.1, AT1G71140.1, AT1G73700.1, AT2G04040.1, AT2G04050.1, AT2G04066.1, AT2G04070.1, AT2G04080.1, AT2G04090.1, AT2G04100.1, AT2G34360.1, AT3G23550.1, AT3G23560.1, AT5G52450.1
.GO:0005198	MF	e	structural molecule activity	60/1554	558/27416	1.8741e-06	1	60	0	AT1G04270.1, AT1G04820.1, AT1G08820.1, AT1G20010.1, AT1G29965.1, AT1G29970.2, AT1G33850.1, AT1G49240.1, AT1G50010.1, AT1G51270.3, AT1G64740.1, AT1G70190.1, AT1G75780.1, AT2G03130.1, AT2G23830.1, AT2G29550.1, AT2G34480.1, AT2G37620.1, AT2G42090.1, AT2G42100.1, AT2G42170.1, AT2G45140.1, AT3G04920.1, AT3G06040.1, AT3G07110.2, AT3G12110.1, AT3G14600.1, AT3G18780.2, AT3G24830.1, AT3G46520.1, AT3G53750…
..GO:0009927	MF	e	histidine phosphotransfer kinase activity	6/1554	9/27416	2.37915e-06	6	6	0	AT1G03430.1, AT3G16360.2, AT3G21510.1, AT3G29350.1, AT4G04402.1, AT5G39340.1
..GO:0016491	MF	e	oxidoreductase activity	148/1554	1784/27416	2.86928e-06	2	148	0	AT1G06690.1, AT1G07440.1, AT1G07450.1, AT1G09420.2, AT1G12550.1, AT1G14510.1, AT1G16710.1, AT1G17060.1, AT1G19550.1, AT1G19570.1, AT1G19730.1, AT1G22430.1, AT1G22440.1, AT1G24280.1, AT1G30100.1, AT1G32780.1, AT1G35190.1, AT1G43800.1, AT1G45145.1, AT1G47290.2, AT1G54340.1, AT1G59730.1, AT1G63460.1, AT1G64590.1, AT1G64710.1, AT1G65930.1, AT1G67110.1, AT1G69880.1, AT1G72680.1, AT1G75130.1, AT1G75270…
....GO:0016616	MF	e	oxidoreductase activity, acting on the CH-OH group of donors, NAD or NADP as acceptor	27/1554	178/27416	2.90589e-06	4	27	0	AT1G06690.1, AT1G09420.2, AT1G12550.1, AT1G24280.1, AT1G47290.2, AT1G54340.1, AT1G65930.1, AT1G72680.1, AT1G77120.1, AT1G79750.1, AT1G79870.1, AT2G19900.1, AT2G26260.1, AT2G29350.1, AT2G43420.1, AT2G45630.2, AT3G19450.1, AT4G34230.1, AT4G37990.1, AT5G11670.1, AT5G13110.1, AT5G14590.1, AT5G25880.1, AT5G28310.1, AT5G35790.1, AT5G43940.2, AT5G53580.1
.....GO:0046914	MF	e	transition metal ion binding	173/1554	2161/27416	3.05435e-06	5	173	0.002	AT1G05520.1, AT1G05880.2, AT1G05890.2, AT1G06900.1, AT1G07510.1, AT1G08000.1, AT1G08010.1, AT1G10630.1, AT1G14200.1, AT1G16710.1, AT1G17060.1, AT1G18760.1, AT1G18770.1, AT1G18780.1, AT1G18910.1, AT1G19570.1, AT1G21000.1, AT1G21960.1, AT1G22430.1, AT1G22440.1, AT1G26800.1, AT1G29800.1, AT1G32700.1, AT1G32780.1, AT1G35190.1, AT1G36390.1, AT1G43000.1, AT1G43800.1, AT1G49240.1, AT1G55530.1, AT1G55970…
....GO:0009672	MF	e	auxin:proton symporter activity	7/1554	14/27416	4.47241e-06	9	7	0.002	AT1G20925.1, AT1G71090.1, AT1G76520.1, AT1G76530.1, AT2G17500.1, AT5G01990.1, AT5G65980.1
......GO:0008270	MF	e	zinc ion binding	127/1554	1497/27416	5.05864e-06	6	127	0.002	AT1G05520.1, AT1G05880.2, AT1G05890.2, AT1G06900.1, AT1G07510.1, AT1G08000.1, AT1G08010.1, AT1G14200.1, AT1G16710.1, AT1G18760.1, AT1G18770.1, AT1G18780.1, AT1G18910.1, AT1G21000.1, AT1G21960.1, AT1G22430.1, AT1G22440.1, AT1G26800.1, AT1G29800.1, AT1G32700.1, AT1G32780.1, AT1G43000.1, AT1G55530.1, AT1G55970.1, AT1G60360.1, AT1G64710.1, AT1G65430.1, AT1G67220.1, AT1G68180.1, AT1G72680.1, AT1G74770…
....GO:0008509	MF	e	anion transmembrane transporter activity	29/1554	205/27416	5.26488e-06	4	29	0.002	AT1G08090.1, AT1G08100.1, AT1G12940.1, AT1G17840.1, AT1G55620.2, AT2G29650.1, AT2G39130.1, AT2G41190.1, AT3G09330.1, AT3G09340.1, AT3G27170.1, AT3G28960.1, AT3G45060.1, AT3G54830.1, AT4G00370.1, AT4G35440.2, AT5G02170.1, AT5G02180.1, AT5G12860.1, AT5G14570.1, AT5G15240.1, AT5G26240.1, AT5G33280.1, AT5G40890.1, AT5G49890.1, AT5G60770.1, AT5G60780.1, AT5G64280.1, AT5G64290.1
.....GO:0008237	MF	e	metallopeptidase activity	16/1554	79/27416	7.60113e-06	5	16	0.002	AT1G06900.1, AT1G07510.1, AT1G13270.1, AT1G44350.1, AT1G51760.1, AT1G51780.1, AT2G29080.1, AT2G41790.1, AT2G45240.1, AT3G02875.1, AT3G25740.1, AT3G57470.2, AT4G37040.1, AT5G54140.1, AT5G56650.1, AT5G56660.1
......GO:0008308	MF	e	voltage-gated anion channel activity	7/1554	15/27416	7.97399e-06	8	7	0.002	AT1G55620.2, AT3G27170.1, AT4G35440.2, AT5G26240.1, AT5G33280.1, AT5G40890.1, AT5G49890.1
....GO:0004842	MF	e	ubiquitin-protein transferase activity	34/1554	264/27416	1.02604e-05	4	34	0.004	AT1G10230.1, AT1G20140.1, AT1G36340.1, AT1G64230.4, AT1G65430.1, AT1G75950.1, AT2G03160.1, AT2G03170.1, AT2G03190.1, AT2G16740.1, AT2G20160.1, AT2G25700.1, AT2G32790.1, AT2G44330.1, AT3G08690.1, AT3G08700.1, AT3G13550.1, AT3G21830.1, AT3G21840.1, AT3G21850.1, AT3G21860.1, AT3G24515.1, AT3G25650.1, AT3G53060.1, AT3G60010.1, AT3G60020.1, AT4G27960.2, AT4G34210.1, AT4G34470.1, AT5G41700.4, AT5G42190…
.....GO:0042300	MF	e	beta-amyrin synthase activity	4/1554	4/27416	1.0285e-05	5	4	0.004	AT1G78950.1, AT1G78955.1, AT1G78960.1, AT1G78970.2
....GO:0016672	MF	e	oxidoreductase activity, acting on a sulfur group of donors, quinone or similar compound as acceptor	4/1554	4/27416	1.0285e-05	4	4	0.004	AT1G19550.1, AT1G19570.1, AT1G75270.1, AT5G16710.1
.....GO:0004473	MF	e	malate dehydrogenase (decarboxylating) (NADP+) activity	4/1554	4/27416	1.0285e-05	6	4	0.004	AT1G79750.1, AT2G19900.1, AT5G11670.1, AT5G25880.1
..GO:0045174	MF	e	glutathione dehydrogenase (ascorbate) activity	4/1554	4/27416	1.0285e-05	7	4	0.004	AT1G19550.1, AT1G19570.1, AT1G75270.1, AT5G16710.1
.....GO:0004488	MF	e	methylenetetrahydrofolate dehydrogenase (NADP+) activity	4/1554	4/27416	1.0285e-05	5	4	0.004	AT2G38660.1, AT3G12290.1, AT4G00600.1, AT4G00620.1
...GO:0016757	MF	p	transferase activity, transferring glycosyl groups	6/1554	514/27416	2.10871e-07	3	6	0	AT1G05670.1, AT3G01180.1, AT3G11670.1, AT4G00550.1, AT5G24300.1, AT5G40390.1
....GO:0016758	MF	p	transferase activity, transferring hexosyl groups	4/1554	411/27416	1.38424e-06	4	4	0	AT3G11670.1, AT4G00550.1, AT5G24300.1, AT5G40390.1
The "e" in the "enrichment" column means "enriched" - the concentration of GO term in the study group is significantly higher than those in the population
p_uncorrected	uncorrected p-values
p_fdr	corrected p-values obtained by implementing significance test with false discovery rate (FDR)

## Sheet: Intermediate-preserved
GO	NS	enrichment	name	ratio_in_study	ratio_in_pop	p_uncorrected	depth	study_count	p_fdr	study_items
......GO:0009070	BP	e	serine family amino acid biosynthetic process	21/5012	26/27416	7.77802e-12	9	21	0	AT1G17745.2, AT1G55920.1, AT2G16370.1, AT2G17640.1, AT2G21550.1, AT2G43750.1, AT3G03630.1, AT3G04940.1, AT3G13110.1, AT3G19480.1, AT3G22460.1, AT3G59760.1, AT3G61440.1, AT3G62030.2, AT4G14880.1, AT4G34200.1, AT4G34570.1, AT4G35640.1, AT5G28020.1, AT5G28030.2, AT5G56760.1
.....GO:0046351	BP	e	disaccharide biosynthetic process	34/5012	43/27416	1.71165e-11	6	34	0	AT1G06020.1, AT1G06030.1, AT1G06410.1, AT1G16980.1, AT1G17000.1, AT1G22210.1, AT1G23870.1, AT1G35910.1, AT1G50390.1, AT1G51420.1, AT1G60140.1, AT1G66430.1, AT1G68020.2, AT1G70290.1, AT1G78090.1, AT1G78580.1, AT2G18700.1, AT2G22190.1, AT2G31390.1, AT2G35840.1, AT3G52340.1, AT3G54270.1, AT3G59480.1, AT4G10260.1, AT4G12430.1, AT4G17090.1, AT4G17770.1, AT4G22590.1, AT4G27550.1, AT4G39770.1, AT5G10100…
...GO:0030048	BP	e	actin filament-based movement	17/5012	17/27416	2.14925e-11	3	17	0	AT1G04160.1, AT1G04600.1, AT1G08730.1, AT1G17580.1, AT1G50360.1, AT1G54560.1, AT2G20290.1, AT2G31900.1, AT2G33240.1, AT3G19960.2, AT3G58160.1, AT4G27370.1, AT4G28710.1, AT4G33200.1, AT5G20490.1, AT5G43900.3, AT5G54280.2
....GO:0071824	BP	e	protein-DNA complex subunit organization	56/5012	68/27416	2.35463e-11	4	56	0	AT1G01370.1, AT1G06760.1, AT1G07660.1, AT1G07790.1, AT1G07820.1, AT1G08170.1, AT1G08880.1, AT1G09200.1, AT1G13370.1, AT1G17520.1, AT1G19890.1, AT1G49950.3, AT1G51060.1, AT1G54260.1, AT1G54690.1, AT1G72740.1, AT1G75600.1, AT2G18050.1, AT2G19480.1, AT2G28720.1, AT2G28740.1, AT2G30620.1, AT2G37470.1, AT3G09480.1, AT3G13782.1, AT3G20670.1, AT3G27360.1, AT3G45930.1, AT3G45980.1, AT3G46030.1, AT3G46320…
.....GO:0065004	BP	e	protein-DNA complex assembly	56/5012	68/27416	2.35463e-11	6	56	0	AT1G01370.1, AT1G06760.1, AT1G07660.1, AT1G07790.1, AT1G07820.1, AT1G08170.1, AT1G08880.1, AT1G09200.1, AT1G13370.1, AT1G17520.1, AT1G19890.1, AT1G49950.3, AT1G51060.1, AT1G54260.1, AT1G54690.1, AT1G72740.1, AT1G75600.1, AT2G18050.1, AT2G19480.1, AT2G28720.1, AT2G28740.1, AT2G30620.1, AT2G37470.1, AT3G09480.1, AT3G13782.1, AT3G20670.1, AT3G27360.1, AT3G45930.1, AT3G45980.1, AT3G46030.1, AT3G46320…
.....GO:0009069	BP	e	serine family amino acid metabolic process	33/5012	46/27416	2.43737e-11	8	33	0	AT1G17745.2, AT1G22020.1, AT1G32470.1, AT1G36370.1, AT1G55920.1, AT2G16370.1, AT2G17640.1, AT2G20860.1, AT2G21550.1, AT2G35120.1, AT2G35370.1, AT2G43750.1, AT3G03630.1, AT3G04940.1, AT3G13110.1, AT3G19480.1, AT3G22460.1, AT3G59760.1, AT3G61440.1, AT3G62030.2, AT4G13890.1, AT4G13930.1, AT4G14880.1, AT4G30550.1, AT4G32520.1, AT4G34200.1, AT4G34570.1, AT4G35640.1, AT4G37930.1, AT5G26780.3, AT5G28020…
....GO:0030163	BP	e	protein catabolic process	32/5012	54/27416	2.46378e-11	5	32	0	AT1G04810.1, AT1G06430.1, AT1G07510.1, AT1G09100.1, AT1G16190.1, AT1G45000.1, AT1G50250.1, AT1G75990.1, AT1G79650.4, AT2G20580.1, AT2G26140.1, AT2G29080.1, AT2G30950.1, AT2G41110.2, AT3G02540.1, AT3G05530.1, AT3G11270.1, AT3G27925.1, AT4G13250.1, AT4G19006.1, AT4G24820.1, AT4G28470.1, AT4G29040.1, AT5G04900.1, AT5G15250.2, AT5G20000.1, AT5G23540.1, AT5G28540.1, AT5G38470.1, AT5G42270.1, AT5G53170…
...GO:0006081	BP	e	cellular aldehyde metabolic process	33/5012	57/27416	2.92133e-11	3	33	0	AT1G06130.1, AT1G12230.2, AT1G13700.1, AT1G17650.1, AT1G64190.1, AT1G71100.1, AT2G01140.1, AT2G01290.1, AT2G21170.1, AT2G21330.1, AT2G31350.1, AT2G36460.1, AT2G38210.1, AT2G38230.1, AT2G43430.1, AT3G02360.2, AT3G04790.1, AT3G10850.1, AT3G16050.1, AT3G16910.1, AT3G25530.1, AT3G49360.1, AT3G52930.1, AT4G15560.1, AT4G26520.1, AT4G38970.1, AT5G01410.1, AT5G03690.1, AT5G24410.1, AT5G24420.1, AT5G41670…
......GO:0046496	BP	e	nicotinamide nucleotide metabolic process	53/5012	96/27416	3.27485e-11	9	53	0	AT1G12900.1, AT1G13440.1, AT1G13700.1, AT1G16300.1, AT1G17650.1, AT1G24280.1, AT1G42970.1, AT1G56190.1, AT1G64190.1, AT1G65930.1, AT1G72330.3, AT1G74030.1, AT1G79530.1, AT1G79550.1, AT2G01140.1, AT2G21330.1, AT2G22480.1, AT2G29560.1, AT2G36460.1, AT2G36530.1, AT2G36580.1, AT3G02360.2, AT3G04050.1, AT3G04120.1, AT3G12780.1, AT3G21070.1, AT3G25530.1, AT3G25960.1, AT3G26650.1, AT3G49360.1, AT3G52930…
.....GO:0009073	BP	e	aromatic amino acid family biosynthetic process	34/5012	60/27416	3.33728e-11	8	34	0	AT1G08250.1, AT1G11790.1, AT1G22410.1, AT1G48860.1, AT1G51570.1, AT1G69370.1, AT2G04400.1, AT2G27820.1, AT2G29690.1, AT2G45300.1, AT3G07630.1, AT3G22425.2, AT3G26900.1, AT3G29200.1, AT3G44720.1, AT3G54640.1, AT3G55870.1, AT3G57880.1, AT3G61300.1, AT3G61720.1, AT4G02610.1, AT4G14910.2, AT4G26900.1, AT4G27070.1, AT4G33510.1, AT4G39540.3, AT4G39980.1, AT5G05730.2, AT5G06850.1, AT5G10870.1, AT5G12970…
...GO:0007018	BP	e	microtubule-based movement	36/5012	63/27416	3.69336e-11	3	36	0	AT1G01950.3, AT1G09170.1, AT1G12430.2, AT1G18410.1, AT1G21730.1, AT1G59540.1, AT1G63640.1, AT1G73860.1, AT2G21380.1, AT2G28620.1, AT2G36200.2, AT2G37420.1, AT2G47500.1, AT3G10180.1, AT3G10310.1, AT3G12020.2, AT3G16060.1, AT3G16630.1, AT3G17360.1, AT3G19050.1, AT3G44050.1, AT3G44730.1, AT3G45850.1, AT3G50240.1, AT3G54870.1, AT4G05190.1, AT4G21270.1, AT4G27180.1, AT4G39050.1, AT5G06670.1, AT5G27000…
......GO:0005992	BP	e	trehalose biosynthetic process	21/5012	21/27416	3.82203e-11	7	21	0	AT1G06410.1, AT1G16980.1, AT1G17000.1, AT1G22210.1, AT1G23870.1, AT1G35910.1, AT1G60140.1, AT1G68020.2, AT1G70290.1, AT1G78090.1, AT1G78580.1, AT2G18700.1, AT2G22190.1, AT4G12430.1, AT4G17770.1, AT4G22590.1, AT4G27550.1, AT4G39770.1, AT5G10100.1, AT5G51460.3, AT5G65140.1
......GO:0006563	BP	e	L-serine metabolic process	18/5012	21/27416	3.82203e-11	9	18	0	AT1G17745.2, AT1G22020.1, AT1G36370.1, AT1G55920.1, AT2G17640.1, AT3G13110.1, AT3G19480.1, AT4G13890.1, AT4G13930.1, AT4G14880.1, AT4G32520.1, AT4G34200.1, AT4G35640.1, AT4G37930.1, AT5G26780.3, AT5G28020.1, AT5G28030.2, AT5G56760.1
.....GO:0005991	BP	e	trehalose metabolic process	22/5012	23/27416	3.83007e-11	6	22	0	AT1G06410.1, AT1G16980.1, AT1G17000.1, AT1G22210.1, AT1G23870.1, AT1G35910.1, AT1G60140.1, AT1G68020.2, AT1G70290.1, AT1G78090.1, AT1G78580.1, AT2G18700.1, AT2G22190.1, AT4G12430.1, AT4G17770.1, AT4G22590.1, AT4G24040.1, AT4G27550.1, AT4G39770.1, AT5G10100.1, AT5G51460.3, AT5G65140.1
.....GO:0006012	BP	e	galactose metabolic process	19/5012	23/27416	3.83007e-11	6	19	0	AT1G12780.1, AT1G30620.1, AT1G63180.1, AT1G64440.1, AT2G34850.1, AT3G01260.1, AT3G01590.2, AT3G17940.1, AT3G47800.1, AT3G61610.1, AT4G10960.1, AT4G20460.1, AT4G23730.1, AT4G23920.1, AT4G25900.1, AT5G14500.1, AT5G15140.1, AT5G44480.1, AT5G57330.1
.....GO:0006733	BP	e	oxidoreduction coenzyme metabolic process	54/5012	106/27416	3.87428e-11	5	54	0	AT1G12900.1, AT1G13440.1, AT1G13700.1, AT1G16300.1, AT1G17650.1, AT1G21640.2, AT1G24280.1, AT1G42970.1, AT1G56190.1, AT1G64190.1, AT1G65930.1, AT1G72330.3, AT1G74030.1, AT1G79530.1, AT1G79550.1, AT2G01140.1, AT2G21330.1, AT2G22480.1, AT2G29560.1, AT2G36460.1, AT2G36530.1, AT2G36580.1, AT3G02360.2, AT3G04050.1, AT3G04120.1, AT3G12780.1, AT3G21070.1, AT3G25530.1, AT3G25960.1, AT3G26650.1, AT3G49360…
......GO:0009135	BP	e	purine nucleoside diphosphate metabolic process	37/5012	66/27416	3.97731e-11	8	37	0	AT1G12900.1, AT1G13440.1, AT1G16300.1, AT1G42970.1, AT1G56190.1, AT1G72330.3, AT1G74030.1, AT1G79530.1, AT1G79550.1, AT2G01140.1, AT2G21330.1, AT2G22480.1, AT2G29560.1, AT2G36460.1, AT2G36530.1, AT2G36580.1, AT3G04050.1, AT3G04120.1, AT3G12780.1, AT3G25960.1, AT3G26650.1, AT3G52930.1, AT3G52990.1, AT3G55440.1, AT3G55650.1, AT3G55810.1, AT4G26390.1, AT4G26520.1, AT4G26530.1, AT4G38970.1, AT5G03690…
....GO:0034728	BP	e	nucleosome organization	56/5012	66/27416	3.97731e-11	5	56	0	AT1G01370.1, AT1G06760.1, AT1G07660.1, AT1G07790.1, AT1G07820.1, AT1G08170.1, AT1G08880.1, AT1G09200.1, AT1G13370.1, AT1G17520.1, AT1G19890.1, AT1G49950.3, AT1G51060.1, AT1G54260.1, AT1G54690.1, AT1G72740.1, AT1G75600.1, AT2G18050.1, AT2G19480.1, AT2G28720.1, AT2G28740.1, AT2G30620.1, AT2G37470.1, AT3G09480.1, AT3G13782.1, AT3G20670.1, AT3G27360.1, AT3G45930.1, AT3G45980.1, AT3G46030.1, AT3G46320…
.....GO:0006334	BP	e	nucleosome assembly	56/5012	66/27416	3.97731e-11	7	56	0	AT1G01370.1, AT1G06760.1, AT1G07660.1, AT1G07790.1, AT1G07820.1, AT1G08170.1, AT1G08880.1, AT1G09200.1, AT1G13370.1, AT1G17520.1, AT1G19890.1, AT1G49950.3, AT1G51060.1, AT1G54260.1, AT1G54690.1, AT1G72740.1, AT1G75600.1, AT2G18050.1, AT2G19480.1, AT2G28720.1, AT2G28740.1, AT2G30620.1, AT2G37470.1, AT3G09480.1, AT3G13782.1, AT3G20670.1, AT3G27360.1, AT3G45930.1, AT3G45980.1, AT3G46030.1, AT3G46320…
.......GO:0009179	BP	e	purine ribonucleoside diphosphate metabolic process	37/5012	66/27416	3.97731e-11	9	37	0	AT1G12900.1, AT1G13440.1, AT1G16300.1, AT1G42970.1, AT1G56190.1, AT1G72330.3, AT1G74030.1, AT1G79530.1, AT1G79550.1, AT2G01140.1, AT2G21330.1, AT2G22480.1, AT2G29560.1, AT2G36460.1, AT2G36530.1, AT2G36580.1, AT3G04050.1, AT3G04120.1, AT3G12780.1, AT3G25960.1, AT3G26650.1, AT3G52930.1, AT3G52990.1, AT3G55440.1, AT3G55650.1, AT3G55810.1, AT4G26390.1, AT4G26520.1, AT4G26530.1, AT4G38970.1, AT5G03690…
.......GO:0046031	BP	e	ADP metabolic process	37/5012	66/27416	3.97731e-11	10	37	0	AT1G12900.1, AT1G13440.1, AT1G16300.1, AT1G42970.1, AT1G56190.1, AT1G72330.3, AT1G74030.1, AT1G79530.1, AT1G79550.1, AT2G01140.1, AT2G21330.1, AT2G22480.1, AT2G29560.1, AT2G36460.1, AT2G36530.1, AT2G36580.1, AT3G04050.1, AT3G04120.1, AT3G12780.1, AT3G25960.1, AT3G26650.1, AT3G52930.1, AT3G52990.1, AT3G55440.1, AT3G55650.1, AT3G55810.1, AT4G26390.1, AT4G26520.1, AT4G26530.1, AT4G38970.1, AT5G03690…
......GO:0009185	BP	e	ribonucleoside diphosphate metabolic process	37/5012	66/27416	3.97731e-11	8	37	0	AT1G12900.1, AT1G13440.1, AT1G16300.1, AT1G42970.1, AT1G56190.1, AT1G72330.3, AT1G74030.1, AT1G79530.1, AT1G79550.1, AT2G01140.1, AT2G21330.1, AT2G22480.1, AT2G29560.1, AT2G36460.1, AT2G36530.1, AT2G36580.1, AT3G04050.1, AT3G04120.1, AT3G12780.1, AT3G25960.1, AT3G26650.1, AT3G52930.1, AT3G52990.1, AT3G55440.1, AT3G55650.1, AT3G55810.1, AT4G26390.1, AT4G26520.1, AT4G26530.1, AT4G38970.1, AT5G03690…
......GO:0006418	BP	e	tRNA aminoacylation for protein translation	36/5012	66/27416	3.97731e-11	10	36	0	AT1G14610.1, AT1G17960.1, AT1G18130.1, AT1G25350.2, AT1G27160.1, AT1G29870.1, AT1G29880.1, AT1G50200.1, AT1G68420.1, AT1G70980.1, AT1G72550.1, AT2G31170.1, AT3G07420.1, AT3G11710.1, AT3G13490.1, AT3G23145.1, AT3G30805.1, AT3G44740.1, AT3G56300.1, AT3G62120.1, AT4G10320.1, AT4G17300.1, AT4G26870.1, AT4G31180.1, AT4G39280.1, AT5G10880.1, AT5G16715.1, AT5G19720.1, AT5G22800.1, AT5G26710.1, AT5G26830…
..GO:0030029	BP	e	actin filament-based process	34/5012	52/27416	4.05922e-11	2	34	0	AT1G04160.1, AT1G04600.1, AT1G08730.1, AT1G17580.1, AT1G50360.1, AT1G54560.1, AT2G19760.1, AT2G19770.1, AT2G20290.1, AT2G25050.2, AT2G31900.1, AT2G33240.1, AT3G12110.1, AT3G13870.1, AT3G19960.2, AT3G32400.1, AT3G58160.1, AT4G27370.1, AT4G28710.1, AT4G29340.1, AT4G29350.1, AT4G33200.1, AT4G34490.1, AT5G07650.1, AT5G07740.1, AT5G07760.1, AT5G07770.1, AT5G07780.1, AT5G20490.1, AT5G43900.3, AT5G54280…
.....GO:0072525	BP	e	pyridine-containing compound biosynthetic process	44/5012	84/27416	4.12466e-11	5	44	0	AT1G12900.1, AT1G13440.1, AT1G16300.1, AT1G21640.2, AT1G42970.1, AT1G56190.1, AT1G72330.3, AT1G74030.1, AT1G79530.1, AT1G79550.1, AT2G01140.1, AT2G21330.1, AT2G22480.1, AT2G29560.1, AT2G36460.1, AT2G36530.1, AT2G36580.1, AT2G38210.1, AT2G38230.1, AT3G04050.1, AT3G04120.1, AT3G12780.1, AT3G16050.1, AT3G21070.1, AT3G25960.1, AT3G26650.1, AT3G52930.1, AT3G52990.1, AT3G55440.1, AT3G55650.1, AT3G55810…
......GO:0046939	BP	e	nucleotide phosphorylation	41/5012	69/27416	4.18282e-11	8	41	0	AT1G12900.1, AT1G13440.1, AT1G16300.1, AT1G42970.1, AT1G56190.1, AT1G72330.3, AT1G74030.1, AT1G79530.1, AT1G79550.1, AT2G01140.1, AT2G21330.1, AT2G22480.1, AT2G29560.1, AT2G36460.1, AT2G36530.1, AT2G36580.1, AT3G04050.1, AT3G04120.1, AT3G12780.1, AT3G25960.1, AT3G26650.1, AT3G52930.1, AT3G52990.1, AT3G55440.1, AT3G55650.1, AT3G55810.1, AT4G09320.1, AT4G11010.1, AT4G23900.1, AT4G26390.1, AT4G26520…
......GO:0006165	BP	e	nucleoside diphosphate phosphorylation	41/5012	69/27416	4.18282e-11	9	41	0	AT1G12900.1, AT1G13440.1, AT1G16300.1, AT1G42970.1, AT1G56190.1, AT1G72330.3, AT1G74030.1, AT1G79530.1, AT1G79550.1, AT2G01140.1, AT2G21330.1, AT2G22480.1, AT2G29560.1, AT2G36460.1, AT2G36530.1, AT2G36580.1, AT3G04050.1, AT3G04120.1, AT3G12780.1, AT3G25960.1, AT3G26650.1, AT3G52930.1, AT3G52990.1, AT3G55440.1, AT3G55650.1, AT3G55810.1, AT4G09320.1, AT4G11010.1, AT4G23900.1, AT4G26390.1, AT4G26520…
......GO:0019363	BP	e	pyridine nucleotide biosynthetic process	40/5012	75/27416	4.35865e-11	9	40	0	AT1G12900.1, AT1G13440.1, AT1G16300.1, AT1G21640.2, AT1G42970.1, AT1G56190.1, AT1G72330.3, AT1G74030.1, AT1G79530.1, AT1G79550.1, AT2G01140.1, AT2G21330.1, AT2G22480.1, AT2G29560.1, AT2G36460.1, AT2G36530.1, AT2G36580.1, AT3G04050.1, AT3G04120.1, AT3G12780.1, AT3G21070.1, AT3G25960.1, AT3G26650.1, AT3G52930.1, AT3G52990.1, AT3G55440.1, AT3G55650.1, AT3G55810.1, AT4G26390.1, AT4G26520.1, AT4G26530…
....GO:0007264	BP	e	small GTPase mediated signal transduction	75/5012	113/27416	4.68596e-11	6	75	0	AT1G02130.1, AT1G02430.1, AT1G02440.1, AT1G06400.1, AT1G07410.1, AT1G09180.1, AT1G09630.1, AT1G10300.1, AT1G10630.1, AT1G16920.1, AT1G18200.1, AT1G22740.1, AT1G23490.1, AT1G28550.1, AT1G43890.1, AT1G49300.1, AT1G52280.1, AT1G56330.1, AT1G70490.1, AT1G73640.1, AT2G15310.1, AT2G21880.1, AT2G22290.1, AT2G22870.1, AT2G24765.1, AT2G33870.1, AT2G44610.1, AT2G47170.1, AT3G03120.1, AT3G09900.1, AT3G09910…
.....GO:0009312	BP	e	oligosaccharide biosynthetic process	34/5012	55/27416	4.857e-11	5	34	0	AT1G06020.1, AT1G06030.1, AT1G06410.1, AT1G16980.1, AT1G17000.1, AT1G22210.1, AT1G23870.1, AT1G35910.1, AT1G50390.1, AT1G51420.1, AT1G60140.1, AT1G66430.1, AT1G68020.2, AT1G70290.1, AT1G78090.1, AT1G78580.1, AT2G18700.1, AT2G22190.1, AT2G31390.1, AT2G35840.1, AT3G52340.1, AT3G54270.1, AT3G59480.1, AT4G10260.1, AT4G12430.1, AT4G17090.1, AT4G17770.1, AT4G22590.1, AT4G27550.1, AT4G39770.1, AT5G10100…
....GO:0072594	BP	e	establishment of protein localization to organelle	49/5012	107/27416	5.88266e-11	6	49	0	AT1G02690.2, AT1G03000.1, AT1G09270.1, AT1G11570.2, AT1G15310.1, AT1G26670.1, AT1G27310.1, AT1G27970.2, AT1G30900.1, AT1G36390.1, AT1G48900.1, AT2G14720.1, AT2G14740.1, AT2G15290.1, AT2G16640.1, AT2G28800.1, AT2G30290.2, AT2G31660.1, AT2G34940.1, AT2G46470.1, AT3G05720.1, AT3G06720.1, AT3G16620.1, AT3G20000.1, AT3G46740.1, AT3G48870.1, AT3G52850.1, AT3G54300.1, AT3G63130.1, AT4G02150.1, AT4G02510…
....GO:0072524	BP	e	pyridine-containing compound metabolic process	58/5012	107/27416	5.88266e-11	4	58	0	AT1G12900.1, AT1G13440.1, AT1G13700.1, AT1G16300.1, AT1G17650.1, AT1G21640.2, AT1G24280.1, AT1G42970.1, AT1G56190.1, AT1G64190.1, AT1G65930.1, AT1G72330.3, AT1G74030.1, AT1G79530.1, AT1G79550.1, AT2G01140.1, AT2G21330.1, AT2G22480.1, AT2G29560.1, AT2G36460.1, AT2G36530.1, AT2G36580.1, AT2G38210.1, AT2G38230.1, AT3G02360.2, AT3G04050.1, AT3G04120.1, AT3G12780.1, AT3G16050.1, AT3G21070.1, AT3G25530…
...GO:0070727	BP	e	cellular macromolecule localization	61/5012	140/27416	6.33011e-11	3	61	0	AT1G02690.2, AT1G03000.1, AT1G09270.1, AT1G11570.2, AT1G15310.1, AT1G24490.1, AT1G26670.1, AT1G27310.1, AT1G27970.2, AT1G30900.1, AT1G36390.1, AT1G48900.1, AT1G59870.1, AT2G14720.1, AT2G14740.1, AT2G15290.1, AT2G16640.1, AT2G20990.3, AT2G28800.1, AT2G30290.2, AT2G31660.1, AT2G34940.1, AT2G44490.1, AT2G46470.1, AT3G05720.1, AT3G06720.1, AT3G07160.1, AT3G09740.1, AT3G11820.1, AT3G16620.1, AT3G20000…
.....GO:0006913	BP	e	nucleocytoplasmic transport	35/5012	50/27416	6.67226e-11	6	35	0	AT1G02690.2, AT1G07410.1, AT1G09270.1, AT1G11570.2, AT1G13730.1, AT1G18200.1, AT1G22740.1, AT1G27310.1, AT1G27970.2, AT1G43700.1, AT1G69250.1, AT1G80680.1, AT2G03640.3, AT2G21660.1, AT2G31660.1, AT3G05040.1, AT3G05720.1, AT3G06720.1, AT3G25150.2, AT3G53110.1, AT3G63130.1, AT4G02150.1, AT4G09720.3, AT4G13350.1, AT4G16143.1, AT5G19320.1, AT5G20010.1, AT5G20020.1, AT5G24470.1, AT5G48650.1, AT5G49310…
....GO:0051169	BP	e	nuclear transport	35/5012	50/27416	6.67226e-11	5	35	0	AT1G02690.2, AT1G07410.1, AT1G09270.1, AT1G11570.2, AT1G13730.1, AT1G18200.1, AT1G22740.1, AT1G27310.1, AT1G27970.2, AT1G43700.1, AT1G69250.1, AT1G80680.1, AT2G03640.3, AT2G21660.1, AT2G31660.1, AT3G05040.1, AT3G05720.1, AT3G06720.1, AT3G25150.2, AT3G53110.1, AT3G63130.1, AT4G02150.1, AT4G09720.3, AT4G13350.1, AT4G16143.1, AT5G19320.1, AT5G20010.1, AT5G20020.1, AT5G24470.1, AT5G48650.1, AT5G49310…
.....GO:1901607	BP	e	alpha-amino acid biosynthetic process	81/5012	154/27416	6.6963e-11	8	81	0	AT1G08250.1, AT1G11790.1, AT1G17745.2, AT1G18500.1, AT1G29900.1, AT1G31230.1, AT1G48470.1, AT1G51570.1, AT1G55920.1, AT1G63660.1, AT1G66200.3, AT1G69370.1, AT1G72330.3, AT1G72810.1, AT1G74040.1, AT2G04400.1, AT2G16370.1, AT2G17640.1, AT2G21550.1, AT2G22910.1, AT2G27820.1, AT2G29690.1, AT2G39800.1, AT2G41220.1, AT2G43750.1, AT3G02020.1, AT3G03630.1, AT3G04940.1, AT3G07630.1, AT3G13110.1, AT3G17820…
.......GO:0042866	BP	e	pyruvate biosynthetic process	37/5012	64/27416	6.71686e-11	8	37	0	AT1G12900.1, AT1G13440.1, AT1G16300.1, AT1G42970.1, AT1G56190.1, AT1G72330.3, AT1G74030.1, AT1G79530.1, AT1G79550.1, AT2G01140.1, AT2G21330.1, AT2G22480.1, AT2G29560.1, AT2G36460.1, AT2G36530.1, AT2G36580.1, AT3G04050.1, AT3G04120.1, AT3G12780.1, AT3G25960.1, AT3G26650.1, AT3G52930.1, AT3G52990.1, AT3G55440.1, AT3G55650.1, AT3G55810.1, AT4G26390.1, AT4G26520.1, AT4G26530.1, AT4G38970.1, AT5G03690…
....GO:0006757	BP	e	ATP generation from ADP	37/5012	64/27416	6.71686e-11	11	37	0	AT1G12900.1, AT1G13440.1, AT1G16300.1, AT1G42970.1, AT1G56190.1, AT1G72330.3, AT1G74030.1, AT1G79530.1, AT1G79550.1, AT2G01140.1, AT2G21330.1, AT2G22480.1, AT2G29560.1, AT2G36460.1, AT2G36530.1, AT2G36580.1, AT3G04050.1, AT3G04120.1, AT3G12780.1, AT3G25960.1, AT3G26650.1, AT3G52930.1, AT3G52990.1, AT3G55440.1, AT3G55650.1, AT3G55810.1, AT4G26390.1, AT4G26520.1, AT4G26530.1, AT4G38970.1, AT5G03690…
.....GO:0006096	BP	e	glycolytic process	37/5012	64/27416	6.71686e-11	12	37	0	AT1G12900.1, AT1G13440.1, AT1G16300.1, AT1G42970.1, AT1G56190.1, AT1G72330.3, AT1G74030.1, AT1G79530.1, AT1G79550.1, AT2G01140.1, AT2G21330.1, AT2G22480.1, AT2G29560.1, AT2G36460.1, AT2G36530.1, AT2G36580.1, AT3G04050.1, AT3G04120.1, AT3G12780.1, AT3G25960.1, AT3G26650.1, AT3G52930.1, AT3G52990.1, AT3G55440.1, AT3G55650.1, AT3G55810.1, AT4G26390.1, AT4G26520.1, AT4G26530.1, AT4G38970.1, AT5G03690…
....GO:0034404	BP	e	nucleobase-containing small molecule biosynthetic process	48/5012	79/27416	7.23848e-11	6	48	0	AT1G12900.1, AT1G13440.1, AT1G16300.1, AT1G16350.1, AT1G42970.1, AT1G56190.1, AT1G63660.1, AT1G71100.1, AT1G72330.3, AT1G74030.1, AT1G79470.1, AT1G79530.1, AT1G79550.1, AT2G01140.1, AT2G21330.1, AT2G22480.1, AT2G29560.1, AT2G36460.1, AT2G36530.1, AT2G36580.1, AT3G04050.1, AT3G04120.1, AT3G09820.1, AT3G12780.1, AT3G25960.1, AT3G26650.1, AT3G52930.1, AT3G52990.1, AT3G55440.1, AT3G55650.1, AT3G55810…
.....GO:0006855	BP	e	drug transmembrane transport	40/5012	79/27416	7.23848e-11	5	40	0	AT1G15150.1, AT1G15160.1, AT1G15170.1, AT1G15180.1, AT1G15210.1, AT1G15520.1, AT1G51340.2, AT1G59870.1, AT1G64820.1, AT1G66760.2, AT1G66780.1, AT1G66950.1, AT1G71140.1, AT1G73700.1, AT2G04040.1, AT2G04050.1, AT2G04066.1, AT2G04070.1, AT2G04080.1, AT2G04090.1, AT2G04100.1, AT2G16650.1, AT2G26910.1, AT2G29940.1, AT2G34360.1, AT2G37280.1, AT2G38330.1, AT2G47800.1, AT3G08040.1, AT3G16340.1, AT3G23550…
.......GO:0019359	BP	e	nicotinamide nucleotide biosynthetic process	39/5012	73/27416	7.40343e-11	10	39	0	AT1G12900.1, AT1G13440.1, AT1G16300.1, AT1G42970.1, AT1G56190.1, AT1G72330.3, AT1G74030.1, AT1G79530.1, AT1G79550.1, AT2G01140.1, AT2G21330.1, AT2G22480.1, AT2G29560.1, AT2G36460.1, AT2G36530.1, AT2G36580.1, AT3G04050.1, AT3G04120.1, AT3G12780.1, AT3G21070.1, AT3G25960.1, AT3G26650.1, AT3G52930.1, AT3G52990.1, AT3G55440.1, AT3G55650.1, AT3G55810.1, AT4G26390.1, AT4G26520.1, AT4G26530.1, AT4G38970…
.....GO:0019362	BP	e	pyridine nucleotide metabolic process	54/5012	98/27416	7.95506e-11	8	54	0	AT1G12900.1, AT1G13440.1, AT1G13700.1, AT1G16300.1, AT1G17650.1, AT1G21640.2, AT1G24280.1, AT1G42970.1, AT1G56190.1, AT1G64190.1, AT1G65930.1, AT1G72330.3, AT1G74030.1, AT1G79530.1, AT1G79550.1, AT2G01140.1, AT2G21330.1, AT2G22480.1, AT2G29560.1, AT2G36460.1, AT2G36530.1, AT2G36580.1, AT3G02360.2, AT3G04050.1, AT3G04120.1, AT3G12780.1, AT3G21070.1, AT3G25530.1, AT3G25960.1, AT3G26650.1, AT3G49360…
..GO:0007017	BP	e	microtubule-based process	56/5012	124/27416	8.16086e-11	2	56	0	AT1G01950.3, AT1G04820.1, AT1G09170.1, AT1G12430.2, AT1G18410.1, AT1G20010.1, AT1G21730.1, AT1G50010.1, AT1G53510.1, AT1G59540.1, AT1G63640.1, AT1G64740.1, AT1G73860.1, AT1G75780.1, AT2G21380.1, AT2G28620.1, AT2G29550.1, AT2G36200.2, AT2G37420.1, AT2G47500.1, AT3G10180.1, AT3G10310.1, AT3G12020.2, AT3G16060.1, AT3G16120.1, AT3G16630.1, AT3G17360.1, AT3G19050.1, AT3G44050.1, AT3G44730.1, AT3G45850…
....GO:0034613	BP	e	cellular protein localization	54/5012	120/27416	8.24571e-11	4	54	0	AT1G02690.2, AT1G03000.1, AT1G09270.1, AT1G11570.2, AT1G15310.1, AT1G24490.1, AT1G26670.1, AT1G27310.1, AT1G27970.2, AT1G30900.1, AT1G36390.1, AT1G48900.1, AT2G14720.1, AT2G14740.1, AT2G15290.1, AT2G16640.1, AT2G20990.3, AT2G28800.1, AT2G30290.2, AT2G31660.1, AT2G34940.1, AT2G46470.1, AT3G05720.1, AT3G06720.1, AT3G09740.1, AT3G11820.1, AT3G16620.1, AT3G20000.1, AT3G46740.1, AT3G48870.1, AT3G52400…
......GO:0009142	BP	e	nucleoside triphosphate biosynthetic process	91/5012	165/27416	8.34286e-11	8	91	0	AT1G07670.1, AT1G07810.1, AT1G10130.1, AT1G12900.1, AT1G13210.1, AT1G13440.1, AT1G16300.1, AT1G17260.1, AT1G17500.1, AT1G19910.1, AT1G20260.1, AT1G26130.2, AT1G27770.1, AT1G42970.1, AT1G54280.1, AT1G56190.1, AT1G64200.1, AT1G68710.1, AT1G72330.3, AT1G72700.1, AT1G74030.1, AT1G75630.2, AT1G79530.1, AT1G79550.1, AT1G80660.1, AT2G01140.1, AT2G07560.1, AT2G16510.1, AT2G18960.1, AT2G21330.1, AT2G21410…
......GO:0009161	BP	e	ribonucleoside monophosphate metabolic process	95/5012	180/27416	8.49264e-11	8	95	0	AT1G07670.1, AT1G07810.1, AT1G10130.1, AT1G12900.1, AT1G13210.1, AT1G13440.1, AT1G16300.1, AT1G16350.1, AT1G17260.1, AT1G17500.1, AT1G19910.1, AT1G20260.1, AT1G26130.2, AT1G27770.1, AT1G42970.1, AT1G54280.1, AT1G56190.1, AT1G63660.1, AT1G64200.1, AT1G68710.1, AT1G72330.3, AT1G72700.1, AT1G74030.1, AT1G75630.2, AT1G76030.1, AT1G78900.1, AT1G79470.1, AT1G79530.1, AT1G79550.1, AT1G80660.1, AT2G01140…
....GO:0034655	BP	e	nucleobase-containing compound catabolic process	45/5012	95/27416	8.68821e-11	5	45	0	AT1G12900.1, AT1G13440.1, AT1G16300.1, AT1G42970.1, AT1G54490.1, AT1G56190.1, AT1G71770.1, AT1G72330.3, AT1G74030.1, AT1G75660.1, AT1G79530.1, AT1G79550.1, AT2G01140.1, AT2G03820.1, AT2G21330.1, AT2G22480.1, AT2G29560.1, AT2G36310.1, AT2G36460.1, AT2G36530.1, AT2G36580.1, AT3G04050.1, AT3G04120.1, AT3G12780.1, AT3G13300.1, AT3G25960.1, AT3G26650.1, AT3G52930.1, AT3G52990.1, AT3G55440.1, AT3G55650…
......GO:0006164	BP	e	purine nucleotide biosynthetic process	101/5012	202/27416	9.01024e-11	9	101	0	AT1G07670.1, AT1G07810.1, AT1G09830.1, AT1G10130.1, AT1G12900.1, AT1G13210.1, AT1G13440.1, AT1G16300.1, AT1G16350.1, AT1G17260.1, AT1G17500.1, AT1G19910.1, AT1G20260.1, AT1G26130.2, AT1G27770.1, AT1G42970.1, AT1G54220.1, AT1G54280.1, AT1G56190.1, AT1G60440.1, AT1G63660.1, AT1G64200.1, AT1G68710.1, AT1G72330.3, AT1G72700.1, AT1G74030.1, AT1G75630.2, AT1G79470.1, AT1G79530.1, AT1G79550.1, AT1G80660…
.....GO:0015748	BP	e	organophosphate ester transport	22/5012	28/27416	9.5636e-11	5	22	0	AT1G13210.1, AT1G17500.1, AT1G25380.1, AT1G26130.2, AT1G30560.1, AT1G54280.1, AT1G61800.1, AT1G68710.1, AT1G72700.1, AT2G47490.1, AT3G08580.1, AT3G12740.1, AT3G13900.1, AT3G25610.1, AT3G27870.1, AT4G01100.2, AT4G03950.1, AT4G28390.1, AT4G32400.1, AT5G13490.1, AT5G17400.1, AT5G17630.1
.....GO:0009108	BP	e	coenzyme biosynthetic process	73/5012	176/27416	9.62159e-11	5	73	0	AT1G02500.1, AT1G06570.1, AT1G12900.1, AT1G13440.1, AT1G16300.1, AT1G21640.2, AT1G29810.1, AT1G42970.1, AT1G54220.1, AT1G56190.1, AT1G60440.1, AT1G67070.1, AT1G72330.3, AT1G74030.1, AT1G79530.1, AT1G79550.1, AT2G01140.1, AT2G16370.1, AT2G20860.1, AT2G21330.1, AT2G22480.1, AT2G29560.1, AT2G36460.1, AT2G36530.1, AT2G36580.1, AT2G36880.1, AT2G38210.1, AT2G38230.1, AT2G38660.1, AT3G04050.1, AT3G04120…
....GO:0008652	BP	e	cellular amino acid biosynthetic process	98/5012	176/27416	9.62159e-11	7	98	0	AT1G08250.1, AT1G11790.1, AT1G17745.2, AT1G18500.1, AT1G22410.1, AT1G29900.1, AT1G31230.1, AT1G48470.1, AT1G48860.1, AT1G51570.1, AT1G55920.1, AT1G63660.1, AT1G66200.3, AT1G69370.1, AT1G72330.3, AT1G72810.1, AT1G74040.1, AT2G04400.1, AT2G16370.1, AT2G17640.1, AT2G21550.1, AT2G22910.1, AT2G27820.1, AT2G29690.1, AT2G31810.1, AT2G37250.1, AT2G39800.1, AT2G41220.1, AT2G43750.1, AT2G45300.1, AT3G02020…
...GO:0005996	BP	e	monosaccharide metabolic process	45/5012	89/27416	1.01342e-10	4	45	0	AT1G06020.1, AT1G06030.1, AT1G07110.1, AT1G09420.2, AT1G09780.1, AT1G12230.2, AT1G12780.1, AT1G12900.1, AT1G13440.1, AT1G24280.1, AT1G30620.1, AT1G63180.1, AT1G64440.1, AT1G66430.1, AT1G67070.1, AT2G31390.1, AT2G34850.1, AT2G47650.2, AT3G01260.1, AT3G01590.2, AT3G04120.1, AT3G08590.1, AT3G17940.1, AT3G46440.1, AT3G47800.1, AT3G53520.4, AT3G54050.1, AT3G59480.1, AT3G61610.1, AT3G62830.1, AT4G10260…
.....GO:0046390	BP	e	ribose phosphate biosynthetic process	102/5012	203/27416	1.08047e-10	6	102	0	AT1G07670.1, AT1G07810.1, AT1G10130.1, AT1G12230.2, AT1G12900.1, AT1G13210.1, AT1G13440.1, AT1G16300.1, AT1G16350.1, AT1G17260.1, AT1G17500.1, AT1G19910.1, AT1G20260.1, AT1G26130.2, AT1G27770.1, AT1G42970.1, AT1G54220.1, AT1G54280.1, AT1G56190.1, AT1G60440.1, AT1G63660.1, AT1G64200.1, AT1G68710.1, AT1G72330.3, AT1G72700.1, AT1G74030.1, AT1G75630.2, AT1G79470.1, AT1G79530.1, AT1G79550.1, AT1G80660…
....GO:0065003	BP	e	protein-containing complex assembly	106/5012	203/27416	1.08047e-10	4	106	0	AT1G01370.1, AT1G04820.1, AT1G06760.1, AT1G07660.1, AT1G07790.1, AT1G07820.1, AT1G08170.1, AT1G08880.1, AT1G09200.1, AT1G13370.1, AT1G14910.1, AT1G15310.1, AT1G17520.1, AT1G19890.1, AT1G20010.1, AT1G22920.1, AT1G26110.1, AT1G48900.1, AT1G49380.1, AT1G49950.3, AT1G50010.1, AT1G51060.1, AT1G54260.1, AT1G54690.1, AT1G64740.1, AT1G71230.1, AT1G72370.1, AT1G72740.1, AT1G75600.1, AT1G75780.1, AT1G79750…
......GO:0019344	BP	e	cysteine biosynthetic process	15/5012	16/27416	1.11008e-10	10	15	0	AT1G55920.1, AT2G17640.1, AT2G43750.1, AT3G03630.1, AT3G04940.1, AT3G13110.1, AT3G22460.1, AT3G59760.1, AT3G61440.1, AT3G62030.2, AT4G14880.1, AT4G35640.1, AT5G28020.1, AT5G28030.2, AT5G56760.1
.....GO:0006534	BP	e	cysteine metabolic process	15/5012	16/27416	1.11008e-10	9	15	0	AT1G55920.1, AT2G17640.1, AT2G43750.1, AT3G03630.1, AT3G04940.1, AT3G13110.1, AT3G22460.1, AT3G59760.1, AT3G61440.1, AT3G62030.2, AT4G14880.1, AT4G35640.1, AT5G28020.1, AT5G28030.2, AT5G56760.1
......GO:0043648	BP	e	dicarboxylic acid metabolic process	35/5012	62/27416	1.13408e-10	6	35	0	AT1G04410.1, AT1G04710.1, AT1G53240.1, AT1G62800.2, AT1G69370.1, AT1G77670.1, AT1G79750.1, AT2G13560.1, AT2G13810.1, AT2G16370.1, AT2G19900.1, AT2G22780.1, AT2G41220.1, AT2G45300.1, AT3G15020.1, AT3G29200.1, AT3G53450.1, AT4G00570.1, AT4G33510.1, AT4G33680.1, AT4G34570.1, AT4G39980.1, AT5G03270.1, AT5G04140.2, AT5G09660.4, AT5G10870.1, AT5G11670.1, AT5G11950.1, AT5G25880.1, AT5G26140.1, AT5G35630…
......GO:0009165	BP	e	nucleotide biosynthetic process	116/5012	233/27416	1.15655e-10	8	116	0	AT1G07670.1, AT1G07810.1, AT1G09830.1, AT1G10130.1, AT1G10700.1, AT1G12900.1, AT1G13210.1, AT1G13440.1, AT1G16300.1, AT1G16350.1, AT1G17260.1, AT1G17500.1, AT1G19910.1, AT1G20260.1, AT1G21640.2, AT1G26130.2, AT1G27770.1, AT1G30820.1, AT1G42970.1, AT1G54220.1, AT1G54280.1, AT1G56190.1, AT1G60440.1, AT1G63660.1, AT1G64200.1, AT1G68710.1, AT1G72330.3, AT1G72700.1, AT1G74030.1, AT1G75630.2, AT1G79470…
..GO:0006928	BP	e	movement of cell or subcellular component	53/5012	80/27416	1.1924e-10	2	53	0	AT1G01950.3, AT1G04160.1, AT1G04600.1, AT1G08730.1, AT1G09170.1, AT1G12430.2, AT1G17580.1, AT1G18410.1, AT1G21730.1, AT1G50360.1, AT1G54560.1, AT1G59540.1, AT1G63640.1, AT1G73860.1, AT2G20290.1, AT2G21380.1, AT2G28620.1, AT2G31900.1, AT2G33240.1, AT2G36200.2, AT2G37420.1, AT2G47500.1, AT3G10180.1, AT3G10310.1, AT3G12020.2, AT3G16060.1, AT3G16630.1, AT3G17360.1, AT3G19050.1, AT3G19960.2, AT3G44050…
......GO:0009166	BP	e	nucleotide catabolic process	37/5012	65/27416	1.19933e-10	8	37	0	AT1G12900.1, AT1G13440.1, AT1G16300.1, AT1G42970.1, AT1G56190.1, AT1G72330.3, AT1G74030.1, AT1G79530.1, AT1G79550.1, AT2G01140.1, AT2G21330.1, AT2G22480.1, AT2G29560.1, AT2G36460.1, AT2G36530.1, AT2G36580.1, AT3G04050.1, AT3G04120.1, AT3G12780.1, AT3G25960.1, AT3G26650.1, AT3G52930.1, AT3G52990.1, AT3G55440.1, AT3G55650.1, AT3G55810.1, AT4G26390.1, AT4G26520.1, AT4G26530.1, AT4G38970.1, AT5G03690…
.....GO:1901292	BP	e	nucleoside phosphate catabolic process	37/5012	65/27416	1.19933e-10	7	37	0	AT1G12900.1, AT1G13440.1, AT1G16300.1, AT1G42970.1, AT1G56190.1, AT1G72330.3, AT1G74030.1, AT1G79530.1, AT1G79550.1, AT2G01140.1, AT2G21330.1, AT2G22480.1, AT2G29560.1, AT2G36460.1, AT2G36530.1, AT2G36580.1, AT3G04050.1, AT3G04120.1, AT3G12780.1, AT3G25960.1, AT3G26650.1, AT3G52930.1, AT3G52990.1, AT3G55440.1, AT3G55650.1, AT3G55810.1, AT4G26390.1, AT4G26520.1, AT4G26530.1, AT4G38970.1, AT5G03690…
....GO:0015893	BP	e	drug transport	47/5012	99/27416	1.2233e-10	4	47	0	AT1G15150.1, AT1G15160.1, AT1G15170.1, AT1G15180.1, AT1G15210.1, AT1G15460.1, AT1G15520.1, AT1G51340.2, AT1G59870.1, AT1G64820.1, AT1G66760.2, AT1G66780.1, AT1G66950.1, AT1G71140.1, AT1G73700.1, AT2G04040.1, AT2G04050.1, AT2G04066.1, AT2G04070.1, AT2G04080.1, AT2G04090.1, AT2G04100.1, AT2G16650.1, AT2G26910.1, AT2G29940.1, AT2G34360.1, AT2G34960.1, AT2G37280.1, AT2G38330.1, AT2G47160.2, AT2G47800…
....GO:0046434	BP	e	organophosphate catabolic process	40/5012	77/27416	1.23092e-10	5	40	0	AT1G05470.1, AT1G12900.1, AT1G13440.1, AT1G16300.1, AT1G34120.2, AT1G42970.1, AT1G56190.1, AT1G72330.3, AT1G74030.1, AT1G79530.1, AT1G79550.1, AT2G01140.1, AT2G21330.1, AT2G22480.1, AT2G29560.1, AT2G36460.1, AT2G36530.1, AT2G36580.1, AT3G04050.1, AT3G04120.1, AT3G12780.1, AT3G25960.1, AT3G26650.1, AT3G52930.1, AT3G52990.1, AT3G55440.1, AT3G55650.1, AT3G55810.1, AT4G18010.1, AT4G26390.1, AT4G26520…
.......GO:0006090	BP	e	pyruvate metabolic process	44/5012	77/27416	1.23092e-10	7	44	0	AT1G12900.1, AT1G13440.1, AT1G16300.1, AT1G42970.1, AT1G54220.1, AT1G56190.1, AT1G72330.3, AT1G74030.1, AT1G79530.1, AT1G79550.1, AT2G01140.1, AT2G21330.1, AT2G22480.1, AT2G29560.1, AT2G36460.1, AT2G36530.1, AT2G36580.1, AT3G04050.1, AT3G04120.1, AT3G12780.1, AT3G13930.1, AT3G16950.2, AT3G25860.1, AT3G25960.1, AT3G26650.1, AT3G52200.2, AT3G52930.1, AT3G52990.1, AT3G55440.1, AT3G55650.1, AT3G55810…
.......GO:0006511	BP	e	ubiquitin-dependent protein catabolic process	107/5012	259/27416	1.23256e-10	8	107	0	AT1G02980.1, AT1G04810.1, AT1G10230.1, AT1G14400.1, AT1G16190.1, AT1G17110.2, AT1G20140.1, AT1G20200.1, AT1G21720.1, AT1G23410.1, AT1G26830.1, AT1G43140.1, AT1G55060.1, AT1G55860.1, AT1G59790.1, AT1G59800.1, AT1G64230.4, AT1G65350.1, AT1G65650.1, AT1G69670.1, AT1G70320.1, AT1G75950.1, AT1G75990.1, AT1G77440.1, AT1G79650.4, AT2G02760.1, AT2G03160.1, AT2G03170.1, AT2G03190.1, AT2G16740.1, AT2G20160…
....GO:0005984	BP	e	disaccharide metabolic process	36/5012	68/27416	1.24023e-10	5	36	0	AT1G06020.1, AT1G06030.1, AT1G06410.1, AT1G16980.1, AT1G17000.1, AT1G22210.1, AT1G23870.1, AT1G35910.1, AT1G50390.1, AT1G51420.1, AT1G60140.1, AT1G66430.1, AT1G68020.2, AT1G70290.1, AT1G78090.1, AT1G78580.1, AT2G18700.1, AT2G22190.1, AT2G31390.1, AT2G35840.1, AT3G52340.1, AT3G54270.1, AT3G59480.1, AT4G10260.1, AT4G12430.1, AT4G17090.1, AT4G17770.1, AT4G22590.1, AT4G24040.1, AT4G27550.1, AT4G33950…
.....GO:0009132	BP	e	nucleoside diphosphate metabolic process	41/5012	74/27416	1.2537e-10	7	41	0	AT1G12900.1, AT1G13440.1, AT1G16300.1, AT1G42970.1, AT1G56190.1, AT1G72330.3, AT1G74030.1, AT1G79530.1, AT1G79550.1, AT2G01140.1, AT2G21330.1, AT2G22480.1, AT2G29560.1, AT2G36460.1, AT2G36530.1, AT2G36580.1, AT3G04050.1, AT3G04120.1, AT3G12780.1, AT3G25960.1, AT3G26650.1, AT3G52930.1, AT3G52990.1, AT3G55440.1, AT3G55650.1, AT3G55810.1, AT4G09320.1, AT4G11010.1, AT4G23900.1, AT4G26390.1, AT4G26520…
.....GO:0009259	BP	e	ribonucleotide metabolic process	113/5012	228/27416	1.2554e-10	8	113	0	AT1G07670.1, AT1G07810.1, AT1G10130.1, AT1G12900.1, AT1G13210.1, AT1G13440.1, AT1G16300.1, AT1G16350.1, AT1G17260.1, AT1G17500.1, AT1G19910.1, AT1G20260.1, AT1G26130.2, AT1G27770.1, AT1G30820.1, AT1G42970.1, AT1G54130.1, AT1G54220.1, AT1G54280.1, AT1G56190.1, AT1G60440.1, AT1G63660.1, AT1G64200.1, AT1G68710.1, AT1G72330.3, AT1G72700.1, AT1G74030.1, AT1G75630.2, AT1G76030.1, AT1G78900.1, AT1G79470…
.....GO:0006163	BP	e	purine nucleotide metabolic process	108/5012	222/27416	1.2645e-10	8	108	0	AT1G07670.1, AT1G07810.1, AT1G09830.1, AT1G10130.1, AT1G12900.1, AT1G13210.1, AT1G13440.1, AT1G16300.1, AT1G16350.1, AT1G17260.1, AT1G17500.1, AT1G19910.1, AT1G20260.1, AT1G26130.2, AT1G27770.1, AT1G42970.1, AT1G54130.1, AT1G54220.1, AT1G54280.1, AT1G56190.1, AT1G60440.1, AT1G63660.1, AT1G64200.1, AT1G68710.1, AT1G72330.3, AT1G72700.1, AT1G74030.1, AT1G75630.2, AT1G76030.1, AT1G78900.1, AT1G79470…
.....GO:0006820	BP	e	anion transport	74/5012	172/27416	1.27556e-10	5	74	0	AT1G08090.1, AT1G08100.1, AT1G13210.1, AT1G15460.1, AT1G15520.1, AT1G16460.2, AT1G17120.1, AT1G17500.1, AT1G17840.1, AT1G22150.1, AT1G23090.1, AT1G26130.2, AT1G30560.1, AT1G43700.1, AT1G50400.1, AT1G54280.1, AT1G55620.2, AT1G68710.1, AT1G71960.1, AT1G72700.1, AT1G74810.1, AT1G77990.1, AT1G78000.1, AT1G79230.1, AT1G80510.1, AT2G26900.1, AT2G33770.1, AT2G34960.1, AT2G40420.1, AT2G41190.1, AT2G47160…
........GO:0009206	BP	e	purine ribonucleoside triphosphate biosynthetic process	90/5012	163/27416	1.30863e-10	10	90	0	AT1G07670.1, AT1G07810.1, AT1G10130.1, AT1G12900.1, AT1G13210.1, AT1G13440.1, AT1G16300.1, AT1G17260.1, AT1G17500.1, AT1G19910.1, AT1G20260.1, AT1G26130.2, AT1G27770.1, AT1G42970.1, AT1G54280.1, AT1G56190.1, AT1G64200.1, AT1G68710.1, AT1G72330.3, AT1G72700.1, AT1G74030.1, AT1G75630.2, AT1G79530.1, AT1G79550.1, AT1G80660.1, AT2G01140.1, AT2G07560.1, AT2G16510.1, AT2G18960.1, AT2G21330.1, AT2G21410…
.......GO:0009201	BP	e	ribonucleoside triphosphate biosynthetic process	90/5012	163/27416	1.30863e-10	9	90	0	AT1G07670.1, AT1G07810.1, AT1G10130.1, AT1G12900.1, AT1G13210.1, AT1G13440.1, AT1G16300.1, AT1G17260.1, AT1G17500.1, AT1G19910.1, AT1G20260.1, AT1G26130.2, AT1G27770.1, AT1G42970.1, AT1G54280.1, AT1G56190.1, AT1G64200.1, AT1G68710.1, AT1G72330.3, AT1G72700.1, AT1G74030.1, AT1G75630.2, AT1G79530.1, AT1G79550.1, AT1G80660.1, AT2G01140.1, AT2G07560.1, AT2G16510.1, AT2G18960.1, AT2G21330.1, AT2G21410…
.....GO:0033365	BP	e	protein localization to organelle	49/5012	109/27416	1.32527e-10	5	49	0	AT1G02690.2, AT1G03000.1, AT1G09270.1, AT1G11570.2, AT1G15310.1, AT1G26670.1, AT1G27310.1, AT1G27970.2, AT1G30900.1, AT1G36390.1, AT1G48900.1, AT2G14720.1, AT2G14740.1, AT2G15290.1, AT2G16640.1, AT2G28800.1, AT2G30290.2, AT2G31660.1, AT2G34940.1, AT2G46470.1, AT3G05720.1, AT3G06720.1, AT3G16620.1, AT3G20000.1, AT3G46740.1, AT3G48870.1, AT3G52850.1, AT3G54300.1, AT3G63130.1, AT4G02150.1, AT4G02510…
......GO:0009124	BP	e	nucleoside monophosphate biosynthetic process	95/5012	178/27416	1.33898e-10	8	95	0	AT1G07670.1, AT1G07810.1, AT1G10130.1, AT1G12900.1, AT1G13210.1, AT1G13440.1, AT1G16300.1, AT1G16350.1, AT1G17260.1, AT1G17500.1, AT1G19910.1, AT1G20260.1, AT1G26130.2, AT1G27770.1, AT1G42970.1, AT1G54280.1, AT1G56190.1, AT1G63660.1, AT1G64200.1, AT1G68710.1, AT1G72330.3, AT1G72700.1, AT1G74030.1, AT1G75630.2, AT1G79470.1, AT1G79530.1, AT1G79550.1, AT1G80660.1, AT2G01140.1, AT2G07560.1, AT2G16370…
.....GO:0072522	BP	e	purine-containing compound biosynthetic process	108/5012	211/27416	1.34855e-10	5	108	0	AT1G07670.1, AT1G07810.1, AT1G09830.1, AT1G10130.1, AT1G12900.1, AT1G13210.1, AT1G13440.1, AT1G16300.1, AT1G16350.1, AT1G17260.1, AT1G17500.1, AT1G19910.1, AT1G20260.1, AT1G26130.2, AT1G27450.3, AT1G27770.1, AT1G42970.1, AT1G54220.1, AT1G54280.1, AT1G56190.1, AT1G60440.1, AT1G63660.1, AT1G64200.1, AT1G68710.1, AT1G72330.3, AT1G72700.1, AT1G74030.1, AT1G75630.2, AT1G79470.1, AT1G79530.1, AT1G79550…
......GO:0019941	BP	e	modification-dependent protein catabolic process	107/5012	260/27416	1.35757e-10	7	107	0	AT1G02980.1, AT1G04810.1, AT1G10230.1, AT1G14400.1, AT1G16190.1, AT1G17110.2, AT1G20140.1, AT1G20200.1, AT1G21720.1, AT1G23410.1, AT1G26830.1, AT1G43140.1, AT1G55060.1, AT1G55860.1, AT1G59790.1, AT1G59800.1, AT1G64230.4, AT1G65350.1, AT1G65650.1, AT1G69670.1, AT1G70320.1, AT1G75950.1, AT1G75990.1, AT1G77440.1, AT1G79650.4, AT2G02760.1, AT2G03160.1, AT2G03170.1, AT2G03190.1, AT2G16740.1, AT2G20160…
.....GO:0043632	BP	e	modification-dependent macromolecule catabolic process	107/5012	260/27416	1.35757e-10	6	107	0	AT1G02980.1, AT1G04810.1, AT1G10230.1, AT1G14400.1, AT1G16190.1, AT1G17110.2, AT1G20140.1, AT1G20200.1, AT1G21720.1, AT1G23410.1, AT1G26830.1, AT1G43140.1, AT1G55060.1, AT1G55860.1, AT1G59790.1, AT1G59800.1, AT1G64230.4, AT1G65350.1, AT1G65650.1, AT1G69670.1, AT1G70320.1, AT1G75950.1, AT1G75990.1, AT1G77440.1, AT1G79650.4, AT2G02760.1, AT2G03160.1, AT2G03170.1, AT2G03190.1, AT2G16740.1, AT2G20160…
......GO:0009150	BP	e	purine ribonucleotide metabolic process	107/5012	217/27416	1.37474e-10	9	107	0	AT1G07670.1, AT1G07810.1, AT1G10130.1, AT1G12900.1, AT1G13210.1, AT1G13440.1, AT1G16300.1, AT1G16350.1, AT1G17260.1, AT1G17500.1, AT1G19910.1, AT1G20260.1, AT1G26130.2, AT1G27770.1, AT1G42970.1, AT1G54130.1, AT1G54220.1, AT1G54280.1, AT1G56190.1, AT1G60440.1, AT1G63660.1, AT1G64200.1, AT1G68710.1, AT1G72330.3, AT1G72700.1, AT1G74030.1, AT1G75630.2, AT1G76030.1, AT1G78900.1, AT1G79470.1, AT1G79530…
....GO:0006732	BP	e	coenzyme metabolic process	87/5012	217/27416	1.37474e-10	4	87	0	AT1G02500.1, AT1G06570.1, AT1G12900.1, AT1G13440.1, AT1G13700.1, AT1G16300.1, AT1G17650.1, AT1G21640.2, AT1G24280.1, AT1G29810.1, AT1G42970.1, AT1G54220.1, AT1G56190.1, AT1G60440.1, AT1G64190.1, AT1G65930.1, AT1G67070.1, AT1G72330.3, AT1G74030.1, AT1G79530.1, AT1G79550.1, AT2G01140.1, AT2G16370.1, AT2G20860.1, AT2G21330.1, AT2G22480.1, AT2G29560.1, AT2G36460.1, AT2G36530.1, AT2G36580.1, AT2G36880…
.....GO:0006754	BP	e	ATP biosynthetic process	86/5012	157/27416	1.38616e-10	11	86	0	AT1G07670.1, AT1G07810.1, AT1G10130.1, AT1G12900.1, AT1G13210.1, AT1G13440.1, AT1G16300.1, AT1G17260.1, AT1G17500.1, AT1G19910.1, AT1G20260.1, AT1G26130.2, AT1G27770.1, AT1G42970.1, AT1G54280.1, AT1G56190.1, AT1G64200.1, AT1G68710.1, AT1G72330.3, AT1G72700.1, AT1G74030.1, AT1G75630.2, AT1G79530.1, AT1G79550.1, AT1G80660.1, AT2G01140.1, AT2G07560.1, AT2G16510.1, AT2G18960.1, AT2G21330.1, AT2G21410…
.....GO:0034622	BP	e	cellular protein-containing complex assembly	99/5012	189/27416	1.39599e-10	5	99	0	AT1G01370.1, AT1G04820.1, AT1G06760.1, AT1G07660.1, AT1G07790.1, AT1G07820.1, AT1G08170.1, AT1G08880.1, AT1G09200.1, AT1G13370.1, AT1G14910.1, AT1G15310.1, AT1G17520.1, AT1G19890.1, AT1G20010.1, AT1G22920.1, AT1G26110.1, AT1G48900.1, AT1G49380.1, AT1G49950.3, AT1G50010.1, AT1G51060.1, AT1G54260.1, AT1G54690.1, AT1G64740.1, AT1G71230.1, AT1G72370.1, AT1G72740.1, AT1G75600.1, AT1G75780.1, AT2G01600…
.....GO:0009123	BP	e	nucleoside monophosphate metabolic process	98/5012	183/27416	1.4034e-10	7	98	0	AT1G07670.1, AT1G07810.1, AT1G10130.1, AT1G12900.1, AT1G13210.1, AT1G13440.1, AT1G16300.1, AT1G16350.1, AT1G17260.1, AT1G17500.1, AT1G19910.1, AT1G20260.1, AT1G26130.2, AT1G27770.1, AT1G42970.1, AT1G54280.1, AT1G56190.1, AT1G63660.1, AT1G64200.1, AT1G68710.1, AT1G72330.3, AT1G72700.1, AT1G74030.1, AT1G75630.2, AT1G76030.1, AT1G78900.1, AT1G79470.1, AT1G79530.1, AT1G79550.1, AT1G80660.1, AT2G01140…
...GO:0009408	BP	e	response to heat	62/5012	143/27416	1.40907e-10	4	62	0	AT1G07400.1, AT1G07890.3, AT1G09080.1, AT1G09090.2, AT1G16030.1, AT1G21970.1, AT1G32330.1, AT1G53540.1, AT1G56410.1, AT1G59860.1, AT1G74310.1, AT1G79930.1, AT1G80030.1, AT2G04030.1, AT2G19310.1, AT2G22360.1, AT2G25140.1, AT2G26150.1, AT2G29500.1, AT3G04120.1, AT3G08720.1, AT3G09350.1, AT3G09440.1, AT3G12580.1, AT3G17830.1, AT3G23990.1, AT3G24500.1, AT3G25230.2, AT3G46230.1, AT3G51910.1, AT3G53110…
...GO:0043933	BP	e	protein-containing complex subunit organization	113/5012	218/27416	1.48239e-10	3	113	0	AT1G01370.1, AT1G04820.1, AT1G06760.1, AT1G07660.1, AT1G07790.1, AT1G07820.1, AT1G08170.1, AT1G08880.1, AT1G09200.1, AT1G12920.1, AT1G13370.1, AT1G14910.1, AT1G15310.1, AT1G17520.1, AT1G19890.1, AT1G20010.1, AT1G22920.1, AT1G26110.1, AT1G48900.1, AT1G49380.1, AT1G49950.3, AT1G50010.1, AT1G51060.1, AT1G54260.1, AT1G54690.1, AT1G64740.1, AT1G71230.1, AT1G72370.1, AT1G72740.1, AT1G75600.1, AT1G75780…
.......GO:0009167	BP	e	purine ribonucleoside monophosphate metabolic process	93/5012	174/27416	1.49055e-10	9	93	0	AT1G07670.1, AT1G07810.1, AT1G10130.1, AT1G12900.1, AT1G13210.1, AT1G13440.1, AT1G16300.1, AT1G16350.1, AT1G17260.1, AT1G17500.1, AT1G19910.1, AT1G20260.1, AT1G26130.2, AT1G27770.1, AT1G42970.1, AT1G54280.1, AT1G56190.1, AT1G63660.1, AT1G64200.1, AT1G68710.1, AT1G72330.3, AT1G72700.1, AT1G74030.1, AT1G75630.2, AT1G76030.1, AT1G78900.1, AT1G79470.1, AT1G79530.1, AT1G79550.1, AT1G80660.1, AT2G01140…
......GO:0009126	BP	e	purine nucleoside monophosphate metabolic process	93/5012	174/27416	1.49055e-10	8	93	0	AT1G07670.1, AT1G07810.1, AT1G10130.1, AT1G12900.1, AT1G13210.1, AT1G13440.1, AT1G16300.1, AT1G16350.1, AT1G17260.1, AT1G17500.1, AT1G19910.1, AT1G20260.1, AT1G26130.2, AT1G27770.1, AT1G42970.1, AT1G54280.1, AT1G56190.1, AT1G63660.1, AT1G64200.1, AT1G68710.1, AT1G72330.3, AT1G72700.1, AT1G74030.1, AT1G75630.2, AT1G76030.1, AT1G78900.1, AT1G79470.1, AT1G79530.1, AT1G79550.1, AT1G80660.1, AT2G01140…
...GO:0045184	BP	e	establishment of protein localization	194/5012	400/27416	1.51436e-10	4	194	0	AT1G02010.1, AT1G02620.1, AT1G02690.2, AT1G03000.1, AT1G03550.1, AT1G05520.1, AT1G06400.1, AT1G07140.1, AT1G07410.1, AT1G08560.1, AT1G09180.1, AT1G09270.1, AT1G09580.1, AT1G10730.1, AT1G11180.2, AT1G11250.1, AT1G11570.2, AT1G12360.1, AT1G14010.1, AT1G15310.1, AT1G16920.1, AT1G18200.1, AT1G19970.1, AT1G21650.3, AT1G21900.1, AT1G22740.1, AT1G23900.1, AT1G23940.1, AT1G24490.1, AT1G26170.1, AT1G26670…
......GO:0009144	BP	e	purine nucleoside triphosphate metabolic process	93/5012	168/27416	1.55669e-10	8	93	0	AT1G07670.1, AT1G07810.1, AT1G10130.1, AT1G12900.1, AT1G13210.1, AT1G13440.1, AT1G16300.1, AT1G17260.1, AT1G17500.1, AT1G19910.1, AT1G20260.1, AT1G26130.2, AT1G27770.1, AT1G42970.1, AT1G54280.1, AT1G56190.1, AT1G64200.1, AT1G68710.1, AT1G72330.3, AT1G72700.1, AT1G74030.1, AT1G75630.2, AT1G76030.1, AT1G78900.1, AT1G79530.1, AT1G79550.1, AT1G80660.1, AT2G01140.1, AT2G07560.1, AT2G16510.1, AT2G18960…
......GO:0009199	BP	e	ribonucleoside triphosphate metabolic process	93/5012	168/27416	1.55669e-10	8	93	0	AT1G07670.1, AT1G07810.1, AT1G10130.1, AT1G12900.1, AT1G13210.1, AT1G13440.1, AT1G16300.1, AT1G17260.1, AT1G17500.1, AT1G19910.1, AT1G20260.1, AT1G26130.2, AT1G27770.1, AT1G42970.1, AT1G54280.1, AT1G56190.1, AT1G64200.1, AT1G68710.1, AT1G72330.3, AT1G72700.1, AT1G74030.1, AT1G75630.2, AT1G76030.1, AT1G78900.1, AT1G79530.1, AT1G79550.1, AT1G80660.1, AT2G01140.1, AT2G07560.1, AT2G16510.1, AT2G18960…
.......GO:0009205	BP	e	purine ribonucleoside triphosphate metabolic process	93/5012	168/27416	1.55669e-10	9	93	0	AT1G07670.1, AT1G07810.1, AT1G10130.1, AT1G12900.1, AT1G13210.1, AT1G13440.1, AT1G16300.1, AT1G17260.1, AT1G17500.1, AT1G19910.1, AT1G20260.1, AT1G26130.2, AT1G27770.1, AT1G42970.1, AT1G54280.1, AT1G56190.1, AT1G64200.1, AT1G68710.1, AT1G72330.3, AT1G72700.1, AT1G74030.1, AT1G75630.2, AT1G76030.1, AT1G78900.1, AT1G79530.1, AT1G79550.1, AT1G80660.1, AT2G01140.1, AT2G07560.1, AT2G16510.1, AT2G18960…
.......GO:0009145	BP	e	purine nucleoside triphosphate biosynthetic process	90/5012	164/27416	1.5683e-10	9	90	0	AT1G07670.1, AT1G07810.1, AT1G10130.1, AT1G12900.1, AT1G13210.1, AT1G13440.1, AT1G16300.1, AT1G17260.1, AT1G17500.1, AT1G19910.1, AT1G20260.1, AT1G26130.2, AT1G27770.1, AT1G42970.1, AT1G54280.1, AT1G56190.1, AT1G64200.1, AT1G68710.1, AT1G72330.3, AT1G72700.1, AT1G74030.1, AT1G75630.2, AT1G79530.1, AT1G79550.1, AT1G80660.1, AT2G01140.1, AT2G07560.1, AT2G16510.1, AT2G18960.1, AT2G21330.1, AT2G21410…
.....GO:1901293	BP	e	nucleoside phosphate biosynthetic process	118/5012	236/27416	1.57253e-10	7	118	0	AT1G07670.1, AT1G07810.1, AT1G09830.1, AT1G10130.1, AT1G10700.1, AT1G12900.1, AT1G13210.1, AT1G13440.1, AT1G16300.1, AT1G16350.1, AT1G17260.1, AT1G17500.1, AT1G19910.1, AT1G20260.1, AT1G21640.2, AT1G26130.2, AT1G27770.1, AT1G30820.1, AT1G42970.1, AT1G54220.1, AT1G54280.1, AT1G56190.1, AT1G60440.1, AT1G63660.1, AT1G64200.1, AT1G68710.1, AT1G72330.3, AT1G72700.1, AT1G74030.1, AT1G75630.2, AT1G79470…
..GO:0006457	BP	e	protein folding	100/5012	242/27416	1.57308e-10	2	100	0	AT1G08450.1, AT1G09080.1, AT1G10350.1, AT1G11660.1, AT1G16030.1, AT1G21080.3, AT1G24510.1, AT1G26230.1, AT1G33360.1, AT1G36390.1, AT1G55490.1, AT1G56300.1, AT1G56410.1, AT1G58450.1, AT1G59725.1, AT1G71000.1, AT1G75310.1, AT1G76700.1, AT1G77020.1, AT1G79930.1, AT1G80030.1, AT2G04030.1, AT2G16600.1, AT2G20550.1, AT2G20560.1, AT2G21130.1, AT2G21510.1, AT2G22360.1, AT2G28000.1, AT2G29960.1, AT2G35795…
...GO:0006730	BP	e	one-carbon metabolic process	16/5012	18/27416	1.60261e-10	3	16	0	AT1G08065.1, AT1G08080.1, AT2G21550.1, AT2G28210.1, AT2G36880.1, AT3G10160.1, AT3G23810.1, AT3G52720.1, AT3G55630.3, AT4G01850.1, AT4G13940.1, AT4G20990.1, AT4G21000.1, AT5G04180.1, AT5G05980.1, AT5G56330.1
...GO:0006325	BP	e	chromatin organization	104/5012	196/27416	1.61921e-10	3	104	0	AT1G01370.1, AT1G04400.2, AT1G06760.1, AT1G07660.1, AT1G07790.1, AT1G07820.1, AT1G08170.1, AT1G08880.1, AT1G09200.1, AT1G13370.1, AT1G14400.1, AT1G17520.1, AT1G17770.1, AT1G19890.1, AT1G21700.1, AT1G49950.3, AT1G51060.1, AT1G54260.1, AT1G54690.1, AT1G62830.1, AT1G65440.1, AT1G72740.1, AT1G73100.1, AT1G75600.1, AT1G76540.1, AT1G76710.1, AT1G77300.1, AT2G02760.1, AT2G05900.1, AT2G18050.1, AT2G19480…
...GO:0046907	BP	e	intracellular transport	158/5012	339/27416	1.63976e-10	4	158	0	AT1G02130.1, AT1G02620.1, AT1G02690.2, AT1G03000.1, AT1G05520.1, AT1G07140.1, AT1G07410.1, AT1G08560.1, AT1G08820.1, AT1G09180.1, AT1G09270.1, AT1G09580.1, AT1G10730.1, AT1G11250.1, AT1G11570.2, AT1G13730.1, AT1G14010.1, AT1G15310.1, AT1G15880.1, AT1G16920.1, AT1G18200.1, AT1G21650.3, AT1G21900.1, AT1G22740.1, AT1G23900.1, AT1G23940.1, AT1G26170.1, AT1G26670.1, AT1G26690.1, AT1G27310.1, AT1G27970…
......GO:0009260	BP	e	ribonucleotide biosynthetic process	101/5012	201/27416	1.68562e-10	9	101	0	AT1G07670.1, AT1G07810.1, AT1G10130.1, AT1G12900.1, AT1G13210.1, AT1G13440.1, AT1G16300.1, AT1G16350.1, AT1G17260.1, AT1G17500.1, AT1G19910.1, AT1G20260.1, AT1G26130.2, AT1G27770.1, AT1G42970.1, AT1G54220.1, AT1G54280.1, AT1G56190.1, AT1G60440.1, AT1G63660.1, AT1G64200.1, AT1G68710.1, AT1G72330.3, AT1G72700.1, AT1G74030.1, AT1G75630.2, AT1G79470.1, AT1G79530.1, AT1G79550.1, AT1G80660.1, AT2G01140…
.......GO:0009156	BP	e	ribonucleoside monophosphate biosynthetic process	92/5012	175/27416	1.74011e-10	9	92	0	AT1G07670.1, AT1G07810.1, AT1G10130.1, AT1G12900.1, AT1G13210.1, AT1G13440.1, AT1G16300.1, AT1G16350.1, AT1G17260.1, AT1G17500.1, AT1G19910.1, AT1G20260.1, AT1G26130.2, AT1G27770.1, AT1G42970.1, AT1G54280.1, AT1G56190.1, AT1G63660.1, AT1G64200.1, AT1G68710.1, AT1G72330.3, AT1G72700.1, AT1G74030.1, AT1G75630.2, AT1G79470.1, AT1G79530.1, AT1G79550.1, AT1G80660.1, AT2G01140.1, AT2G07560.1, AT2G16510…
....GO:0034637	BP	e	cellular carbohydrate biosynthetic process	65/5012	160/27416	1.78189e-10	5	65	0	AT1G05570.1, AT1G06020.1, AT1G06030.1, AT1G06410.1, AT1G06490.1, AT1G11720.2, AT1G16980.1, AT1G17000.1, AT1G22210.1, AT1G23870.1, AT1G27680.1, AT1G32900.1, AT1G35910.1, AT1G50390.1, AT1G51420.1, AT1G53500.1, AT1G60140.1, AT1G63000.1, AT1G64440.1, AT1G66430.1, AT1G68020.2, AT1G70290.1, AT1G71100.1, AT1G78090.1, AT1G78570.1, AT1G78580.1, AT2G13680.1, AT2G18700.1, AT2G21590.1, AT2G22190.1, AT2G31390…
....GO:0009057	BP	e	macromolecule catabolic process	140/5012	348/27416	1.80757e-10	4	140	0	AT1G02980.1, AT1G04810.1, AT1G06430.1, AT1G07510.1, AT1G09100.1, AT1G10230.1, AT1G10760.1, AT1G14400.1, AT1G16190.1, AT1G17110.2, AT1G20140.1, AT1G20200.1, AT1G21720.1, AT1G23410.1, AT1G26830.1, AT1G43140.1, AT1G45000.1, AT1G50250.1, AT1G54490.1, AT1G55060.1, AT1G55860.1, AT1G59790.1, AT1G59800.1, AT1G64230.4, AT1G65350.1, AT1G65650.1, AT1G68560.1, AT1G69670.1, AT1G69830.1, AT1G70320.1, AT1G71770…
.......GO:0009152	BP	e	purine ribonucleotide biosynthetic process	100/5012	197/27416	1.83752e-10	10	100	0	AT1G07670.1, AT1G07810.1, AT1G10130.1, AT1G12900.1, AT1G13210.1, AT1G13440.1, AT1G16300.1, AT1G16350.1, AT1G17260.1, AT1G17500.1, AT1G19910.1, AT1G20260.1, AT1G26130.2, AT1G27770.1, AT1G42970.1, AT1G54220.1, AT1G54280.1, AT1G56190.1, AT1G60440.1, AT1G63660.1, AT1G64200.1, AT1G68710.1, AT1G72330.3, AT1G72700.1, AT1G74030.1, AT1G75630.2, AT1G79470.1, AT1G79530.1, AT1G79550.1, AT1G80660.1, AT2G01140…
...GO:0006790	BP	e	sulfur compound metabolic process	75/5012	197/27416	1.83752e-10	3	75	0	AT1G02500.1, AT1G12140.1, AT1G19920.1, AT1G47600.1, AT1G54220.1, AT1G55920.1, AT1G59870.1, AT1G60440.1, AT1G62180.1, AT1G62540.1, AT1G62560.1, AT1G62570.1, AT1G65860.1, AT1G65880.1, AT2G14750.1, AT2G17640.1, AT2G20860.1, AT2G36880.1, AT2G43750.1, AT2G43790.1, AT2G44490.1, AT3G03630.1, AT3G03900.1, AT3G04940.1, AT3G13110.1, AT3G14990.1, AT3G16950.2, AT3G17390.1, AT3G19710.1, AT3G22460.1, AT3G22890…
...GO:0051186	BP	e	cofactor metabolic process	122/5012	325/27416	1.8597e-10	3	122	0	AT1G02500.1, AT1G03630.1, AT1G06570.1, AT1G07890.3, AT1G09940.1, AT1G12900.1, AT1G13440.1, AT1G13700.1, AT1G16300.1, AT1G17650.1, AT1G21640.2, AT1G24280.1, AT1G29810.1, AT1G42970.1, AT1G54220.1, AT1G56190.1, AT1G58290.1, AT1G58300.1, AT1G60440.1, AT1G64060.1, AT1G64190.1, AT1G65930.1, AT1G67070.1, AT1G69720.1, AT1G72330.3, AT1G74030.1, AT1G74470.1, AT1G79530.1, AT1G79550.1, AT2G01140.1, AT2G16370…
...GO:0055086	BP	e	nucleobase-containing small molecule metabolic process	177/5012	364/27416	1.87337e-10	5	177	0	AT1G02000.1, AT1G07670.1, AT1G07810.1, AT1G09830.1, AT1G10130.1, AT1G10700.1, AT1G12900.1, AT1G13210.1, AT1G13440.1, AT1G13700.1, AT1G16300.1, AT1G16350.1, AT1G17260.1, AT1G17500.1, AT1G17650.1, AT1G19910.1, AT1G20260.1, AT1G21640.2, AT1G24280.1, AT1G26130.2, AT1G27450.3, AT1G27770.1, AT1G30620.1, AT1G30820.1, AT1G31070.2, AT1G42970.1, AT1G53500.1, AT1G54130.1, AT1G54220.1, AT1G54280.1, AT1G56190…
...GO:0022607	BP	e	cellular component assembly	122/5012	284/27416	1.90637e-10	3	122	0	AT1G01370.1, AT1G04820.1, AT1G06760.1, AT1G07660.1, AT1G07790.1, AT1G07820.1, AT1G08170.1, AT1G08880.1, AT1G09200.1, AT1G13370.1, AT1G14910.1, AT1G15310.1, AT1G17520.1, AT1G19890.1, AT1G20010.1, AT1G22920.1, AT1G26110.1, AT1G48900.1, AT1G49380.1, AT1G49950.3, AT1G50010.1, AT1G51060.1, AT1G54260.1, AT1G54690.1, AT1G64740.1, AT1G71230.1, AT1G72370.1, AT1G72740.1, AT1G75600.1, AT1G75780.1, AT1G79750…
..GO:0051641	BP	e	cellular localization	175/5012	421/27416	1.91737e-10	2	175	0	AT1G02010.1, AT1G02130.1, AT1G02620.1, AT1G02690.2, AT1G03000.1, AT1G05520.1, AT1G07140.1, AT1G07410.1, AT1G08560.1, AT1G08820.1, AT1G09180.1, AT1G09270.1, AT1G09580.1, AT1G10730.1, AT1G11250.1, AT1G11570.2, AT1G12360.1, AT1G13730.1, AT1G14010.1, AT1G15310.1, AT1G15880.1, AT1G16920.1, AT1G17580.1, AT1G18200.1, AT1G21650.3, AT1G21900.1, AT1G22740.1, AT1G23900.1, AT1G23940.1, AT1G24490.1, AT1G26170…
........GO:0009168	BP	e	purine ribonucleoside monophosphate biosynthetic process	91/5012	170/27416	1.92912e-10	10	91	0	AT1G07670.1, AT1G07810.1, AT1G10130.1, AT1G12900.1, AT1G13210.1, AT1G13440.1, AT1G16300.1, AT1G16350.1, AT1G17260.1, AT1G17500.1, AT1G19910.1, AT1G20260.1, AT1G26130.2, AT1G27770.1, AT1G42970.1, AT1G54280.1, AT1G56190.1, AT1G63660.1, AT1G64200.1, AT1G68710.1, AT1G72330.3, AT1G72700.1, AT1G74030.1, AT1G75630.2, AT1G79470.1, AT1G79530.1, AT1G79550.1, AT1G80660.1, AT2G01140.1, AT2G07560.1, AT2G16510…
.....GO:0009141	BP	e	nucleoside triphosphate metabolic process	94/5012	170/27416	1.92912e-10	7	94	0	AT1G07670.1, AT1G07810.1, AT1G10130.1, AT1G12900.1, AT1G13210.1, AT1G13440.1, AT1G16300.1, AT1G17260.1, AT1G17500.1, AT1G19910.1, AT1G20260.1, AT1G26130.2, AT1G27770.1, AT1G42970.1, AT1G54280.1, AT1G56190.1, AT1G64200.1, AT1G68710.1, AT1G72330.3, AT1G72700.1, AT1G74030.1, AT1G75630.2, AT1G76030.1, AT1G78900.1, AT1G79530.1, AT1G79550.1, AT1G80660.1, AT2G01140.1, AT2G07560.1, AT2G16510.1, AT2G18960…
.......GO:0009127	BP	e	purine nucleoside monophosphate biosynthetic process	91/5012	170/27416	1.92912e-10	9	91	0	AT1G07670.1, AT1G07810.1, AT1G10130.1, AT1G12900.1, AT1G13210.1, AT1G13440.1, AT1G16300.1, AT1G16350.1, AT1G17260.1, AT1G17500.1, AT1G19910.1, AT1G20260.1, AT1G26130.2, AT1G27770.1, AT1G42970.1, AT1G54280.1, AT1G56190.1, AT1G63660.1, AT1G64200.1, AT1G68710.1, AT1G72330.3, AT1G72700.1, AT1G74030.1, AT1G75630.2, AT1G79470.1, AT1G79530.1, AT1G79550.1, AT1G80660.1, AT2G01140.1, AT2G07560.1, AT2G16510…
...GO:0006091	BP	e	generation of precursor metabolites and energy	90/5012	244/27416	1.93589e-10	3	90	0	AT1G06020.1, AT1G06030.1, AT1G06680.1, AT1G12230.2, AT1G12900.1, AT1G13440.1, AT1G16300.1, AT1G19150.1, AT1G29910.1, AT1G29920.1, AT1G29930.1, AT1G42970.1, AT1G45474.1, AT1G50390.1, AT1G56190.1, AT1G60950.1, AT1G66430.1, AT1G72330.3, AT1G74030.1, AT1G76130.1, AT1G76570.1, AT1G77120.1, AT1G79530.1, AT1G79550.1, AT2G01140.1, AT2G05070.1, AT2G05100.1, AT2G18450.1, AT2G21330.1, AT2G22480.1, AT2G27510…
.....GO:0043043	BP	e	peptide biosynthetic process	215/5012	501/27416	1.95437e-10	6	215	0	AT1G02780.1, AT1G02830.1, AT1G04270.1, AT1G04480.1, AT1G05190.1, AT1G07770.1, AT1G08360.1, AT1G09590.1, AT1G09690.1, AT1G12960.1, AT1G14610.1, AT1G15930.2, AT1G17960.1, AT1G18130.1, AT1G18440.1, AT1G18540.1, AT1G22780.1, AT1G23290.1, AT1G23410.1, AT1G24240.1, AT1G25350.2, AT1G26880.1, AT1G27160.1, AT1G29870.1, AT1G29880.1, AT1G29965.1, AT1G29970.2, AT1G33850.1, AT1G34030.1, AT1G35680.1, AT1G43170…
.....GO:0051603	BP	e	proteolysis involved in cellular protein catabolic process	108/5012	264/27416	1.96622e-10	6	108	0	AT1G02980.1, AT1G04810.1, AT1G09100.1, AT1G10230.1, AT1G14400.1, AT1G16190.1, AT1G17110.2, AT1G20140.1, AT1G20200.1, AT1G21720.1, AT1G23410.1, AT1G26830.1, AT1G43140.1, AT1G55060.1, AT1G55860.1, AT1G59790.1, AT1G59800.1, AT1G64230.4, AT1G65350.1, AT1G65650.1, AT1G69670.1, AT1G70320.1, AT1G75950.1, AT1G75990.1, AT1G77440.1, AT1G79650.4, AT2G02760.1, AT2G03160.1, AT2G03170.1, AT2G03190.1, AT2G16740…
......GO:0072330	BP	e	monocarboxylic acid biosynthetic process	98/5012	245/27416	1.99166e-10	7	98	0	AT1G08510.1, AT1G08980.1, AT1G12900.1, AT1G13440.1, AT1G16300.1, AT1G17420.1, AT1G24360.1, AT1G30100.1, AT1G36050.1, AT1G36160.1, AT1G36180.1, AT1G42970.1, AT1G43800.1, AT1G49430.1, AT1G54580.1, AT1G54630.1, AT1G55020.1, AT1G56190.1, AT1G61850.1, AT1G63660.1, AT1G64400.1, AT1G65290.1, AT1G67730.1, AT1G72330.3, AT1G72520.1, AT1G74030.1, AT1G74960.2, AT1G78390.1, AT1G79530.1, AT1G79550.1, AT1G79750…
....GO:0008610	BP	e	lipid biosynthetic process	117/5012	357/27416	1.99667e-10	4	117	0	AT1G06570.1, AT1G08510.1, AT1G24360.1, AT1G30100.1, AT1G31800.1, AT1G36050.1, AT1G36160.1, AT1G36180.1, AT1G43800.1, AT1G47290.2, AT1G49430.1, AT1G49530.1, AT1G54580.1, AT1G54630.1, AT1G58440.1, AT1G62430.1, AT1G64400.1, AT1G65290.1, AT1G66960.1, AT1G67730.1, AT1G74960.2, AT1G78390.1, AT1G78500.1, AT1G78960.1, AT1G78970.2, AT1G79750.1, AT2G05990.1, AT2G07050.1, AT2G11810.1, AT2G18620.1, AT2G18640…
......GO:0032787	BP	e	monocarboxylic acid metabolic process	138/5012	357/27416	1.99667e-10	6	138	0	AT1G03000.1, AT1G04710.1, AT1G06020.1, AT1G06030.1, AT1G06130.1, AT1G06550.1, AT1G08510.1, AT1G08980.1, AT1G12230.2, AT1G12900.1, AT1G13440.1, AT1G16300.1, AT1G17420.1, AT1G24360.1, AT1G30100.1, AT1G36050.1, AT1G36160.1, AT1G36180.1, AT1G42970.1, AT1G43800.1, AT1G49430.1, AT1G50390.1, AT1G52400.1, AT1G54220.1, AT1G54580.1, AT1G54630.1, AT1G55020.1, AT1G56190.1, AT1G61850.1, AT1G62800.2, AT1G63660…
...GO:0019637	BP	e	organophosphate metabolic process	187/5012	456/27416	2.0069e-10	4	187	0	AT1G01460.1, AT1G05470.1, AT1G07110.1, AT1G07670.1, AT1G07810.1, AT1G09830.1, AT1G10130.1, AT1G10700.1, AT1G10900.1, AT1G12230.2, AT1G12900.1, AT1G13210.1, AT1G13440.1, AT1G13700.1, AT1G16300.1, AT1G16350.1, AT1G17260.1, AT1G17500.1, AT1G17650.1, AT1G19910.1, AT1G20260.1, AT1G21640.2, AT1G21980.1, AT1G24280.1, AT1G26130.2, AT1G27770.1, AT1G30820.1, AT1G34120.2, AT1G42970.1, AT1G54130.1, AT1G54220…
.......GO:0006739	BP	e	NADP metabolic process	22/5012	31/27416	2.01937e-10	10	22	0	AT1G13700.1, AT1G17650.1, AT1G24280.1, AT1G64190.1, AT1G65930.1, AT2G01140.1, AT2G21330.1, AT2G36460.1, AT3G02360.2, AT3G21070.1, AT3G25530.1, AT3G49360.1, AT3G52930.1, AT4G26520.1, AT4G38970.1, AT5G03690.1, AT5G11670.1, AT5G13110.1, AT5G24410.1, AT5G24420.1, AT5G35790.1, AT5G41670.1
....GO:1901605	BP	e	alpha-amino acid metabolic process	112/5012	239/27416	2.05009e-10	7	112	0	AT1G03090.2, AT1G08250.1, AT1G11790.1, AT1G17290.1, AT1G17745.2, AT1G18500.1, AT1G20270.1, AT1G22020.1, AT1G29900.1, AT1G31230.1, AT1G32470.1, AT1G36370.1, AT1G48470.1, AT1G51570.1, AT1G55920.1, AT1G62800.2, AT1G63660.1, AT1G65860.1, AT1G66200.3, AT1G69370.1, AT1G72330.3, AT1G72810.1, AT1G74040.1, AT1G77670.1, AT2G04400.1, AT2G13810.1, AT2G16370.1, AT2G17640.1, AT2G17720.1, AT2G20860.1, AT2G21550…
....GO:0046034	BP	e	ATP metabolic process	88/5012	161/27416	2.05702e-10	10	88	0	AT1G07670.1, AT1G07810.1, AT1G10130.1, AT1G12900.1, AT1G13210.1, AT1G13440.1, AT1G16300.1, AT1G17260.1, AT1G17500.1, AT1G19910.1, AT1G20260.1, AT1G26130.2, AT1G27770.1, AT1G42970.1, AT1G54280.1, AT1G56190.1, AT1G64200.1, AT1G68710.1, AT1G72330.3, AT1G72700.1, AT1G74030.1, AT1G75630.2, AT1G76030.1, AT1G78900.1, AT1G79530.1, AT1G79550.1, AT1G80660.1, AT2G01140.1, AT2G07560.1, AT2G16510.1, AT2G18960…
....GO:0090407	BP	e	organophosphate biosynthetic process	136/5012	328/27416	2.11853e-10	5	136	0	AT1G07670.1, AT1G07810.1, AT1G09830.1, AT1G10130.1, AT1G10700.1, AT1G12230.2, AT1G12900.1, AT1G13210.1, AT1G13440.1, AT1G16300.1, AT1G16350.1, AT1G17260.1, AT1G17500.1, AT1G19910.1, AT1G20260.1, AT1G21640.2, AT1G26130.2, AT1G27770.1, AT1G30820.1, AT1G42970.1, AT1G54220.1, AT1G54280.1, AT1G56190.1, AT1G60440.1, AT1G62430.1, AT1G63660.1, AT1G64200.1, AT1G68710.1, AT1G72330.3, AT1G72700.1, AT1G74030…
....GO:0019693	BP	e	ribose phosphate metabolic process	126/5012	246/27416	2.12947e-10	5	126	0	AT1G07670.1, AT1G07810.1, AT1G10130.1, AT1G12230.2, AT1G12900.1, AT1G13210.1, AT1G13440.1, AT1G13700.1, AT1G16300.1, AT1G16350.1, AT1G17260.1, AT1G17500.1, AT1G17650.1, AT1G19910.1, AT1G20260.1, AT1G26130.2, AT1G27770.1, AT1G30820.1, AT1G42970.1, AT1G54130.1, AT1G54220.1, AT1G54280.1, AT1G56190.1, AT1G60440.1, AT1G63660.1, AT1G64190.1, AT1G64200.1, AT1G68710.1, AT1G71100.1, AT1G72330.3, AT1G72700…
....GO:0043038	BP	e	amino acid activation	36/5012	69/27416	2.1369e-10	7	36	0	AT1G14610.1, AT1G17960.1, AT1G18130.1, AT1G25350.2, AT1G27160.1, AT1G29870.1, AT1G29880.1, AT1G50200.1, AT1G68420.1, AT1G70980.1, AT1G72550.1, AT2G31170.1, AT3G07420.1, AT3G11710.1, AT3G13490.1, AT3G23145.1, AT3G30805.1, AT3G44740.1, AT3G56300.1, AT3G62120.1, AT4G10320.1, AT4G17300.1, AT4G26870.1, AT4G31180.1, AT4G39280.1, AT5G10880.1, AT5G16715.1, AT5G19720.1, AT5G22800.1, AT5G26710.1, AT5G26830…
.....GO:0043039	BP	e	tRNA aminoacylation	36/5012	69/27416	2.1369e-10	9	36	0	AT1G14610.1, AT1G17960.1, AT1G18130.1, AT1G25350.2, AT1G27160.1, AT1G29870.1, AT1G29880.1, AT1G50200.1, AT1G68420.1, AT1G70980.1, AT1G72550.1, AT2G31170.1, AT3G07420.1, AT3G11710.1, AT3G13490.1, AT3G23145.1, AT3G30805.1, AT3G44740.1, AT3G56300.1, AT3G62120.1, AT4G10320.1, AT4G17300.1, AT4G26870.1, AT4G31180.1, AT4G39280.1, AT5G10880.1, AT5G16715.1, AT5G19720.1, AT5G22800.1, AT5G26710.1, AT5G26830…
....GO:1901137	BP	e	carbohydrate derivative biosynthetic process	134/5012	298/27416	2.1444e-10	4	134	0	AT1G03310.2, AT1G07670.1, AT1G07810.1, AT1G10130.1, AT1G12140.1, AT1G12230.2, AT1G12900.1, AT1G13210.1, AT1G13440.1, AT1G16300.1, AT1G16350.1, AT1G17260.1, AT1G17500.1, AT1G19910.1, AT1G20260.1, AT1G26130.2, AT1G27770.1, AT1G42970.1, AT1G53500.1, AT1G54220.1, AT1G54280.1, AT1G56190.1, AT1G60440.1, AT1G62540.1, AT1G62560.1, AT1G62570.1, AT1G63000.1, AT1G63660.1, AT1G64200.1, AT1G65860.1, AT1G65880…
.....GO:0042886	BP	e	amide transport	193/5012	476/27416	2.17819e-10	5	193	0	AT1G02010.1, AT1G02620.1, AT1G02690.2, AT1G03000.1, AT1G03550.1, AT1G05520.1, AT1G06400.1, AT1G07140.1, AT1G07410.1, AT1G08560.1, AT1G09180.1, AT1G09270.1, AT1G09580.1, AT1G10730.1, AT1G11180.2, AT1G11250.1, AT1G11570.2, AT1G12360.1, AT1G14010.1, AT1G15310.1, AT1G16920.1, AT1G18200.1, AT1G19970.1, AT1G21650.3, AT1G21900.1, AT1G22740.1, AT1G23900.1, AT1G23940.1, AT1G26170.1, AT1G26670.1, AT1G26690…
....GO:0044265	BP	e	cellular macromolecule catabolic process	122/5012	293/27416	2.23475e-10	5	122	0	AT1G02980.1, AT1G04810.1, AT1G06430.1, AT1G10230.1, AT1G14400.1, AT1G16190.1, AT1G17110.2, AT1G20140.1, AT1G20200.1, AT1G21720.1, AT1G23410.1, AT1G26830.1, AT1G43140.1, AT1G50250.1, AT1G54490.1, AT1G55060.1, AT1G55860.1, AT1G59790.1, AT1G59800.1, AT1G64230.4, AT1G65350.1, AT1G65650.1, AT1G69670.1, AT1G70320.1, AT1G71770.1, AT1G75660.1, AT1G75950.1, AT1G75990.1, AT1G77440.1, AT1G79650.4, AT2G02760…
....GO:0006753	BP	e	nucleoside phosphate metabolic process	144/5012	299/27416	2.24511e-10	6	144	0	AT1G07670.1, AT1G07810.1, AT1G09830.1, AT1G10130.1, AT1G10700.1, AT1G12900.1, AT1G13210.1, AT1G13440.1, AT1G13700.1, AT1G16300.1, AT1G16350.1, AT1G17260.1, AT1G17500.1, AT1G17650.1, AT1G19910.1, AT1G20260.1, AT1G21640.2, AT1G24280.1, AT1G26130.2, AT1G27770.1, AT1G30820.1, AT1G42970.1, AT1G54130.1, AT1G54220.1, AT1G54280.1, AT1G56190.1, AT1G60440.1, AT1G63660.1, AT1G64190.1, AT1G64200.1, AT1G65930…
.....GO:0015833	BP	e	peptide transport	193/5012	468/27416	2.27209e-10	6	193	0	AT1G02010.1, AT1G02620.1, AT1G02690.2, AT1G03000.1, AT1G03550.1, AT1G05520.1, AT1G06400.1, AT1G07140.1, AT1G07410.1, AT1G08560.1, AT1G09180.1, AT1G09270.1, AT1G09580.1, AT1G10730.1, AT1G11180.2, AT1G11250.1, AT1G11570.2, AT1G12360.1, AT1G14010.1, AT1G15310.1, AT1G16920.1, AT1G18200.1, AT1G19970.1, AT1G21650.3, AT1G21900.1, AT1G22740.1, AT1G23900.1, AT1G23940.1, AT1G26170.1, AT1G26670.1, AT1G26690…
......GO:0018193	BP	e	peptidyl-amino acid modification	44/5012	94/27416	2.27899e-10	7	44	0	AT1G02560.1, AT1G13950.1, AT1G17770.1, AT1G20270.1, AT1G26630.1, AT1G53240.1, AT1G62830.1, AT1G69410.1, AT1G73100.1, AT1G77300.1, AT2G05900.1, AT2G17720.1, AT2G21470.2, AT2G22740.2, AT2G24740.1, AT2G33290.1, AT2G35160.1, AT2G43080.1, AT3G06300.1, AT3G06483.1, AT3G06910.1, AT3G12780.1, AT3G13682.1, AT3G26650.1, AT3G28480.2, AT3G28490.1, AT3G52880.2, AT3G52960.1, AT3G55440.1, AT4G13460.1, AT4G20360…
...GO:1901135	BP	e	carbohydrate derivative metabolic process	201/5012	459/27416	2.2952e-10	3	201	0	AT1G02000.1, AT1G03310.2, AT1G07110.1, AT1G07670.1, AT1G07810.1, AT1G10130.1, AT1G10700.1, AT1G12140.1, AT1G12230.2, AT1G12900.1, AT1G13210.1, AT1G13440.1, AT1G13700.1, AT1G16300.1, AT1G16350.1, AT1G17260.1, AT1G17500.1, AT1G17650.1, AT1G19910.1, AT1G20260.1, AT1G24280.1, AT1G26130.2, AT1G27450.3, AT1G27770.1, AT1G30000.1, AT1G30620.1, AT1G30820.1, AT1G31070.2, AT1G42970.1, AT1G47600.1, AT1G51590…
....GO:0019438	BP	e	aromatic compound biosynthetic process	244/5012	688/27416	2.29855e-10	4	244	0	AT1G03630.1, AT1G07670.1, AT1G07810.1, AT1G08250.1, AT1G08540.1, AT1G08980.1, AT1G09830.1, AT1G09940.1, AT1G10130.1, AT1G10700.1, AT1G11790.1, AT1G12900.1, AT1G13210.1, AT1G13440.1, AT1G16300.1, AT1G16350.1, AT1G17260.1, AT1G17440.1, AT1G17500.1, AT1G17980.1, AT1G19910.1, AT1G20260.1, AT1G21640.2, AT1G22410.1, AT1G26130.2, AT1G27450.3, AT1G27770.1, AT1G29810.1, AT1G30820.1, AT1G32150.1, AT1G42970…
....GO:0072521	BP	e	purine-containing compound metabolic process	115/5012	234/27416	2.30489e-10	4	115	0	AT1G07670.1, AT1G07810.1, AT1G09830.1, AT1G10130.1, AT1G12900.1, AT1G13210.1, AT1G13440.1, AT1G16300.1, AT1G16350.1, AT1G17260.1, AT1G17500.1, AT1G19910.1, AT1G20260.1, AT1G26130.2, AT1G27450.3, AT1G27770.1, AT1G42970.1, AT1G54130.1, AT1G54220.1, AT1G54280.1, AT1G56190.1, AT1G60440.1, AT1G63660.1, AT1G64200.1, AT1G68710.1, AT1G72330.3, AT1G72700.1, AT1G74030.1, AT1G75630.2, AT1G76030.1, AT1G78900…
.....GO:0006412	BP	e	translation	214/5012	495/27416	2.3228e-10	7	214	0	AT1G02780.1, AT1G02830.1, AT1G04270.1, AT1G04480.1, AT1G05190.1, AT1G07770.1, AT1G08360.1, AT1G09590.1, AT1G09690.1, AT1G12960.1, AT1G14610.1, AT1G15930.2, AT1G17960.1, AT1G18130.1, AT1G18440.1, AT1G18540.1, AT1G22780.1, AT1G23290.1, AT1G23410.1, AT1G24240.1, AT1G25350.2, AT1G26880.1, AT1G27160.1, AT1G29870.1, AT1G29880.1, AT1G29965.1, AT1G29970.2, AT1G33850.1, AT1G34030.1, AT1G35680.1, AT1G43170…
...GO:0035556	BP	e	intracellular signal transduction	155/5012	352/27416	2.37046e-10	5	155	0	AT1G02130.1, AT1G02430.1, AT1G02440.1, AT1G03430.1, AT1G03800.1, AT1G05470.1, AT1G06400.1, AT1G07410.1, AT1G08720.1, AT1G09180.1, AT1G09630.1, AT1G10300.1, AT1G10630.1, AT1G12340.1, AT1G12390.1, AT1G15240.2, AT1G16920.1, AT1G18200.1, AT1G22740.1, AT1G23490.1, AT1G27320.1, AT1G28160.1, AT1G28360.1, AT1G28370.1, AT1G28550.1, AT1G43890.1, AT1G49190.2, AT1G49300.1, AT1G52280.1, AT1G53170.1, AT1G54490…
.....GO:0046394	BP	e	carboxylic acid biosynthetic process	204/5012	469/27416	2.3782e-10	6	204	0	AT1G08250.1, AT1G08510.1, AT1G08980.1, AT1G11790.1, AT1G12900.1, AT1G13440.1, AT1G16300.1, AT1G17420.1, AT1G17745.2, AT1G18500.1, AT1G22410.1, AT1G24360.1, AT1G29900.1, AT1G30100.1, AT1G31230.1, AT1G36050.1, AT1G36160.1, AT1G36180.1, AT1G42970.1, AT1G43800.1, AT1G48470.1, AT1G48860.1, AT1G49430.1, AT1G51570.1, AT1G54580.1, AT1G54630.1, AT1G55020.1, AT1G55920.1, AT1G56190.1, AT1G61850.1, AT1G62800…
....GO:0010038	BP	e	response to metal ion	198/5012	416/27416	2.42659e-10	4	198	0	AT1G01060.1, AT1G02130.1, AT1G02500.1, AT1G04410.1, AT1G04510.1, AT1G04820.1, AT1G07440.1, AT1G07810.1, AT1G07890.3, AT1G09780.1, AT1G13440.1, AT1G15930.2, AT1G17290.1, AT1G17520.1, AT1G18330.2, AT1G19570.1, AT1G23190.1, AT1G23490.1, AT1G26630.1, AT1G27450.3, AT1G29880.1, AT1G30580.1, AT1G36370.1, AT1G42970.1, AT1G45145.1, AT1G48030.1, AT1G49010.1, AT1G49760.1, AT1G49950.3, AT1G50200.1, AT1G52760…
.....GO:0009117	BP	e	nucleotide metabolic process	141/5012	294/27416	2.4529e-10	7	141	0	AT1G07670.1, AT1G07810.1, AT1G09830.1, AT1G10130.1, AT1G10700.1, AT1G12900.1, AT1G13210.1, AT1G13440.1, AT1G13700.1, AT1G16300.1, AT1G16350.1, AT1G17260.1, AT1G17500.1, AT1G17650.1, AT1G19910.1, AT1G20260.1, AT1G21640.2, AT1G24280.1, AT1G26130.2, AT1G27770.1, AT1G30820.1, AT1G42970.1, AT1G54130.1, AT1G54220.1, AT1G54280.1, AT1G56190.1, AT1G60440.1, AT1G63660.1, AT1G64190.1, AT1G64200.1, AT1G65930…
....GO:0051188	BP	e	cofactor biosynthetic process	90/5012	235/27416	2.45303e-10	4	90	0	AT1G02500.1, AT1G03630.1, AT1G06570.1, AT1G09940.1, AT1G12900.1, AT1G13440.1, AT1G16300.1, AT1G21640.2, AT1G29810.1, AT1G42970.1, AT1G54220.1, AT1G56190.1, AT1G58290.1, AT1G60440.1, AT1G64060.1, AT1G67070.1, AT1G72330.3, AT1G74030.1, AT1G74470.1, AT1G79530.1, AT1G79550.1, AT2G01140.1, AT2G16370.1, AT2G20860.1, AT2G21330.1, AT2G22480.1, AT2G26550.1, AT2G26670.1, AT2G29560.1, AT2G30390.2, AT2G31250…
..GO:0033036	BP	e	macromolecule localization	203/5012	433/27416	2.46002e-10	2	203	0	AT1G02010.1, AT1G02620.1, AT1G02690.2, AT1G03000.1, AT1G03550.1, AT1G05520.1, AT1G06400.1, AT1G07140.1, AT1G07410.1, AT1G08560.1, AT1G09180.1, AT1G09270.1, AT1G09580.1, AT1G10730.1, AT1G11180.2, AT1G11250.1, AT1G11570.2, AT1G12360.1, AT1G14010.1, AT1G15310.1, AT1G16920.1, AT1G18200.1, AT1G19970.1, AT1G21650.3, AT1G21900.1, AT1G22740.1, AT1G23900.1, AT1G23940.1, AT1G24490.1, AT1G26170.1, AT1G26670…
...GO:0051649	BP	e	establishment of localization in cell	160/5012	353/27416	2.46093e-10	3	160	0	AT1G02130.1, AT1G02620.1, AT1G02690.2, AT1G03000.1, AT1G05520.1, AT1G07140.1, AT1G07410.1, AT1G08560.1, AT1G08820.1, AT1G09180.1, AT1G09270.1, AT1G09580.1, AT1G10730.1, AT1G11250.1, AT1G11570.2, AT1G13730.1, AT1G14010.1, AT1G15310.1, AT1G15880.1, AT1G16920.1, AT1G18200.1, AT1G21650.3, AT1G21900.1, AT1G22740.1, AT1G23900.1, AT1G23940.1, AT1G26170.1, AT1G26670.1, AT1G26690.1, AT1G27310.1, AT1G27970…
....GO:0034654	BP	e	nucleobase-containing compound biosynthetic process	169/5012	434/27416	2.46331e-10	5	169	0	AT1G07670.1, AT1G07810.1, AT1G08540.1, AT1G09830.1, AT1G10130.1, AT1G10700.1, AT1G12900.1, AT1G13210.1, AT1G13440.1, AT1G16300.1, AT1G16350.1, AT1G17260.1, AT1G17440.1, AT1G17500.1, AT1G17980.1, AT1G19910.1, AT1G20260.1, AT1G21640.2, AT1G26130.2, AT1G27450.3, AT1G27770.1, AT1G30820.1, AT1G32150.1, AT1G42970.1, AT1G53500.1, AT1G54220.1, AT1G54280.1, AT1G56190.1, AT1G60440.1, AT1G63000.1, AT1G63660…
.....GO:0046686	BP	e	response to cadmium ion	177/5012	330/27416	2.47614e-10	5	177	0	AT1G01060.1, AT1G02130.1, AT1G02500.1, AT1G04410.1, AT1G04510.1, AT1G04820.1, AT1G07440.1, AT1G07810.1, AT1G07890.3, AT1G09780.1, AT1G13440.1, AT1G15930.2, AT1G17290.1, AT1G17520.1, AT1G18330.2, AT1G23190.1, AT1G23490.1, AT1G26630.1, AT1G27450.3, AT1G29880.1, AT1G30580.1, AT1G36370.1, AT1G42970.1, AT1G45145.1, AT1G48030.1, AT1G49010.1, AT1G49760.1, AT1G49950.3, AT1G50200.1, AT1G52760.1, AT1G53240…
....GO:0016053	BP	e	organic acid biosynthetic process	204/5012	470/27416	2.53626e-10	4	204	0	AT1G08250.1, AT1G08510.1, AT1G08980.1, AT1G11790.1, AT1G12900.1, AT1G13440.1, AT1G16300.1, AT1G17420.1, AT1G17745.2, AT1G18500.1, AT1G22410.1, AT1G24360.1, AT1G29900.1, AT1G30100.1, AT1G31230.1, AT1G36050.1, AT1G36160.1, AT1G36180.1, AT1G42970.1, AT1G43800.1, AT1G48470.1, AT1G48860.1, AT1G49430.1, AT1G51570.1, AT1G54580.1, AT1G54630.1, AT1G55020.1, AT1G55920.1, AT1G56190.1, AT1G61850.1, AT1G62800…
...GO:0009266	BP	e	response to temperature stimulus	150/5012	409/27416	2.56041e-10	3	150	0	AT1G01140.3, AT1G03680.1, AT1G07400.1, AT1G07890.3, AT1G09080.1, AT1G09090.2, AT1G09780.1, AT1G10760.1, AT1G16030.1, AT1G16880.1, AT1G21970.1, AT1G27320.1, AT1G32330.1, AT1G35680.1, AT1G42970.1, AT1G52740.1, AT1G53240.1, AT1G53540.1, AT1G55490.1, AT1G55920.1, AT1G56070.1, AT1G56410.1, AT1G59860.1, AT1G63940.2, AT1G66270.1, AT1G66280.1, AT1G67090.1, AT1G74310.1, AT1G74520.1, AT1G79930.1, AT1G80030…
...GO:0008104	BP	e	protein localization	195/5012	409/27416	2.56041e-10	3	195	0	AT1G02010.1, AT1G02620.1, AT1G02690.2, AT1G03000.1, AT1G03550.1, AT1G05520.1, AT1G06400.1, AT1G07140.1, AT1G07410.1, AT1G08560.1, AT1G09180.1, AT1G09270.1, AT1G09580.1, AT1G10730.1, AT1G11180.2, AT1G11250.1, AT1G11570.2, AT1G12360.1, AT1G14010.1, AT1G15310.1, AT1G16920.1, AT1G18200.1, AT1G19970.1, AT1G21650.3, AT1G21900.1, AT1G22740.1, AT1G23900.1, AT1G23940.1, AT1G24490.1, AT1G26170.1, AT1G26670…
....GO:0006886	BP	e	intracellular protein transport	136/5012	281/27416	2.61669e-10	8	136	0	AT1G02620.1, AT1G02690.2, AT1G03000.1, AT1G05520.1, AT1G07140.1, AT1G07410.1, AT1G08560.1, AT1G09180.1, AT1G09270.1, AT1G09580.1, AT1G10730.1, AT1G11250.1, AT1G11570.2, AT1G14010.1, AT1G15310.1, AT1G16920.1, AT1G18200.1, AT1G21650.3, AT1G21900.1, AT1G22740.1, AT1G23900.1, AT1G23940.1, AT1G26170.1, AT1G26670.1, AT1G26690.1, AT1G27310.1, AT1G27970.2, AT1G30900.1, AT1G32880.1, AT1G36390.1, AT1G47830…
....GO:0009651	BP	e	response to salt stress	188/5012	488/27416	2.62759e-10	4	188	0	AT1G01060.1, AT1G01140.3, AT1G01520.1, AT1G02500.1, AT1G04120.1, AT1G04410.1, AT1G05520.1, AT1G06390.1, AT1G07890.3, AT1G09210.1, AT1G10940.2, AT1G11910.1, AT1G15690.1, AT1G15930.2, AT1G16060.1, AT1G17520.1, AT1G18330.2, AT1G18890.1, AT1G24180.1, AT1G27320.1, AT1G35670.1, AT1G47260.1, AT1G47600.1, AT1G49010.1, AT1G49240.1, AT1G49300.1, AT1G49950.3, AT1G50010.1, AT1G51470.1, AT1G51490.1, AT1G52400…
.....GO:0019752	BP	e	carboxylic acid metabolic process	343/5012	809/27416	2.66179e-10	5	343	0	AT1G03000.1, AT1G03090.2, AT1G04410.1, AT1G04710.1, AT1G06020.1, AT1G06030.1, AT1G06130.1, AT1G06550.1, AT1G06570.1, AT1G08250.1, AT1G08510.1, AT1G08980.1, AT1G10060.2, AT1G10070.1, AT1G11790.1, AT1G12230.2, AT1G12900.1, AT1G13440.1, AT1G14610.1, AT1G16300.1, AT1G17290.1, AT1G17420.1, AT1G17745.2, AT1G17960.1, AT1G18130.1, AT1G18500.1, AT1G20270.1, AT1G22020.1, AT1G22410.1, AT1G24360.1, AT1G25350…
...GO:0006520	BP	e	cellular amino acid metabolic process	182/5012	370/27416	2.66592e-10	6	182	0	AT1G03090.2, AT1G06570.1, AT1G08250.1, AT1G10060.2, AT1G10070.1, AT1G11790.1, AT1G14610.1, AT1G17290.1, AT1G17745.2, AT1G17960.1, AT1G18130.1, AT1G18500.1, AT1G20270.1, AT1G22020.1, AT1G22410.1, AT1G25350.2, AT1G27160.1, AT1G29870.1, AT1G29880.1, AT1G29900.1, AT1G31230.1, AT1G32470.1, AT1G36370.1, AT1G48470.1, AT1G48860.1, AT1G50090.1, AT1G50110.1, AT1G50200.1, AT1G51570.1, AT1G55920.1, AT1G62800…
....GO:0016192	BP	e	vesicle-mediated transport	85/5012	236/27416	2.71173e-10	4	85	0	AT1G02010.1, AT1G02130.1, AT1G03620.1, AT1G03900.1, AT1G04750.1, AT1G04760.1, AT1G05520.1, AT1G10730.1, AT1G11890.1, AT1G12360.1, AT1G15880.1, AT1G23900.1, AT1G23940.1, AT1G26670.1, AT1G30630.1, AT1G32270.1, AT1G52360.2, AT1G56330.1, AT1G60070.2, AT1G60780.1, AT1G62020.1, AT1G67400.1, AT1G75850.1, AT1G79990.1, AT2G17380.1, AT2G17790.1, AT2G20990.3, AT2G21390.1, AT2G21600.1, AT2G21630.1, AT2G25340…
....GO:0071702	BP	e	organic substance transport	263/5012	786/27416	2.73313e-10	4	263	0	AT1G02010.1, AT1G02620.1, AT1G02690.2, AT1G03000.1, AT1G03550.1, AT1G05520.1, AT1G06400.1, AT1G07140.1, AT1G07410.1, AT1G08560.1, AT1G09180.1, AT1G09270.1, AT1G09580.1, AT1G10730.1, AT1G11180.2, AT1G11250.1, AT1G11570.2, AT1G12360.1, AT1G13210.1, AT1G14010.1, AT1G15310.1, AT1G15520.1, AT1G16920.1, AT1G17120.1, AT1G17500.1, AT1G17840.1, AT1G18200.1, AT1G19970.1, AT1G21650.3, AT1G21900.1, AT1G22740…
...GO:0044248	BP	e	cellular catabolic process	222/5012	672/27416	2.75868e-10	3	222	0	AT1G02980.1, AT1G03000.1, AT1G03090.2, AT1G04710.1, AT1G04810.1, AT1G06130.1, AT1G06430.1, AT1G06550.1, AT1G07890.3, AT1G10230.1, AT1G10760.1, AT1G12900.1, AT1G13440.1, AT1G14400.1, AT1G16190.1, AT1G16300.1, AT1G17110.2, AT1G17290.1, AT1G20140.1, AT1G20200.1, AT1G21720.1, AT1G23410.1, AT1G26830.1, AT1G32470.1, AT1G42970.1, AT1G43140.1, AT1G50250.1, AT1G54490.1, AT1G55060.1, AT1G55860.1, AT1G56190…
....GO:0015031	BP	e	protein transport	193/5012	395/27416	2.79316e-10	7	193	0	AT1G02010.1, AT1G02620.1, AT1G02690.2, AT1G03000.1, AT1G03550.1, AT1G05520.1, AT1G06400.1, AT1G07140.1, AT1G07410.1, AT1G08560.1, AT1G09180.1, AT1G09270.1, AT1G09580.1, AT1G10730.1, AT1G11180.2, AT1G11250.1, AT1G11570.2, AT1G12360.1, AT1G14010.1, AT1G15310.1, AT1G16920.1, AT1G18200.1, AT1G19970.1, AT1G21650.3, AT1G21900.1, AT1G22740.1, AT1G23900.1, AT1G23940.1, AT1G26170.1, AT1G26670.1, AT1G26690…
...GO:0006970	BP	e	response to osmotic stress	195/5012	529/27416	2.83637e-10	3	195	0	AT1G01060.1, AT1G01140.3, AT1G01520.1, AT1G02500.1, AT1G04120.1, AT1G04410.1, AT1G05520.1, AT1G06390.1, AT1G07890.3, AT1G09210.1, AT1G10940.2, AT1G11910.1, AT1G15690.1, AT1G15930.2, AT1G16060.1, AT1G17520.1, AT1G18330.2, AT1G18890.1, AT1G21980.1, AT1G24180.1, AT1G27320.1, AT1G35670.1, AT1G47260.1, AT1G47600.1, AT1G49010.1, AT1G49240.1, AT1G49300.1, AT1G49950.3, AT1G50010.1, AT1G51470.1, AT1G51490…
...GO:0017144	BP	e	drug metabolic process	162/5012	379/27416	2.84933e-10	3	162	0	AT1G02500.1, AT1G04710.1, AT1G06020.1, AT1G06030.1, AT1G07670.1, AT1G07810.1, AT1G07890.3, AT1G08250.1, AT1G10130.1, AT1G11790.1, AT1G12230.2, AT1G12900.1, AT1G13210.1, AT1G13440.1, AT1G16300.1, AT1G17260.1, AT1G17500.1, AT1G19910.1, AT1G20260.1, AT1G22020.1, AT1G26130.2, AT1G27770.1, AT1G29810.1, AT1G32470.1, AT1G36370.1, AT1G37130.1, AT1G42970.1, AT1G48860.1, AT1G50390.1, AT1G53310.1, AT1G54280…
....GO:0006518	BP	e	peptide metabolic process	225/5012	520/27416	2.91995e-10	5	225	0	AT1G02780.1, AT1G02830.1, AT1G04270.1, AT1G04480.1, AT1G05190.1, AT1G07770.1, AT1G08360.1, AT1G09590.1, AT1G09690.1, AT1G12960.1, AT1G14610.1, AT1G15930.2, AT1G17960.1, AT1G18130.1, AT1G18440.1, AT1G18540.1, AT1G22780.1, AT1G23290.1, AT1G23410.1, AT1G24240.1, AT1G25350.2, AT1G26880.1, AT1G27160.1, AT1G29870.1, AT1G29880.1, AT1G29965.1, AT1G29970.2, AT1G33850.1, AT1G34030.1, AT1G35680.1, AT1G43170…
....GO:0043603	BP	e	cellular amide metabolic process	247/5012	599/27416	2.92281e-10	4	247	0	AT1G02780.1, AT1G02830.1, AT1G04270.1, AT1G04480.1, AT1G05190.1, AT1G07770.1, AT1G08360.1, AT1G09590.1, AT1G09690.1, AT1G12960.1, AT1G14610.1, AT1G15930.2, AT1G17960.1, AT1G18130.1, AT1G18440.1, AT1G18540.1, AT1G22780.1, AT1G23290.1, AT1G23410.1, AT1G24240.1, AT1G25350.2, AT1G26880.1, AT1G27160.1, AT1G29870.1, AT1G29880.1, AT1G29965.1, AT1G29970.2, AT1G33850.1, AT1G34030.1, AT1G35680.1, AT1G43170…
..GO:0009056	BP	e	catabolic process	240/5012	730/27416	2.93255e-10	2	240	0	AT1G02980.1, AT1G03000.1, AT1G03090.2, AT1G04710.1, AT1G04810.1, AT1G05470.1, AT1G06130.1, AT1G06430.1, AT1G06550.1, AT1G07510.1, AT1G07890.3, AT1G09100.1, AT1G09780.1, AT1G10230.1, AT1G10760.1, AT1G12230.2, AT1G12900.1, AT1G13440.1, AT1G14400.1, AT1G16190.1, AT1G16300.1, AT1G17110.2, AT1G17290.1, AT1G20140.1, AT1G20200.1, AT1G21720.1, AT1G23410.1, AT1G26830.1, AT1G32470.1, AT1G34120.2, AT1G42970…
....GO:0006811	BP	e	ion transport	178/5012	539/27416	2.95446e-10	4	178	0	AT1G01790.1, AT1G07670.1, AT1G07810.1, AT1G08090.1, AT1G08100.1, AT1G08960.1, AT1G10130.1, AT1G10300.1, AT1G13210.1, AT1G15460.1, AT1G15520.1, AT1G15690.1, AT1G15960.1, AT1G16010.2, AT1G16310.1, AT1G16460.2, AT1G17120.1, AT1G17260.1, AT1G17500.1, AT1G17840.1, AT1G19910.1, AT1G20260.1, AT1G22150.1, AT1G23090.1, AT1G26130.2, AT1G27770.1, AT1G30270.1, AT1G30560.1, AT1G43700.1, AT1G50400.1, AT1G54115…
...GO:0044283	BP	e	small molecule biosynthetic process	233/5012	569/27416	2.98196e-10	3	233	0	AT1G06570.1, AT1G08250.1, AT1G08510.1, AT1G08980.1, AT1G11790.1, AT1G12780.1, AT1G12900.1, AT1G13440.1, AT1G16300.1, AT1G16350.1, AT1G17420.1, AT1G17745.2, AT1G18500.1, AT1G22410.1, AT1G24360.1, AT1G29810.1, AT1G29900.1, AT1G30100.1, AT1G30620.1, AT1G31230.1, AT1G36050.1, AT1G36160.1, AT1G36180.1, AT1G42970.1, AT1G43800.1, AT1G48470.1, AT1G48860.1, AT1G49430.1, AT1G51570.1, AT1G54580.1, AT1G54630…
.....GO:0043604	BP	e	amide biosynthetic process	234/5012	549/27416	3.00327e-10	5	234	0	AT1G02780.1, AT1G02830.1, AT1G04270.1, AT1G04480.1, AT1G05190.1, AT1G07770.1, AT1G08360.1, AT1G09590.1, AT1G09690.1, AT1G12960.1, AT1G14610.1, AT1G15930.2, AT1G17960.1, AT1G18130.1, AT1G18440.1, AT1G18540.1, AT1G22780.1, AT1G23290.1, AT1G23410.1, AT1G24240.1, AT1G25350.2, AT1G26880.1, AT1G27160.1, AT1G29870.1, AT1G29880.1, AT1G29965.1, AT1G29970.2, AT1G33850.1, AT1G34030.1, AT1G35680.1, AT1G43170…
....GO:0043436	BP	e	oxoacid metabolic process	358/5012	851/27416	3.03829e-10	4	358	0	AT1G03000.1, AT1G03090.2, AT1G04410.1, AT1G04710.1, AT1G06020.1, AT1G06030.1, AT1G06130.1, AT1G06550.1, AT1G06570.1, AT1G08250.1, AT1G08510.1, AT1G08980.1, AT1G10060.2, AT1G10070.1, AT1G11790.1, AT1G12140.1, AT1G12230.2, AT1G12900.1, AT1G13440.1, AT1G14610.1, AT1G16300.1, AT1G17290.1, AT1G17420.1, AT1G17745.2, AT1G17960.1, AT1G18130.1, AT1G18500.1, AT1G20270.1, AT1G22020.1, AT1G22410.1, AT1G24360…
...GO:1901575	BP	e	organic substance catabolic process	226/5012	632/27416	3.07144e-10	3	226	0	AT1G02980.1, AT1G03000.1, AT1G03090.2, AT1G04710.1, AT1G04810.1, AT1G05470.1, AT1G06130.1, AT1G06430.1, AT1G06550.1, AT1G07510.1, AT1G09100.1, AT1G09780.1, AT1G10230.1, AT1G10760.1, AT1G12230.2, AT1G12900.1, AT1G13440.1, AT1G14400.1, AT1G16190.1, AT1G16300.1, AT1G17110.2, AT1G17290.1, AT1G20140.1, AT1G20200.1, AT1G21720.1, AT1G23410.1, AT1G26830.1, AT1G32470.1, AT1G34120.2, AT1G42970.1, AT1G43140…
....GO:0071705	BP	e	nitrogen compound transport	236/5012	612/27416	3.15255e-10	4	236	0	AT1G02010.1, AT1G02620.1, AT1G02690.2, AT1G03000.1, AT1G03550.1, AT1G05520.1, AT1G06400.1, AT1G07140.1, AT1G07410.1, AT1G08090.1, AT1G08100.1, AT1G08560.1, AT1G09180.1, AT1G09270.1, AT1G09580.1, AT1G10730.1, AT1G11180.2, AT1G11250.1, AT1G11570.2, AT1G12360.1, AT1G14010.1, AT1G15310.1, AT1G16920.1, AT1G17120.1, AT1G18200.1, AT1G19970.1, AT1G21650.3, AT1G21900.1, AT1G22740.1, AT1G23900.1, AT1G23940…
....GO:0034645	BP	e	cellular macromolecule biosynthetic process	307/5012	841/27416	3.19456e-10	5	307	0	AT1G02780.1, AT1G02830.1, AT1G04270.1, AT1G04480.1, AT1G05190.1, AT1G05570.1, AT1G06490.1, AT1G07770.1, AT1G08130.1, AT1G08360.1, AT1G09590.1, AT1G09690.1, AT1G10930.1, AT1G11720.2, AT1G12960.1, AT1G13950.1, AT1G14610.1, AT1G15570.1, AT1G15930.2, AT1G17960.1, AT1G17980.1, AT1G18130.1, AT1G18440.1, AT1G18540.1, AT1G22780.1, AT1G23290.1, AT1G23410.1, AT1G24240.1, AT1G25350.2, AT1G26630.1, AT1G26880…
....GO:0018130	BP	e	heterocycle biosynthetic process	233/5012	634/27416	3.25057e-10	4	233	0	AT1G03630.1, AT1G06570.1, AT1G07670.1, AT1G07810.1, AT1G08540.1, AT1G08980.1, AT1G09830.1, AT1G09940.1, AT1G10130.1, AT1G10700.1, AT1G12900.1, AT1G13210.1, AT1G13440.1, AT1G16300.1, AT1G16350.1, AT1G17260.1, AT1G17440.1, AT1G17500.1, AT1G17980.1, AT1G19910.1, AT1G20260.1, AT1G21640.2, AT1G26130.2, AT1G27450.3, AT1G27770.1, AT1G29810.1, AT1G30820.1, AT1G32150.1, AT1G42970.1, AT1G51570.1, AT1G53500…
...GO:0006082	BP	e	organic acid metabolic process	359/5012	854/27416	3.25697e-10	3	359	0	AT1G03000.1, AT1G03090.2, AT1G04410.1, AT1G04710.1, AT1G06020.1, AT1G06030.1, AT1G06130.1, AT1G06550.1, AT1G06570.1, AT1G08250.1, AT1G08510.1, AT1G08980.1, AT1G10060.2, AT1G10070.1, AT1G11790.1, AT1G12140.1, AT1G12230.2, AT1G12900.1, AT1G13440.1, AT1G14610.1, AT1G16300.1, AT1G17290.1, AT1G17420.1, AT1G17745.2, AT1G17960.1, AT1G18130.1, AT1G18500.1, AT1G20270.1, AT1G22020.1, AT1G22410.1, AT1G24360…
...GO:0005975	BP	e	carbohydrate metabolic process	251/5012	842/27416	3.27049e-10	3	251	0	AT1G02000.1, AT1G02310.1, AT1G02850.4, AT1G03310.2, AT1G05470.1, AT1G05570.1, AT1G06020.1, AT1G06030.1, AT1G06410.1, AT1G06490.1, AT1G07110.1, AT1G09420.2, AT1G09780.1, AT1G10760.1, AT1G11720.2, AT1G12230.2, AT1G12780.1, AT1G12900.1, AT1G13440.1, AT1G13700.1, AT1G16300.1, AT1G16980.1, AT1G17000.1, AT1G22210.1, AT1G23190.1, AT1G23870.1, AT1G24280.1, AT1G26560.1, AT1G27680.1, AT1G30620.1, AT1G32900…
...GO:0010035	BP	e	response to inorganic substance	278/5012	700/27416	3.29282e-10	3	278	0	AT1G01060.1, AT1G02130.1, AT1G02500.1, AT1G04400.2, AT1G04410.1, AT1G04510.1, AT1G04820.1, AT1G07440.1, AT1G07810.1, AT1G07890.3, AT1G08090.1, AT1G08720.1, AT1G09780.1, AT1G13440.1, AT1G15520.1, AT1G15690.1, AT1G15930.2, AT1G16060.1, AT1G17290.1, AT1G17520.1, AT1G18330.2, AT1G18890.1, AT1G19570.1, AT1G23190.1, AT1G23490.1, AT1G26630.1, AT1G27320.1, AT1G27450.3, AT1G27510.1, AT1G29880.1, AT1G30270…
....GO:0055085	BP	e	transmembrane transport	235/5012	735/27416	3.35088e-10	4	235	0	AT1G01790.1, AT1G02520.1, AT1G02530.1, AT1G03000.1, AT1G04120.1, AT1G05030.1, AT1G08090.1, AT1G08100.1, AT1G08960.1, AT1G12940.1, AT1G14560.1, AT1G15150.1, AT1G15160.1, AT1G15170.1, AT1G15180.1, AT1G15210.1, AT1G15520.1, AT1G15690.1, AT1G16010.2, AT1G16310.1, AT1G16370.1, AT1G16390.1, AT1G17120.1, AT1G18940.1, AT1G19910.1, AT1G20260.1, AT1G20925.1, AT1G22150.1, AT1G23090.1, AT1G30220.1, AT1G30270…
....GO:0006508	BP	e	proteolysis	257/5012	723/27416	3.39097e-10	5	257	0	AT1G01650.1, AT1G02560.1, AT1G02980.1, AT1G04810.1, AT1G05820.1, AT1G06260.1, AT1G06430.1, AT1G06870.1, AT1G06900.1, AT1G07510.1, AT1G09100.1, AT1G09130.3, AT1G09850.1, AT1G10230.1, AT1G11080.2, AT1G11910.1, AT1G13270.1, AT1G13610.1, AT1G14400.1, AT1G16190.1, AT1G17110.2, AT1G20140.1, AT1G20200.1, AT1G20380.1, AT1G20850.1, AT1G21720.1, AT1G22920.1, AT1G23410.1, AT1G23465.1, AT1G26830.1, AT1G29080…
....GO:1901362	BP	e	organic cyclic compound biosynthetic process	277/5012	785/27416	3.63328e-10	4	277	0	AT1G03630.1, AT1G06570.1, AT1G07670.1, AT1G07810.1, AT1G08250.1, AT1G08540.1, AT1G08980.1, AT1G09830.1, AT1G09940.1, AT1G10130.1, AT1G10700.1, AT1G11790.1, AT1G12900.1, AT1G13210.1, AT1G13440.1, AT1G16300.1, AT1G16350.1, AT1G17260.1, AT1G17440.1, AT1G17500.1, AT1G17980.1, AT1G19910.1, AT1G20260.1, AT1G21640.2, AT1G22410.1, AT1G26130.2, AT1G27450.3, AT1G27770.1, AT1G29810.1, AT1G30820.1, AT1G32150…
....GO:0009059	BP	e	macromolecule biosynthetic process	326/5012	911/27416	3.69763e-10	4	326	0	AT1G02780.1, AT1G02830.1, AT1G03310.2, AT1G04270.1, AT1G04480.1, AT1G05190.1, AT1G05570.1, AT1G06490.1, AT1G07770.1, AT1G08130.1, AT1G08360.1, AT1G08540.1, AT1G09590.1, AT1G09690.1, AT1G10930.1, AT1G11720.2, AT1G12960.1, AT1G13950.1, AT1G14610.1, AT1G15570.1, AT1G15930.2, AT1G17440.1, AT1G17960.1, AT1G17980.1, AT1G18130.1, AT1G18440.1, AT1G18540.1, AT1G22780.1, AT1G23290.1, AT1G23410.1, AT1G24240…
...GO:0044255	BP	e	cellular lipid metabolic process	140/5012	460/27416	3.69993e-10	4	140	0	AT1G01460.1, AT1G03000.1, AT1G04710.1, AT1G06550.1, AT1G06570.1, AT1G08510.1, AT1G10900.1, AT1G21980.1, AT1G24360.1, AT1G30100.1, AT1G31800.1, AT1G36050.1, AT1G36160.1, AT1G36180.1, AT1G43800.1, AT1G49430.1, AT1G49530.1, AT1G52400.1, AT1G54580.1, AT1G54630.1, AT1G60890.2, AT1G62430.1, AT1G64400.1, AT1G65290.1, AT1G66960.1, AT1G67730.1, AT1G74960.2, AT1G77300.1, AT1G77740.1, AT1G78390.1, AT1G78500…
....GO:0044271	BP	e	cellular nitrogen compound biosynthetic process	446/5012	1136/27416	3.87897e-10	4	446	0	AT1G02780.1, AT1G02830.1, AT1G03630.1, AT1G04270.1, AT1G04480.1, AT1G05190.1, AT1G07670.1, AT1G07770.1, AT1G07810.1, AT1G08360.1, AT1G08540.1, AT1G08980.1, AT1G09590.1, AT1G09690.1, AT1G09830.1, AT1G09940.1, AT1G10130.1, AT1G10700.1, AT1G12900.1, AT1G12960.1, AT1G13210.1, AT1G13440.1, AT1G14610.1, AT1G15930.2, AT1G16300.1, AT1G16350.1, AT1G17260.1, AT1G17440.1, AT1G17500.1, AT1G17960.1, AT1G17980…
..GO:0044281	BP	e	small molecule metabolic process	563/5012	1339/27416	3.94728e-10	2	563	0	AT1G02000.1, AT1G03000.1, AT1G03090.2, AT1G03680.1, AT1G04410.1, AT1G04710.1, AT1G05470.1, AT1G06020.1, AT1G06030.1, AT1G06130.1, AT1G06550.1, AT1G06570.1, AT1G07110.1, AT1G07670.1, AT1G07810.1, AT1G08065.1, AT1G08080.1, AT1G08250.1, AT1G08510.1, AT1G08570.1, AT1G08980.1, AT1G09420.2, AT1G09780.1, AT1G09830.1, AT1G10060.2, AT1G10070.1, AT1G10130.1, AT1G10700.1, AT1G11790.1, AT1G12140.1, AT1G12230…
....GO:0051156	BP	e	glucose 6-phosphate metabolic process	20/5012	27/27416	3.94932e-10	5	20	0	AT1G13700.1, AT1G17650.1, AT1G24280.1, AT1G64190.1, AT2G01140.1, AT2G21330.1, AT2G36460.1, AT3G02360.2, AT3G25530.1, AT3G49360.1, AT3G52930.1, AT4G26520.1, AT4G38970.1, AT5G03690.1, AT5G11670.1, AT5G13110.1, AT5G24410.1, AT5G24420.1, AT5G35790.1, AT5G41670.1
..GO:0016043	BP	e	cellular component organization	339/5012	1169/27416	4.09255e-10	2	339	0	AT1G01370.1, AT1G03000.1, AT1G04400.2, AT1G04820.1, AT1G06760.1, AT1G07660.1, AT1G07790.1, AT1G07820.1, AT1G08170.1, AT1G08350.2, AT1G08560.1, AT1G08880.1, AT1G09080.1, AT1G09200.1, AT1G10930.1, AT1G11250.1, AT1G12920.1, AT1G13370.1, AT1G13980.1, AT1G14400.1, AT1G14830.1, AT1G14910.1, AT1G15310.1, AT1G15880.1, AT1G17060.1, AT1G17260.1, AT1G17520.1, AT1G17770.1, AT1G19890.1, AT1G20010.1, AT1G21700…
....GO:1901566	BP	e	organonitrogen compound biosynthetic process	483/5012	1125/27416	4.16986e-10	4	483	0	AT1G02780.1, AT1G02830.1, AT1G03630.1, AT1G04270.1, AT1G04480.1, AT1G05190.1, AT1G07670.1, AT1G07770.1, AT1G07810.1, AT1G08250.1, AT1G08360.1, AT1G08980.1, AT1G09590.1, AT1G09690.1, AT1G09830.1, AT1G09940.1, AT1G10130.1, AT1G11790.1, AT1G12140.1, AT1G12900.1, AT1G12960.1, AT1G13210.1, AT1G13440.1, AT1G14610.1, AT1G15930.2, AT1G16300.1, AT1G16350.1, AT1G17260.1, AT1G17500.1, AT1G17745.2, AT1G17960…
.GO:0051179	BP	e	localization	626/5012	1932/27416	4.30602e-10	1	626	0	AT1G01790.1, AT1G02010.1, AT1G02130.1, AT1G02520.1, AT1G02530.1, AT1G02620.1, AT1G02690.2, AT1G03000.1, AT1G03550.1, AT1G03620.1, AT1G03900.1, AT1G04120.1, AT1G04750.1, AT1G04760.1, AT1G05030.1, AT1G05520.1, AT1G06400.1, AT1G07140.1, AT1G07410.1, AT1G07670.1, AT1G07810.1, AT1G08090.1, AT1G08100.1, AT1G08560.1, AT1G08820.1, AT1G08960.1, AT1G09180.1, AT1G09270.1, AT1G09580.1, AT1G10130.1, AT1G10300…
..GO:0042221	BP	e	response to chemical	451/5012	1624/27416	4.39418e-10	2	451	0	AT1G01060.1, AT1G01140.3, AT1G01560.2, AT1G02130.1, AT1G02500.1, AT1G02530.1, AT1G04400.2, AT1G04410.1, AT1G04510.1, AT1G04820.1, AT1G05470.1, AT1G07440.1, AT1G07640.3, AT1G07810.1, AT1G07890.3, AT1G08090.1, AT1G08560.1, AT1G08720.1, AT1G09780.1, AT1G10760.1, AT1G10940.2, AT1G12980.1, AT1G13440.1, AT1G15520.1, AT1G15690.1, AT1G15930.2, AT1G16060.1, AT1G17290.1, AT1G17520.1, AT1G18330.2, AT1G18890…
...GO:0006793	BP	e	phosphorus metabolic process	461/5012	1624/27416	4.39418e-10	3	461	0	AT1G01140.3, AT1G01460.1, AT1G01560.2, AT1G03740.1, AT1G03920.1, AT1G03930.1, AT1G04440.1, AT1G05470.1, AT1G06390.1, AT1G07110.1, AT1G07670.1, AT1G07810.1, AT1G07880.2, AT1G08720.1, AT1G09600.1, AT1G09830.1, AT1G09840.1, AT1G10130.1, AT1G10700.1, AT1G10760.1, AT1G10900.1, AT1G10940.2, AT1G12230.2, AT1G12900.1, AT1G13210.1, AT1G13440.1, AT1G13700.1, AT1G14000.1, AT1G16300.1, AT1G16350.1, AT1G17260…
...GO:0006139	BP	e	nucleobase-containing compound metabolic process	421/5012	1362/27416	4.39519e-10	4	421	0	AT1G02000.1, AT1G02580.1, AT1G02670.1, AT1G04020.1, AT1G04400.2, AT1G07670.1, AT1G07810.1, AT1G08130.1, AT1G08360.1, AT1G08370.1, AT1G08540.1, AT1G09830.1, AT1G10130.1, AT1G10700.1, AT1G10930.1, AT1G12900.1, AT1G13210.1, AT1G13440.1, AT1G13700.1, AT1G14610.1, AT1G15570.1, AT1G16190.1, AT1G16280.1, AT1G16300.1, AT1G16350.1, AT1G17260.1, AT1G17440.1, AT1G17500.1, AT1G17650.1, AT1G17960.1, AT1G17980…
..GO:0009628	BP	e	response to abiotic stimulus	465/5012	1485/27416	4.63846e-10	2	465	0	AT1G01060.1, AT1G01140.3, AT1G01520.1, AT1G02500.1, AT1G02580.1, AT1G03680.1, AT1G04120.1, AT1G04400.2, AT1G04410.1, AT1G04820.1, AT1G05520.1, AT1G06390.1, AT1G06550.1, AT1G06680.1, AT1G07400.1, AT1G07440.1, AT1G07890.3, AT1G08540.1, AT1G08720.1, AT1G09080.1, AT1G09090.2, AT1G09210.1, AT1G09780.1, AT1G10760.1, AT1G10940.2, AT1G10960.1, AT1G11910.1, AT1G12910.1, AT1G15690.1, AT1G15930.2, AT1G16030…
....GO:0006796	BP	e	phosphate-containing compound metabolic process	453/5012	1612/27416	4.70471e-10	4	453	0	AT1G01140.3, AT1G01460.1, AT1G01560.2, AT1G03740.1, AT1G03920.1, AT1G03930.1, AT1G04440.1, AT1G05470.1, AT1G06390.1, AT1G07110.1, AT1G07670.1, AT1G07810.1, AT1G07880.2, AT1G08720.1, AT1G09600.1, AT1G09830.1, AT1G09840.1, AT1G10130.1, AT1G10700.1, AT1G10760.1, AT1G10900.1, AT1G10940.2, AT1G12230.2, AT1G12900.1, AT1G13210.1, AT1G13440.1, AT1G13700.1, AT1G14000.1, AT1G16300.1, AT1G16350.1, AT1G17260…
...GO:0006725	BP	e	cellular aromatic compound metabolic process	509/5012	1706/27416	4.79458e-10	3	509	0	AT1G02000.1, AT1G02580.1, AT1G02670.1, AT1G03630.1, AT1G04020.1, AT1G04400.2, AT1G04710.1, AT1G06570.1, AT1G07670.1, AT1G07810.1, AT1G08130.1, AT1G08250.1, AT1G08360.1, AT1G08370.1, AT1G08540.1, AT1G08980.1, AT1G09830.1, AT1G09940.1, AT1G10130.1, AT1G10700.1, AT1G10930.1, AT1G11790.1, AT1G12900.1, AT1G13210.1, AT1G13440.1, AT1G13700.1, AT1G14610.1, AT1G15570.1, AT1G16190.1, AT1G16280.1, AT1G16300…
.GO:0071840	BP	e	cellular component organization or biogenesis	372/5012	1337/27416	4.82828e-10	1	372	0	AT1G01370.1, AT1G02780.1, AT1G03000.1, AT1G04400.2, AT1G04820.1, AT1G06720.1, AT1G06760.1, AT1G07660.1, AT1G07790.1, AT1G07820.1, AT1G08170.1, AT1G08350.2, AT1G08560.1, AT1G08880.1, AT1G09080.1, AT1G09200.1, AT1G10930.1, AT1G11250.1, AT1G12920.1, AT1G13370.1, AT1G13980.1, AT1G14400.1, AT1G14830.1, AT1G14910.1, AT1G15310.1, AT1G15880.1, AT1G17060.1, AT1G17260.1, AT1G17520.1, AT1G17770.1, AT1G19890…
...GO:1901360	BP	e	organic cyclic compound metabolic process	551/5012	1807/27416	5.05579e-10	3	551	0	AT1G02000.1, AT1G02580.1, AT1G02670.1, AT1G03630.1, AT1G04020.1, AT1G04400.2, AT1G04710.1, AT1G06570.1, AT1G07670.1, AT1G07810.1, AT1G08130.1, AT1G08250.1, AT1G08360.1, AT1G08370.1, AT1G08540.1, AT1G08980.1, AT1G09830.1, AT1G09940.1, AT1G10130.1, AT1G10700.1, AT1G10930.1, AT1G11790.1, AT1G12900.1, AT1G13170.2, AT1G13210.1, AT1G13440.1, AT1G13700.1, AT1G14610.1, AT1G15570.1, AT1G16190.1, AT1G16280…
....GO:0043412	BP	e	macromolecule modification	489/5012	1970/27416	5.13694e-10	4	489	0	AT1G01140.3, AT1G01560.2, AT1G02430.1, AT1G02440.1, AT1G02560.1, AT1G03590.1, AT1G03740.1, AT1G03920.1, AT1G03930.1, AT1G04440.1, AT1G06390.1, AT1G07110.1, AT1G07880.2, AT1G08720.1, AT1G09600.1, AT1G09840.1, AT1G10410.1, AT1G10630.1, AT1G10940.2, AT1G13270.1, AT1G13580.2, AT1G13950.1, AT1G13970.1, AT1G14000.1, AT1G14400.1, AT1G14910.1, AT1G16220.1, AT1G16710.1, AT1G17110.2, AT1G17720.1, AT1G17770…
..GO:0051234	BP	e	establishment of localization	612/5012	1871/27416	5.24626e-10	2	612	0	AT1G01790.1, AT1G02010.1, AT1G02130.1, AT1G02520.1, AT1G02530.1, AT1G02620.1, AT1G02690.2, AT1G03000.1, AT1G03550.1, AT1G03620.1, AT1G03900.1, AT1G04120.1, AT1G04750.1, AT1G04760.1, AT1G05030.1, AT1G05520.1, AT1G06400.1, AT1G07140.1, AT1G07410.1, AT1G07670.1, AT1G07810.1, AT1G08090.1, AT1G08100.1, AT1G08560.1, AT1G08820.1, AT1G08960.1, AT1G09180.1, AT1G09270.1, AT1G09580.1, AT1G10130.1, AT1G10300…
..GO:0006950	BP	e	response to stress	555/5012	2188/27416	5.25505e-10	2	555	0	AT1G01060.1, AT1G01140.3, AT1G01520.1, AT1G02500.1, AT1G02670.1, AT1G03680.1, AT1G04020.1, AT1G04120.1, AT1G04400.2, AT1G04410.1, AT1G04510.1, AT1G04980.1, AT1G05520.1, AT1G06390.1, AT1G06680.1, AT1G07400.1, AT1G07640.3, AT1G07890.3, AT1G08130.1, AT1G08450.1, AT1G08720.1, AT1G09020.1, AT1G09080.1, AT1G09090.2, AT1G09210.1, AT1G09770.1, AT1G09780.1, AT1G09940.1, AT1G10760.1, AT1G10930.1, AT1G10940…
....GO:0009225	BP	e	nucleotide-sugar metabolic process	22/5012	32/27416	5.34004e-10	6	22	0	AT1G02000.1, AT1G30620.1, AT1G31070.2, AT1G53500.1, AT1G63000.1, AT1G78570.1, AT2G28760.2, AT2G34850.1, AT2G35020.1, AT2G45310.1, AT2G47650.2, AT3G14790.1, AT3G23820.1, AT3G46440.1, AT3G53520.4, AT3G62830.1, AT4G00110.1, AT4G12250.1, AT4G20460.1, AT4G30440.1, AT5G44480.1, AT5G59290.2
...GO:0006810	BP	e	transport	610/5012	1854/27416	5.40697e-10	3	610	0	AT1G01790.1, AT1G02010.1, AT1G02130.1, AT1G02520.1, AT1G02530.1, AT1G02620.1, AT1G02690.2, AT1G03000.1, AT1G03550.1, AT1G03620.1, AT1G03900.1, AT1G04120.1, AT1G04750.1, AT1G04760.1, AT1G05030.1, AT1G05520.1, AT1G06400.1, AT1G07140.1, AT1G07410.1, AT1G07670.1, AT1G07810.1, AT1G08090.1, AT1G08100.1, AT1G08560.1, AT1G08820.1, AT1G08960.1, AT1G09180.1, AT1G09270.1, AT1G09580.1, AT1G10130.1, AT1G10300…
...GO:0044249	BP	e	cellular biosynthetic process	763/5012	2061/27416	5.4102e-10	3	763	0	AT1G01480.1, AT1G02500.1, AT1G02780.1, AT1G02830.1, AT1G03630.1, AT1G04270.1, AT1G04480.1, AT1G05190.1, AT1G05570.1, AT1G06020.1, AT1G06030.1, AT1G06410.1, AT1G06490.1, AT1G06570.1, AT1G07670.1, AT1G07770.1, AT1G07810.1, AT1G08130.1, AT1G08250.1, AT1G08360.1, AT1G08510.1, AT1G08540.1, AT1G08980.1, AT1G09590.1, AT1G09690.1, AT1G09830.1, AT1G09940.1, AT1G10130.1, AT1G10700.1, AT1G10930.1, AT1G11720…
...GO:0046483	BP	e	heterocycle metabolic process	493/5012	1609/27416	5.62305e-10	3	493	0	AT1G02000.1, AT1G02580.1, AT1G02670.1, AT1G03630.1, AT1G04020.1, AT1G04400.2, AT1G06570.1, AT1G07670.1, AT1G07810.1, AT1G08130.1, AT1G08360.1, AT1G08370.1, AT1G08540.1, AT1G08980.1, AT1G09830.1, AT1G09940.1, AT1G10130.1, AT1G10700.1, AT1G10930.1, AT1G12900.1, AT1G13210.1, AT1G13440.1, AT1G13700.1, AT1G14610.1, AT1G15570.1, AT1G16190.1, AT1G16280.1, AT1G16300.1, AT1G16350.1, AT1G17260.1, AT1G17440…
...GO:0034641	BP	e	cellular nitrogen compound metabolic process	684/5012	2066/27416	5.66037e-10	3	684	0	AT1G02000.1, AT1G02580.1, AT1G02670.1, AT1G02780.1, AT1G02830.1, AT1G03630.1, AT1G04020.1, AT1G04270.1, AT1G04400.2, AT1G04480.1, AT1G05190.1, AT1G07670.1, AT1G07770.1, AT1G07810.1, AT1G08130.1, AT1G08360.1, AT1G08370.1, AT1G08540.1, AT1G08980.1, AT1G09590.1, AT1G09690.1, AT1G09830.1, AT1G09940.1, AT1G10130.1, AT1G10700.1, AT1G10930.1, AT1G12900.1, AT1G12960.1, AT1G13210.1, AT1G13440.1, AT1G13700…
...GO:1901576	BP	e	organic substance biosynthetic process	789/5012	2197/27416	5.66699e-10	3	789	0	AT1G01480.1, AT1G02500.1, AT1G02780.1, AT1G02830.1, AT1G03310.2, AT1G03630.1, AT1G04270.1, AT1G04480.1, AT1G05190.1, AT1G05570.1, AT1G06020.1, AT1G06030.1, AT1G06410.1, AT1G06490.1, AT1G06570.1, AT1G07670.1, AT1G07770.1, AT1G07810.1, AT1G08130.1, AT1G08250.1, AT1G08360.1, AT1G08510.1, AT1G08540.1, AT1G08980.1, AT1G09590.1, AT1G09690.1, AT1G09830.1, AT1G09940.1, AT1G10130.1, AT1G10700.1, AT1G10930…
....GO:0044267	BP	e	cellular protein metabolic process	721/5012	2404/27416	5.67185e-10	5	721	0	AT1G01140.3, AT1G01560.2, AT1G02430.1, AT1G02440.1, AT1G02560.1, AT1G02780.1, AT1G02830.1, AT1G03590.1, AT1G03740.1, AT1G03920.1, AT1G03930.1, AT1G04270.1, AT1G04440.1, AT1G04480.1, AT1G05190.1, AT1G06390.1, AT1G06430.1, AT1G07110.1, AT1G07770.1, AT1G07880.2, AT1G08360.1, AT1G08720.1, AT1G09590.1, AT1G09600.1, AT1G09690.1, AT1G09840.1, AT1G10410.1, AT1G10630.1, AT1G10940.2, AT1G12960.1, AT1G13270…
....GO:0000103	BP	e	sulfate assimilation	14/5012	15/27416	5.71075e-10	4	14	0	AT1G19920.1, AT1G62180.1, AT2G14750.1, AT2G17640.1, AT3G03900.1, AT3G22890.1, AT4G04610.1, AT4G14680.1, AT4G21990.1, AT4G35640.1, AT4G39940.1, AT5G39950.1, AT5G43780.1, AT5G67520.1
...GO:0044262	BP	e	cellular carbohydrate metabolic process	96/5012	284/27416	5.74025e-10	4	96	0	AT1G05470.1, AT1G05570.1, AT1G06020.1, AT1G06030.1, AT1G06410.1, AT1G06490.1, AT1G10760.1, AT1G11720.2, AT1G16980.1, AT1G17000.1, AT1G22210.1, AT1G23870.1, AT1G27680.1, AT1G32900.1, AT1G34120.2, AT1G35910.1, AT1G50390.1, AT1G51420.1, AT1G53500.1, AT1G60140.1, AT1G63000.1, AT1G64440.1, AT1G66430.1, AT1G68020.2, AT1G68560.1, AT1G69830.1, AT1G70290.1, AT1G71100.1, AT1G76130.1, AT1G78090.1, AT1G78570…
..GO:0009058	BP	e	biosynthetic process	813/5012	2314/27416	5.86445e-10	2	813	0	AT1G01480.1, AT1G02500.1, AT1G02780.1, AT1G02830.1, AT1G03310.2, AT1G03630.1, AT1G04270.1, AT1G04480.1, AT1G05190.1, AT1G05570.1, AT1G05610.1, AT1G06020.1, AT1G06030.1, AT1G06410.1, AT1G06490.1, AT1G06570.1, AT1G07670.1, AT1G07770.1, AT1G07810.1, AT1G08130.1, AT1G08250.1, AT1G08360.1, AT1G08510.1, AT1G08540.1, AT1G08980.1, AT1G09590.1, AT1G09690.1, AT1G09830.1, AT1G09940.1, AT1G10130.1, AT1G10700…
....GO:0036211	BP	e	protein modification process	475/5012	1864/27416	5.95329e-10	5	475	0	AT1G01140.3, AT1G01560.2, AT1G02430.1, AT1G02440.1, AT1G02560.1, AT1G03590.1, AT1G03740.1, AT1G03920.1, AT1G03930.1, AT1G04440.1, AT1G06390.1, AT1G07110.1, AT1G07880.2, AT1G08720.1, AT1G09600.1, AT1G09840.1, AT1G10410.1, AT1G10630.1, AT1G10940.2, AT1G13270.1, AT1G13580.2, AT1G13950.1, AT1G13970.1, AT1G14000.1, AT1G14400.1, AT1G14910.1, AT1G16220.1, AT1G16710.1, AT1G17110.2, AT1G17720.1, AT1G17770…
.....GO:0006464	BP	e	cellular protein modification process	475/5012	1864/27416	5.95329e-10	6	475	0	AT1G01140.3, AT1G01560.2, AT1G02430.1, AT1G02440.1, AT1G02560.1, AT1G03590.1, AT1G03740.1, AT1G03920.1, AT1G03930.1, AT1G04440.1, AT1G06390.1, AT1G07110.1, AT1G07880.2, AT1G08720.1, AT1G09600.1, AT1G09840.1, AT1G10410.1, AT1G10630.1, AT1G10940.2, AT1G13270.1, AT1G13580.2, AT1G13950.1, AT1G13970.1, AT1G14000.1, AT1G14400.1, AT1G14910.1, AT1G16220.1, AT1G16710.1, AT1G17110.2, AT1G17720.1, AT1G17770…
GO:0008150	BP	e	biological_process	4575/5012	24219/27416	5.96115e-10	0	4575	0	AT1G01060.1, AT1G01140.3, AT1G01160.2, AT1G01370.1, AT1G01460.1, AT1G01480.1, AT1G01520.1, AT1G01560.2, AT1G01650.1, AT1G01750.1, AT1G01790.1, AT1G01800.1, AT1G01950.3, AT1G01960.1, AT1G02000.1, AT1G02010.1, AT1G02065.1, AT1G02130.1, AT1G02310.1, AT1G02430.1, AT1G02440.1, AT1G02500.1, AT1G02520.1, AT1G02530.1, AT1G02560.1, AT1G02580.1, AT1G02620.1, AT1G02670.1, AT1G02690.2, AT1G02780.1, AT1G02830…
...GO:0019538	BP	e	protein metabolic process	939/5012	3060/27416	6.15701e-10	4	939	0	AT1G01140.3, AT1G01560.2, AT1G01650.1, AT1G02430.1, AT1G02440.1, AT1G02560.1, AT1G02780.1, AT1G02830.1, AT1G02980.1, AT1G03590.1, AT1G03740.1, AT1G03920.1, AT1G03930.1, AT1G04270.1, AT1G04440.1, AT1G04480.1, AT1G04810.1, AT1G05190.1, AT1G05820.1, AT1G06260.1, AT1G06390.1, AT1G06430.1, AT1G06870.1, AT1G06900.1, AT1G07110.1, AT1G07510.1, AT1G07770.1, AT1G07880.2, AT1G08360.1, AT1G08720.1, AT1G09100…
..GO:0050789	BP	e	regulation of biological process	884/5012	3631/27416	6.22367e-10	2	884	0	AT1G01060.1, AT1G01140.3, AT1G01520.1, AT1G01560.2, AT1G01960.1, AT1G02130.1, AT1G02430.1, AT1G02440.1, AT1G02580.1, AT1G03430.1, AT1G03445.1, AT1G03680.1, AT1G03800.1, AT1G03930.1, AT1G04020.1, AT1G04400.2, AT1G04980.1, AT1G05470.1, AT1G06070.1, AT1G06390.1, AT1G06400.1, AT1G06850.1, AT1G07370.1, AT1G07410.1, AT1G07640.3, AT1G07880.2, AT1G08000.1, AT1G08010.1, AT1G08450.1, AT1G08540.1, AT1G08570…
...GO:0044260	BP	e	cellular macromolecule metabolic process	954/5012	3298/27416	6.39878e-10	4	954	0	AT1G01140.3, AT1G01560.2, AT1G02430.1, AT1G02440.1, AT1G02560.1, AT1G02670.1, AT1G02780.1, AT1G02830.1, AT1G02980.1, AT1G03590.1, AT1G03740.1, AT1G03920.1, AT1G03930.1, AT1G04020.1, AT1G04270.1, AT1G04400.2, AT1G04440.1, AT1G04480.1, AT1G04810.1, AT1G05190.1, AT1G05570.1, AT1G06390.1, AT1G06430.1, AT1G06490.1, AT1G07110.1, AT1G07770.1, AT1G07880.2, AT1G08130.1, AT1G08360.1, AT1G08720.1, AT1G09590…
.GO:0050896	BP	e	response to stimulus	914/5012	3672/27416	6.48309e-10	1	914	0	AT1G01060.1, AT1G01140.3, AT1G01520.1, AT1G01560.2, AT1G02130.1, AT1G02500.1, AT1G02530.1, AT1G02580.1, AT1G02670.1, AT1G03680.1, AT1G04020.1, AT1G04120.1, AT1G04400.2, AT1G04410.1, AT1G04510.1, AT1G04820.1, AT1G04980.1, AT1G05470.1, AT1G05520.1, AT1G06390.1, AT1G06550.1, AT1G06680.1, AT1G07400.1, AT1G07440.1, AT1G07640.3, AT1G07810.1, AT1G07890.3, AT1G08090.1, AT1G08130.1, AT1G08450.1, AT1G08540…
...GO:0050794	BP	e	regulation of cellular process	817/5012	3392/27416	6.56327e-10	3	817	0	AT1G01060.1, AT1G01140.3, AT1G01520.1, AT1G01560.2, AT1G01960.1, AT1G02130.1, AT1G02430.1, AT1G02440.1, AT1G02580.1, AT1G03430.1, AT1G03445.1, AT1G03680.1, AT1G03800.1, AT1G03930.1, AT1G04980.1, AT1G05470.1, AT1G06070.1, AT1G06390.1, AT1G06400.1, AT1G06850.1, AT1G07370.1, AT1G07410.1, AT1G07640.3, AT1G07880.2, AT1G08000.1, AT1G08010.1, AT1G08450.1, AT1G08540.1, AT1G08570.1, AT1G08620.1, AT1G08720…
...GO:0043170	BP	e	macromolecule metabolic process	1165/5012	4130/27416	7.00757e-10	3	1165	0	AT1G01140.3, AT1G01560.2, AT1G01650.1, AT1G02430.1, AT1G02440.1, AT1G02560.1, AT1G02670.1, AT1G02780.1, AT1G02830.1, AT1G02980.1, AT1G03310.2, AT1G03590.1, AT1G03740.1, AT1G03920.1, AT1G03930.1, AT1G04020.1, AT1G04270.1, AT1G04400.2, AT1G04440.1, AT1G04480.1, AT1G04810.1, AT1G05190.1, AT1G05570.1, AT1G05820.1, AT1G06260.1, AT1G06390.1, AT1G06430.1, AT1G06490.1, AT1G06870.1, AT1G06900.1, AT1G07110…
...GO:1901564	BP	e	organonitrogen compound metabolic process	1282/5012	3960/27416	7.18185e-10	3	1282	0	AT1G01140.3, AT1G01560.2, AT1G01650.1, AT1G02430.1, AT1G02440.1, AT1G02560.1, AT1G02780.1, AT1G02830.1, AT1G02980.1, AT1G03090.2, AT1G03590.1, AT1G03630.1, AT1G03740.1, AT1G03920.1, AT1G03930.1, AT1G04270.1, AT1G04440.1, AT1G04480.1, AT1G04810.1, AT1G05190.1, AT1G05820.1, AT1G06260.1, AT1G06390.1, AT1G06430.1, AT1G06570.1, AT1G06870.1, AT1G06900.1, AT1G07110.1, AT1G07510.1, AT1G07670.1, AT1G07770…
.GO:0065007	BP	e	biological regulation	1003/5012	4070/27416	7.30947e-10	1	1003	0	AT1G01060.1, AT1G01140.3, AT1G01480.1, AT1G01520.1, AT1G01560.2, AT1G01960.1, AT1G02130.1, AT1G02430.1, AT1G02440.1, AT1G02500.1, AT1G02580.1, AT1G03430.1, AT1G03445.1, AT1G03680.1, AT1G03800.1, AT1G03930.1, AT1G04020.1, AT1G04120.1, AT1G04400.2, AT1G04980.1, AT1G05470.1, AT1G06070.1, AT1G06390.1, AT1G06400.1, AT1G06850.1, AT1G07370.1, AT1G07410.1, AT1G07640.3, AT1G07810.1, AT1G07880.2, AT1G08000…
..GO:0044237	BP	e	cellular metabolic process	1752/5012	5776/27416	7.52637e-10	2	1752	0	AT1G01140.3, AT1G01460.1, AT1G01480.1, AT1G01560.2, AT1G02000.1, AT1G02430.1, AT1G02440.1, AT1G02500.1, AT1G02560.1, AT1G02580.1, AT1G02670.1, AT1G02780.1, AT1G02830.1, AT1G02980.1, AT1G03000.1, AT1G03090.2, AT1G03590.1, AT1G03630.1, AT1G03740.1, AT1G03920.1, AT1G03930.1, AT1G04020.1, AT1G04270.1, AT1G04400.2, AT1G04410.1, AT1G04440.1, AT1G04480.1, AT1G04710.1, AT1G04810.1, AT1G05190.1, AT1G05470…
..GO:0006807	BP	e	nitrogen compound metabolic process	1493/5012	4885/27416	7.74438e-10	2	1493	0	AT1G01140.3, AT1G01560.2, AT1G01650.1, AT1G02000.1, AT1G02430.1, AT1G02440.1, AT1G02560.1, AT1G02580.1, AT1G02670.1, AT1G02780.1, AT1G02830.1, AT1G02980.1, AT1G03090.2, AT1G03590.1, AT1G03630.1, AT1G03740.1, AT1G03920.1, AT1G03930.1, AT1G04020.1, AT1G04270.1, AT1G04400.2, AT1G04440.1, AT1G04480.1, AT1G04810.1, AT1G05190.1, AT1G05820.1, AT1G06260.1, AT1G06390.1, AT1G06430.1, AT1G06570.1, AT1G06870…
......GO:0051170	BP	e	import into nucleus	17/5012	21/27416	7.8275e-10	7	17	0	AT1G02690.2, AT1G09270.1, AT1G11570.2, AT1G27310.1, AT1G27970.2, AT1G43700.1, AT2G31660.1, AT3G05720.1, AT3G06720.1, AT3G63130.1, AT4G02150.1, AT4G16143.1, AT5G20010.1, AT5G20020.1, AT5G24470.1, AT5G49310.1, AT5G55190.1
..GO:0071704	BP	e	organic substance metabolic process	1916/5012	6509/27416	8.44669e-10	2	1916	0	AT1G01140.3, AT1G01460.1, AT1G01480.1, AT1G01560.2, AT1G01650.1, AT1G02000.1, AT1G02310.1, AT1G02430.1, AT1G02440.1, AT1G02500.1, AT1G02560.1, AT1G02580.1, AT1G02670.1, AT1G02780.1, AT1G02830.1, AT1G02850.4, AT1G02980.1, AT1G03000.1, AT1G03090.2, AT1G03310.2, AT1G03590.1, AT1G03630.1, AT1G03680.1, AT1G03740.1, AT1G03920.1, AT1G03930.1, AT1G04020.1, AT1G04270.1, AT1G04400.2, AT1G04410.1, AT1G04440…
.GO:0008152	BP	e	metabolic process	2280/5012	8357/27416	8.78665e-10	1	2280	0	AT1G01140.3, AT1G01460.1, AT1G01480.1, AT1G01560.2, AT1G01650.1, AT1G01790.1, AT1G01800.1, AT1G02000.1, AT1G02310.1, AT1G02430.1, AT1G02440.1, AT1G02500.1, AT1G02560.1, AT1G02580.1, AT1G02670.1, AT1G02780.1, AT1G02830.1, AT1G02850.4, AT1G02980.1, AT1G03000.1, AT1G03090.2, AT1G03310.2, AT1G03590.1, AT1G03630.1, AT1G03680.1, AT1G03740.1, AT1G03920.1, AT1G03930.1, AT1G04020.1, AT1G04270.1, AT1G04400…
..GO:0044238	BP	e	primary metabolic process	1780/5012	5940/27416	8.78848e-10	2	1780	0	AT1G01140.3, AT1G01460.1, AT1G01560.2, AT1G01650.1, AT1G02000.1, AT1G02310.1, AT1G02430.1, AT1G02440.1, AT1G02560.1, AT1G02580.1, AT1G02670.1, AT1G02780.1, AT1G02830.1, AT1G02850.4, AT1G02980.1, AT1G03000.1, AT1G03090.2, AT1G03310.2, AT1G03590.1, AT1G03740.1, AT1G03920.1, AT1G03930.1, AT1G04020.1, AT1G04270.1, AT1G04400.2, AT1G04440.1, AT1G04480.1, AT1G04710.1, AT1G04810.1, AT1G05190.1, AT1G05470…
.GO:0009987	BP	e	cellular process	2405/5012	8236/27416	9.2752e-10	1	2405	0	AT1G01140.3, AT1G01370.1, AT1G01460.1, AT1G01480.1, AT1G01560.2, AT1G01950.3, AT1G02000.1, AT1G02010.1, AT1G02065.1, AT1G02130.1, AT1G02430.1, AT1G02440.1, AT1G02500.1, AT1G02560.1, AT1G02580.1, AT1G02670.1, AT1G02780.1, AT1G02830.1, AT1G02980.1, AT1G03000.1, AT1G03090.2, AT1G03430.1, AT1G03445.1, AT1G03590.1, AT1G03630.1, AT1G03680.1, AT1G03740.1, AT1G03800.1, AT1G03920.1, AT1G03930.1, AT1G04020…
....GO:0019318	BP	e	hexose metabolic process	31/5012	57/27416	9.85287e-10	5	31	0	AT1G07110.1, AT1G09420.2, AT1G09780.1, AT1G12230.2, AT1G12780.1, AT1G12900.1, AT1G13440.1, AT1G24280.1, AT1G30620.1, AT1G63180.1, AT1G64440.1, AT2G34850.1, AT3G01260.1, AT3G01590.2, AT3G04120.1, AT3G08590.1, AT3G17940.1, AT3G47800.1, AT3G54050.1, AT3G61610.1, AT4G10960.1, AT4G20460.1, AT4G23730.1, AT4G23920.1, AT4G25900.1, AT5G13110.1, AT5G14500.1, AT5G15140.1, AT5G35790.1, AT5G44480.1, AT5G57330…
....GO:0016052	BP	e	carbohydrate catabolic process	52/5012	124/27416	1.16845e-09	4	52	0	AT1G09780.1, AT1G10760.1, AT1G12230.2, AT1G12900.1, AT1G13440.1, AT1G16300.1, AT1G42970.1, AT1G56190.1, AT1G68560.1, AT1G69830.1, AT1G72330.3, AT1G74030.1, AT1G76130.1, AT1G79530.1, AT1G79550.1, AT2G01140.1, AT2G21170.1, AT2G21330.1, AT2G22480.1, AT2G29560.1, AT2G32290.1, AT2G36460.1, AT2G36530.1, AT2G36580.1, AT3G04050.1, AT3G04120.1, AT3G08590.1, AT3G12780.1, AT3G23920.1, AT3G25960.1, AT3G26650…
........GO:0006075	BP	e	(1->3)-beta-D-glucan biosynthetic process	12/5012	12/27416	1.3785e-09	9	12	0	AT1G05570.1, AT1G06490.1, AT2G13680.1, AT2G31960.1, AT2G36850.1, AT3G07160.1, AT3G14570.1, AT3G59100.1, AT4G03550.1, AT4G04970.1, AT5G13000.1, AT5G36870.1
.......GO:0006074	BP	e	(1->3)-beta-D-glucan metabolic process	12/5012	12/27416	1.3785e-09	8	12	0	AT1G05570.1, AT1G06490.1, AT2G13680.1, AT2G31960.1, AT2G36850.1, AT3G07160.1, AT3G14570.1, AT3G59100.1, AT4G03550.1, AT4G04970.1, AT5G13000.1, AT5G36870.1
....GO:0046700	BP	e	heterocycle catabolic process	51/5012	122/27416	1.86806e-09	4	51	0	AT1G12900.1, AT1G13440.1, AT1G16300.1, AT1G42970.1, AT1G54490.1, AT1G56190.1, AT1G59870.1, AT1G71770.1, AT1G72330.3, AT1G74030.1, AT1G75660.1, AT1G79530.1, AT1G79550.1, AT2G01140.1, AT2G03820.1, AT2G21330.1, AT2G22480.1, AT2G29560.1, AT2G36310.1, AT2G36460.1, AT2G36530.1, AT2G36580.1, AT2G44490.1, AT3G04050.1, AT3G04120.1, AT3G12780.1, AT3G13300.1, AT3G25960.1, AT3G26650.1, AT3G44880.1, AT3G52930…
....GO:0044270	BP	e	cellular nitrogen compound catabolic process	51/5012	123/27416	2.31292e-09	4	51	0	AT1G12900.1, AT1G13440.1, AT1G16300.1, AT1G42970.1, AT1G54490.1, AT1G56190.1, AT1G59870.1, AT1G71770.1, AT1G72330.3, AT1G74030.1, AT1G75660.1, AT1G79530.1, AT1G79550.1, AT2G01140.1, AT2G03820.1, AT2G21330.1, AT2G22480.1, AT2G29560.1, AT2G36310.1, AT2G36460.1, AT2G36530.1, AT2G36580.1, AT2G44490.1, AT3G04050.1, AT3G04120.1, AT3G12780.1, AT3G13300.1, AT3G25960.1, AT3G26650.1, AT3G44880.1, AT3G52930…
....GO:0009072	BP	e	aromatic amino acid family metabolic process	36/5012	74/27416	2.60737e-09	7	36	0	AT1G06570.1, AT1G08250.1, AT1G11790.1, AT1G22410.1, AT1G48860.1, AT1G51570.1, AT1G69370.1, AT2G04400.1, AT2G27820.1, AT2G29690.1, AT2G45300.1, AT3G07630.1, AT3G22425.2, AT3G26900.1, AT3G29200.1, AT3G44720.1, AT3G54640.1, AT3G55870.1, AT3G57880.1, AT3G61300.1, AT3G61720.1, AT4G02610.1, AT4G14910.2, AT4G26900.1, AT4G27070.1, AT4G33510.1, AT4G39540.3, AT4G39980.1, AT5G05730.2, AT5G06850.1, AT5G10870…
.......GO:0006108	BP	e	malate metabolic process	14/5012	16/27416	3.79155e-09	7	14	0	AT1G04410.1, AT1G53240.1, AT1G79750.1, AT2G13560.1, AT2G19900.1, AT2G22780.1, AT3G15020.1, AT4G00570.1, AT5G09660.4, AT5G11670.1, AT5G25880.1, AT5G43330.1, AT5G56720.1, AT5G58330.1
.....GO:0006606	BP	e	protein import into nucleus	15/5012	18/27416	3.89292e-09	9	15	0	AT1G02690.2, AT1G09270.1, AT1G11570.2, AT1G27310.1, AT1G27970.2, AT2G31660.1, AT3G05720.1, AT3G06720.1, AT3G63130.1, AT4G02150.1, AT4G16143.1, AT5G20010.1, AT5G20020.1, AT5G49310.1, AT5G55190.1
......GO:0034504	BP	e	protein localization to nucleus	15/5012	18/27416	3.89292e-09	6	15	0	AT1G02690.2, AT1G09270.1, AT1G11570.2, AT1G27310.1, AT1G27970.2, AT2G31660.1, AT3G05720.1, AT3G06720.1, AT3G63130.1, AT4G02150.1, AT4G16143.1, AT5G20010.1, AT5G20020.1, AT5G49310.1, AT5G55190.1
....GO:0019682	BP	e	glyceraldehyde-3-phosphate metabolic process	23/5012	37/27416	4.27357e-09	5	23	0	AT1G12230.2, AT1G13700.1, AT1G17650.1, AT1G64190.1, AT1G71100.1, AT2G01140.1, AT2G01290.1, AT2G21170.1, AT2G21330.1, AT2G36460.1, AT3G02360.2, AT3G04790.1, AT3G25530.1, AT3G49360.1, AT3G52930.1, AT4G15560.1, AT4G26520.1, AT4G38970.1, AT5G03690.1, AT5G24410.1, AT5G24420.1, AT5G41670.1, AT5G60600.1
..GO:0007165	BP	e	signal transduction	292/5012	1166/27416	4.44652e-09	4	292	0	AT1G01140.3, AT1G01560.2, AT1G02130.1, AT1G02430.1, AT1G02440.1, AT1G03430.1, AT1G03445.1, AT1G03800.1, AT1G03930.1, AT1G05470.1, AT1G06390.1, AT1G06400.1, AT1G07410.1, AT1G07880.2, AT1G08450.1, AT1G08720.1, AT1G09100.1, AT1G09180.1, AT1G09630.1, AT1G09770.1, AT1G10300.1, AT1G10630.1, AT1G12340.1, AT1G12390.1, AT1G14000.1, AT1G15080.1, AT1G15240.2, AT1G16920.1, AT1G17440.1, AT1G17720.1, AT1G18150…
...GO:1901700	BP	e	response to oxygen-containing compound	233/5012	895/27416	5.54637e-09	3	233	0	AT1G01060.1, AT1G01140.3, AT1G01560.2, AT1G04400.2, AT1G05470.1, AT1G07640.3, AT1G07890.3, AT1G08090.1, AT1G08720.1, AT1G10760.1, AT1G10940.2, AT1G15520.1, AT1G15690.1, AT1G16060.1, AT1G17520.1, AT1G18890.1, AT1G19570.1, AT1G22300.1, AT1G23030.1, AT1G24190.1, AT1G27320.1, AT1G27510.1, AT1G30270.1, AT1G30360.1, AT1G35670.1, AT1G42970.1, AT1G43910.1, AT1G47128.1, AT1G49010.1, AT1G49950.3, AT1G51700…
....GO:0019439	BP	e	aromatic compound catabolic process	52/5012	130/27416	7.50267e-09	4	52	0	AT1G04710.1, AT1G12900.1, AT1G13440.1, AT1G16300.1, AT1G42970.1, AT1G54490.1, AT1G56190.1, AT1G59870.1, AT1G71770.1, AT1G72330.3, AT1G74030.1, AT1G75660.1, AT1G79530.1, AT1G79550.1, AT2G01140.1, AT2G03820.1, AT2G21330.1, AT2G22480.1, AT2G29560.1, AT2G36310.1, AT2G36460.1, AT2G36530.1, AT2G36580.1, AT2G44490.1, AT3G04050.1, AT3G04120.1, AT3G12780.1, AT3G13300.1, AT3G25960.1, AT3G26650.1, AT3G44880…
.....GO:0016310	BP	e	phosphorylation	290/5012	1164/27416	8.7145e-09	5	290	0	AT1G01140.3, AT1G01560.2, AT1G03740.1, AT1G03920.1, AT1G03930.1, AT1G04440.1, AT1G06390.1, AT1G07880.2, AT1G08720.1, AT1G09600.1, AT1G09840.1, AT1G10760.1, AT1G10940.2, AT1G12900.1, AT1G13440.1, AT1G14000.1, AT1G16300.1, AT1G18150.2, AT1G18160.1, AT1G18670.1, AT1G18890.1, AT1G20930.1, AT1G23700.1, AT1G30270.1, AT1G30640.1, AT1G33770.1, AT1G35670.1, AT1G42970.1, AT1G45160.2, AT1G48260.1, AT1G48490…
.....GO:0006098	BP	e	pentose-phosphate shunt	16/5012	21/27416	1.21325e-08	11	16	0	AT1G13700.1, AT1G17650.1, AT1G64190.1, AT2G01140.1, AT2G21330.1, AT2G36460.1, AT3G02360.2, AT3G25530.1, AT3G49360.1, AT3G52930.1, AT4G26520.1, AT4G38970.1, AT5G03690.1, AT5G24410.1, AT5G24420.1, AT5G41670.1
....GO:0000160	BP	e	phosphorelay signal transduction system	41/5012	94/27416	1.77795e-08	6	41	0	AT1G03430.1, AT1G03800.1, AT1G27320.1, AT1G28160.1, AT1G28360.1, AT1G28370.1, AT1G49190.2, AT1G53170.1, AT1G54490.1, AT1G64060.1, AT1G67710.1, AT1G80100.1, AT1G80580.1, AT2G01760.1, AT2G01830.2, AT2G19560.1, AT2G25180.1, AT2G27070.1, AT2G46790.1, AT3G06630.1, AT3G16360.2, AT3G16857.2, AT3G20310.1, AT3G21510.1, AT3G24500.1, AT3G29350.1, AT3G46060.1, AT3G62670.1, AT4G16110.1, AT4G31920.1, AT5G02810…
.....GO:0008272	BP	e	sulfate transport	13/5012	15/27416	1.82234e-08	7	13	0	AT1G16460.2, AT1G22150.1, AT1G23090.1, AT1G43700.1, AT1G77990.1, AT1G78000.1, AT1G79230.1, AT3G15990.1, AT3G51895.1, AT4G02700.1, AT4G08620.1, AT5G10180.1, AT5G19600.1
..GO:0055114	BP	e	oxidation-reduction process	366/5012	1538/27416	2.39679e-08	2	366	0	AT1G01800.1, AT1G03000.1, AT1G04410.1, AT1G04710.1, AT1G06020.1, AT1G06030.1, AT1G06550.1, AT1G06690.1, AT1G07450.1, AT1G07890.3, AT1G09090.2, AT1G09420.2, AT1G09940.1, AT1G12130.1, AT1G12140.1, AT1G12160.1, AT1G12200.1, AT1G12230.2, AT1G12550.1, AT1G12900.1, AT1G13440.1, AT1G14510.1, AT1G16300.1, AT1G16350.1, AT1G16710.1, AT1G17060.1, AT1G17420.1, AT1G17650.1, AT1G17745.2, AT1G18490.1, AT1G19230…
......GO:0031365	BP	e	N-terminal protein amino acid modification	126/5012	432/27416	2.62001e-08	7	126	0	AT1G02430.1, AT1G02440.1, AT1G03590.1, AT1G03740.1, AT1G07110.1, AT1G09600.1, AT1G10410.1, AT1G10630.1, AT1G13270.1, AT1G13580.2, AT1G13970.1, AT1G14910.1, AT1G16220.1, AT1G18670.1, AT1G18890.1, AT1G23490.1, AT1G32190.1, AT1G33770.1, AT1G50700.1, AT1G53050.1, AT1G53670.1, AT1G54610.2, AT1G57700.1, AT1G59650.1, AT1G59730.1, AT1G59760.1, AT1G69880.1, AT1G70490.1, AT1G71530.1, AT1G74330.1, AT1G74740…
......GO:0051258	BP	e	protein polymerization	19/5012	29/27416	2.78069e-08	6	19	0	AT1G04820.1, AT1G20010.1, AT1G50010.1, AT1G64740.1, AT1G75780.1, AT2G29550.1, AT2G36250.1, AT3G52750.1, AT4G13510.1, AT4G14960.2, AT4G20890.1, AT5G12250.1, AT5G19770.1, AT5G19780.1, AT5G23860.1, AT5G44340.1, AT5G55280.1, AT5G62690.1, AT5G62700.1
....GO:0019742	BP	e	pentacyclic triterpenoid metabolic process	10/5012	10/27416	4.13886e-08	8	10	0	AT1G66960.1, AT1G78500.1, AT1G78960.1, AT1G78970.2, AT2G07050.1, AT3G45130.1, AT4G15370.1, AT5G36150.1, AT5G42600.1, AT5G48010.2
.....GO:0019745	BP	e	pentacyclic triterpenoid biosynthetic process	10/5012	10/27416	4.13886e-08	9	10	0	AT1G66960.1, AT1G78500.1, AT1G78960.1, AT1G78970.2, AT2G07050.1, AT3G45130.1, AT4G15370.1, AT5G36150.1, AT5G42600.1, AT5G48010.2
....GO:0051726	BP	e	regulation of cell cycle	47/5012	117/27416	4.55257e-08	4	47	0	AT1G07370.1, AT1G15570.1, AT1G16330.1, AT1G20590.1, AT1G20610.1, AT1G20930.1, AT1G24590.1, AT1G27630.1, AT1G35440.1, AT1G44110.1, AT1G47210.2, AT1G47220.1, AT1G47230.2, AT1G70210.1, AT1G76310.1, AT1G76540.1, AT1G77390.1, AT1G80370.1, AT2G17620.1, AT2G20580.1, AT2G22490.2, AT2G38620.2, AT2G40360.1, AT3G12280.1, AT3G19590.1, AT3G21850.1, AT3G48750.1, AT3G50070.1, AT3G50410.1, AT4G03270.1, AT4G11920…
...GO:0006996	BP	e	organelle organization	110/5012	368/27416	5.99352e-08	3	110	0	AT1G03000.1, AT1G10930.1, AT1G14830.1, AT1G17260.1, AT1G22620.1, AT1G24490.1, AT1G26110.1, AT1G44900.1, AT1G47720.1, AT1G49240.1, AT1G52400.1, AT1G53510.1, AT1G59820.1, AT1G62750.1, AT1G63680.1, AT1G65260.1, AT1G66170.1, AT1G72370.1, AT1G75100.1, AT1G75950.1, AT1G77390.1, AT1G78900.1, AT2G06510.1, AT2G07690.1, AT2G13720.1, AT2G14120.3, AT2G19760.1, AT2G19770.1, AT2G21170.1, AT2G21660.1, AT2G25050…
......GO:0043543	BP	e	protein acylation	126/5012	436/27416	6.05324e-08	7	126	0	AT1G02430.1, AT1G02440.1, AT1G03590.1, AT1G03740.1, AT1G07110.1, AT1G09600.1, AT1G10410.1, AT1G10630.1, AT1G13580.2, AT1G13970.1, AT1G14910.1, AT1G16220.1, AT1G16710.1, AT1G18670.1, AT1G18890.1, AT1G23490.1, AT1G32190.1, AT1G33770.1, AT1G50700.1, AT1G53050.1, AT1G53670.1, AT1G54610.2, AT1G57700.1, AT1G59650.1, AT1G59730.1, AT1G59760.1, AT1G69880.1, AT1G70490.1, AT1G71530.1, AT1G74330.1, AT1G74740…
....GO:0016051	BP	e	carbohydrate biosynthetic process	80/5012	247/27416	8.24593e-08	4	80	0	AT1G05570.1, AT1G06020.1, AT1G06030.1, AT1G06410.1, AT1G06490.1, AT1G11720.2, AT1G12780.1, AT1G13440.1, AT1G16980.1, AT1G17000.1, AT1G22210.1, AT1G23870.1, AT1G27680.1, AT1G30620.1, AT1G32900.1, AT1G35910.1, AT1G42970.1, AT1G50390.1, AT1G51420.1, AT1G53500.1, AT1G60140.1, AT1G63000.1, AT1G64440.1, AT1G66430.1, AT1G67070.1, AT1G68020.2, AT1G70290.1, AT1G71100.1, AT1G71220.2, AT1G78090.1, AT1G78570…
....GO:1901361	BP	e	organic cyclic compound catabolic process	52/5012	140/27416	1.27579e-07	4	52	0	AT1G04710.1, AT1G12900.1, AT1G13440.1, AT1G16300.1, AT1G42970.1, AT1G54490.1, AT1G56190.1, AT1G59870.1, AT1G71770.1, AT1G72330.3, AT1G74030.1, AT1G75660.1, AT1G79530.1, AT1G79550.1, AT2G01140.1, AT2G03820.1, AT2G21330.1, AT2G22480.1, AT2G29560.1, AT2G36310.1, AT2G36460.1, AT2G36530.1, AT2G36580.1, AT2G44490.1, AT3G04050.1, AT3G04120.1, AT3G12780.1, AT3G13300.1, AT3G25960.1, AT3G26650.1, AT3G44880…
....GO:0009765	BP	e	photosynthesis, light harvesting	19/5012	31/27416	1.34264e-07	4	19	0	AT1G19150.1, AT1G29910.1, AT1G29920.1, AT1G29930.1, AT1G45474.1, AT1G76570.1, AT2G05070.1, AT2G05100.1, AT2G34420.1, AT2G34430.1, AT2G40100.1, AT3G08940.2, AT3G27690.1, AT3G47470.1, AT3G61470.1, AT4G10340.1, AT5G01530.1, AT5G28450.1, AT5G54270.1
....GO:0009311	BP	e	oligosaccharide metabolic process	36/5012	83/27416	1.61984e-07	4	36	0	AT1G06020.1, AT1G06030.1, AT1G06410.1, AT1G16980.1, AT1G17000.1, AT1G22210.1, AT1G23870.1, AT1G35910.1, AT1G50390.1, AT1G51420.1, AT1G60140.1, AT1G66430.1, AT1G68020.2, AT1G70290.1, AT1G78090.1, AT1G78580.1, AT2G18700.1, AT2G22190.1, AT2G31390.1, AT2G35840.1, AT3G52340.1, AT3G54270.1, AT3G59480.1, AT4G10260.1, AT4G12430.1, AT4G17090.1, AT4G17770.1, AT4G22590.1, AT4G24040.1, AT4G27550.1, AT4G33950…
.......GO:0018377	BP	e	protein myristoylation	122/5012	427/27416	1.8267e-07	8	122	0	AT1G02430.1, AT1G02440.1, AT1G03590.1, AT1G03740.1, AT1G07110.1, AT1G09600.1, AT1G10410.1, AT1G10630.1, AT1G13580.2, AT1G13970.1, AT1G14910.1, AT1G16220.1, AT1G18670.1, AT1G18890.1, AT1G23490.1, AT1G32190.1, AT1G33770.1, AT1G50700.1, AT1G53050.1, AT1G53670.1, AT1G54610.2, AT1G57700.1, AT1G59650.1, AT1G59730.1, AT1G59760.1, AT1G69880.1, AT1G70490.1, AT1G71530.1, AT1G74330.1, AT1G74740.1, AT1G79630…
........GO:0006499	BP	e	N-terminal protein myristoylation	122/5012	427/27416	1.8267e-07	9	122	0	AT1G02430.1, AT1G02440.1, AT1G03590.1, AT1G03740.1, AT1G07110.1, AT1G09600.1, AT1G10410.1, AT1G10630.1, AT1G13580.2, AT1G13970.1, AT1G14910.1, AT1G16220.1, AT1G18670.1, AT1G18890.1, AT1G23490.1, AT1G32190.1, AT1G33770.1, AT1G50700.1, AT1G53050.1, AT1G53670.1, AT1G54610.2, AT1G57700.1, AT1G59650.1, AT1G59730.1, AT1G59760.1, AT1G69880.1, AT1G70490.1, AT1G71530.1, AT1G74330.1, AT1G74740.1, AT1G79630…
.......GO:0006498	BP	e	N-terminal protein lipidation	122/5012	427/27416	1.8267e-07	8	122	0	AT1G02430.1, AT1G02440.1, AT1G03590.1, AT1G03740.1, AT1G07110.1, AT1G09600.1, AT1G10410.1, AT1G10630.1, AT1G13580.2, AT1G13970.1, AT1G14910.1, AT1G16220.1, AT1G18670.1, AT1G18890.1, AT1G23490.1, AT1G32190.1, AT1G33770.1, AT1G50700.1, AT1G53050.1, AT1G53670.1, AT1G54610.2, AT1G57700.1, AT1G59650.1, AT1G59730.1, AT1G59760.1, AT1G69880.1, AT1G70490.1, AT1G71530.1, AT1G74330.1, AT1G74740.1, AT1G79630…
....GO:0006662	BP	e	glycerol ether metabolic process	21/5012	37/27416	1.88064e-07	4	21	0	AT1G03680.1, AT1G08570.1, AT1G19730.1, AT1G45145.1, AT1G59730.1, AT1G69880.1, AT2G15570.2, AT2G33270.1, AT2G40790.1, AT3G06730.1, AT3G08710.1, AT3G15360.1, AT3G51030.1, AT3G56420.1, AT4G03520.1, AT4G12170.1, AT4G26160.1, AT4G29670.2, AT5G39950.1, AT5G42980.1, AT5G61440.1
...GO:0018904	BP	e	ether metabolic process	21/5012	37/27416	1.88064e-07	3	21	0	AT1G03680.1, AT1G08570.1, AT1G19730.1, AT1G45145.1, AT1G59730.1, AT1G69880.1, AT2G15570.2, AT2G33270.1, AT2G40790.1, AT3G06730.1, AT3G08710.1, AT3G15360.1, AT3G51030.1, AT3G56420.1, AT4G03520.1, AT4G12170.1, AT4G26160.1, AT4G29670.2, AT5G39950.1, AT5G42980.1, AT5G61440.1
.....GO:0006812	BP	e	cation transport	108/5012	369/27416	2.08888e-07	5	108	0	AT1G01790.1, AT1G07670.1, AT1G07810.1, AT1G08960.1, AT1G10130.1, AT1G10300.1, AT1G15520.1, AT1G15690.1, AT1G15960.1, AT1G16010.2, AT1G16310.1, AT1G17260.1, AT1G19910.1, AT1G20260.1, AT1G27770.1, AT1G30270.1, AT1G54115.1, AT1G59870.1, AT1G63440.1, AT1G64200.1, AT1G64780.1, AT1G75630.2, AT1G76030.1, AT1G78560.1, AT1G78900.1, AT1G79520.2, AT1G80660.1, AT1G80830.1, AT1G80900.1, AT2G03620.1, AT2G04040…
..GO:0007623	BP	e	circadian rhythm	30/5012	65/27416	2.38033e-07	2	30	0	AT1G04400.2, AT1G10760.1, AT1G18330.2, AT1G69830.1, AT2G21660.1, AT2G44680.1, AT2G46790.1, AT2G46830.1, AT3G04910.1, AT3G24050.1, AT3G46640.3, AT3G54810.2, AT4G08920.1, AT4G17090.1, AT4G18290.1, AT4G26150.1, AT4G32890.1, AT4G34680.1, AT4G36240.1, AT4G39260.1, AT5G02810.1, AT5G02840.1, AT5G15840.1, AT5G15850.1, AT5G17300.1, AT5G24470.1, AT5G25830.1, AT5G37260.1, AT5G56860.1, AT5G60100.2
.GO:0048511	BP	e	rhythmic process	30/5012	65/27416	2.38033e-07	1	30	0	AT1G04400.2, AT1G10760.1, AT1G18330.2, AT1G69830.1, AT2G21660.1, AT2G44680.1, AT2G46790.1, AT2G46830.1, AT3G04910.1, AT3G24050.1, AT3G46640.3, AT3G54810.2, AT4G08920.1, AT4G17090.1, AT4G18290.1, AT4G26150.1, AT4G32890.1, AT4G34680.1, AT4G36240.1, AT4G39260.1, AT5G02810.1, AT5G02840.1, AT5G15840.1, AT5G15850.1, AT5G17300.1, AT5G24470.1, AT5G25830.1, AT5G37260.1, AT5G56860.1, AT5G60100.2
...GO:0019222	BP	e	regulation of metabolic process	483/5012	2145/27416	2.51455e-07	3	483	0	AT1G01060.1, AT1G01520.1, AT1G02580.1, AT1G03800.1, AT1G06070.1, AT1G06850.1, AT1G07370.1, AT1G07640.3, AT1G08000.1, AT1G08010.1, AT1G08540.1, AT1G08620.1, AT1G08970.4, AT1G09030.1, AT1G09770.1, AT1G10450.1, AT1G12890.1, AT1G12980.1, AT1G13320.1, AT1G13950.1, AT1G14510.1, AT1G16060.1, AT1G16710.1, AT1G17070.1, AT1G18330.2, AT1G19000.1, AT1G19700.1, AT1G20200.1, AT1G21340.1, AT1G21970.1, AT1G22130…
...GO:0006629	BP	e	lipid metabolic process	193/5012	750/27416	2.7131e-07	3	193	0	AT1G01460.1, AT1G03000.1, AT1G04710.1, AT1G06550.1, AT1G06570.1, AT1G08510.1, AT1G10900.1, AT1G11910.1, AT1G13170.2, AT1G17060.1, AT1G21980.1, AT1G24360.1, AT1G30100.1, AT1G31800.1, AT1G36050.1, AT1G36160.1, AT1G36180.1, AT1G43800.1, AT1G47290.2, AT1G49430.1, AT1G49530.1, AT1G52400.1, AT1G54580.1, AT1G54630.1, AT1G58440.1, AT1G60890.2, AT1G61850.1, AT1G62290.1, AT1G62430.1, AT1G64400.1, AT1G65290…
..GO:0009605	BP	e	response to external stimulus	193/5012	750/27416	2.7131e-07	2	193	0	AT1G01140.3, AT1G04400.2, AT1G04510.1, AT1G06680.1, AT1G07640.3, AT1G08450.1, AT1G08720.1, AT1G09020.1, AT1G09270.1, AT1G09770.1, AT1G10760.1, AT1G11310.1, AT1G12910.1, AT1G13440.1, AT1G17420.1, AT1G19570.1, AT1G26630.1, AT1G27320.1, AT1G27510.1, AT1G29900.1, AT1G30270.1, AT1G37130.1, AT1G43700.1, AT1G45145.1, AT1G49430.1, AT1G52400.1, AT1G52740.1, AT1G53240.1, AT1G54490.1, AT1G55020.1, AT1G55490…
..GO:0065008	BP	e	regulation of biological quality	164/5012	617/27416	2.80113e-07	2	164	0	AT1G01480.1, AT1G02500.1, AT1G03680.1, AT1G04120.1, AT1G04400.2, AT1G04980.1, AT1G07810.1, AT1G08450.1, AT1G08570.1, AT1G08980.1, AT1G10130.1, AT1G13980.1, AT1G15690.1, AT1G15960.1, AT1G16300.1, AT1G17060.1, AT1G17260.1, AT1G17420.1, AT1G19570.1, AT1G19730.1, AT1G19970.1, AT1G20925.1, AT1G22020.1, AT1G25490.1, AT1G29330.1, AT1G31340.1, AT1G32470.1, AT1G36370.1, AT1G37130.1, AT1G44350.1, AT1G45145…
......GO:0015698	BP	e	inorganic anion transport	26/5012	53/27416	3.36583e-07	6	26	0	AT1G08090.1, AT1G08100.1, AT1G15460.1, AT1G16460.2, AT1G22150.1, AT1G23090.1, AT1G43700.1, AT1G55620.2, AT1G77990.1, AT1G78000.1, AT1G79230.1, AT2G33770.1, AT2G47160.2, AT3G15990.1, AT3G27170.1, AT3G51895.1, AT4G02700.1, AT4G08620.1, AT4G35440.2, AT5G10180.1, AT5G14570.1, AT5G19600.1, AT5G26240.1, AT5G33280.1, AT5G40890.1, AT5G49890.1
......GO:0018126	BP	e	protein hydroxylation	10/5012	11/27416	3.79734e-07	7	10	0	AT1G20270.1, AT2G17720.1, AT2G43080.1, AT3G06300.1, AT3G28480.2, AT3G28490.1, AT4G35810.1, AT4G35820.1, AT5G18900.1, AT5G66060.1
....GO:0019471	BP	e	4-hydroxyproline metabolic process	10/5012	11/27416	3.79734e-07	8	10	0	AT1G20270.1, AT2G17720.1, AT2G43080.1, AT3G06300.1, AT3G28480.2, AT3G28490.1, AT4G35810.1, AT4G35820.1, AT5G18900.1, AT5G66060.1
.......GO:0019511	BP	e	peptidyl-proline hydroxylation	10/5012	11/27416	3.79734e-07	9	10	0	AT1G20270.1, AT2G17720.1, AT2G43080.1, AT3G06300.1, AT3G28480.2, AT3G28490.1, AT4G35810.1, AT4G35820.1, AT5G18900.1, AT5G66060.1
.......GO:0018208	BP	e	peptidyl-proline modification	10/5012	11/27416	3.79734e-07	8	10	0	AT1G20270.1, AT2G17720.1, AT2G43080.1, AT3G06300.1, AT3G28480.2, AT3G28490.1, AT4G35810.1, AT4G35820.1, AT5G18900.1, AT5G66060.1
.....GO:0018401	BP	e	peptidyl-proline hydroxylation to 4-hydroxy-L-proline	10/5012	11/27416	3.79734e-07	10	10	0	AT1G20270.1, AT2G17720.1, AT2G43080.1, AT3G06300.1, AT3G28480.2, AT3G28490.1, AT4G35810.1, AT4G35820.1, AT5G18900.1, AT5G66060.1
......GO:0016104	BP	e	triterpenoid biosynthetic process	11/5012	13/27416	4.08689e-07	8	11	0	AT1G66960.1, AT1G78500.1, AT1G78960.1, AT1G78970.2, AT2G07050.1, AT3G45130.1, AT4G15340.1, AT4G15370.1, AT5G36150.1, AT5G42600.1, AT5G48010.2
....GO:1901565	BP	e	organonitrogen compound catabolic process	58/5012	167/27416	5.13416e-07	4	58	0.002	AT1G03090.2, AT1G04810.1, AT1G06430.1, AT1G07510.1, AT1G09100.1, AT1G16190.1, AT1G17290.1, AT1G32470.1, AT1G45000.1, AT1G50250.1, AT1G59870.1, AT1G62800.2, AT1G65840.1, AT1G72330.3, AT1G75990.1, AT1G77670.1, AT1G79650.4, AT2G13810.1, AT2G20580.1, AT2G20860.1, AT2G26140.1, AT2G29080.1, AT2G30950.1, AT2G35120.1, AT2G35370.1, AT2G36310.1, AT2G41110.2, AT2G44490.1, AT3G02540.1, AT3G05530.1, AT3G11270…
..GO:0042440	BP	e	pigment metabolic process	39/5012	98/27416	5.7498e-07	2	39	0.002	AT1G03630.1, AT1G06570.1, AT1G08450.1, AT1G09830.1, AT1G09940.1, AT1G12910.1, AT1G27450.3, AT1G31800.1, AT1G58290.1, AT1G58300.1, AT1G63660.1, AT1G69720.1, AT1G71220.2, AT1G74470.1, AT1G78570.1, AT1G80050.1, AT2G26550.1, AT2G26670.1, AT2G30390.2, AT2G32950.1, AT3G11945.2, AT3G44880.1, AT3G53130.1, AT4G08920.1, AT4G12440.2, AT4G13250.1, AT4G15560.1, AT4G22570.1, AT4G22920.1, AT4G25700.1, AT4G27440…
....GO:0072348	BP	e	sulfur compound transport	14/5012	20/27416	5.82069e-07	4	14	0.002	AT1G16460.2, AT1G22150.1, AT1G23090.1, AT1G43700.1, AT1G77990.1, AT1G78000.1, AT1G79230.1, AT3G15990.1, AT3G51895.1, AT4G02700.1, AT4G08620.1, AT4G39460.1, AT5G10180.1, AT5G19600.1
....GO:0006544	BP	e	glycine metabolic process	14/5012	20/27416	5.82069e-07	9	14	0.002	AT1G22020.1, AT1G32470.1, AT1G36370.1, AT2G16370.1, AT2G20860.1, AT2G21550.1, AT2G35120.1, AT2G35370.1, AT4G13890.1, AT4G13930.1, AT4G32520.1, AT4G34570.1, AT4G37930.1, AT5G26780.3
......GO:0006221	BP	e	pyrimidine nucleotide biosynthetic process	14/5012	20/27416	5.82069e-07	9	14	0.002	AT1G30820.1, AT2G16370.1, AT2G21550.1, AT2G34890.1, AT3G12670.1, AT3G18680.1, AT4G02120.1, AT4G09320.1, AT4G11010.1, AT4G20320.1, AT4G23900.1, AT4G34570.1, AT5G23300.1, AT5G63310.1
....GO:0009736	BP	e	cytokinin-activated signaling pathway	21/5012	39/27416	6.2358e-07	6	21	0.002	AT1G03430.1, AT1G27320.1, AT1G49190.2, AT1G67710.1, AT1G80100.1, AT2G01760.1, AT2G01830.2, AT2G25180.1, AT2G27070.1, AT3G16360.2, AT3G16857.2, AT3G21510.1, AT3G29350.1, AT3G62670.1, AT4G16110.1, AT4G31920.1, AT5G07210.1, AT5G35750.1, AT5G39340.1, AT5G58080.1, AT5G62120.1
....GO:0009723	BP	e	response to ethylene	40/5012	102/27416	8.97652e-07	5	40	0.002	AT1G01060.1, AT1G08720.1, AT1G15520.1, AT1G17520.1, AT1G18330.2, AT1G25490.1, AT1G49950.3, AT1G54490.1, AT1G64060.1, AT1G70000.1, AT1G74840.1, AT2G19560.1, AT2G38210.1, AT2G42680.1, AT2G43790.1, AT2G46830.1, AT3G09600.1, AT3G15210.1, AT3G16350.1, AT3G24500.1, AT3G49850.1, AT3G50060.1, AT3G55730.1, AT3G58680.1, AT4G01280.2, AT4G11280.1, AT4G16110.1, AT4G27440.1, AT4G37260.1, AT5G02840.1, AT5G03730…
.....GO:0006220	BP	e	pyrimidine nucleotide metabolic process	15/5012	23/27416	9.19895e-07	8	15	0.002	AT1G30820.1, AT2G16370.1, AT2G21550.1, AT2G34890.1, AT3G12670.1, AT3G18680.1, AT3G60180.2, AT4G02120.1, AT4G09320.1, AT4G11010.1, AT4G20320.1, AT4G23900.1, AT4G34570.1, AT5G23300.1, AT5G63310.1
....GO:0016569	BP	e	covalent chromatin modification	34/5012	82/27416	9.5246e-07	5	34	0.002	AT1G14400.1, AT1G17770.1, AT1G62830.1, AT1G73100.1, AT1G76540.1, AT1G76710.1, AT1G77300.1, AT2G02760.1, AT2G05900.1, AT2G22740.2, AT2G23380.1, AT2G24740.1, AT2G25880.1, AT2G33290.1, AT2G35160.1, AT2G45490.1, AT3G07610.3, AT3G10390.1, AT3G13682.1, AT3G18520.2, AT3G44490.1, AT3G44680.1, AT4G13460.1, AT4G13940.1, AT4G20400.1, AT4G32830.1, AT4G38130.1, AT5G04940.1, AT5G13960.1, AT5G35600.1, AT5G61060…
.....GO:0048193	BP	e	Golgi vesicle transport	28/5012	62/27416	1.03123e-06	5	28	0.002	AT1G02130.1, AT1G05520.1, AT1G15880.1, AT1G26670.1, AT1G30630.1, AT1G32270.1, AT1G56330.1, AT1G62020.1, AT2G21390.1, AT2G21600.1, AT2G21630.1, AT2G34840.1, AT2G45200.2, AT3G07100.1, AT3G13870.1, AT3G18480.1, AT3G23660.2, AT3G29100.1, AT3G44340.1, AT3G52850.1, AT4G14160.1, AT4G17170.1, AT4G32640.1, AT4G39220.1, AT5G16830.1, AT5G39510.1, AT5G39630.1, AT5G43670.1
...GO:0009755	BP	e	hormone-mediated signaling pathway	78/5012	253/27416	1.13206e-06	5	78	0.002	AT1G03430.1, AT1G03445.1, AT1G03800.1, AT1G06390.1, AT1G14000.1, AT1G15080.1, AT1G17440.1, AT1G18890.1, AT1G20930.1, AT1G22300.1, AT1G25490.1, AT1G27320.1, AT1G28160.1, AT1G28360.1, AT1G28370.1, AT1G35160.2, AT1G49190.2, AT1G53170.1, AT1G54490.1, AT1G64060.1, AT1G67710.1, AT1G74740.1, AT1G76540.1, AT1G78300.1, AT1G80100.1, AT1G80580.1, AT2G01760.1, AT2G01830.2, AT2G17290.1, AT2G19560.1, AT2G25180…
.....GO:0042278	BP	e	purine nucleoside metabolic process	12/5012	16/27416	1.2015e-06	7	12	0.002	AT1G16350.1, AT1G54130.1, AT1G63660.1, AT1G79470.1, AT3G09820.1, AT3G14050.1, AT4G09320.1, AT4G11010.1, AT4G23900.1, AT5G03300.1, AT5G20990.1, AT5G63310.1
......GO:0046128	BP	e	purine ribonucleoside metabolic process	12/5012	16/27416	1.2015e-06	8	12	0.002	AT1G16350.1, AT1G54130.1, AT1G63660.1, AT1G79470.1, AT3G09820.1, AT3G14050.1, AT4G09320.1, AT4G11010.1, AT4G23900.1, AT5G03300.1, AT5G20990.1, AT5G63310.1
.....GO:0044257	BP	e	cellular protein catabolic process	8/5012	8/27416	1.24186e-06	6	8	0.002	AT1G06430.1, AT1G50250.1, AT2G30950.1, AT4G13250.1, AT5G04900.1, AT5G15250.2, AT5G42270.1, AT5G53170.1
......GO:0010304	BP	e	PSII associated light-harvesting complex II catabolic process	8/5012	8/27416	1.24186e-06	7	8	0.002	AT1G06430.1, AT1G50250.1, AT2G30950.1, AT4G13250.1, AT5G04900.1, AT5G15250.2, AT5G42270.1, AT5G53170.1
........GO:0032012	BP	e	regulation of ARF protein signal transduction	8/5012	8/27416	1.24186e-06	9	8	0.002	AT1G01960.1, AT1G13980.1, AT3G43300.1, AT3G60860.1, AT4G35380.1, AT4G38200.1, AT5G19610.1, AT5G39500.1
......GO:0034660	BP	e	ncRNA metabolic process	58/5012	172/27416	1.32535e-06	7	58	0.002	AT1G14610.1, AT1G16280.1, AT1G17960.1, AT1G18130.1, AT1G25350.2, AT1G27160.1, AT1G29870.1, AT1G29880.1, AT1G50200.1, AT1G54490.1, AT1G63780.1, AT1G68420.1, AT1G70980.1, AT1G72550.1, AT1G74700.1, AT1G75660.1, AT2G04530.1, AT2G31170.1, AT2G32230.1, AT2G40360.1, AT2G47420.1, AT3G02320.1, AT3G07420.1, AT3G11710.1, AT3G13490.1, AT3G19630.1, AT3G23145.1, AT3G30805.1, AT3G44740.1, AT3G56300.1, AT3G62120…
.......GO:0006399	BP	e	tRNA metabolic process	45/5012	122/27416	1.41983e-06	8	45	0.002	AT1G14610.1, AT1G17960.1, AT1G18130.1, AT1G25350.2, AT1G27160.1, AT1G29870.1, AT1G29880.1, AT1G50200.1, AT1G68420.1, AT1G70980.1, AT1G72550.1, AT1G74700.1, AT2G04530.1, AT2G31170.1, AT2G32230.1, AT3G02320.1, AT3G07420.1, AT3G11710.1, AT3G13490.1, AT3G23145.1, AT3G30805.1, AT3G44740.1, AT3G56300.1, AT3G62120.1, AT4G10320.1, AT4G17300.1, AT4G26870.1, AT4G31180.1, AT4G36390.1, AT4G38890.1, AT4G39280…
.......GO:0018205	BP	e	peptidyl-lysine modification	25/5012	53/27416	1.43253e-06	8	25	0.002	AT1G13950.1, AT1G17770.1, AT1G26630.1, AT1G62830.1, AT1G69410.1, AT1G73100.1, AT1G77300.1, AT2G05900.1, AT2G21470.2, AT2G22740.2, AT2G24740.1, AT2G33290.1, AT2G35160.1, AT3G06910.1, AT3G13682.1, AT4G13460.1, AT4G24940.1, AT4G26840.1, AT4G38130.1, AT5G04940.1, AT5G13960.1, AT5G50580.2, AT5G50680.1, AT5G55160.2, AT5G55170.1
......GO:0006497	BP	e	protein lipidation	122/5012	443/27416	1.56167e-06	7	122	0.002	AT1G02430.1, AT1G02440.1, AT1G03590.1, AT1G03740.1, AT1G07110.1, AT1G09600.1, AT1G10410.1, AT1G10630.1, AT1G13580.2, AT1G13970.1, AT1G14910.1, AT1G16220.1, AT1G18670.1, AT1G18890.1, AT1G23490.1, AT1G32190.1, AT1G33770.1, AT1G50700.1, AT1G53050.1, AT1G53670.1, AT1G54610.2, AT1G57700.1, AT1G59650.1, AT1G59730.1, AT1G59760.1, AT1G69880.1, AT1G70490.1, AT1G71530.1, AT1G74330.1, AT1G74740.1, AT1G79630…
....GO:0060255	BP	e	regulation of macromolecule metabolic process	461/5012	2067/27416	1.58699e-06	4	461	0.002	AT1G01060.1, AT1G01520.1, AT1G02580.1, AT1G03800.1, AT1G06070.1, AT1G06850.1, AT1G07370.1, AT1G07640.3, AT1G08000.1, AT1G08010.1, AT1G08540.1, AT1G08620.1, AT1G08970.4, AT1G09030.1, AT1G09770.1, AT1G10450.1, AT1G12890.1, AT1G12980.1, AT1G13950.1, AT1G14510.1, AT1G16060.1, AT1G16710.1, AT1G17070.1, AT1G18330.2, AT1G19000.1, AT1G19700.1, AT1G20200.1, AT1G21340.1, AT1G21970.1, AT1G22130.1, AT1G22985…
.....GO:0009163	BP	e	nucleoside biosynthetic process	11/5012	14/27416	1.58907e-06	7	11	0.002	AT1G16350.1, AT1G63660.1, AT1G71100.1, AT1G79470.1, AT3G09820.1, AT4G09320.1, AT4G11010.1, AT4G23900.1, AT5G03300.1, AT5G23300.1, AT5G63310.1
......GO:0042455	BP	e	ribonucleoside biosynthetic process	11/5012	14/27416	1.58907e-06	8	11	0.002	AT1G16350.1, AT1G63660.1, AT1G71100.1, AT1G79470.1, AT3G09820.1, AT4G09320.1, AT4G11010.1, AT4G23900.1, AT5G03300.1, AT5G23300.1, AT5G63310.1
....GO:0008299	BP	e	isoprenoid biosynthetic process	42/5012	112/27416	1.69094e-06	6	42	0.002	AT1G06570.1, AT1G30100.1, AT1G31800.1, AT1G49530.1, AT1G66960.1, AT1G78390.1, AT1G78500.1, AT1G78960.1, AT1G78970.2, AT2G07050.1, AT2G18620.1, AT2G18640.1, AT2G23800.1, AT3G11945.2, AT3G14440.1, AT3G14510.1, AT3G14530.1, AT3G14550.1, AT3G20160.1, AT3G21500.2, AT3G24220.1, AT3G29430.1, AT3G32040.1, AT3G45130.1, AT3G53130.1, AT4G15340.1, AT4G15370.1, AT4G17190.1, AT4G18350.1, AT4G25700.1, AT4G36810…
...GO:0061024	BP	e	membrane organization	31/5012	73/27416	1.82942e-06	3	31	0.002	AT1G08350.2, AT1G08560.1, AT1G11250.1, AT1G15880.1, AT1G26670.1, AT1G32270.1, AT1G55020.1, AT1G59820.1, AT1G61290.1, AT1G65260.1, AT2G07050.1, AT2G18260.1, AT2G20990.3, AT2G28800.1, AT2G30050.1, AT2G30950.1, AT2G45200.2, AT2G46470.1, AT3G01340.1, AT3G11820.1, AT3G24590.1, AT3G29100.1, AT3G52400.1, AT4G03330.1, AT4G17730.2, AT4G31780.2, AT4G32150.1, AT5G16830.1, AT5G39630.1, AT5G46860.1, AT5G62050…
.....GO:0006605	BP	e	protein targeting	36/5012	91/27416	1.87095e-06	9	36	0.002	AT1G03000.1, AT1G15310.1, AT1G26670.1, AT1G30900.1, AT1G48900.1, AT2G14720.1, AT2G14740.1, AT2G15290.1, AT2G16640.1, AT2G20990.3, AT2G28800.1, AT2G30290.2, AT2G34940.1, AT3G09740.1, AT3G11820.1, AT3G16620.1, AT3G20000.1, AT3G46740.1, AT3G48870.1, AT3G52400.1, AT3G52850.1, AT3G54300.1, AT4G01800.2, AT4G02510.1, AT4G09080.1, AT4G20110.2, AT4G24280.1, AT4G35450.5, AT5G09420.1, AT5G11710.1, AT5G16830…
....GO:0006631	BP	e	fatty acid metabolic process	59/5012	177/27416	1.89887e-06	7	59	0.002	AT1G03000.1, AT1G04710.1, AT1G06550.1, AT1G08510.1, AT1G24360.1, AT1G36050.1, AT1G36160.1, AT1G36180.1, AT1G43800.1, AT1G49430.1, AT1G54580.1, AT1G54630.1, AT1G64400.1, AT1G65290.1, AT1G67730.1, AT1G74960.2, AT1G79750.1, AT2G05990.1, AT2G11810.1, AT2G18950.1, AT2G20860.1, AT2G29980.1, AT2G30200.1, AT2G33150.1, AT2G42790.1, AT2G43710.2, AT2G44620.1, AT2G47240.1, AT3G02610.1, AT3G02620.1, AT3G02630…
.....GO:0015711	BP	e	organic anion transport	39/5012	102/27416	2.01982e-06	6	39	0.002	AT1G13210.1, AT1G15520.1, AT1G17120.1, AT1G17500.1, AT1G17840.1, AT1G26130.2, AT1G30560.1, AT1G54280.1, AT1G68710.1, AT1G71960.1, AT1G72700.1, AT1G80510.1, AT2G26900.1, AT2G34960.1, AT2G40420.1, AT2G41190.1, AT3G09330.1, AT3G09340.1, AT3G10600.1, AT3G12740.1, AT3G13900.1, AT3G25610.1, AT3G27870.1, AT3G28960.1, AT3G30390.1, AT3G54830.1, AT3G56200.1, AT4G01100.2, AT4G21120.1, AT4G24230.6, AT5G02170…
..GO:0019725	BP	e	cellular homeostasis	70/5012	223/27416	2.02056e-06	4	70	0.002	AT1G03680.1, AT1G04120.1, AT1G04400.2, AT1G04980.1, AT1G07810.1, AT1G08570.1, AT1G15960.1, AT1G17260.1, AT1G19570.1, AT1G19730.1, AT1G45145.1, AT1G48030.1, AT1G50950.1, AT1G54115.1, AT1G59730.1, AT1G60740.1, AT1G62180.1, AT1G65970.1, AT1G69880.1, AT1G75270.1, AT1G80830.1, AT2G15290.1, AT2G15570.2, AT2G17420.1, AT2G32920.1, AT2G33270.1, AT2G39450.1, AT2G40300.1, AT2G40790.1, AT2G41680.1, AT2G47470…
...GO:0042592	BP	e	homeostatic process	85/5012	285/27416	2.07215e-06	3	85	0.002	AT1G03680.1, AT1G04120.1, AT1G04400.2, AT1G04980.1, AT1G07810.1, AT1G08450.1, AT1G08570.1, AT1G10130.1, AT1G15960.1, AT1G16300.1, AT1G17260.1, AT1G19570.1, AT1G19730.1, AT1G45145.1, AT1G48030.1, AT1G50950.1, AT1G54115.1, AT1G56340.1, AT1G59730.1, AT1G60740.1, AT1G62180.1, AT1G65970.1, AT1G69880.1, AT1G75270.1, AT1G79530.1, AT1G80830.1, AT2G15290.1, AT2G15570.2, AT2G17420.1, AT2G19110.1, AT2G26710…
...GO:0009409	BP	e	response to cold	83/5012	278/27416	2.348e-06	4	83	0.002	AT1G01140.3, AT1G03680.1, AT1G09780.1, AT1G10760.1, AT1G16880.1, AT1G27320.1, AT1G35680.1, AT1G42970.1, AT1G53240.1, AT1G55490.1, AT1G55920.1, AT1G56070.1, AT1G63940.2, AT1G66270.1, AT1G66280.1, AT1G67090.1, AT1G74520.1, AT2G18260.1, AT2G20990.3, AT2G21660.1, AT2G23380.1, AT2G27020.1, AT2G27710.1, AT2G27720.2, AT2G36530.1, AT2G37220.1, AT2G38670.1, AT2G39730.1, AT2G40970.1, AT2G43790.1, AT2G45660…
....GO:1901657	BP	e	glycosyl compound metabolic process	39/5012	103/27416	2.52702e-06	4	39	0.002	AT1G10700.1, AT1G12140.1, AT1G16350.1, AT1G27450.3, AT1G47600.1, AT1G54130.1, AT1G59870.1, AT1G62540.1, AT1G62560.1, AT1G62570.1, AT1G63660.1, AT1G65860.1, AT1G65880.1, AT1G71100.1, AT1G79470.1, AT1G80050.1, AT2G36310.1, AT2G42910.1, AT2G44490.1, AT3G07800.1, AT3G09820.1, AT3G14050.1, AT3G19710.1, AT4G09320.1, AT4G11010.1, AT4G12440.2, AT4G22570.1, AT4G23900.1, AT5G03300.1, AT5G11160.1, AT5G20990…
......GO:0046219	BP	e	indolalkylamine biosynthetic process	16/5012	27/27416	2.52937e-06	8	16	0.002	AT1G51570.1, AT1G69370.1, AT2G04400.1, AT2G29690.1, AT3G54640.1, AT3G55870.1, AT3G57880.1, AT3G61300.1, AT3G61720.1, AT4G02610.1, AT4G27070.1, AT5G05730.2, AT5G06850.1, AT5G12970.1, AT5G28237.1, AT5G54810.1
......GO:0000162	BP	e	tryptophan biosynthetic process	16/5012	27/27416	2.52937e-06	9	16	0.002	AT1G51570.1, AT1G69370.1, AT2G04400.1, AT2G29690.1, AT3G54640.1, AT3G55870.1, AT3G57880.1, AT3G61300.1, AT3G61720.1, AT4G02610.1, AT4G27070.1, AT5G05730.2, AT5G06850.1, AT5G12970.1, AT5G28237.1, AT5G54810.1
....GO:0016999	BP	e	antibiotic metabolic process	30/5012	71/27416	2.98469e-06	4	30	0.002	AT1G06020.1, AT1G06030.1, AT1G07890.3, AT1G12230.2, AT1G48860.1, AT1G50390.1, AT1G53310.1, AT1G64060.1, AT1G66430.1, AT2G05710.1, AT2G31390.1, AT2G41680.1, AT2G42600.2, AT2G42790.1, AT2G44350.2, AT2G45300.1, AT3G14940.1, AT3G16910.1, AT3G27820.1, AT3G52880.2, AT3G58740.1, AT3G58750.1, AT3G59480.1, AT3G60100.1, AT4G10260.1, AT4G26910.1, AT4G26970.1, AT4G35830.1, AT5G36880.2, AT5G43940.2
....GO:0061025	BP	e	membrane fusion	18/5012	33/27416	3.10368e-06	4	18	0.002	AT1G08350.2, AT1G08560.1, AT1G11250.1, AT1G15880.1, AT1G26670.1, AT1G32270.1, AT1G61290.1, AT2G18260.1, AT2G45200.2, AT3G11820.1, AT3G29100.1, AT3G52400.1, AT4G03330.1, AT4G17730.2, AT4G32150.1, AT5G16830.1, AT5G39630.1, AT5G46860.1
.....GO:0017038	BP	e	protein import	25/5012	55/27416	3.34231e-06	8	25	0.002	AT1G02690.2, AT1G03000.1, AT1G09270.1, AT1G11570.2, AT1G21650.3, AT1G27310.1, AT1G27970.2, AT1G36390.1, AT2G15290.1, AT2G28800.1, AT2G31660.1, AT2G46470.1, AT3G05720.1, AT3G06720.1, AT3G48870.1, AT3G63130.1, AT4G01800.2, AT4G02150.1, AT4G16143.1, AT5G20010.1, AT5G20020.1, AT5G49310.1, AT5G50920.1, AT5G55190.1, AT5G62050.1
....GO:0009116	BP	e	nucleoside metabolic process	25/5012	55/27416	3.34231e-06	6	25	0.002	AT1G10700.1, AT1G16350.1, AT1G27450.3, AT1G54130.1, AT1G63660.1, AT1G71100.1, AT1G79470.1, AT1G80050.1, AT2G36310.1, AT2G42910.1, AT3G07800.1, AT3G09820.1, AT3G14050.1, AT4G09320.1, AT4G11010.1, AT4G12440.2, AT4G22570.1, AT4G23900.1, AT5G03300.1, AT5G11160.1, AT5G20990.1, AT5G23070.1, AT5G23300.1, AT5G40870.1, AT5G63310.1
.....GO:0034285	BP	e	response to disaccharide	27/5012	62/27416	3.78603e-06	5	27	0.002	AT1G10760.1, AT1G42970.1, AT1G61800.1, AT1G66200.3, AT1G67070.1, AT2G22490.2, AT2G24150.1, AT3G04120.1, AT3G17820.1, AT3G26650.1, AT3G47340.1, AT3G54320.1, AT3G60140.1, AT4G17090.1, AT4G30850.1, AT4G34160.1, AT4G37680.1, AT4G38320.1, AT4G39210.1, AT5G03730.2, AT5G16150.1, AT5G20250.4, AT5G20270.1, AT5G35630.1, AT5G37600.1, AT5G41670.1, AT5G65420.3
...GO:0048583	BP	e	regulation of response to stimulus	64/5012	202/27416	3.82549e-06	3	64	0.002	AT1G01960.1, AT1G03430.1, AT1G08450.1, AT1G09770.1, AT1G11310.1, AT1G13980.1, AT1G17440.1, AT1G22920.1, AT1G25490.1, AT1G35670.1, AT1G43700.1, AT1G44350.1, AT1G50640.1, AT1G51780.1, AT1G52920.1, AT1G59870.1, AT1G71220.2, AT1G71230.1, AT1G77470.1, AT1G78570.1, AT1G80680.1, AT2G04450.1, AT2G18950.1, AT2G24790.1, AT2G25170.1, AT2G25620.1, AT2G43710.2, AT2G43790.1, AT2G45130.1, AT2G46340.1, AT2G47000…
...GO:0006413	BP	e	translational initiation	30/5012	72/27416	3.87594e-06	3	30	0.002	AT1G13950.1, AT1G22780.1, AT1G26630.1, AT1G29550.1, AT1G29590.2, AT1G49015.1, AT1G54290.1, AT1G69410.1, AT1G71770.1, AT2G39820.1, AT2G41630.1, AT2G45730.1, AT3G10330.1, AT3G13920.2, AT3G16380.1, AT3G29380.1, AT3G55620.1, AT3G57370.1, AT4G10680.1, AT4G18040.1, AT4G20980.1, AT4G27130.1, AT4G34110.1, AT5G25780.1, AT5G27640.2, AT5G35620.1, AT5G44320.1, AT5G54760.1, AT5G54940.1, AT5G57870.1
....GO:0031323	BP	e	regulation of cellular metabolic process	454/5012	2049/27416	4.01793e-06	4	454	0.002	AT1G01060.1, AT1G01520.1, AT1G02580.1, AT1G03800.1, AT1G06070.1, AT1G06850.1, AT1G07370.1, AT1G07640.3, AT1G08000.1, AT1G08010.1, AT1G08540.1, AT1G08620.1, AT1G08970.4, AT1G09030.1, AT1G09770.1, AT1G10450.1, AT1G12890.1, AT1G12980.1, AT1G13320.1, AT1G13950.1, AT1G14510.1, AT1G16060.1, AT1G16710.1, AT1G17070.1, AT1G18330.2, AT1G19000.1, AT1G19700.1, AT1G21340.1, AT1G21970.1, AT1G22130.1, AT1G22985…
......GO:0009084	BP	e	glutamine family amino acid biosynthetic process	15/5012	25/27416	4.2274e-06	9	15	0.002	AT1G29900.1, AT1G48470.1, AT1G66200.3, AT2G22910.1, AT2G39800.1, AT2G41220.1, AT3G17820.1, AT3G55610.1, AT4G24830.1, AT4G37670.2, AT5G04140.2, AT5G16570.1, AT5G35630.1, AT5G37600.1, AT5G53460.1
....GO:0000302	BP	e	response to reactive oxygen species	31/5012	76/27416	4.22794e-06	4	31	0.002	AT1G07890.3, AT1G15520.1, AT1G19570.1, AT1G27510.1, AT1G52760.1, AT1G74310.1, AT2G19310.1, AT2G26150.1, AT2G29500.1, AT2G40300.1, AT2G43350.1, AT2G43790.1, AT3G04120.1, AT3G12580.1, AT3G17790.1, AT3G21070.1, AT3G56090.1, AT4G12400.2, AT4G12720.4, AT4G20380.8, AT4G21830.1, AT4G26070.2, AT4G33630.1, AT5G01600.1, AT5G27600.1, AT5G40770.1, AT5G42980.1, AT5G46350.1, AT5G55120.1, AT5G59720.1, AT5G63310…
....GO:0051171	BP	e	regulation of nitrogen compound metabolic process	447/5012	2015/27416	4.50531e-06	4	447	0.002	AT1G01060.1, AT1G01520.1, AT1G02580.1, AT1G03800.1, AT1G06070.1, AT1G06850.1, AT1G07370.1, AT1G07640.3, AT1G08000.1, AT1G08010.1, AT1G08540.1, AT1G08620.1, AT1G08970.4, AT1G09030.1, AT1G09770.1, AT1G10450.1, AT1G12890.1, AT1G12980.1, AT1G13950.1, AT1G14510.1, AT1G16060.1, AT1G16710.1, AT1G17070.1, AT1G18330.2, AT1G19000.1, AT1G19700.1, AT1G20200.1, AT1G21340.1, AT1G21970.1, AT1G22130.1, AT1G22985…
.....GO:0006633	BP	e	fatty acid biosynthetic process	43/5012	120/27416	4.53491e-06	8	43	0.002	AT1G08510.1, AT1G24360.1, AT1G36050.1, AT1G36160.1, AT1G36180.1, AT1G43800.1, AT1G49430.1, AT1G54580.1, AT1G54630.1, AT1G64400.1, AT1G65290.1, AT1G67730.1, AT1G74960.2, AT1G79750.1, AT2G05990.1, AT2G18950.1, AT2G20860.1, AT2G29980.1, AT2G30200.1, AT2G43710.2, AT2G44620.1, AT2G47240.1, AT3G02610.1, AT3G02620.1, AT3G02630.1, AT3G05020.1, AT3G11170.1, AT3G25110.1, AT4G11030.1, AT4G13050.1, AT4G23850…
......GO:0006722	BP	e	triterpenoid metabolic process	11/5012	15/27416	4.96641e-06	7	11	0.004	AT1G66960.1, AT1G78500.1, AT1G78960.1, AT1G78970.2, AT2G07050.1, AT3G45130.1, AT4G15340.1, AT4G15370.1, AT5G36150.1, AT5G42600.1, AT5G48010.2
.....GO:0006586	BP	e	indolalkylamine metabolic process	17/5012	31/27416	5.30386e-06	7	17	0.004	AT1G51570.1, AT1G69370.1, AT2G04400.1, AT2G29690.1, AT3G54640.1, AT3G55870.1, AT3G57880.1, AT3G61300.1, AT3G61720.1, AT4G02610.1, AT4G27070.1, AT5G05730.2, AT5G06850.1, AT5G12970.1, AT5G28237.1, AT5G48220.1, AT5G54810.1
.....GO:0006568	BP	e	tryptophan metabolic process	17/5012	31/27416	5.30386e-06	8	17	0.004	AT1G51570.1, AT1G69370.1, AT2G04400.1, AT2G29690.1, AT3G54640.1, AT3G55870.1, AT3G57880.1, AT3G61300.1, AT3G61720.1, AT4G02610.1, AT4G27070.1, AT5G05730.2, AT5G06850.1, AT5G12970.1, AT5G28237.1, AT5G48220.1, AT5G54810.1
...GO:0030036	BP	e	actin cytoskeleton organization	17/5012	31/27416	5.30386e-06	5	17	0.004	AT2G19760.1, AT2G19770.1, AT2G25050.2, AT3G12110.1, AT3G13870.1, AT3G32400.1, AT4G29340.1, AT4G29350.1, AT4G34490.1, AT5G07650.1, AT5G07740.1, AT5G07760.1, AT5G07770.1, AT5G07780.1, AT5G56600.1, AT5G58160.1, AT5G59370.1
.....GO:0010468	BP	e	regulation of gene expression	442/5012	1994/27416	5.40648e-06	5	442	0.004	AT1G01060.1, AT1G01520.1, AT1G02580.1, AT1G03800.1, AT1G06070.1, AT1G06850.1, AT1G07640.3, AT1G08000.1, AT1G08010.1, AT1G08540.1, AT1G08620.1, AT1G08970.4, AT1G09030.1, AT1G09770.1, AT1G10450.1, AT1G12890.1, AT1G12980.1, AT1G13950.1, AT1G14510.1, AT1G16060.1, AT1G16710.1, AT1G17070.1, AT1G18330.2, AT1G19000.1, AT1G19700.1, AT1G21340.1, AT1G21970.1, AT1G22130.1, AT1G22985.1, AT1G24190.1, AT1G24200…
.......GO:0015991	BP	e	ATP hydrolysis coupled proton transport	19/5012	37/27416	5.4291e-06	10	19	0.004	AT1G19910.1, AT1G20260.1, AT1G64200.1, AT1G75630.2, AT1G76030.1, AT1G78900.1, AT2G16510.1, AT2G21410.1, AT2G28520.1, AT3G08560.1, AT4G11150.1, AT4G34720.1, AT4G38510.5, AT4G38920.1, AT4G39080.1, AT5G08670.1, AT5G08680.1, AT5G08690.1, ATCG00480.1
........GO:0015988	BP	e	energy coupled proton transmembrane transport, against electrochemical gradient	19/5012	37/27416	5.4291e-06	9	19	0.004	AT1G19910.1, AT1G20260.1, AT1G64200.1, AT1G75630.2, AT1G76030.1, AT1G78900.1, AT2G16510.1, AT2G21410.1, AT2G28520.1, AT3G08560.1, AT4G11150.1, AT4G34720.1, AT4G38510.5, AT4G38920.1, AT4G39080.1, AT5G08670.1, AT5G08680.1, AT5G08690.1, ATCG00480.1
.....GO:0090662	BP	e	ATP hydrolysis coupled transmembrane transport	19/5012	37/27416	5.4291e-06	5	19	0.004	AT1G19910.1, AT1G20260.1, AT1G64200.1, AT1G75630.2, AT1G76030.1, AT1G78900.1, AT2G16510.1, AT2G21410.1, AT2G28520.1, AT3G08560.1, AT4G11150.1, AT4G34720.1, AT4G38510.5, AT4G38920.1, AT4G39080.1, AT5G08670.1, AT5G08680.1, AT5G08690.1, ATCG00480.1
......GO:0099131	BP	e	ATP hydrolysis coupled ion transmembrane transport	19/5012	37/27416	5.4291e-06	7	19	0.004	AT1G19910.1, AT1G20260.1, AT1G64200.1, AT1G75630.2, AT1G76030.1, AT1G78900.1, AT2G16510.1, AT2G21410.1, AT2G28520.1, AT3G08560.1, AT4G11150.1, AT4G34720.1, AT4G38510.5, AT4G38920.1, AT4G39080.1, AT5G08670.1, AT5G08680.1, AT5G08690.1, ATCG00480.1
......GO:0099132	BP	e	ATP hydrolysis coupled cation transmembrane transport	19/5012	37/27416	5.4291e-06	6	19	0.004	AT1G19910.1, AT1G20260.1, AT1G64200.1, AT1G75630.2, AT1G76030.1, AT1G78900.1, AT2G16510.1, AT2G21410.1, AT2G28520.1, AT3G08560.1, AT4G11150.1, AT4G34720.1, AT4G38510.5, AT4G38920.1, AT4G39080.1, AT5G08670.1, AT5G08680.1, AT5G08690.1, ATCG00480.1
...GO:0099402	BP	e	plant organ development	87/5012	300/27416	5.50092e-06	3	87	0.004	AT1G01160.2, AT1G01950.3, AT1G04020.1, AT1G06230.1, AT1G08090.1, AT1G08100.1, AT1G10130.1, AT1G12980.1, AT1G15690.1, AT1G16300.1, AT1G17110.2, AT1G24590.1, AT1G25350.2, AT1G30000.1, AT1G36160.1, AT1G44900.1, AT1G51190.1, AT1G51590.1, AT1G55020.1, AT1G59820.1, AT1G62830.1, AT1G65650.1, AT1G68990.2, AT1G77300.1, AT1G79530.1, AT2G19560.1, AT2G21170.1, AT2G25170.1, AT2G25180.1, AT2G37250.1, AT2G37860…
.....GO:0016570	BP	e	histone modification	32/5012	79/27416	5.53889e-06	7	32	0.004	AT1G14400.1, AT1G17770.1, AT1G62830.1, AT1G73100.1, AT1G76540.1, AT1G76710.1, AT1G77300.1, AT2G02760.1, AT2G05900.1, AT2G22740.2, AT2G23380.1, AT2G24740.1, AT2G25880.1, AT2G33290.1, AT2G35160.1, AT2G45490.1, AT3G07610.3, AT3G10390.1, AT3G13682.1, AT3G18520.2, AT3G44490.1, AT3G44680.1, AT4G13460.1, AT4G20400.1, AT4G32830.1, AT4G38130.1, AT5G04940.1, AT5G13960.1, AT5G35600.1, AT5G61060.2, AT5G61070…
....GO:0090304	BP	e	nucleic acid metabolic process	231/5012	962/27416	6.40348e-06	5	231	0.004	AT1G02670.1, AT1G04020.1, AT1G04400.2, AT1G08130.1, AT1G08360.1, AT1G08370.1, AT1G08540.1, AT1G10930.1, AT1G14610.1, AT1G15570.1, AT1G16190.1, AT1G16280.1, AT1G17440.1, AT1G17960.1, AT1G17980.1, AT1G18090.1, AT1G18130.1, AT1G22760.1, AT1G23260.1, AT1G25350.2, AT1G26110.1, AT1G27160.1, AT1G27510.1, AT1G29630.2, AT1G29870.1, AT1G29880.1, AT1G30550.1, AT1G31360.1, AT1G32150.1, AT1G32490.1, AT1G44900…
....GO:0080090	BP	e	regulation of primary metabolic process	449/5012	2032/27416	6.51567e-06	4	449	0.004	AT1G01060.1, AT1G01520.1, AT1G02580.1, AT1G03800.1, AT1G06070.1, AT1G06850.1, AT1G07370.1, AT1G07640.3, AT1G08000.1, AT1G08010.1, AT1G08540.1, AT1G08620.1, AT1G08970.4, AT1G09030.1, AT1G09770.1, AT1G10450.1, AT1G12890.1, AT1G12980.1, AT1G13950.1, AT1G14510.1, AT1G16060.1, AT1G16710.1, AT1G17070.1, AT1G18330.2, AT1G19000.1, AT1G19700.1, AT1G20200.1, AT1G21340.1, AT1G21970.1, AT1G22130.1, AT1G22985…
....GO:0044272	BP	e	sulfur compound biosynthetic process	41/5012	113/27416	6.7413e-06	4	41	0.004	AT1G02500.1, AT1G12140.1, AT1G54220.1, AT1G55920.1, AT1G60440.1, AT1G62540.1, AT1G62560.1, AT1G62570.1, AT1G65860.1, AT1G65880.1, AT2G17640.1, AT2G20860.1, AT2G36880.1, AT2G43750.1, AT2G43790.1, AT3G03630.1, AT3G04940.1, AT3G13110.1, AT3G14990.1, AT3G16950.2, AT3G17390.1, AT3G19710.1, AT3G22460.1, AT3G25860.1, AT3G45640.1, AT3G52200.2, AT3G59760.1, AT3G61440.1, AT3G62030.2, AT4G01850.1, AT4G14880…
......GO:0006621	BP	e	protein retention in ER lumen	7/5012	7/27416	6.80082e-06	8	7	0.004	AT1G19970.1, AT1G29330.1, AT1G75760.1, AT2G21190.1, AT3G25040.1, AT3G25160.1, AT4G38790.1
.....GO:0035437	BP	e	maintenance of protein localization in endoplasmic reticulum	7/5012	7/27416	6.80082e-06	7	7	0.004	AT1G19970.1, AT1G29330.1, AT1G75760.1, AT2G21190.1, AT3G25040.1, AT3G25160.1, AT4G38790.1
....GO:0005513	BP	e	detection of calcium ion	7/5012	7/27416	6.80082e-06	6	7	0.004	AT3G43810.1, AT3G51920.1, AT4G14640.1, AT4G26560.1, AT4G26570.2, AT5G24270.1, AT5G37780.3
....GO:0043101	BP	e	purine-containing compound salvage	7/5012	7/27416	6.80082e-06	6	7	0.004	AT1G27450.3, AT1G80050.1, AT3G09820.1, AT4G12440.2, AT4G22570.1, AT5G03300.1, AT5G11160.1
......GO:0016575	BP	e	histone deacetylation	10/5012	13/27416	6.87529e-06	9	10	0.004	AT1G62830.1, AT3G10390.1, AT3G18520.2, AT3G44490.1, AT3G44680.1, AT4G38130.1, AT5G35600.1, AT5G61060.2, AT5G61070.1, AT5G63110.1
......GO:0015914	BP	e	phospholipid transport	10/5012	13/27416	6.87529e-06	7	10	0.004	AT1G13210.1, AT1G17500.1, AT1G26130.2, AT1G54280.1, AT1G68710.1, AT1G72700.1, AT3G12740.1, AT3G13900.1, AT3G25610.1, AT3G27870.1
...GO:0009292	BP	e	genetic transfer	15/5012	26/27416	8.29838e-06	3	15	0.01	AT1G06230.1, AT1G43700.1, AT1G79000.2, AT2G19480.1, AT2G23380.1, AT3G18520.2, AT4G13460.1, AT4G38130.1, AT5G03760.1, AT5G10550.1, AT5G22750.1, AT5G54640.1, AT5G56950.1, AT5G65630.1, AT5G66750.1
....GO:0009294	BP	e	DNA mediated transformation	15/5012	26/27416	8.29838e-06	4	15	0.01	AT1G06230.1, AT1G43700.1, AT1G79000.2, AT2G19480.1, AT2G23380.1, AT3G18520.2, AT4G13460.1, AT4G38130.1, AT5G03760.1, AT5G10550.1, AT5G22750.1, AT5G54640.1, AT5G56950.1, AT5G65630.1, AT5G66750.1
...GO:0006575	BP	e	cellular modified amino acid metabolic process	27/5012	63/27416	8.4222e-06	4	27	0.01	AT1G20270.1, AT1G48860.1, AT2G16370.1, AT2G17720.1, AT2G38660.1, AT2G43080.1, AT2G45300.1, AT3G06300.1, AT3G10160.1, AT3G12290.1, AT3G24170.1, AT3G28480.2, AT3G28490.1, AT3G54660.1, AT3G55630.3, AT4G00600.1, AT4G00620.1, AT4G29210.1, AT4G34570.1, AT4G35810.1, AT4G35820.1, AT4G39640.1, AT4G39650.1, AT5G05980.1, AT5G18900.1, AT5G27380.1, AT5G66060.1
....GO:0006915	BP	p	apoptotic process	2/5012	182/27416	2.2128e-10	4	2	0	AT1G32540.1, AT5G66630.1
...GO:0012501	BP	p	programmed cell death	14/5012	229/27416	1.12478e-07	3	14	0	AT1G08450.1, AT1G20850.1, AT1G26630.1, AT1G32540.1, AT1G71220.2, AT4G08920.1, AT4G12720.4, AT4G20380.8, AT4G35350.1, AT4G37930.1, AT4G37980.1, AT4G37990.1, AT5G20480.1, AT5G66630.1
......GO:0006857	BP	p	oligopeptide transport	0/5012	73/27416	8.01574e-07	7	0	0.002
....GO:0043086	BP	p	negative regulation of catalytic activity	0/5012	65/27416	2.87443e-06	4	0	0.002
..GO:0030076	CC	e	light-harvesting complex	21/5012	27/27416	2.89269e-11	3	21	0	AT1G19150.1, AT1G29910.1, AT1G29920.1, AT1G29930.1, AT1G45474.1, AT1G76570.1, AT2G05070.1, AT2G05100.1, AT2G34420.1, AT2G34430.1, AT2G40100.1, AT3G27690.1, AT3G47470.1, AT3G58180.1, AT3G61470.1, AT3G62530.1, AT4G10340.1, AT5G01530.1, AT5G19820.1, AT5G28450.1, AT5G54270.1
..GO:0016459	CC	e	myosin complex	17/5012	19/27416	3.26138e-11	5	17	0	AT1G04160.1, AT1G04600.1, AT1G08730.1, AT1G17580.1, AT1G50360.1, AT1G54560.1, AT2G20290.1, AT2G31900.1, AT2G33240.1, AT3G19960.2, AT3G58160.1, AT4G27370.1, AT4G28710.1, AT4G33200.1, AT5G20490.1, AT5G43900.3, AT5G54280.2
...GO:0070013	CC	e	intracellular organelle lumen	32/5012	52/27416	4.05922e-11	3	32	0	AT1G09080.1, AT1G15870.1, AT1G48030.1, AT1G65290.1, AT1G75940.1, AT1G80720.1, AT2G17420.1, AT2G20860.1, AT2G39790.1, AT2G39795.1, AT2G44620.1, AT3G02090.2, AT3G10160.1, AT3G15580.1, AT3G17240.1, AT3G23990.1, AT3G45300.1, AT3G52880.2, AT3G55130.1, AT3G55605.1, AT3G62600.1, AT4G21980.2, AT4G31930.1, AT4G37910.1, AT4G37930.1, AT5G02050.1, AT5G05990.1, AT5G09590.1, AT5G23140.1, AT5G28540.1, AT5G42020…
.....GO:0022627	CC	e	cytosolic small ribosomal subunit	72/5012	103/27416	4.27991e-11	6	72	0	AT1G04270.1, AT1G07770.1, AT1G15930.2, AT1G22780.1, AT1G23410.1, AT1G33850.1, AT1G34030.1, AT1G48830.1, AT1G58380.1, AT1G58684.1, AT1G58983.1, AT1G59359.1, AT1G72370.1, AT2G16360.1, AT2G17360.1, AT2G19720.1, AT2G21580.1, AT2G31610.1, AT2G32060.1, AT2G36160.1, AT2G37270.1, AT2G39590.1, AT2G40510.1, AT2G40590.1, AT2G41840.1, AT2G47110.1, AT3G02560.1, AT3G04770.1, AT3G04840.1, AT3G04920.1, AT3G09680…
..GO:0044815	CC	e	DNA packaging complex	48/5012	55/27416	4.857e-11	2	48	0	AT1G01370.1, AT1G06760.1, AT1G07660.1, AT1G07790.1, AT1G07820.1, AT1G08170.1, AT1G09200.1, AT1G13370.1, AT1G17520.1, AT1G19890.1, AT1G49950.3, AT1G54260.1, AT1G72740.1, AT1G75600.1, AT2G18050.1, AT2G28720.1, AT2G28740.1, AT2G30620.1, AT2G37470.1, AT3G09480.1, AT3G20670.1, AT3G27360.1, AT3G45930.1, AT3G45980.1, AT3G46030.1, AT3G46320.1, AT3G49850.1, AT3G53650.1, AT3G53730.1, AT3G54560.1, AT3G57060…
....GO:0005759	CC	e	mitochondrial matrix	23/5012	32/27416	5.09973e-11	5	23	0	AT1G15870.1, AT1G48030.1, AT1G65290.1, AT1G80720.1, AT2G17420.1, AT2G20860.1, AT2G39790.1, AT2G39795.1, AT2G44620.1, AT3G02090.2, AT3G10160.1, AT3G17240.1, AT3G23990.1, AT3G45300.1, AT3G55605.1, AT4G31930.1, AT4G37910.1, AT4G37930.1, AT5G02050.1, AT5G05990.1, AT5G09590.1, AT5G23140.1, AT5G53350.1
..GO:0032993	CC	e	protein-DNA complex	47/5012	58/27416	5.58652e-11	2	47	0	AT1G01370.1, AT1G06760.1, AT1G07660.1, AT1G07790.1, AT1G07820.1, AT1G08170.1, AT1G09200.1, AT1G13370.1, AT1G17520.1, AT1G19890.1, AT1G49950.3, AT1G54260.1, AT1G72740.1, AT1G75600.1, AT2G18050.1, AT2G28720.1, AT2G28740.1, AT2G30620.1, AT2G37470.1, AT3G09480.1, AT3G20670.1, AT3G27360.1, AT3G45930.1, AT3G45980.1, AT3G46030.1, AT3G46320.1, AT3G49850.1, AT3G53650.1, AT3G53730.1, AT3G54560.1, AT4G13570…
...GO:0098797	CC	e	plasma membrane protein complex	45/5012	91/27416	5.96963e-11	3	45	0	AT1G05570.1, AT1G06490.1, AT1G36070.1, AT1G48870.1, AT1G53090.1, AT1G55680.1, AT1G61210.1, AT1G64610.1, AT2G13680.1, AT2G26060.1, AT2G30050.1, AT2G31960.1, AT2G34260.1, AT2G36850.1, AT2G37670.1, AT2G46340.1, AT3G07160.1, AT3G13340.1, AT3G14570.1, AT3G15354.1, AT3G15470.1, AT3G49660.1, AT3G59100.1, AT4G02730.1, AT4G03550.1, AT4G04970.1, AT4G11110.1, AT4G11920.1, AT4G22910.1, AT4G32990.1, AT4G33260…
.GO:0031974	CC	e	membrane-enclosed lumen	32/5012	53/27416	8.06327e-11	1	32	0	AT1G09080.1, AT1G15870.1, AT1G48030.1, AT1G65290.1, AT1G75940.1, AT1G80720.1, AT2G17420.1, AT2G20860.1, AT2G39790.1, AT2G39795.1, AT2G44620.1, AT3G02090.2, AT3G10160.1, AT3G15580.1, AT3G17240.1, AT3G23990.1, AT3G45300.1, AT3G52880.2, AT3G55130.1, AT3G55605.1, AT3G62600.1, AT4G21980.2, AT4G31930.1, AT4G37910.1, AT4G37930.1, AT5G02050.1, AT5G05990.1, AT5G09590.1, AT5G23140.1, AT5G28540.1, AT5G42020…
...GO:0000786	CC	e	nucleosome	47/5012	53/27416	8.06327e-11	5	47	0	AT1G01370.1, AT1G06760.1, AT1G07660.1, AT1G07790.1, AT1G07820.1, AT1G08170.1, AT1G09200.1, AT1G13370.1, AT1G17520.1, AT1G19890.1, AT1G49950.3, AT1G54260.1, AT1G72740.1, AT1G75600.1, AT2G18050.1, AT2G28720.1, AT2G28740.1, AT2G30620.1, AT2G37470.1, AT3G09480.1, AT3G20670.1, AT3G27360.1, AT3G45930.1, AT3G45980.1, AT3G46030.1, AT3G46320.1, AT3G49850.1, AT3G53650.1, AT3G53730.1, AT3G54560.1, AT4G13570…
..GO:0043233	CC	e	organelle lumen	32/5012	53/27416	8.06327e-11	2	32	0	AT1G09080.1, AT1G15870.1, AT1G48030.1, AT1G65290.1, AT1G75940.1, AT1G80720.1, AT2G17420.1, AT2G20860.1, AT2G39790.1, AT2G39795.1, AT2G44620.1, AT3G02090.2, AT3G10160.1, AT3G15580.1, AT3G17240.1, AT3G23990.1, AT3G45300.1, AT3G52880.2, AT3G55130.1, AT3G55605.1, AT3G62600.1, AT4G21980.2, AT4G31930.1, AT4G37910.1, AT4G37930.1, AT5G02050.1, AT5G05990.1, AT5G09590.1, AT5G23140.1, AT5G28540.1, AT5G42020…
...GO:0044430	CC	e	cytoskeletal part	59/5012	120/27416	8.24571e-11	4	59	0	AT1G04160.1, AT1G04600.1, AT1G04820.1, AT1G08730.1, AT1G17580.1, AT1G20010.1, AT1G31810.1, AT1G50010.1, AT1G50360.1, AT1G54560.1, AT1G64740.1, AT1G75780.1, AT1G75950.1, AT2G19760.1, AT2G20190.1, AT2G20290.1, AT2G29550.1, AT2G31900.1, AT2G33240.1, AT2G43790.1, AT2G45490.1, AT3G09840.1, AT3G15220.1, AT3G16120.1, AT3G19960.2, AT3G47690.1, AT3G48750.1, AT3G51260.1, AT3G53760.1, AT3G58160.1, AT4G02570…
...GO:0044427	CC	e	chromosomal part	67/5012	137/27416	8.39369e-11	4	67	0	AT1G01370.1, AT1G06760.1, AT1G07660.1, AT1G07790.1, AT1G07820.1, AT1G08170.1, AT1G09200.1, AT1G13370.1, AT1G17520.1, AT1G19890.1, AT1G21700.1, AT1G44900.1, AT1G49950.3, AT1G54260.1, AT1G69220.1, AT1G72740.1, AT1G75600.1, AT1G77470.1, AT2G06510.1, AT2G07690.1, AT2G18050.1, AT2G28720.1, AT2G28740.1, AT2G30620.1, AT2G33290.1, AT2G33610.1, AT2G37470.1, AT2G45490.1, AT2G47620.1, AT3G09480.1, AT3G19590…
.....GO:0022625	CC	e	cytosolic large ribosomal subunit	56/5012	121/27416	1.02343e-10	6	56	0	AT1G02780.1, AT1G02830.1, AT1G08360.1, AT1G09590.1, AT1G09690.1, AT1G12960.1, AT1G18540.1, AT1G23290.1, AT1G29965.1, AT1G43170.1, AT1G57860.1, AT1G61580.1, AT1G69620.1, AT1G70600.1, AT1G74050.1, AT1G74060.1, AT2G18020.1, AT2G27530.1, AT2G33370.1, AT2G34480.1, AT2G36170.1, AT2G37600.1, AT2G42740.1, AT2G47570.1, AT2G47610.1, AT3G04400.1, AT3G05560.1, AT3G05590.1, AT3G07110.2, AT3G14600.1, AT3G16780…
....GO:0015935	CC	e	small ribosomal subunit	72/5012	133/27416	1.07701e-10	5	72	0	AT1G04270.1, AT1G07770.1, AT1G15930.2, AT1G22780.1, AT1G23410.1, AT1G33850.1, AT1G34030.1, AT1G48830.1, AT1G58380.1, AT1G58684.1, AT1G58983.1, AT1G59359.1, AT1G72370.1, AT2G16360.1, AT2G17360.1, AT2G19720.1, AT2G21580.1, AT2G31610.1, AT2G32060.1, AT2G36160.1, AT2G37270.1, AT2G39590.1, AT2G40510.1, AT2G40590.1, AT2G41840.1, AT2G47110.1, AT3G02560.1, AT3G04770.1, AT3G04840.1, AT3G04920.1, AT3G09680…
...GO:0009579	CC	e	thylakoid	86/5012	228/27416	1.2554e-10	3	86	0	AT1G02560.1, AT1G03680.1, AT1G06430.1, AT1G06680.1, AT1G09130.3, AT1G29910.1, AT1G29920.1, AT1G29930.1, AT1G30100.1, AT1G32220.1, AT1G49970.1, AT1G56190.1, AT1G65260.1, AT1G66670.1, AT1G67090.1, AT1G77490.1, AT2G05070.1, AT2G05100.1, AT2G05990.1, AT2G21170.1, AT2G21330.1, AT2G28000.1, AT2G29650.1, AT2G30440.1, AT2G30790.1, AT2G30950.1, AT2G34420.1, AT2G34430.1, AT2G35370.1, AT2G35490.1, AT2G37220…
....GO:0044445	CC	e	cytosolic part	178/5012	324/27416	1.65469e-10	4	178	0	AT1G02780.1, AT1G02830.1, AT1G03090.2, AT1G04270.1, AT1G07770.1, AT1G08360.1, AT1G09590.1, AT1G09690.1, AT1G12960.1, AT1G15930.2, AT1G18540.1, AT1G22780.1, AT1G23190.1, AT1G23290.1, AT1G23410.1, AT1G29965.1, AT1G33850.1, AT1G34030.1, AT1G34430.1, AT1G43170.1, AT1G48830.1, AT1G55490.1, AT1G57860.1, AT1G58380.1, AT1G58684.1, AT1G58983.1, AT1G59359.1, AT1G61580.1, AT1G66200.3, AT1G67090.1, AT1G69620…
...GO:0044391	CC	e	ribosomal subunit	135/5012	304/27416	1.79404e-10	4	135	0	AT1G02780.1, AT1G02830.1, AT1G04270.1, AT1G05190.1, AT1G07770.1, AT1G08360.1, AT1G09590.1, AT1G09690.1, AT1G12960.1, AT1G15930.2, AT1G18540.1, AT1G22780.1, AT1G23290.1, AT1G23410.1, AT1G29965.1, AT1G33850.1, AT1G34030.1, AT1G43170.1, AT1G48830.1, AT1G57860.1, AT1G58380.1, AT1G58684.1, AT1G58983.1, AT1G59359.1, AT1G61580.1, AT1G69620.1, AT1G70190.1, AT1G70600.1, AT1G72370.1, AT1G74050.1, AT1G74060…
.....GO:0009570	CC	e	chloroplast stroma	183/5012	396/27416	1.91419e-10	6	183	0	AT1G02560.1, AT1G03680.1, AT1G04410.1, AT1G05190.1, AT1G06680.1, AT1G07890.3, AT1G08570.1, AT1G09130.3, AT1G10760.1, AT1G10960.1, AT1G12900.1, AT1G16880.1, AT1G17650.1, AT1G19570.1, AT1G21440.1, AT1G22300.1, AT1G24360.1, AT1G29900.1, AT1G31230.1, AT1G35680.1, AT1G36390.1, AT1G42970.1, AT1G49970.1, AT1G53670.1, AT1G55490.1, AT1G56050.1, AT1G56190.1, AT1G60950.1, AT1G62180.1, AT1G62750.1, AT1G63770…
....GO:0009526	CC	e	plastid envelope	152/5012	413/27416	1.94947e-10	5	152	0	AT1G01790.1, AT1G02560.1, AT1G02980.1, AT1G03630.1, AT1G05190.1, AT1G06430.1, AT1G06680.1, AT1G06690.1, AT1G09130.3, AT1G10760.1, AT1G12900.1, AT1G15690.1, AT1G16880.1, AT1G24360.1, AT1G26130.2, AT1G30360.1, AT1G34430.1, AT1G35680.1, AT1G42970.1, AT1G52510.1, AT1G55490.1, AT1G56410.1, AT1G59870.1, AT1G62750.1, AT1G63770.5, AT1G65260.1, AT1G66200.3, AT1G66670.1, AT1G67090.1, AT1G70410.2, AT1G74040…
....GO:0009532	CC	e	plastid stroma	183/5012	397/27416	1.99673e-10	5	183	0	AT1G02560.1, AT1G03680.1, AT1G04410.1, AT1G05190.1, AT1G06680.1, AT1G07890.3, AT1G08570.1, AT1G09130.3, AT1G10760.1, AT1G10960.1, AT1G12900.1, AT1G16880.1, AT1G17650.1, AT1G19570.1, AT1G21440.1, AT1G22300.1, AT1G24360.1, AT1G29900.1, AT1G31230.1, AT1G35680.1, AT1G36390.1, AT1G42970.1, AT1G49970.1, AT1G53670.1, AT1G55490.1, AT1G56050.1, AT1G56190.1, AT1G60950.1, AT1G62180.1, AT1G62750.1, AT1G63770…
..GO:0031975	CC	e	envelope	167/5012	456/27416	2.0069e-10	2	167	0	AT1G01790.1, AT1G02560.1, AT1G02980.1, AT1G03630.1, AT1G05190.1, AT1G06430.1, AT1G06680.1, AT1G06690.1, AT1G09130.3, AT1G09780.1, AT1G10760.1, AT1G12900.1, AT1G15690.1, AT1G16880.1, AT1G24360.1, AT1G26130.2, AT1G27310.1, AT1G27970.2, AT1G30360.1, AT1G34430.1, AT1G35160.2, AT1G35680.1, AT1G42970.1, AT1G52510.1, AT1G55490.1, AT1G56410.1, AT1G59870.1, AT1G62750.1, AT1G63770.5, AT1G65260.1, AT1G66200…
...GO:0031967	CC	e	organelle envelope	167/5012	456/27416	2.0069e-10	4	167	0	AT1G01790.1, AT1G02560.1, AT1G02980.1, AT1G03630.1, AT1G05190.1, AT1G06430.1, AT1G06680.1, AT1G06690.1, AT1G09130.3, AT1G09780.1, AT1G10760.1, AT1G12900.1, AT1G15690.1, AT1G16880.1, AT1G24360.1, AT1G26130.2, AT1G27310.1, AT1G27970.2, AT1G30360.1, AT1G34430.1, AT1G35160.2, AT1G35680.1, AT1G42970.1, AT1G52510.1, AT1G55490.1, AT1G56410.1, AT1G59870.1, AT1G62750.1, AT1G63770.5, AT1G65260.1, AT1G66200…
....GO:0022626	CC	e	cytosolic ribosome	111/5012	193/27416	2.2498e-10	6	111	0	AT1G02780.1, AT1G03090.2, AT1G04270.1, AT1G07770.1, AT1G08360.1, AT1G09590.1, AT1G15930.2, AT1G18540.1, AT1G23290.1, AT1G34030.1, AT1G34430.1, AT1G43170.1, AT1G48830.1, AT1G55490.1, AT1G66200.3, AT1G67090.1, AT1G70600.1, AT1G72370.1, AT1G74060.1, AT2G18020.1, AT2G21330.1, AT2G21580.1, AT2G27530.1, AT2G27710.1, AT2G27720.2, AT2G28000.1, AT2G31610.1, AT2G32060.1, AT2G34480.1, AT2G36160.1, AT2G37270…
....GO:0005730	CC	e	nucleolus	125/5012	274/27416	2.51375e-10	5	125	0	AT1G02780.1, AT1G04510.1, AT1G07370.1, AT1G09590.1, AT1G13440.1, AT1G20140.1, AT1G20960.1, AT1G23290.1, AT1G26880.1, AT1G43170.1, AT1G45000.1, AT1G47870.1, AT1G51060.1, AT1G51510.1, AT1G54690.1, AT1G55310.3, AT1G56070.1, AT1G56110.1, AT1G63780.1, AT1G64040.1, AT1G74060.1, AT2G16360.1, AT2G18020.1, AT2G19760.1, AT2G27710.1, AT2G28510.1, AT2G28740.1, AT2G30050.1, AT2G30620.1, AT2G33150.1, AT2G33370…
..GO:0045298	CC	e	tubulin complex	13/5012	13/27416	2.51514e-10	5	13	0	AT1G04820.1, AT1G20010.1, AT1G50010.1, AT2G29550.1, AT3G53760.1, AT4G14960.2, AT4G20890.1, AT5G19770.1, AT5G19780.1, AT5G23860.1, AT5G44340.1, AT5G62690.1, AT5G62700.1
.....GO:0009941	CC	e	chloroplast envelope	151/5012	409/27416	2.56041e-10	6	151	0	AT1G01790.1, AT1G02560.1, AT1G02980.1, AT1G03630.1, AT1G05190.1, AT1G06430.1, AT1G06680.1, AT1G06690.1, AT1G09130.3, AT1G10760.1, AT1G12900.1, AT1G15690.1, AT1G16880.1, AT1G24360.1, AT1G26130.2, AT1G30360.1, AT1G34430.1, AT1G35680.1, AT1G42970.1, AT1G52510.1, AT1G55490.1, AT1G56410.1, AT1G59870.1, AT1G62750.1, AT1G63770.5, AT1G65260.1, AT1G66200.3, AT1G66670.1, AT1G67090.1, AT1G70410.2, AT1G74040…
..GO:1902494	CC	e	catalytic complex	213/5012	630/27416	2.9638e-10	2	213	0	AT1G02980.1, AT1G03860.1, AT1G04510.1, AT1G04810.1, AT1G05570.1, AT1G06490.1, AT1G06680.1, AT1G09100.1, AT1G11160.1, AT1G13320.1, AT1G15470.1, AT1G17720.1, AT1G19580.1, AT1G20140.1, AT1G20200.1, AT1G21700.1, AT1G21720.1, AT1G23030.1, AT1G23260.1, AT1G25490.1, AT1G26830.1, AT1G32470.1, AT1G36070.1, AT1G43140.1, AT1G43900.1, AT1G45000.1, AT1G47260.1, AT1G48030.1, AT1G48040.1, AT1G48870.1, AT1G49910…
....GO:0005829	CC	e	cytosol	241/5012	465/27416	3.00019e-10	4	241	0	AT1G01960.1, AT1G03920.1, AT1G04820.1, AT1G06390.1, AT1G06570.1, AT1G07110.1, AT1G07890.3, AT1G09780.1, AT1G12360.1, AT1G12780.1, AT1G12980.1, AT1G13440.1, AT1G16030.1, AT1G16460.2, AT1G17210.1, AT1G17745.2, AT1G18300.1, AT1G19730.1, AT1G21630.2, AT1G23190.1, AT1G23730.1, AT1G24180.1, AT1G24735.2, AT1G25350.2, AT1G27450.3, AT1G30270.1, AT1G45145.1, AT1G50010.1, AT1G53310.1, AT1G54270.1, AT1G55860…
...GO:0043232	CC	e	intracellular non-membrane-bounded organelle	324/5012	815/27416	3.10091e-10	4	324	0	AT1G02780.1, AT1G02830.1, AT1G03090.2, AT1G03620.1, AT1G04270.1, AT1G04480.1, AT1G04510.1, AT1G05190.1, AT1G07370.1, AT1G07770.1, AT1G08360.1, AT1G08370.1, AT1G09590.1, AT1G09690.1, AT1G12960.1, AT1G13440.1, AT1G15930.2, AT1G18540.1, AT1G20140.1, AT1G20960.1, AT1G22780.1, AT1G23290.1, AT1G23410.1, AT1G24240.1, AT1G26880.1, AT1G29965.1, AT1G29970.2, AT1G31810.1, AT1G33850.1, AT1G34030.1, AT1G34430…
..GO:0043228	CC	e	non-membrane-bounded organelle	324/5012	815/27416	3.10091e-10	2	324	0	AT1G02780.1, AT1G02830.1, AT1G03090.2, AT1G03620.1, AT1G04270.1, AT1G04480.1, AT1G04510.1, AT1G05190.1, AT1G07370.1, AT1G07770.1, AT1G08360.1, AT1G08370.1, AT1G09590.1, AT1G09690.1, AT1G12960.1, AT1G13440.1, AT1G15930.2, AT1G18540.1, AT1G20140.1, AT1G20960.1, AT1G22780.1, AT1G23290.1, AT1G23410.1, AT1G24240.1, AT1G26880.1, AT1G29965.1, AT1G29970.2, AT1G31810.1, AT1G33850.1, AT1G34030.1, AT1G34430…
..GO:1990904	CC	e	ribonucleoprotein complex	211/5012	551/27416	3.12556e-10	2	211	0	AT1G02780.1, AT1G02830.1, AT1G03090.2, AT1G04270.1, AT1G04480.1, AT1G05190.1, AT1G07770.1, AT1G08360.1, AT1G08370.1, AT1G09590.1, AT1G09690.1, AT1G12960.1, AT1G15310.1, AT1G15930.2, AT1G18540.1, AT1G22780.1, AT1G23290.1, AT1G23410.1, AT1G24240.1, AT1G26880.1, AT1G29965.1, AT1G29970.2, AT1G33850.1, AT1G34030.1, AT1G34430.1, AT1G35680.1, AT1G43170.1, AT1G48830.1, AT1G48900.1, AT1G55490.1, AT1G57660…
...GO:0005840	CC	e	ribosome	193/5012	458/27416	3.24081e-10	5	193	0	AT1G02780.1, AT1G02830.1, AT1G03090.2, AT1G04270.1, AT1G04480.1, AT1G05190.1, AT1G07770.1, AT1G08360.1, AT1G09590.1, AT1G09690.1, AT1G12960.1, AT1G15930.2, AT1G18540.1, AT1G22780.1, AT1G23290.1, AT1G23410.1, AT1G24240.1, AT1G26880.1, AT1G29965.1, AT1G29970.2, AT1G33850.1, AT1G34030.1, AT1G34430.1, AT1G35680.1, AT1G43170.1, AT1G48830.1, AT1G55490.1, AT1G57660.1, AT1G57860.1, AT1G58380.1, AT1G58684…
....GO:0005773	CC	e	vacuole	183/5012	543/27416	3.34796e-10	5	183	0	AT1G02130.1, AT1G03860.1, AT1G04120.1, AT1G04400.2, AT1G04410.1, AT1G04710.1, AT1G09210.1, AT1G09850.1, AT1G11910.1, AT1G12360.1, AT1G14700.1, AT1G14880.1, AT1G15690.1, AT1G16010.2, AT1G16820.1, AT1G16920.1, AT1G19570.1, AT1G19910.1, AT1G20260.1, AT1G22740.1, AT1G23310.1, AT1G30360.1, AT1G36340.1, AT1G37130.1, AT1G43170.1, AT1G47128.1, AT1G49240.1, AT1G52280.1, AT1G52400.1, AT1G52740.1, AT1G53590…
...GO:0016021	CC	e	integral component of membrane	290/5012	881/27416	3.40951e-10	3	290	0	AT1G01650.1, AT1G01790.1, AT1G02520.1, AT1G02530.1, AT1G03550.1, AT1G04120.1, AT1G04750.1, AT1G04760.1, AT1G05030.1, AT1G05820.1, AT1G06430.1, AT1G06870.1, AT1G07510.1, AT1G08090.1, AT1G08100.1, AT1G08350.2, AT1G08960.1, AT1G09090.2, AT1G09330.1, AT1G09580.1, AT1G10300.1, AT1G11000.1, AT1G11180.2, AT1G11310.1, AT1G11540.1, AT1G11890.1, AT1G12940.1, AT1G13580.2, AT1G14010.1, AT1G14670.1, AT1G15080…
...GO:0044428	CC	e	nuclear part	187/5012	534/27416	3.46115e-10	4	187	0	AT1G02690.2, AT1G02780.1, AT1G04510.1, AT1G07370.1, AT1G09270.1, AT1G09590.1, AT1G10390.1, AT1G13440.1, AT1G17440.1, AT1G20140.1, AT1G20960.1, AT1G21700.1, AT1G22920.1, AT1G23290.1, AT1G26170.1, AT1G26880.1, AT1G27310.1, AT1G27970.2, AT1G35160.2, AT1G43170.1, AT1G44900.1, AT1G45000.1, AT1G47870.1, AT1G51060.1, AT1G51510.1, AT1G54690.1, AT1G55310.3, AT1G56070.1, AT1G56110.1, AT1G56170.1, AT1G59660…
....GO:0005739	CC	e	mitochondrion	291/5012	989/27416	3.60886e-10	5	291	0	AT1G03090.2, AT1G03860.1, AT1G05030.1, AT1G06570.1, AT1G07510.1, AT1G08130.1, AT1G09130.3, AT1G09210.1, AT1G09575.1, AT1G10060.2, AT1G10760.1, AT1G12300.1, AT1G12775.1, AT1G13270.1, AT1G13440.1, AT1G14610.1, AT1G14910.1, AT1G15690.1, AT1G17290.1, AT1G18630.1, AT1G19290.1, AT1G19570.1, AT1G19580.1, AT1G20720.1, AT1G22300.1, AT1G23800.1, AT1G24180.1, AT1G28960.1, AT1G29310.1, AT1G29880.1, AT1G29910…
....GO:0044434	CC	e	chloroplast part	336/5012	964/27416	3.70003e-10	5	336	0	AT1G01790.1, AT1G02560.1, AT1G02980.1, AT1G03630.1, AT1G03680.1, AT1G04410.1, AT1G05190.1, AT1G06430.1, AT1G06680.1, AT1G06690.1, AT1G07510.1, AT1G07890.3, AT1G08570.1, AT1G09130.3, AT1G10760.1, AT1G10960.1, AT1G12900.1, AT1G15690.1, AT1G16880.1, AT1G17650.1, AT1G19570.1, AT1G21440.1, AT1G22300.1, AT1G24360.1, AT1G24490.1, AT1G26130.2, AT1G26340.1, AT1G27770.1, AT1G29900.1, AT1G29910.1, AT1G29920…
...GO:0005737	CC	e	cytoplasm	255/5012	705/27416	3.78165e-10	3	255	0	AT1G02690.2, AT1G03430.1, AT1G03930.1, AT1G07370.1, AT1G08370.1, AT1G08970.4, AT1G08980.1, AT1G09270.1, AT1G09780.1, AT1G09940.1, AT1G10430.1, AT1G10870.1, AT1G12920.1, AT1G14610.1, AT1G14830.1, AT1G15310.1, AT1G16460.2, AT1G17110.2, AT1G17960.1, AT1G20140.1, AT1G22240.1, AT1G22300.1, AT1G23190.1, AT1G25350.2, AT1G26170.1, AT1G27160.1, AT1G27310.1, AT1G29550.1, AT1G29590.2, AT1G29870.1, AT1G29880…
..GO:0005622	CC	e	intracellular	359/5012	1119/27416	3.7824e-10	2	359	0	AT1G01750.1, AT1G01960.1, AT1G02130.1, AT1G02430.1, AT1G02440.1, AT1G02620.1, AT1G02780.1, AT1G02830.1, AT1G04020.1, AT1G04480.1, AT1G04850.1, AT1G06400.1, AT1G07410.1, AT1G07770.1, AT1G08170.1, AT1G08410.1, AT1G08680.4, AT1G08880.1, AT1G08970.4, AT1G09030.1, AT1G09180.1, AT1G09590.1, AT1G09630.1, AT1G09690.1, AT1G10300.1, AT1G10630.1, AT1G10930.1, AT1G11570.2, AT1G13730.1, AT1G13980.1, AT1G15930…
...GO:0044435	CC	e	plastid part	338/5012	1011/27416	4.15944e-10	4	338	0	AT1G01790.1, AT1G02560.1, AT1G02980.1, AT1G03630.1, AT1G03680.1, AT1G04410.1, AT1G05190.1, AT1G06430.1, AT1G06680.1, AT1G06690.1, AT1G07510.1, AT1G07890.3, AT1G08570.1, AT1G09130.3, AT1G10760.1, AT1G10960.1, AT1G12900.1, AT1G15690.1, AT1G16880.1, AT1G17650.1, AT1G19570.1, AT1G21440.1, AT1G22300.1, AT1G24360.1, AT1G24490.1, AT1G26130.2, AT1G26340.1, AT1G27770.1, AT1G29900.1, AT1G29910.1, AT1G29920…
....GO:1905369	CC	e	endopeptidase complex	30/5012	53/27416	4.9515e-10	4	30	0	AT1G04810.1, AT1G09100.1, AT1G20200.1, AT1G21720.1, AT1G45000.1, AT1G75990.1, AT1G77440.1, AT2G20140.1, AT2G20580.1, AT2G27020.1, AT2G32730.1, AT3G05530.1, AT3G11270.1, AT3G27430.2, AT3G51260.1, AT3G60820.1, AT4G19006.1, AT4G24820.1, AT4G28470.1, AT4G29040.1, AT4G31300.2, AT5G05780.1, AT5G19990.1, AT5G20000.1, AT5G23540.1, AT5G40580.1, AT5G43010.1, AT5G45620.1, AT5G58290.1, AT5G66140.1
...GO:0000502	CC	e	proteasome complex	30/5012	53/27416	4.9515e-10	5	30	0	AT1G04810.1, AT1G09100.1, AT1G20200.1, AT1G21720.1, AT1G45000.1, AT1G75990.1, AT1G77440.1, AT2G20140.1, AT2G20580.1, AT2G27020.1, AT2G32730.1, AT3G05530.1, AT3G11270.1, AT3G27430.2, AT3G51260.1, AT3G60820.1, AT4G19006.1, AT4G24820.1, AT4G28470.1, AT4G29040.1, AT4G31300.2, AT5G05780.1, AT5G19990.1, AT5G20000.1, AT5G23540.1, AT5G40580.1, AT5G43010.1, AT5G45620.1, AT5G58290.1, AT5G66140.1
..GO:0005886	CC	e	plasma membrane	671/5012	1929/27416	5.09487e-10	2	671	0	AT1G02130.1, AT1G02500.1, AT1G02520.1, AT1G02780.1, AT1G03590.1, AT1G03860.1, AT1G03920.1, AT1G04120.1, AT1G04270.1, AT1G04410.1, AT1G04750.1, AT1G04760.1, AT1G04810.1, AT1G04820.1, AT1G05500.1, AT1G05570.1, AT1G06390.1, AT1G06400.1, AT1G07110.1, AT1G07410.1, AT1G07660.1, AT1G07670.1, AT1G07770.1, AT1G07810.1, AT1G07890.3, AT1G08360.1, AT1G08420.1, AT1G08560.1, AT1G08680.4, AT1G08820.1, AT1G09100…
....GO:0005634	CC	e	nucleus	637/5012	2163/27416	5.12285e-10	5	637	0	AT1G01160.2, AT1G01370.1, AT1G01960.1, AT1G02065.1, AT1G02580.1, AT1G02690.2, AT1G03430.1, AT1G03445.1, AT1G03930.1, AT1G04400.2, AT1G04410.1, AT1G04510.1, AT1G04810.1, AT1G06720.1, AT1G06760.1, AT1G07370.1, AT1G07640.3, AT1G07660.1, AT1G07790.1, AT1G07820.1, AT1G08130.1, AT1G08170.1, AT1G08620.1, AT1G08680.4, AT1G08880.1, AT1G08970.4, AT1G09030.1, AT1G09270.1, AT1G10430.1, AT1G10450.1, AT1G10940…
.GO:0044425	CC	e	membrane part	455/5012	1790/27416	5.13619e-10	1	455	0	AT1G01650.1, AT1G01790.1, AT1G02520.1, AT1G02530.1, AT1G03550.1, AT1G03860.1, AT1G04120.1, AT1G04750.1, AT1G04760.1, AT1G05030.1, AT1G05520.1, AT1G05570.1, AT1G05820.1, AT1G06430.1, AT1G06490.1, AT1G06680.1, AT1G06870.1, AT1G07510.1, AT1G07810.1, AT1G08090.1, AT1G08100.1, AT1G08350.2, AT1G08450.1, AT1G08820.1, AT1G08960.1, AT1G09090.2, AT1G09330.1, AT1G09580.1, AT1G10300.1, AT1G10730.1, AT1G11000…
.GO:0032991	CC	e	protein-containing complex	652/5012	1820/27416	5.71244e-10	1	652	0	AT1G01370.1, AT1G02560.1, AT1G02690.2, AT1G02780.1, AT1G02830.1, AT1G02980.1, AT1G03090.2, AT1G03860.1, AT1G04160.1, AT1G04270.1, AT1G04480.1, AT1G04510.1, AT1G04600.1, AT1G04810.1, AT1G04820.1, AT1G05190.1, AT1G05520.1, AT1G05570.1, AT1G06490.1, AT1G06680.1, AT1G06760.1, AT1G07370.1, AT1G07660.1, AT1G07770.1, AT1G07790.1, AT1G07820.1, AT1G08170.1, AT1G08360.1, AT1G08370.1, AT1G08730.1, AT1G09100…
..GO:0044446	CC	e	intracellular organelle part	891/5012	2481/27416	5.94118e-10	3	891	0	AT1G01370.1, AT1G01790.1, AT1G02560.1, AT1G02690.2, AT1G02780.1, AT1G02830.1, AT1G02980.1, AT1G03630.1, AT1G03680.1, AT1G03860.1, AT1G04120.1, AT1G04160.1, AT1G04270.1, AT1G04410.1, AT1G04510.1, AT1G04600.1, AT1G04820.1, AT1G05190.1, AT1G05520.1, AT1G06430.1, AT1G06680.1, AT1G06690.1, AT1G06760.1, AT1G07370.1, AT1G07510.1, AT1G07660.1, AT1G07770.1, AT1G07790.1, AT1G07810.1, AT1G07820.1, AT1G07890…
.GO:0044422	CC	e	organelle part	892/5012	2484/27416	6.03246e-10	1	892	0	AT1G01370.1, AT1G01790.1, AT1G02560.1, AT1G02690.2, AT1G02780.1, AT1G02830.1, AT1G02980.1, AT1G03630.1, AT1G03680.1, AT1G03860.1, AT1G04120.1, AT1G04160.1, AT1G04270.1, AT1G04410.1, AT1G04510.1, AT1G04600.1, AT1G04820.1, AT1G05190.1, AT1G05520.1, AT1G06430.1, AT1G06680.1, AT1G06690.1, AT1G06760.1, AT1G07370.1, AT1G07510.1, AT1G07660.1, AT1G07770.1, AT1G07790.1, AT1G07810.1, AT1G07820.1, AT1G07890…
.....GO:0009507	CC	e	chloroplast	786/5012	2895/27416	6.13093e-10	6	786	0	AT1G01790.1, AT1G01950.3, AT1G02560.1, AT1G03310.2, AT1G03630.1, AT1G03680.1, AT1G03860.1, AT1G04410.1, AT1G04760.1, AT1G04820.1, AT1G05190.1, AT1G06070.1, AT1G06130.1, AT1G06430.1, AT1G06570.1, AT1G06680.1, AT1G06690.1, AT1G07660.1, AT1G07790.1, AT1G07890.3, AT1G08250.1, AT1G08540.1, AT1G08570.1, AT1G09130.3, AT1G09180.1, AT1G09200.1, AT1G09420.2, AT1G09590.1, AT1G09770.1, AT1G09780.1, AT1G09830…
....GO:0009536	CC	e	plastid	805/5012	2956/27416	6.40215e-10	5	805	0	AT1G01790.1, AT1G01950.3, AT1G02560.1, AT1G03310.2, AT1G03630.1, AT1G03680.1, AT1G03860.1, AT1G04410.1, AT1G04760.1, AT1G04820.1, AT1G05190.1, AT1G06070.1, AT1G06130.1, AT1G06430.1, AT1G06570.1, AT1G06680.1, AT1G06690.1, AT1G07510.1, AT1G07660.1, AT1G07790.1, AT1G07890.3, AT1G08250.1, AT1G08510.1, AT1G08540.1, AT1G08570.1, AT1G09130.3, AT1G09180.1, AT1G09200.1, AT1G09420.2, AT1G09590.1, AT1G09770…
.GO:0016020	CC	e	membrane	1226/5012	3937/27416	7.47454e-10	1	1226	0	AT1G02080.1, AT1G02130.1, AT1G02500.1, AT1G02520.1, AT1G02780.1, AT1G03590.1, AT1G03630.1, AT1G03860.1, AT1G03900.1, AT1G03920.1, AT1G04120.1, AT1G04270.1, AT1G04410.1, AT1G04750.1, AT1G04760.1, AT1G04810.1, AT1G04820.1, AT1G05030.1, AT1G05190.1, AT1G05500.1, AT1G05570.1, AT1G06390.1, AT1G06400.1, AT1G06430.1, AT1G06490.1, AT1G06680.1, AT1G06690.1, AT1G06870.1, AT1G06890.1, AT1G07110.1, AT1G07410…
..GO:0043227	CC	e	membrane-bounded organelle	1820/5012	6686/27416	8.50288e-10	2	1820	0	AT1G01160.2, AT1G01370.1, AT1G01790.1, AT1G01950.3, AT1G01960.1, AT1G02065.1, AT1G02130.1, AT1G02560.1, AT1G02580.1, AT1G02690.2, AT1G03090.2, AT1G03310.2, AT1G03430.1, AT1G03445.1, AT1G03630.1, AT1G03680.1, AT1G03860.1, AT1G03930.1, AT1G04120.1, AT1G04290.1, AT1G04400.2, AT1G04410.1, AT1G04510.1, AT1G04710.1, AT1G04750.1, AT1G04760.1, AT1G04810.1, AT1G04820.1, AT1G05030.1, AT1G05190.1, AT1G06070…
...GO:0043231	CC	e	intracellular membrane-bounded organelle	1799/5012	6644/27416	8.77321e-10	4	1799	0	AT1G01160.2, AT1G01370.1, AT1G01790.1, AT1G01950.3, AT1G01960.1, AT1G02065.1, AT1G02130.1, AT1G02560.1, AT1G02580.1, AT1G02690.2, AT1G03090.2, AT1G03310.2, AT1G03430.1, AT1G03445.1, AT1G03630.1, AT1G03680.1, AT1G03860.1, AT1G03930.1, AT1G04120.1, AT1G04290.1, AT1G04400.2, AT1G04410.1, AT1G04510.1, AT1G04710.1, AT1G04760.1, AT1G04810.1, AT1G04820.1, AT1G05030.1, AT1G05190.1, AT1G06070.1, AT1G06130…
..GO:0043229	CC	e	intracellular organelle	2000/5012	7140/27416	8.96624e-10	3	2000	0	AT1G01160.2, AT1G01370.1, AT1G01790.1, AT1G01950.3, AT1G01960.1, AT1G02065.1, AT1G02130.1, AT1G02560.1, AT1G02580.1, AT1G02690.2, AT1G02780.1, AT1G02830.1, AT1G03090.2, AT1G03310.2, AT1G03430.1, AT1G03445.1, AT1G03620.1, AT1G03630.1, AT1G03680.1, AT1G03860.1, AT1G03930.1, AT1G04120.1, AT1G04270.1, AT1G04290.1, AT1G04400.2, AT1G04410.1, AT1G04480.1, AT1G04510.1, AT1G04710.1, AT1G04750.1, AT1G04760…
.GO:0043226	CC	e	organelle	2000/5012	7140/27416	8.96624e-10	1	2000	0	AT1G01160.2, AT1G01370.1, AT1G01790.1, AT1G01950.3, AT1G01960.1, AT1G02065.1, AT1G02130.1, AT1G02560.1, AT1G02580.1, AT1G02690.2, AT1G02780.1, AT1G02830.1, AT1G03090.2, AT1G03310.2, AT1G03430.1, AT1G03445.1, AT1G03620.1, AT1G03630.1, AT1G03680.1, AT1G03860.1, AT1G03930.1, AT1G04120.1, AT1G04270.1, AT1G04290.1, AT1G04400.2, AT1G04410.1, AT1G04480.1, AT1G04510.1, AT1G04710.1, AT1G04750.1, AT1G04760…
..GO:0044424	CC	e	intracellular part	2480/5012	8642/27416	9.13008e-10	2	2480	0	AT1G01160.2, AT1G01370.1, AT1G01790.1, AT1G01950.3, AT1G01960.1, AT1G02065.1, AT1G02130.1, AT1G02560.1, AT1G02580.1, AT1G02690.2, AT1G02780.1, AT1G02830.1, AT1G02980.1, AT1G03090.2, AT1G03310.2, AT1G03430.1, AT1G03445.1, AT1G03620.1, AT1G03630.1, AT1G03680.1, AT1G03860.1, AT1G03920.1, AT1G03930.1, AT1G04120.1, AT1G04160.1, AT1G04270.1, AT1G04290.1, AT1G04400.2, AT1G04410.1, AT1G04480.1, AT1G04510…
...GO:0044444	CC	e	cytoplasmic part	1725/5012	5957/27416	9.1479e-10	3	1725	0	AT1G01790.1, AT1G01950.3, AT1G01960.1, AT1G02130.1, AT1G02560.1, AT1G02780.1, AT1G02830.1, AT1G02980.1, AT1G03090.2, AT1G03310.2, AT1G03630.1, AT1G03680.1, AT1G03860.1, AT1G03920.1, AT1G04120.1, AT1G04270.1, AT1G04290.1, AT1G04400.2, AT1G04410.1, AT1G04480.1, AT1G04710.1, AT1G04750.1, AT1G04760.1, AT1G04820.1, AT1G05030.1, AT1G05190.1, AT1G05520.1, AT1G05570.1, AT1G06070.1, AT1G06130.1, AT1G06390…
...GO:1905368	CC	e	peptidase complex	32/5012	60/27416	1.02847e-09	3	32	0	AT1G04810.1, AT1G09100.1, AT1G20200.1, AT1G21720.1, AT1G45000.1, AT1G75990.1, AT1G77440.1, AT2G20140.1, AT2G20580.1, AT2G27020.1, AT2G32730.1, AT3G05230.1, AT3G05530.1, AT3G11270.1, AT3G27430.2, AT3G51260.1, AT3G60820.1, AT4G19006.1, AT4G24820.1, AT4G28470.1, AT4G29040.1, AT4G31300.2, AT5G05780.1, AT5G19990.1, AT5G20000.1, AT5G23540.1, AT5G27430.1, AT5G40580.1, AT5G43010.1, AT5G45620.1, AT5G58290…
.GO:0044464	CC	e	cell part	3225/5012	14334/27416	1.04324e-09	1	3225	0	AT1G01160.2, AT1G01370.1, AT1G01650.1, AT1G01750.1, AT1G01790.1, AT1G01800.1, AT1G01950.3, AT1G01960.1, AT1G02065.1, AT1G02130.1, AT1G02310.1, AT1G02430.1, AT1G02440.1, AT1G02500.1, AT1G02520.1, AT1G02560.1, AT1G02580.1, AT1G02620.1, AT1G02690.2, AT1G02780.1, AT1G02830.1, AT1G02850.4, AT1G02980.1, AT1G03090.2, AT1G03270.1, AT1G03310.2, AT1G03430.1, AT1G03445.1, AT1G03590.1, AT1G03620.1, AT1G03630…
....GO:0000148	CC	e	1,3-beta-D-glucan synthase complex	12/5012	12/27416	1.3785e-09	4	12	0	AT1G05570.1, AT1G06490.1, AT2G13680.1, AT2G31960.1, AT2G36850.1, AT3G07160.1, AT3G14570.1, AT3G59100.1, AT4G03550.1, AT4G04970.1, AT5G13000.1, AT5G36870.1
..GO:0098796	CC	e	membrane protein complex	139/5012	468/27416	1.6321e-09	2	139	0	AT1G03860.1, AT1G05520.1, AT1G05570.1, AT1G06490.1, AT1G06680.1, AT1G10730.1, AT1G14910.1, AT1G19580.1, AT1G19910.1, AT1G20260.1, AT1G23900.1, AT1G23940.1, AT1G30630.1, AT1G36070.1, AT1G45474.1, AT1G47260.1, AT1G47830.1, AT1G48030.1, AT1G48870.1, AT1G52360.2, AT1G53090.1, AT1G55680.1, AT1G60070.2, AT1G60780.1, AT1G61210.1, AT1G62020.1, AT1G64200.1, AT1G64610.1, AT1G75630.2, AT1G76030.1, AT1G78900…
...GO:0097708	CC	e	intracellular vesicle	31/5012	58/27416	1.74565e-09	4	31	0	AT1G04750.1, AT1G04760.1, AT1G07410.1, AT1G09630.1, AT1G17470.1, AT1G26670.1, AT1G61290.1, AT1G63690.2, AT2G20990.3, AT2G27600.1, AT2G29960.1, AT2G32670.1, AT2G33120.2, AT2G39450.1, AT2G47160.2, AT2G47170.1, AT3G43300.1, AT3G46830.1, AT3G51310.1, AT3G54300.1, AT3G54840.1, AT4G19640.1, AT4G34450.1, AT5G13300.1, AT5G16830.1, AT5G39510.1, AT5G42080.1, AT5G46860.1, AT5G54310.1, AT5G59150.1, AT5G61980…
....GO:0031410	CC	e	cytoplasmic vesicle	31/5012	58/27416	1.74565e-09	5	31	0	AT1G04750.1, AT1G04760.1, AT1G07410.1, AT1G09630.1, AT1G17470.1, AT1G26670.1, AT1G61290.1, AT1G63690.2, AT2G20990.3, AT2G27600.1, AT2G29960.1, AT2G32670.1, AT2G33120.2, AT2G39450.1, AT2G47160.2, AT2G47170.1, AT3G43300.1, AT3G46830.1, AT3G51310.1, AT3G54300.1, AT3G54840.1, AT4G19640.1, AT4G34450.1, AT5G13300.1, AT5G16830.1, AT5G39510.1, AT5G42080.1, AT5G46860.1, AT5G54310.1, AT5G59150.1, AT5G61980…
...GO:0031982	CC	e	vesicle	31/5012	59/27416	3.03391e-09	3	31	0	AT1G04750.1, AT1G04760.1, AT1G07410.1, AT1G09630.1, AT1G17470.1, AT1G26670.1, AT1G61290.1, AT1G63690.2, AT2G20990.3, AT2G27600.1, AT2G29960.1, AT2G32670.1, AT2G33120.2, AT2G39450.1, AT2G47160.2, AT2G47170.1, AT3G43300.1, AT3G46830.1, AT3G51310.1, AT3G54300.1, AT3G54840.1, AT4G19640.1, AT4G34450.1, AT5G13300.1, AT5G16830.1, AT5G39510.1, AT5G42080.1, AT5G46860.1, AT5G54310.1, AT5G59150.1, AT5G61980…
...GO:1905360	CC	e	GTPase complex	33/5012	66/27416	4.93317e-09	3	33	0	AT1G36070.1, AT1G48870.1, AT1G53090.1, AT1G55680.1, AT1G61210.1, AT1G64610.1, AT2G26060.1, AT2G30050.1, AT2G34260.1, AT2G37670.1, AT2G46340.1, AT3G13340.1, AT3G15354.1, AT3G15470.1, AT3G49660.1, AT4G02730.1, AT4G11110.1, AT4G11920.1, AT4G22910.1, AT4G32990.1, AT4G33260.1, AT4G33270.1, AT5G02430.1, AT5G13840.1, AT5G24320.2, AT5G26900.1, AT5G27080.1, AT5G27570.1, AT5G27945.1, AT5G42010.1, AT5G53500…
...GO:0005834	CC	e	heterotrimeric G-protein complex	33/5012	66/27416	4.93317e-09	4	33	0	AT1G36070.1, AT1G48870.1, AT1G53090.1, AT1G55680.1, AT1G61210.1, AT1G64610.1, AT2G26060.1, AT2G30050.1, AT2G34260.1, AT2G37670.1, AT2G46340.1, AT3G13340.1, AT3G15354.1, AT3G15470.1, AT3G49660.1, AT4G02730.1, AT4G11110.1, AT4G11920.1, AT4G22910.1, AT4G32990.1, AT4G33260.1, AT4G33270.1, AT5G02430.1, AT5G13840.1, AT5G24320.2, AT5G26900.1, AT5G27080.1, AT5G27570.1, AT5G27945.1, AT5G42010.1, AT5G53500…
.....GO:0005768	CC	e	endosome	24/5012	40/27416	5.43739e-09	6	24	0	AT1G04750.1, AT1G04760.1, AT1G07410.1, AT1G09630.1, AT1G26670.1, AT1G63690.2, AT2G20990.3, AT2G27600.1, AT2G29960.1, AT2G32670.1, AT2G33120.2, AT2G39450.1, AT2G47160.2, AT3G43300.1, AT3G46830.1, AT3G51310.1, AT3G54300.1, AT3G54840.1, AT4G19640.1, AT5G16830.1, AT5G39510.1, AT5G46860.1, AT5G54310.1, AT5G59150.1
...GO:0030117	CC	e	membrane coat	31/5012	61/27416	8.68449e-09	4	31	0	AT1G05520.1, AT1G10730.1, AT1G14910.1, AT1G23900.1, AT1G23940.1, AT1G30630.1, AT1G47830.1, AT1G52360.2, AT1G60070.2, AT1G60780.1, AT1G62020.1, AT1G79990.1, AT2G17380.1, AT2G21390.1, AT2G21630.1, AT2G34840.1, AT3G07100.1, AT3G15980.5, AT3G23660.2, AT3G44340.1, AT4G11380.2, AT4G14160.1, AT4G23460.1, AT4G25940.1, AT4G31480.1, AT4G31490.1, AT4G32640.1, AT4G34450.1, AT4G35410.2, AT5G43670.1, AT5G57200…
....GO:0015934	CC	e	large ribosomal subunit	63/5012	171/27416	1.16892e-08	5	63	0	AT1G02780.1, AT1G02830.1, AT1G05190.1, AT1G08360.1, AT1G09590.1, AT1G09690.1, AT1G12960.1, AT1G18540.1, AT1G23290.1, AT1G29965.1, AT1G43170.1, AT1G57860.1, AT1G61580.1, AT1G69620.1, AT1G70190.1, AT1G70600.1, AT1G74050.1, AT1G74060.1, AT2G03130.1, AT2G18020.1, AT2G18400.1, AT2G27530.1, AT2G33370.1, AT2G34480.1, AT2G36170.1, AT2G37600.1, AT2G42740.1, AT2G47570.1, AT2G47610.1, AT3G04400.1, AT3G05560…
....GO:0030120	CC	e	vesicle coat	22/5012	37/27416	2.99137e-08	5	22	0	AT1G05520.1, AT1G10730.1, AT1G30630.1, AT1G47830.1, AT1G52360.2, AT1G60780.1, AT1G62020.1, AT1G79990.1, AT2G17380.1, AT2G21390.1, AT2G21630.1, AT2G34840.1, AT3G07100.1, AT3G15980.5, AT3G23660.2, AT3G44340.1, AT4G14160.1, AT4G31480.1, AT4G31490.1, AT4G32640.1, AT4G35410.2, AT5G43670.1
.....GO:0005777	CC	e	peroxisome	56/5012	153/27416	7.81661e-08	6	56	0	AT1G04290.1, AT1G04710.1, AT1G19570.1, AT1G20560.1, AT1G23310.1, AT1G49670.2, AT1G52400.1, AT1G54340.1, AT1G65840.1, AT1G65880.1, AT1G70580.1, AT2G14120.3, AT2G21660.1, AT2G22780.1, AT2G29590.1, AT2G33150.1, AT2G42490.1, AT2G42790.1, AT2G44490.1, AT3G02360.2, AT3G06860.1, AT3G09260.1, AT3G14150.1, AT3G14415.2, AT3G14420.1, AT3G16910.1, AT3G24170.1, AT3G51660.1, AT3G52880.2, AT3G56490.1, AT3G58740…
...GO:0044431	CC	e	Golgi apparatus part	38/5012	89/27416	9.76047e-08	4	38	0	AT1G15880.1, AT1G16920.1, AT1G23900.1, AT1G26670.1, AT1G29330.1, AT1G30630.1, AT1G30900.1, AT1G52360.2, AT1G60070.2, AT1G62020.1, AT1G64440.1, AT1G79990.1, AT2G14720.1, AT2G14740.1, AT2G17380.1, AT2G21390.1, AT2G21600.1, AT2G24765.1, AT2G29960.1, AT2G30290.2, AT2G34840.1, AT2G34940.1, AT2G43790.1, AT2G45200.2, AT3G15980.5, AT3G16630.1, AT3G18480.1, AT3G43300.1, AT3G52850.1, AT3G62830.1, AT4G20110…
..GO:0031090	CC	e	organelle membrane	100/5012	333/27416	1.50996e-07	2	100	0	AT1G04120.1, AT1G08570.1, AT1G14560.1, AT1G15690.1, AT1G15880.1, AT1G19580.1, AT1G25380.1, AT1G26340.1, AT1G27770.1, AT1G34065.1, AT1G47260.1, AT1G50400.1, AT1G55900.1, AT1G72820.1, AT1G78900.1, AT1G79990.1, AT1G80680.1, AT2G11810.1, AT2G15290.1, AT2G16640.1, AT2G17270.1, AT2G21410.1, AT2G25340.1, AT2G28520.1, AT2G37890.1, AT2G41560.1, AT2G43330.1, AT2G45200.2, AT2G46320.1, AT2G47490.1, AT2G47800…
....GO:0030126	CC	e	COPI vesicle coat	9/5012	9/27416	2.26732e-07	6	9	0	AT1G30630.1, AT1G52360.2, AT1G62020.1, AT1G79990.1, AT2G21390.1, AT2G34840.1, AT3G15980.5, AT4G31480.1, AT4G31490.1
....GO:0031461	CC	e	cullin-RING ubiquitin ligase complex	58/5012	166/27416	2.89911e-07	5	58	0	AT1G02980.1, AT1G04510.1, AT1G11160.1, AT1G15470.1, AT1G20140.1, AT1G26830.1, AT1G36070.1, AT1G43140.1, AT1G49910.1, AT1G52730.2, AT1G53090.1, AT1G55680.1, AT1G59790.1, AT1G59800.1, AT1G61210.1, AT1G62020.1, AT1G69400.1, AT1G69670.1, AT1G75950.1, AT1G78070.1, AT1G80670.1, AT2G03190.1, AT2G16780.1, AT2G19540.1, AT2G20330.1, AT2G21390.1, AT2G32950.1, AT2G33340.1, AT2G34260.1, AT2G46340.1, AT3G13340…
.....GO:0010287	CC	e	plastoglobule	30/5012	67/27416	5.38496e-07	6	30	0.002	AT1G06690.1, AT1G29910.1, AT1G32220.1, AT1G54570.1, AT1G71810.1, AT1G78140.1, AT1G79600.1, AT2G01140.1, AT2G05070.1, AT2G05100.1, AT2G21330.1, AT2G34420.1, AT2G34430.1, AT2G35490.1, AT2G39730.1, AT2G41040.1, AT3G26840.1, AT3G47470.1, AT3G50820.1, AT3G63140.1, AT4G01150.1, AT4G04020.1, AT4G10340.1, AT4G19170.1, AT4G22240.1, AT4G31390.1, AT4G38970.1, AT5G01530.1, AT5G66570.1, ATCG00480.1
...GO:0099512	CC	e	supramolecular fiber	25/5012	51/27416	5.75176e-07	3	25	0.002	AT1G04820.1, AT1G20010.1, AT1G50010.1, AT1G64740.1, AT1G75780.1, AT2G20190.1, AT2G29550.1, AT3G47690.1, AT3G48750.1, AT4G05190.1, AT4G14960.2, AT4G20890.1, AT5G11710.1, AT5G12250.1, AT5G18700.1, AT5G19770.1, AT5G19780.1, AT5G22370.1, AT5G23860.1, AT5G42080.1, AT5G44340.1, AT5G62500.1, AT5G62690.1, AT5G62700.1, AT5G64960.1
....GO:0099513	CC	e	polymeric cytoskeletal fiber	25/5012	51/27416	5.75176e-07	5	25	0.002	AT1G04820.1, AT1G20010.1, AT1G50010.1, AT1G64740.1, AT1G75780.1, AT2G20190.1, AT2G29550.1, AT3G47690.1, AT3G48750.1, AT4G05190.1, AT4G14960.2, AT4G20890.1, AT5G11710.1, AT5G12250.1, AT5G18700.1, AT5G19770.1, AT5G19780.1, AT5G22370.1, AT5G23860.1, AT5G42080.1, AT5G44340.1, AT5G62500.1, AT5G62690.1, AT5G62700.1, AT5G64960.1
.GO:0099080	CC	e	supramolecular complex	25/5012	51/27416	5.75176e-07	1	25	0.002	AT1G04820.1, AT1G20010.1, AT1G50010.1, AT1G64740.1, AT1G75780.1, AT2G20190.1, AT2G29550.1, AT3G47690.1, AT3G48750.1, AT4G05190.1, AT4G14960.2, AT4G20890.1, AT5G11710.1, AT5G12250.1, AT5G18700.1, AT5G19770.1, AT5G19780.1, AT5G22370.1, AT5G23860.1, AT5G42080.1, AT5G44340.1, AT5G62500.1, AT5G62690.1, AT5G62700.1, AT5G64960.1
..GO:0099081	CC	e	supramolecular polymer	25/5012	51/27416	5.75176e-07	2	25	0.002	AT1G04820.1, AT1G20010.1, AT1G50010.1, AT1G64740.1, AT1G75780.1, AT2G20190.1, AT2G29550.1, AT3G47690.1, AT3G48750.1, AT4G05190.1, AT4G14960.2, AT4G20890.1, AT5G11710.1, AT5G12250.1, AT5G18700.1, AT5G19770.1, AT5G19780.1, AT5G22370.1, AT5G23860.1, AT5G42080.1, AT5G44340.1, AT5G62500.1, AT5G62690.1, AT5G62700.1, AT5G64960.1
....GO:0042579	CC	e	microbody	57/5012	167/27416	9.33207e-07	5	57	0.002	AT1G04290.1, AT1G04710.1, AT1G19570.1, AT1G20560.1, AT1G23310.1, AT1G49670.2, AT1G52400.1, AT1G54340.1, AT1G65840.1, AT1G65880.1, AT1G70580.1, AT2G14120.3, AT2G21660.1, AT2G22780.1, AT2G29590.1, AT2G33150.1, AT2G42490.1, AT2G42790.1, AT2G44490.1, AT3G02360.2, AT3G06860.1, AT3G09260.1, AT3G14150.1, AT3G14415.2, AT3G14420.1, AT3G16910.1, AT3G24170.1, AT3G27820.1, AT3G51660.1, AT3G52880.2, AT3G56490…
.....GO:0005874	CC	e	microtubule	24/5012	49/27416	9.83502e-07	6	24	0.002	AT1G04820.1, AT1G20010.1, AT1G50010.1, AT1G64740.1, AT1G75780.1, AT2G20190.1, AT2G29550.1, AT3G47690.1, AT3G48750.1, AT4G05190.1, AT4G14960.2, AT4G20890.1, AT5G12250.1, AT5G18700.1, AT5G19770.1, AT5G19780.1, AT5G22370.1, AT5G23860.1, AT5G42080.1, AT5G44340.1, AT5G62500.1, AT5G62690.1, AT5G62700.1, AT5G64960.1
...GO:0044429	CC	e	mitochondrial part	84/5012	279/27416	1.5915e-06	4	84	0.002	AT1G03860.1, AT1G09780.1, AT1G14560.1, AT1G15870.1, AT1G19580.1, AT1G25380.1, AT1G34065.1, AT1G47260.1, AT1G48030.1, AT1G50400.1, AT1G55900.1, AT1G64200.1, AT1G65290.1, AT1G72820.1, AT1G80720.1, AT2G17270.1, AT2G17420.1, AT2G18450.1, AT2G20530.1, AT2G20800.1, AT2G20860.1, AT2G36530.1, AT2G37890.1, AT2G39790.1, AT2G39795.1, AT2G44620.1, AT2G46320.1, AT2G47490.1, AT3G02090.2, AT3G04120.1, AT3G08560…
..GO:0008540	CC	e	proteasome regulatory particle, base subcomplex	10/5012	12/27416	1.90098e-06	3	10	0.002	AT1G04810.1, AT2G20580.1, AT2G32730.1, AT3G05530.1, AT4G28470.1, AT4G29040.1, AT5G19990.1, AT5G20000.1, AT5G43010.1, AT5G58290.1
...GO:1990234	CC	e	transferase complex	93/5012	321/27416	2.75248e-06	3	93	0.002	AT1G02980.1, AT1G04510.1, AT1G05570.1, AT1G06490.1, AT1G11160.1, AT1G15470.1, AT1G20140.1, AT1G23030.1, AT1G23260.1, AT1G26830.1, AT1G36070.1, AT1G43140.1, AT1G49910.1, AT1G52730.2, AT1G53090.1, AT1G55680.1, AT1G55860.1, AT1G59790.1, AT1G59800.1, AT1G61210.1, AT1G62020.1, AT1G69400.1, AT1G69670.1, AT1G70320.1, AT1G70660.1, AT1G71020.1, AT1G75950.1, AT1G76540.1, AT1G78070.1, AT1G80670.1, AT2G03190…
..GO:0044459	CC	e	plasma membrane part	65/5012	208/27416	5.38869e-06	2	65	0.004	AT1G05570.1, AT1G06490.1, AT1G15080.1, AT1G17840.1, AT1G30900.1, AT1G36070.1, AT1G48870.1, AT1G53090.1, AT1G55680.1, AT1G61210.1, AT1G64060.1, AT1G64610.1, AT2G01180.1, AT2G13680.1, AT2G14720.1, AT2G14740.1, AT2G26060.1, AT2G26420.1, AT2G30050.1, AT2G30290.2, AT2G31960.1, AT2G34260.1, AT2G34940.1, AT2G36850.1, AT2G37670.1, AT2G41210.1, AT2G46340.1, AT2G47160.2, AT3G02600.1, AT3G07160.1, AT3G13340…
..GO:0031224	CC	e	intrinsic component of membrane	295/5012	1276/27416	8.30075e-06	2	295	0.01	AT1G01650.1, AT1G01790.1, AT1G02520.1, AT1G02530.1, AT1G03550.1, AT1G04120.1, AT1G04750.1, AT1G04760.1, AT1G05030.1, AT1G05820.1, AT1G06430.1, AT1G06870.1, AT1G07510.1, AT1G08090.1, AT1G08100.1, AT1G08350.2, AT1G08960.1, AT1G09090.2, AT1G09330.1, AT1G09580.1, AT1G10300.1, AT1G11000.1, AT1G11180.2, AT1G11310.1, AT1G11540.1, AT1G11890.1, AT1G12940.1, AT1G13580.2, AT1G14010.1, AT1G14670.1, AT1G15080…
...GO:0031225	CC	p	anchored component of membrane	2/5012	246/27416	2.12947e-10	3	2	0	AT3G43960.1, AT5G20890.1
..GO:0012505	CC	p	endomembrane system	361/5012	3946/27416	6.73211e-10	2	361	0	AT1G01650.1, AT1G02310.1, AT1G02620.1, AT1G02850.4, AT1G03270.1, AT1G04300.3, AT1G05500.1, AT1G05820.1, AT1G06260.1, AT1G07990.1, AT1G08065.1, AT1G08080.1, AT1G08125.2, AT1G08560.1, AT1G08960.1, AT1G09580.1, AT1G10130.1, AT1G11080.2, AT1G11540.1, AT1G12390.1, AT1G13750.1, AT1G14560.1, AT1G15180.1, AT1G16180.1, AT1G17060.1, AT1G18780.1, AT1G18830.1, AT1G18940.1, AT1G20080.1, AT1G20590.1, AT1G21460…
.....GO:0004089	MF	e	carbonate dehydratase activity	17/5012	18/27416	4.14654e-12	5	17	0	AT1G08065.1, AT1G08080.1, AT1G19580.1, AT1G23730.1, AT1G47260.1, AT1G58180.2, AT1G70410.2, AT2G28210.1, AT3G01500.2, AT3G52720.1, AT4G20990.1, AT4G21000.1, AT4G33580.2, AT5G04180.1, AT5G14740.1, AT5G56330.1, AT5G66510.2
......GO:0019203	MF	e	carbohydrate phosphatase activity	21/5012	24/27416	8.35927e-12	6	21	0	AT1G06410.1, AT1G07110.1, AT1G22210.1, AT1G23870.1, AT1G35910.1, AT1G51420.1, AT1G60140.1, AT1G68020.2, AT1G78090.1, AT2G22190.1, AT2G35840.1, AT3G52340.1, AT3G54050.1, AT3G54270.1, AT4G12430.1, AT4G17770.1, AT4G22590.1, AT4G39770.1, AT5G10100.1, AT5G51460.3, AT5G65140.1
.......GO:0004805	MF	e	trehalose-phosphatase activity	15/5012	15/27416	8.36876e-12	7	15	0	AT1G06410.1, AT1G22210.1, AT1G23870.1, AT1G35910.1, AT1G60140.1, AT1G68020.2, AT1G78090.1, AT2G22190.1, AT4G12430.1, AT4G17770.1, AT4G22590.1, AT4G39770.1, AT5G10100.1, AT5G51460.3, AT5G65140.1
....GO:0016857	MF	e	racemase and epimerase activity, acting on carbohydrates and derivatives	27/5012	33/27416	1.27299e-11	4	27	0	AT1G02000.1, AT1G12780.1, AT1G30620.1, AT1G53500.1, AT1G63000.1, AT1G63180.1, AT1G64440.1, AT2G34850.1, AT2G45310.1, AT3G01260.1, AT3G01590.2, AT3G17940.1, AT3G23820.1, AT3G47800.1, AT3G61610.1, AT4G00110.1, AT4G10960.1, AT4G12250.1, AT4G20460.1, AT4G23730.1, AT4G23920.1, AT4G25900.1, AT4G30440.1, AT5G14500.1, AT5G15140.1, AT5G44480.1, AT5G57330.1
...GO:0016854	MF	e	racemase and epimerase activity	27/5012	38/27416	1.65548e-11	3	27	0	AT1G02000.1, AT1G12780.1, AT1G30620.1, AT1G53500.1, AT1G63000.1, AT1G63180.1, AT1G64440.1, AT2G34850.1, AT2G45310.1, AT3G01260.1, AT3G01590.2, AT3G17940.1, AT3G23820.1, AT3G47800.1, AT3G61610.1, AT4G00110.1, AT4G10960.1, AT4G12250.1, AT4G20460.1, AT4G23730.1, AT4G23920.1, AT4G25900.1, AT4G30440.1, AT5G14500.1, AT5G15140.1, AT5G44480.1, AT5G57330.1
......GO:0015662	MF	e	ATPase activity, coupled to transmembrane movement of ions, phosphorylative mechanism	40/5012	51/27416	1.98823e-11	12	40	0	AT1G07670.1, AT1G07810.1, AT1G10130.1, AT1G13210.1, AT1G17260.1, AT1G17500.1, AT1G26130.2, AT1G27770.1, AT1G54280.1, AT1G59820.1, AT1G63440.1, AT1G68710.1, AT1G72700.1, AT1G80660.1, AT2G07560.1, AT2G18960.1, AT2G22950.1, AT2G24520.1, AT2G41560.1, AT3G08560.1, AT3G13900.1, AT3G25610.1, AT3G27870.1, AT3G42640.1, AT3G47950.1, AT3G57330.1, AT3G60330.1, AT4G00900.1, AT4G11730.1, AT4G30120.1, AT4G30190…
....GO:0016671	MF	e	oxidoreductase activity, acting on a sulfur group of donors, disulfide as acceptor	24/5012	27/27416	2.89269e-11	4	24	0	AT1G08570.1, AT1G19730.1, AT1G45145.1, AT1G53670.1, AT1G62180.1, AT1G72280.1, AT2G38960.3, AT3G51030.1, AT4G04800.1, AT4G04810.1, AT4G04830.1, AT4G04840.1, AT4G21830.1, AT4G21840.1, AT4G21850.1, AT4G21860.1, AT4G25130.1, AT4G26160.1, AT4G29670.2, AT5G07460.1, AT5G07470.1, AT5G39950.1, AT5G42980.1, AT5G61640.1
....GO:0050661	MF	e	NADP binding	30/5012	49/27416	3.23633e-11	5	30	0	AT1G09420.2, AT1G09940.1, AT1G12130.1, AT1G12140.1, AT1G12160.1, AT1G12200.1, AT1G24280.1, AT1G31230.1, AT1G58290.1, AT1G62540.1, AT1G62560.1, AT1G62570.1, AT1G62580.1, AT1G62600.1, AT1G62620.1, AT1G63340.1, AT1G63370.1, AT1G63390.1, AT1G64190.1, AT1G65860.1, AT2G31250.1, AT3G02360.2, AT3G06350.1, AT3G24170.1, AT4G19710.2, AT5G07800.1, AT5G13110.1, AT5G35790.1, AT5G41670.1, AT5G61290.1
........GO:0003777	MF	e	microtubule motor activity	38/5012	66/27416	3.97731e-11	8	38	0	AT1G01950.3, AT1G09170.1, AT1G12430.2, AT1G18410.1, AT1G21730.1, AT1G59540.1, AT1G63640.1, AT1G73860.1, AT2G21380.1, AT2G28620.1, AT2G36200.2, AT2G37420.1, AT2G47500.1, AT3G10180.1, AT3G10310.1, AT3G12020.2, AT3G16060.1, AT3G16120.1, AT3G16630.1, AT3G17360.1, AT3G19050.1, AT3G44050.1, AT3G44730.1, AT3G45850.1, AT3G50240.1, AT3G54870.1, AT4G05190.1, AT4G15930.1, AT4G21270.1, AT4G27180.1, AT4G27360…
....GO:0016836	MF	e	hydro-lyase activity	44/5012	72/27416	4.30885e-11	4	44	0	AT1G08065.1, AT1G08080.1, AT1G08250.1, AT1G11790.1, AT1G19580.1, AT1G23730.1, AT1G29810.1, AT1G47260.1, AT1G53500.1, AT1G58180.2, AT1G70410.2, AT1G74030.1, AT1G78570.1, AT2G05710.1, AT2G27820.1, AT2G28210.1, AT2G29560.1, AT2G36530.1, AT3G01500.2, AT3G06350.1, AT3G06860.1, AT3G07630.1, AT3G22425.2, AT3G44720.1, AT3G52720.1, AT3G54640.1, AT3G62830.1, AT4G02610.1, AT4G14910.2, AT4G20990.1, AT4G21000…
...GO:0051219	MF	e	phosphoprotein binding	14/5012	14/27416	4.58825e-11	3	14	0	AT1G22290.2, AT1G22300.1, AT1G26480.1, AT1G34760.1, AT1G35160.2, AT1G78220.1, AT1G78300.1, AT2G42590.3, AT3G02520.1, AT4G09000.2, AT5G10450.4, AT5G16050.1, AT5G38480.1, AT5G65430.3
....GO:0045309	MF	e	protein phosphorylated amino acid binding	14/5012	14/27416	4.58825e-11	4	14	0	AT1G22290.2, AT1G22300.1, AT1G26480.1, AT1G34760.1, AT1G35160.2, AT1G78220.1, AT1G78300.1, AT2G42590.3, AT3G02520.1, AT4G09000.2, AT5G10450.4, AT5G16050.1, AT5G38480.1, AT5G65430.3
...GO:0140101	MF	e	catalytic activity, acting on a tRNA	53/5012	107/27416	5.88266e-11	3	53	0	AT1G09940.1, AT1G14610.1, AT1G17960.1, AT1G18130.1, AT1G18440.1, AT1G25350.2, AT1G27160.1, AT1G29870.1, AT1G29880.1, AT1G50200.1, AT1G58290.1, AT1G68420.1, AT1G70980.1, AT1G72550.1, AT2G31170.1, AT2G31250.1, AT2G32230.1, AT3G02320.1, AT3G03010.1, AT3G07420.1, AT3G11710.1, AT3G13490.1, AT3G23145.1, AT3G25660.1, AT3G30805.1, AT3G44740.1, AT3G56300.1, AT3G62120.1, AT4G10320.1, AT4G17300.1, AT4G26870…
.....GO:0042625	MF	e	ATPase coupled ion transmembrane transporter activity	50/5012	85/27416	6.7141e-11	11	50	0	AT1G07670.1, AT1G07810.1, AT1G10130.1, AT1G13210.1, AT1G17260.1, AT1G17500.1, AT1G19910.1, AT1G20260.1, AT1G26130.2, AT1G27770.1, AT1G54280.1, AT1G59820.1, AT1G63440.1, AT1G64200.1, AT1G68710.1, AT1G72700.1, AT1G76030.1, AT1G78900.1, AT1G80660.1, AT2G07560.1, AT2G18960.1, AT2G22950.1, AT2G24520.1, AT2G41560.1, AT3G08560.1, AT3G13900.1, AT3G25610.1, AT3G27870.1, AT3G42640.1, AT3G47950.1, AT3G57330…
....GO:0022853	MF	e	active ion transmembrane transporter activity	50/5012	85/27416	6.7141e-11	4	50	0	AT1G07670.1, AT1G07810.1, AT1G10130.1, AT1G13210.1, AT1G17260.1, AT1G17500.1, AT1G19910.1, AT1G20260.1, AT1G26130.2, AT1G27770.1, AT1G54280.1, AT1G59820.1, AT1G63440.1, AT1G64200.1, AT1G68710.1, AT1G72700.1, AT1G76030.1, AT1G78900.1, AT1G80660.1, AT2G07560.1, AT2G18960.1, AT2G22950.1, AT2G24520.1, AT2G41560.1, AT3G08560.1, AT3G13900.1, AT3G25610.1, AT3G27870.1, AT3G42640.1, AT3G47950.1, AT3G57330…
..GO:0005200	MF	e	structural constituent of cytoskeleton	23/5012	30/27416	7.09506e-11	2	23	0	AT1G04820.1, AT1G20010.1, AT1G49240.1, AT1G50010.1, AT1G64740.1, AT2G29550.1, AT2G37620.1, AT2G42090.1, AT2G42100.1, AT2G42170.1, AT3G12110.1, AT3G18780.2, AT3G46520.1, AT3G53750.1, AT3G60830.1, AT4G14960.2, AT5G09810.1, AT5G12250.1, AT5G19770.1, AT5G19780.1, AT5G23860.1, AT5G44340.1, AT5G59370.1
.....GO:0004683	MF	e	calmodulin-dependent protein kinase activity	30/5012	35/27416	9.38982e-11	7	30	0	AT1G18890.1, AT1G35670.1, AT1G50700.1, AT1G61950.1, AT1G74740.1, AT1G76040.2, AT2G17290.1, AT2G31500.1, AT2G35890.1, AT2G38910.1, AT2G41860.1, AT3G10660.1, AT3G20410.1, AT3G51850.1, AT3G57530.1, AT4G04695.1, AT4G04710.1, AT4G04720.1, AT4G04740.2, AT4G09570.1, AT4G21940.2, AT4G23650.1, AT4G35310.1, AT4G38230.2, AT5G04870.1, AT5G12180.1, AT5G12480.1, AT5G19360.1, AT5G19450.1, AT5G23580.1
.....GO:0008135	MF	e	translation factor activity, RNA binding	61/5012	138/27416	1.01985e-10	5	61	0	AT1G12920.1, AT1G13950.1, AT1G22760.1, AT1G26630.1, AT1G29550.1, AT1G29590.2, AT1G34140.1, AT1G45332.1, AT1G49015.1, AT1G49760.1, AT1G54270.1, AT1G54290.1, AT1G56070.1, AT1G62410.1, AT1G62750.1, AT1G69410.1, AT1G71770.1, AT2G23350.1, AT2G31060.3, AT2G34970.1, AT2G36660.1, AT2G39820.1, AT2G40290.1, AT2G41630.1, AT2G45030.1, AT2G45730.1, AT2G47020.1, AT3G02270.1, AT3G10330.1, AT3G13920.2, AT3G16380…
....GO:0004722	MF	e	protein serine/threonine phosphatase activity	67/5012	156/27416	1.05818e-10	7	67	0	AT1G03445.1, AT1G03590.1, AT1G08420.1, AT1G09160.2, AT1G10430.1, AT1G13750.1, AT1G14700.1, AT1G16220.1, AT1G25230.1, AT1G43900.1, AT1G47380.1, AT1G48040.1, AT1G48120.1, AT1G59830.1, AT1G64040.1, AT1G68410.1, AT1G69960.1, AT1G79630.1, AT2G01880.1, AT2G01890.1, AT2G20050.1, AT2G25070.1, AT2G25620.1, AT2G27210.1, AT2G29400.1, AT2G33700.1, AT2G39840.1, AT2G42500.1, AT3G02750.3, AT3G05580.1, AT3G05640…
.......GO:0003774	MF	e	motor activity	56/5012	86/27416	1.08068e-10	7	56	0	AT1G01950.3, AT1G04160.1, AT1G04600.1, AT1G08730.1, AT1G09170.1, AT1G12430.2, AT1G17580.1, AT1G18410.1, AT1G21730.1, AT1G50360.1, AT1G54560.1, AT1G59540.1, AT1G63640.1, AT1G73860.1, AT2G20290.1, AT2G21380.1, AT2G28620.1, AT2G31900.1, AT2G33240.1, AT2G36200.2, AT2G37420.1, AT2G47500.1, AT3G10180.1, AT3G10310.1, AT3G12020.2, AT3G16060.1, AT3G16120.1, AT3G16630.1, AT3G17360.1, AT3G19050.1, AT3G19960…
...GO:0016879	MF	e	ligase activity, forming carbon-nitrogen bonds	64/5012	125/27416	1.1025e-10	3	64	0	AT1G08980.1, AT1G09830.1, AT1G14400.1, AT1G23260.1, AT1G30820.1, AT1G36340.1, AT1G48470.1, AT1G53023.1, AT1G53025.1, AT1G55860.1, AT1G63660.1, AT1G63680.1, AT1G64230.4, AT1G66200.3, AT1G70320.1, AT1G70660.1, AT1G74260.1, AT2G02760.1, AT2G16740.1, AT2G16920.1, AT2G32790.1, AT2G33770.1, AT2G34890.1, AT2G36060.2, AT3G08690.1, AT3G08700.1, AT3G10160.1, AT3G12670.1, AT3G13550.1, AT3G15355.1, AT3G17820…
.......GO:0003924	MF	e	GTPase activity	53/5012	102/27416	1.10467e-10	7	53	0	AT1G04820.1, AT1G06720.1, AT1G07410.1, AT1G14830.1, AT1G17470.1, AT1G18200.1, AT1G20010.1, AT1G45332.1, AT1G50010.1, AT1G56070.1, AT1G62750.1, AT1G64740.1, AT1G67440.1, AT1G67460.1, AT1G75780.1, AT2G14120.3, AT2G29550.1, AT2G31060.3, AT2G38840.1, AT2G44590.3, AT2G45030.1, AT3G12915.1, AT3G22980.1, AT3G52750.1, AT3G54840.1, AT3G60190.1, AT3G61760.1, AT4G02510.1, AT4G02930.1, AT4G09720.3, AT4G13350…
.....GO:0015297	MF	e	antiporter activity	66/5012	147/27416	1.17066e-10	5	66	0	AT1G01790.1, AT1G08960.1, AT1G13980.1, AT1G15150.1, AT1G15160.1, AT1G15170.1, AT1G15180.1, AT1G15460.1, AT1G51340.2, AT1G54115.1, AT1G61800.1, AT1G64820.1, AT1G66760.2, AT1G66780.1, AT1G71140.1, AT1G73700.1, AT1G74810.1, AT2G04040.1, AT2G04050.1, AT2G04066.1, AT2G04070.1, AT2G04080.1, AT2G04090.1, AT2G04100.1, AT2G16650.1, AT2G19600.1, AT2G34360.1, AT2G38330.1, AT2G39450.1, AT2G47160.2, AT3G01550…
....GO:0016616	MF	e	oxidoreductase activity, acting on the CH-OH group of donors, NAD or NADP as acceptor	70/5012	178/27416	1.33898e-10	4	70	0	AT1G04410.1, AT1G06690.1, AT1G09420.2, AT1G09940.1, AT1G12550.1, AT1G16350.1, AT1G17650.1, AT1G17745.2, AT1G24280.1, AT1G24360.1, AT1G26570.1, AT1G31230.1, AT1G47290.2, AT1G53240.1, AT1G53500.1, AT1G54340.1, AT1G58290.1, AT1G63000.1, AT1G64190.1, AT1G65930.1, AT1G67730.1, AT1G72680.1, AT1G77120.1, AT1G78570.1, AT1G79470.1, AT1G79750.1, AT1G79870.1, AT2G13560.1, AT2G19900.1, AT2G22780.1, AT2G26260…
.......GO:0004386	MF	e	helicase activity	70/5012	178/27416	1.33898e-10	7	70	0	AT1G02670.1, AT1G05120.1, AT1G10930.1, AT1G12700.1, AT1G16280.1, AT1G20720.1, AT1G20750.1, AT1G20920.1, AT1G20960.1, AT1G26370.1, AT1G27900.1, AT1G31360.1, AT1G31970.1, AT1G32490.1, AT1G48310.1, AT1G48650.2, AT1G51380.1, AT1G54270.1, AT1G55150.1, AT1G58050.1, AT1G58060.1, AT1G59760.1, AT1G60930.1, AT1G72730.1, AT1G79950.1, AT2G01130.1, AT2G06990.1, AT2G25170.1, AT2G35340.1, AT2G35920.1, AT2G40700…
.....GO:0005525	MF	e	GTP binding	140/5012	260/27416	1.35757e-10	8	140	0	AT1G02130.1, AT1G02430.1, AT1G02440.1, AT1G02620.1, AT1G04820.1, AT1G06400.1, AT1G06720.1, AT1G07410.1, AT1G08410.1, AT1G09180.1, AT1G09630.1, AT1G10300.1, AT1G10630.1, AT1G14830.1, AT1G15310.1, AT1G16920.1, AT1G17470.1, AT1G18200.1, AT1G20010.1, AT1G22740.1, AT1G23490.1, AT1G28550.1, AT1G30580.1, AT1G43890.1, AT1G45332.1, AT1G48900.1, AT1G49300.1, AT1G50010.1, AT1G50920.1, AT1G52280.1, AT1G56050…
....GO:0001883	MF	e	purine nucleoside binding	140/5012	260/27416	1.35757e-10	4	140	0	AT1G02130.1, AT1G02430.1, AT1G02440.1, AT1G02620.1, AT1G04820.1, AT1G06400.1, AT1G06720.1, AT1G07410.1, AT1G08410.1, AT1G09180.1, AT1G09630.1, AT1G10300.1, AT1G10630.1, AT1G14830.1, AT1G15310.1, AT1G16920.1, AT1G17470.1, AT1G18200.1, AT1G20010.1, AT1G22740.1, AT1G23490.1, AT1G28550.1, AT1G30580.1, AT1G43890.1, AT1G45332.1, AT1G48900.1, AT1G49300.1, AT1G50010.1, AT1G50920.1, AT1G52280.1, AT1G56050…
.....GO:0032550	MF	e	purine ribonucleoside binding	140/5012	260/27416	1.35757e-10	5	140	0	AT1G02130.1, AT1G02430.1, AT1G02440.1, AT1G02620.1, AT1G04820.1, AT1G06400.1, AT1G06720.1, AT1G07410.1, AT1G08410.1, AT1G09180.1, AT1G09630.1, AT1G10300.1, AT1G10630.1, AT1G14830.1, AT1G15310.1, AT1G16920.1, AT1G17470.1, AT1G18200.1, AT1G20010.1, AT1G22740.1, AT1G23490.1, AT1G28550.1, AT1G30580.1, AT1G43890.1, AT1G45332.1, AT1G48900.1, AT1G49300.1, AT1G50010.1, AT1G50920.1, AT1G52280.1, AT1G56050…
.....GO:0032561	MF	e	guanyl ribonucleotide binding	140/5012	260/27416	1.35757e-10	7	140	0	AT1G02130.1, AT1G02430.1, AT1G02440.1, AT1G02620.1, AT1G04820.1, AT1G06400.1, AT1G06720.1, AT1G07410.1, AT1G08410.1, AT1G09180.1, AT1G09630.1, AT1G10300.1, AT1G10630.1, AT1G14830.1, AT1G15310.1, AT1G16920.1, AT1G17470.1, AT1G18200.1, AT1G20010.1, AT1G22740.1, AT1G23490.1, AT1G28550.1, AT1G30580.1, AT1G43890.1, AT1G45332.1, AT1G48900.1, AT1G49300.1, AT1G50010.1, AT1G50920.1, AT1G52280.1, AT1G56050…
....GO:0032549	MF	e	ribonucleoside binding	142/5012	267/27416	1.41908e-10	4	142	0	AT1G02130.1, AT1G02430.1, AT1G02440.1, AT1G02620.1, AT1G04820.1, AT1G06400.1, AT1G06720.1, AT1G07410.1, AT1G08410.1, AT1G09180.1, AT1G09630.1, AT1G10300.1, AT1G10630.1, AT1G14830.1, AT1G15310.1, AT1G16920.1, AT1G17470.1, AT1G18200.1, AT1G20010.1, AT1G22740.1, AT1G23490.1, AT1G28550.1, AT1G30580.1, AT1G43890.1, AT1G45332.1, AT1G48900.1, AT1G49300.1, AT1G50010.1, AT1G50920.1, AT1G52280.1, AT1G56050…
...GO:0001882	MF	e	nucleoside binding	142/5012	268/27416	1.53376e-10	3	142	0	AT1G02130.1, AT1G02430.1, AT1G02440.1, AT1G02620.1, AT1G04820.1, AT1G06400.1, AT1G06720.1, AT1G07410.1, AT1G08410.1, AT1G09180.1, AT1G09630.1, AT1G10300.1, AT1G10630.1, AT1G14830.1, AT1G15310.1, AT1G16920.1, AT1G17470.1, AT1G18200.1, AT1G20010.1, AT1G22740.1, AT1G23490.1, AT1G28550.1, AT1G30580.1, AT1G43890.1, AT1G45332.1, AT1G48900.1, AT1G49300.1, AT1G50010.1, AT1G50920.1, AT1G52280.1, AT1G56050…
..GO:0016874	MF	e	ligase activity	123/5012	249/27416	1.57971e-10	2	123	0	AT1G03090.2, AT1G08130.1, AT1G08980.1, AT1G09830.1, AT1G14400.1, AT1G14610.1, AT1G17960.1, AT1G18130.1, AT1G23260.1, AT1G25350.2, AT1G27160.1, AT1G29870.1, AT1G29880.1, AT1G30820.1, AT1G36160.1, AT1G36180.1, AT1G36340.1, AT1G48470.1, AT1G49250.1, AT1G49430.1, AT1G50200.1, AT1G53023.1, AT1G53025.1, AT1G55860.1, AT1G63660.1, AT1G63680.1, AT1G64230.4, AT1G65880.1, AT1G66200.3, AT1G66730.1, AT1G68420…
...GO:0019842	MF	e	vitamin binding	58/5012	136/27416	1.6458e-10	3	58	0	AT1G01480.1, AT1G11930.1, AT1G17290.1, AT1G20270.1, AT1G22020.1, AT1G23310.1, AT1G36370.1, AT1G62800.2, AT1G62960.1, AT1G70580.1, AT1G72330.3, AT1G72810.1, AT1G77670.1, AT2G13810.1, AT2G17720.1, AT2G20340.1, AT2G22810.1, AT2G43750.1, AT2G44620.1, AT3G03630.1, AT3G04940.1, AT3G22460.1, AT3G28480.2, AT3G28490.1, AT3G48560.1, AT3G48780.1, AT3G48790.1, AT3G49700.1, AT3G59760.1, AT3G61440.1, AT3G61510…
....GO:0030170	MF	e	pyridoxal phosphate binding	47/5012	103/27416	1.6726e-10	5	47	0	AT1G01480.1, AT1G11930.1, AT1G17290.1, AT1G22020.1, AT1G23310.1, AT1G36370.1, AT1G62800.2, AT1G62960.1, AT1G70580.1, AT1G72330.3, AT1G72810.1, AT1G77670.1, AT2G13810.1, AT2G20340.1, AT2G22810.1, AT2G43750.1, AT3G03630.1, AT3G04940.1, AT3G22460.1, AT3G48780.1, AT3G48790.1, AT3G49700.1, AT3G59760.1, AT3G61440.1, AT3G61510.1, AT4G08040.1, AT4G11280.1, AT4G13890.1, AT4G13930.1, AT4G14880.1, AT4G26200…
...GO:0008092	MF	e	cytoskeletal protein binding	48/5012	103/27416	1.6726e-10	3	48	0	AT1G01750.1, AT1G21980.1, AT1G31810.1, AT1G42980.1, AT1G62040.2, AT2G05630.2, AT2G16700.1, AT2G19760.1, AT2G19770.1, AT2G25050.2, AT2G31200.1, AT2G45170.1, AT3G06420.1, AT3G11730.1, AT3G15580.1, AT3G32400.1, AT3G45990.1, AT3G46000.1, AT3G46010.2, AT3G47690.1, AT3G53760.1, AT3G54870.1, AT3G60640.1, AT4G00680.1, AT4G04620.1, AT4G16520.1, AT4G25590.1, AT4G27180.1, AT4G29340.1, AT4G29350.1, AT4G34490…
...GO:0070279	MF	e	vitamin B6 binding	47/5012	103/27416	1.6726e-10	4	47	0	AT1G01480.1, AT1G11930.1, AT1G17290.1, AT1G22020.1, AT1G23310.1, AT1G36370.1, AT1G62800.2, AT1G62960.1, AT1G70580.1, AT1G72330.3, AT1G72810.1, AT1G77670.1, AT2G13810.1, AT2G20340.1, AT2G22810.1, AT2G43750.1, AT3G03630.1, AT3G04940.1, AT3G22460.1, AT3G48780.1, AT3G48790.1, AT3G49700.1, AT3G59760.1, AT3G61440.1, AT3G61510.1, AT4G08040.1, AT4G11280.1, AT4G13890.1, AT4G13930.1, AT4G14880.1, AT4G26200…
......GO:0042626	MF	e	ATPase activity, coupled to transmembrane movement of substances	100/5012	190/27416	1.70648e-10	10	100	0	AT1G02520.1, AT1G02530.1, AT1G03900.1, AT1G04120.1, AT1G07670.1, AT1G07810.1, AT1G10130.1, AT1G13210.1, AT1G15210.1, AT1G15520.1, AT1G17260.1, AT1G17500.1, AT1G17840.1, AT1G19910.1, AT1G20260.1, AT1G26130.2, AT1G27770.1, AT1G31770.1, AT1G51460.1, AT1G51500.1, AT1G54280.1, AT1G59820.1, AT1G59870.1, AT1G63440.1, AT1G64200.1, AT1G66950.1, AT1G68710.1, AT1G71330.1, AT1G71960.1, AT1G72700.1, AT1G76030…
.........GO:0043492	MF	e	ATPase activity, coupled to movement of substances	100/5012	190/27416	1.70648e-10	9	100	0	AT1G02520.1, AT1G02530.1, AT1G03900.1, AT1G04120.1, AT1G07670.1, AT1G07810.1, AT1G10130.1, AT1G13210.1, AT1G15210.1, AT1G15520.1, AT1G17260.1, AT1G17500.1, AT1G17840.1, AT1G19910.1, AT1G20260.1, AT1G26130.2, AT1G27770.1, AT1G31770.1, AT1G51460.1, AT1G51500.1, AT1G54280.1, AT1G59820.1, AT1G59870.1, AT1G63440.1, AT1G64200.1, AT1G66950.1, AT1G68710.1, AT1G71330.1, AT1G71960.1, AT1G72700.1, AT1G76030…
..GO:0016853	MF	e	isomerase activity	103/5012	231/27416	1.76388e-10	2	103	0	AT1G02000.1, AT1G04980.1, AT1G09780.1, AT1G12780.1, AT1G23190.1, AT1G30620.1, AT1G53500.1, AT1G58450.1, AT1G63000.1, AT1G63180.1, AT1G64440.1, AT1G66960.1, AT1G67070.1, AT1G69370.1, AT1G70730.3, AT1G70820.1, AT1G71100.1, AT1G72280.1, AT1G78500.1, AT1G78910.1, AT1G78950.1, AT1G78955.1, AT1G78960.1, AT1G78970.2, AT2G01290.1, AT2G07050.1, AT2G13720.1, AT2G16600.1, AT2G21130.1, AT2G21170.1, AT2G29960…
.....GO:0015405	MF	e	P-P-bond-hydrolysis-driven transmembrane transporter activity	112/5012	243/27416	1.86728e-10	5	112	0	AT1G02520.1, AT1G02530.1, AT1G03900.1, AT1G04120.1, AT1G07670.1, AT1G07810.1, AT1G10130.1, AT1G13210.1, AT1G15210.1, AT1G15520.1, AT1G15690.1, AT1G17260.1, AT1G17500.1, AT1G17840.1, AT1G19910.1, AT1G20260.1, AT1G21650.3, AT1G26130.2, AT1G27770.1, AT1G29310.1, AT1G31770.1, AT1G51460.1, AT1G51500.1, AT1G54280.1, AT1G59820.1, AT1G59870.1, AT1G63440.1, AT1G64200.1, AT1G66950.1, AT1G68710.1, AT1G71330…
.....GO:0016791	MF	e	phosphatase activity	134/5012	297/27416	1.87381e-10	5	134	0	AT1G03445.1, AT1G03590.1, AT1G05470.1, AT1G06410.1, AT1G07110.1, AT1G08420.1, AT1G09160.2, AT1G10430.1, AT1G13750.1, AT1G14310.1, AT1G14700.1, AT1G15080.1, AT1G16220.1, AT1G17340.1, AT1G20320.1, AT1G22210.1, AT1G22620.1, AT1G23870.1, AT1G25230.1, AT1G34120.2, AT1G35910.1, AT1G43600.1, AT1G43610.1, AT1G43900.1, AT1G47380.1, AT1G48040.1, AT1G48120.1, AT1G51420.1, AT1G59830.1, AT1G60140.1, AT1G64040…
....GO:0015291	MF	e	secondary active transmembrane transporter activity	106/5012	284/27416	1.90637e-10	4	106	0	AT1G01790.1, AT1G05030.1, AT1G08960.1, AT1G13980.1, AT1G15150.1, AT1G15160.1, AT1G15170.1, AT1G15180.1, AT1G15460.1, AT1G16370.1, AT1G16390.1, AT1G20925.1, AT1G30220.1, AT1G51340.2, AT1G54115.1, AT1G61800.1, AT1G64820.1, AT1G66760.2, AT1G66780.1, AT1G67300.2, AT1G71090.1, AT1G71140.1, AT1G73700.1, AT1G74810.1, AT1G76520.1, AT1G76530.1, AT1G78560.1, AT1G79360.1, AT1G79410.1, AT1G79820.1, AT2G04040…
........GO:0042623	MF	e	ATPase activity, coupled	177/5012	380/27416	1.90873e-10	8	177	0	AT1G02520.1, AT1G02530.1, AT1G03900.1, AT1G04120.1, AT1G06430.1, AT1G07670.1, AT1G07810.1, AT1G10130.1, AT1G10930.1, AT1G13210.1, AT1G15210.1, AT1G15520.1, AT1G16280.1, AT1G17260.1, AT1G17500.1, AT1G17840.1, AT1G19910.1, AT1G20260.1, AT1G20720.1, AT1G20750.1, AT1G20920.1, AT1G20960.1, AT1G26130.2, AT1G27770.1, AT1G27900.1, AT1G31360.1, AT1G31770.1, AT1G31970.1, AT1G32490.1, AT1G44900.1, AT1G48650…
.....GO:0019001	MF	e	guanyl nucleotide binding	140/5012	263/27416	1.93175e-10	6	140	0	AT1G02130.1, AT1G02430.1, AT1G02440.1, AT1G02620.1, AT1G04820.1, AT1G06400.1, AT1G06720.1, AT1G07410.1, AT1G08410.1, AT1G09180.1, AT1G09630.1, AT1G10300.1, AT1G10630.1, AT1G14830.1, AT1G15310.1, AT1G16920.1, AT1G17470.1, AT1G18200.1, AT1G20010.1, AT1G22740.1, AT1G23490.1, AT1G28550.1, AT1G30580.1, AT1G43890.1, AT1G45332.1, AT1G48900.1, AT1G49300.1, AT1G50010.1, AT1G50920.1, AT1G52280.1, AT1G56050…
....GO:0015399	MF	e	primary active transmembrane transporter activity	112/5012	244/27416	1.93589e-10	4	112	0	AT1G02520.1, AT1G02530.1, AT1G03900.1, AT1G04120.1, AT1G07670.1, AT1G07810.1, AT1G10130.1, AT1G13210.1, AT1G15210.1, AT1G15520.1, AT1G15690.1, AT1G17260.1, AT1G17500.1, AT1G17840.1, AT1G19910.1, AT1G20260.1, AT1G21650.3, AT1G26130.2, AT1G27770.1, AT1G29310.1, AT1G31770.1, AT1G51460.1, AT1G51500.1, AT1G54280.1, AT1G59820.1, AT1G59870.1, AT1G63440.1, AT1G64200.1, AT1G66950.1, AT1G68710.1, AT1G71330…
...GO:0008233	MF	e	peptidase activity	181/5012	541/27416	2.17006e-10	3	181	0	AT1G01650.1, AT1G02560.1, AT1G05820.1, AT1G06260.1, AT1G06430.1, AT1G06870.1, AT1G06900.1, AT1G07510.1, AT1G09130.3, AT1G09850.1, AT1G11080.2, AT1G11910.1, AT1G13270.1, AT1G13610.1, AT1G17110.2, AT1G20380.1, AT1G20850.1, AT1G21720.1, AT1G22670.1, AT1G23465.1, AT1G29080.1, AT1G29090.1, AT1G29110.1, AT1G29960.1, AT1G35625.1, AT1G35630.1, AT1G44350.1, AT1G47128.1, AT1G49630.1, AT1G49970.1, AT1G50250…
...GO:0004721	MF	e	phosphoprotein phosphatase activity	81/5012	204/27416	2.18612e-10	6	81	0	AT1G03445.1, AT1G03590.1, AT1G08420.1, AT1G09160.2, AT1G10430.1, AT1G13750.1, AT1G14700.1, AT1G16220.1, AT1G20320.1, AT1G25230.1, AT1G43600.1, AT1G43610.1, AT1G43900.1, AT1G47380.1, AT1G48040.1, AT1G48120.1, AT1G59830.1, AT1G64040.1, AT1G68410.1, AT1G69960.1, AT1G79630.1, AT2G01830.2, AT2G01880.1, AT2G01890.1, AT2G02290.1, AT2G04930.1, AT2G20050.1, AT2G25070.1, AT2G25620.1, AT2G27210.1, AT2G29400…
..GO:0003735	MF	e	structural constituent of ribosome	161/5012	407/27416	2.26946e-10	2	161	0	AT1G02780.1, AT1G02830.1, AT1G04270.1, AT1G04480.1, AT1G05190.1, AT1G07770.1, AT1G08360.1, AT1G09590.1, AT1G09690.1, AT1G12960.1, AT1G15930.2, AT1G18540.1, AT1G22780.1, AT1G23290.1, AT1G23410.1, AT1G24240.1, AT1G26880.1, AT1G29965.1, AT1G29970.2, AT1G33850.1, AT1G34030.1, AT1G35680.1, AT1G43170.1, AT1G48830.1, AT1G57660.1, AT1G57860.1, AT1G58380.1, AT1G58684.1, AT1G58983.1, AT1G59359.1, AT1G61580…
....GO:0070011	MF	e	peptidase activity, acting on L-amino acid peptides	170/5012	514/27416	2.30172e-10	4	170	0	AT1G01650.1, AT1G02560.1, AT1G05820.1, AT1G06260.1, AT1G06430.1, AT1G06870.1, AT1G06900.1, AT1G07510.1, AT1G09130.3, AT1G09850.1, AT1G11080.2, AT1G11910.1, AT1G13270.1, AT1G13610.1, AT1G17110.2, AT1G20380.1, AT1G20850.1, AT1G21720.1, AT1G23465.1, AT1G29080.1, AT1G29090.1, AT1G29110.1, AT1G29960.1, AT1G44350.1, AT1G47128.1, AT1G49630.1, AT1G49970.1, AT1G50250.1, AT1G51150.1, AT1G51760.1, AT1G51780…
....GO:0008509	MF	e	anion transmembrane transporter activity	85/5012	205/27416	2.38889e-10	4	85	0	AT1G08090.1, AT1G08100.1, AT1G12500.1, AT1G12940.1, AT1G13980.1, AT1G15460.1, AT1G15960.1, AT1G17120.1, AT1G17840.1, AT1G22150.1, AT1G23090.1, AT1G30560.1, AT1G48230.1, AT1G50400.1, AT1G53660.1, AT1G55620.2, AT1G74810.1, AT1G77990.1, AT1G78000.1, AT1G78560.1, AT1G80050.1, AT1G80510.1, AT1G80830.1, AT2G26900.1, AT2G29650.1, AT2G32040.1, AT2G34960.1, AT2G38060.1, AT2G39130.1, AT2G41190.1, AT2G47160…
.....GO:0005509	MF	e	calcium ion binding	87/5012	235/27416	2.45303e-10	5	87	0	AT1G03960.1, AT1G06680.1, AT1G08450.1, AT1G09210.1, AT1G19230.2, AT1G20760.1, AT1G21630.2, AT1G30000.1, AT1G30900.1, AT1G50700.1, AT1G51590.1, AT1G54450.1, AT1G56340.1, AT1G61950.1, AT1G64480.1, AT1G65540.1, AT1G66410.2, AT1G69830.1, AT1G76040.2, AT1G76130.1, AT2G14720.1, AT2G14740.1, AT2G17290.1, AT2G27030.3, AT2G30290.2, AT2G30790.1, AT2G31500.1, AT2G34940.1, AT2G38910.1, AT2G39470.1, AT2G41090…
....GO:0031559	MF	e	oxidosqualene cyclase activity	13/5012	13/27416	2.51514e-10	4	13	0	AT1G66960.1, AT1G78500.1, AT1G78950.1, AT1G78955.1, AT1G78960.1, AT1G78970.2, AT2G07050.1, AT3G45130.1, AT4G15340.1, AT4G15370.1, AT5G36150.1, AT5G42600.1, AT5G48010.2
....GO:0042578	MF	e	phosphoric ester hydrolase activity	161/5012	369/27416	2.54221e-10	4	161	0	AT1G03445.1, AT1G03590.1, AT1G05470.1, AT1G06410.1, AT1G07110.1, AT1G08420.1, AT1G09160.2, AT1G10430.1, AT1G13750.1, AT1G14310.1, AT1G14700.1, AT1G15080.1, AT1G16220.1, AT1G17340.1, AT1G20320.1, AT1G22210.1, AT1G22620.1, AT1G23870.1, AT1G25230.1, AT1G25280.1, AT1G26160.1, AT1G34120.2, AT1G35910.1, AT1G43600.1, AT1G43610.1, AT1G43640.1, AT1G43900.1, AT1G47270.1, AT1G47380.1, AT1G48040.1, AT1G48120…
...GO:0022804	MF	e	active transmembrane transporter activity	218/5012	528/27416	2.75121e-10	3	218	0	AT1G01790.1, AT1G02520.1, AT1G02530.1, AT1G03900.1, AT1G04120.1, AT1G05030.1, AT1G07670.1, AT1G07810.1, AT1G08960.1, AT1G10130.1, AT1G13210.1, AT1G13980.1, AT1G15150.1, AT1G15160.1, AT1G15170.1, AT1G15180.1, AT1G15210.1, AT1G15460.1, AT1G15520.1, AT1G15690.1, AT1G16370.1, AT1G16390.1, AT1G17260.1, AT1G17500.1, AT1G17840.1, AT1G19910.1, AT1G20260.1, AT1G20925.1, AT1G21650.3, AT1G26130.2, AT1G27770…
.......GO:0016887	MF	e	ATPase activity	252/5012	500/27416	2.80639e-10	7	252	0	AT1G02520.1, AT1G02530.1, AT1G03000.1, AT1G03900.1, AT1G03905.1, AT1G04120.1, AT1G06430.1, AT1G07510.1, AT1G07670.1, AT1G07810.1, AT1G09100.1, AT1G10130.1, AT1G10930.1, AT1G13210.1, AT1G15210.1, AT1G15520.1, AT1G16280.1, AT1G17260.1, AT1G17500.1, AT1G17840.1, AT1G19910.1, AT1G20260.1, AT1G20720.1, AT1G20750.1, AT1G20920.1, AT1G20960.1, AT1G21650.3, AT1G26130.2, AT1G27770.1, AT1G27900.1, AT1G31360…
.GO:0005198	MF	e	structural molecule activity	216/5012	558/27416	2.84129e-10	1	216	0	AT1G02780.1, AT1G02830.1, AT1G04270.1, AT1G04480.1, AT1G04820.1, AT1G05190.1, AT1G07770.1, AT1G08360.1, AT1G08820.1, AT1G09590.1, AT1G09690.1, AT1G12960.1, AT1G15930.2, AT1G18540.1, AT1G20010.1, AT1G22780.1, AT1G23290.1, AT1G23410.1, AT1G24240.1, AT1G26880.1, AT1G29965.1, AT1G29970.2, AT1G30630.1, AT1G33850.1, AT1G34030.1, AT1G35680.1, AT1G43170.1, AT1G48830.1, AT1G49240.1, AT1G50010.1, AT1G51270…
....GO:0016818	MF	e	hydrolase activity, acting on acid anhydrides, in phosphorus-containing anhydrides	390/5012	850/27416	2.93979e-10	4	390	0	AT1G01950.3, AT1G02520.1, AT1G02530.1, AT1G02670.1, AT1G03000.1, AT1G03900.1, AT1G03905.1, AT1G04120.1, AT1G04160.1, AT1G04600.1, AT1G04820.1, AT1G05120.1, AT1G06430.1, AT1G06720.1, AT1G07410.1, AT1G07510.1, AT1G07670.1, AT1G07810.1, AT1G08730.1, AT1G09100.1, AT1G09170.1, AT1G10130.1, AT1G10930.1, AT1G12430.2, AT1G12700.1, AT1G13210.1, AT1G14830.1, AT1G15210.1, AT1G15310.1, AT1G15520.1, AT1G15690…
...GO:0015075	MF	e	ion transmembrane transporter activity	218/5012	642/27416	2.98022e-10	3	218	0	AT1G01790.1, AT1G05030.1, AT1G07670.1, AT1G07810.1, AT1G08090.1, AT1G08100.1, AT1G08960.1, AT1G10130.1, AT1G10300.1, AT1G12500.1, AT1G12940.1, AT1G13210.1, AT1G13980.1, AT1G15460.1, AT1G15960.1, AT1G16010.2, AT1G16310.1, AT1G16370.1, AT1G16390.1, AT1G17120.1, AT1G17260.1, AT1G17500.1, AT1G17840.1, AT1G19910.1, AT1G20260.1, AT1G20925.1, AT1G22150.1, AT1G23090.1, AT1G26130.2, AT1G27770.1, AT1G30220…
...GO:0050662	MF	e	coenzyme binding	198/5012	466/27416	3.10291e-10	3	198	0	AT1G01480.1, AT1G02000.1, AT1G09090.2, AT1G09420.2, AT1G09940.1, AT1G11930.1, AT1G12130.1, AT1G12140.1, AT1G12160.1, AT1G12200.1, AT1G12550.1, AT1G12780.1, AT1G12900.1, AT1G17290.1, AT1G17745.2, AT1G19230.2, AT1G20270.1, AT1G22020.1, AT1G23310.1, AT1G24280.1, AT1G26570.1, AT1G30620.1, AT1G31230.1, AT1G32220.1, AT1G36370.1, AT1G47290.2, AT1G48030.1, AT1G53500.1, AT1G54340.1, AT1G58290.1, AT1G58440…
...GO:0016614	MF	e	oxidoreductase activity, acting on CH-OH group of donors	76/5012	202/27416	3.28222e-10	3	76	0	AT1G04410.1, AT1G06690.1, AT1G09420.2, AT1G09940.1, AT1G12550.1, AT1G16350.1, AT1G17650.1, AT1G17745.2, AT1G24280.1, AT1G24360.1, AT1G24470.1, AT1G26570.1, AT1G31230.1, AT1G47290.2, AT1G53240.1, AT1G53500.1, AT1G54340.1, AT1G58290.1, AT1G63000.1, AT1G64190.1, AT1G65930.1, AT1G67730.1, AT1G72680.1, AT1G77120.1, AT1G78570.1, AT1G79470.1, AT1G79750.1, AT1G79870.1, AT2G13560.1, AT2G19900.1, AT2G22780…
...GO:0016817	MF	e	hydrolase activity, acting on acid anhydrides	395/5012	857/27416	3.51933e-10	3	395	0	AT1G01950.3, AT1G02520.1, AT1G02530.1, AT1G02670.1, AT1G03000.1, AT1G03900.1, AT1G03905.1, AT1G04120.1, AT1G04160.1, AT1G04600.1, AT1G04820.1, AT1G05120.1, AT1G06430.1, AT1G06720.1, AT1G07410.1, AT1G07510.1, AT1G07670.1, AT1G07810.1, AT1G08730.1, AT1G09100.1, AT1G09170.1, AT1G10130.1, AT1G10930.1, AT1G12430.2, AT1G12700.1, AT1G13210.1, AT1G14830.1, AT1G15210.1, AT1G15310.1, AT1G15520.1, AT1G15690…
...GO:0016875	MF	e	ligase activity, forming carbon-oxygen bonds	35/5012	67/27416	3.63132e-10	3	35	0	AT1G14610.1, AT1G17960.1, AT1G18130.1, AT1G25350.2, AT1G27160.1, AT1G29870.1, AT1G29880.1, AT1G50200.1, AT1G68420.1, AT1G70980.1, AT1G72550.1, AT2G31170.1, AT3G07420.1, AT3G11710.1, AT3G13490.1, AT3G23145.1, AT3G30805.1, AT3G44740.1, AT3G56300.1, AT3G62120.1, AT4G10320.1, AT4G17300.1, AT4G26870.1, AT4G31180.1, AT4G39280.1, AT5G10880.1, AT5G16715.1, AT5G19720.1, AT5G22800.1, AT5G26710.1, AT5G26830…
....GO:0004812	MF	e	aminoacyl-tRNA ligase activity	35/5012	67/27416	3.63132e-10	4	35	0	AT1G14610.1, AT1G17960.1, AT1G18130.1, AT1G25350.2, AT1G27160.1, AT1G29870.1, AT1G29880.1, AT1G50200.1, AT1G68420.1, AT1G70980.1, AT1G72550.1, AT2G31170.1, AT3G07420.1, AT3G11710.1, AT3G13490.1, AT3G23145.1, AT3G30805.1, AT3G44740.1, AT3G56300.1, AT3G62120.1, AT4G10320.1, AT4G17300.1, AT4G26870.1, AT4G31180.1, AT4G39280.1, AT5G10880.1, AT5G16715.1, AT5G19720.1, AT5G22800.1, AT5G26710.1, AT5G26830…
..GO:0022857	MF	e	transmembrane transporter activity	336/5012	1004/27416	3.69388e-10	2	336	0	AT1G01790.1, AT1G02520.1, AT1G02530.1, AT1G03550.1, AT1G03900.1, AT1G04120.1, AT1G05030.1, AT1G07670.1, AT1G07810.1, AT1G08090.1, AT1G08100.1, AT1G08960.1, AT1G09580.1, AT1G10130.1, AT1G10300.1, AT1G11180.2, AT1G12500.1, AT1G12940.1, AT1G13210.1, AT1G13980.1, AT1G14010.1, AT1G15150.1, AT1G15160.1, AT1G15170.1, AT1G15180.1, AT1G15210.1, AT1G15460.1, AT1G15520.1, AT1G15690.1, AT1G15960.1, AT1G16010…
......GO:0017111	MF	e	nucleoside-triphosphatase activity	382/5012	810/27416	3.7405e-10	6	382	0	AT1G01950.3, AT1G02520.1, AT1G02530.1, AT1G02670.1, AT1G03000.1, AT1G03900.1, AT1G03905.1, AT1G04120.1, AT1G04160.1, AT1G04600.1, AT1G04820.1, AT1G05120.1, AT1G06430.1, AT1G06720.1, AT1G07410.1, AT1G07510.1, AT1G07670.1, AT1G07810.1, AT1G08730.1, AT1G09100.1, AT1G09170.1, AT1G10130.1, AT1G10930.1, AT1G12430.2, AT1G12700.1, AT1G13210.1, AT1G14830.1, AT1G15210.1, AT1G15310.1, AT1G15520.1, AT1G16280…
....GO:0003723	MF	e	RNA binding	229/5012	718/27416	3.96105e-10	4	229	0	AT1G05190.1, AT1G06680.1, AT1G06960.1, AT1G07360.1, AT1G08360.1, AT1G11650.2, AT1G12920.1, AT1G13730.1, AT1G13950.1, AT1G15310.1, AT1G17640.1, AT1G17980.1, AT1G18630.1, AT1G22240.1, AT1G22760.1, AT1G22780.1, AT1G26630.1, AT1G27650.1, AT1G29550.1, AT1G29590.2, AT1G32790.2, AT1G33680.1, AT1G34030.1, AT1G34140.1, AT1G35680.1, AT1G35730.1, AT1G35750.1, AT1G45332.1, AT1G47490.1, AT1G47500.1, AT1G48650…
.....GO:0016462	MF	e	pyrophosphatase activity	390/5012	838/27416	4.01881e-10	5	390	0	AT1G01950.3, AT1G02520.1, AT1G02530.1, AT1G02670.1, AT1G03000.1, AT1G03900.1, AT1G03905.1, AT1G04120.1, AT1G04160.1, AT1G04600.1, AT1G04820.1, AT1G05120.1, AT1G06430.1, AT1G06720.1, AT1G07410.1, AT1G07510.1, AT1G07670.1, AT1G07810.1, AT1G08730.1, AT1G09100.1, AT1G09170.1, AT1G10130.1, AT1G10930.1, AT1G12430.2, AT1G12700.1, AT1G13210.1, AT1G14830.1, AT1G15210.1, AT1G15310.1, AT1G15520.1, AT1G15690…
......GO:0008270	MF	e	zinc ion binding	381/5012	1497/27416	4.27366e-10	6	381	0	AT1G04850.1, AT1G05120.1, AT1G05520.1, AT1G05880.2, AT1G05890.2, AT1G06130.1, AT1G06430.1, AT1G06900.1, AT1G07360.1, AT1G07510.1, AT1G07640.3, AT1G08000.1, AT1G08010.1, AT1G08065.1, AT1G08080.1, AT1G08680.4, AT1G09060.3, AT1G10870.1, AT1G12230.2, AT1G12440.1, AT1G12470.1, AT1G13440.1, AT1G14200.1, AT1G16710.1, AT1G17110.2, AT1G17210.1, AT1G17770.1, AT1G18760.1, AT1G18770.1, AT1G18780.1, AT1G18910…
..GO:0048037	MF	e	cofactor binding	292/5012	985/27416	4.28975e-10	2	292	0	AT1G01480.1, AT1G02000.1, AT1G07890.3, AT1G08510.1, AT1G09090.2, AT1G09420.2, AT1G09940.1, AT1G10960.1, AT1G11930.1, AT1G12130.1, AT1G12140.1, AT1G12160.1, AT1G12200.1, AT1G12550.1, AT1G12780.1, AT1G12900.1, AT1G17060.1, AT1G17290.1, AT1G17745.2, AT1G19150.1, AT1G19230.2, AT1G20270.1, AT1G22020.1, AT1G23310.1, AT1G24280.1, AT1G26340.1, AT1G26570.1, AT1G29910.1, AT1G29920.1, AT1G29930.1, AT1G30620…
.GO:0005215	MF	e	transporter activity	415/5012	1249/27416	4.32807e-10	1	415	0	AT1G01790.1, AT1G02010.1, AT1G02520.1, AT1G02530.1, AT1G02690.2, AT1G03550.1, AT1G03900.1, AT1G04120.1, AT1G05030.1, AT1G05520.1, AT1G07670.1, AT1G07810.1, AT1G08090.1, AT1G08100.1, AT1G08960.1, AT1G09270.1, AT1G09580.1, AT1G10130.1, AT1G10300.1, AT1G10390.1, AT1G11180.2, AT1G11570.2, AT1G11890.1, AT1G12360.1, AT1G12500.1, AT1G12940.1, AT1G13210.1, AT1G13980.1, AT1G14010.1, AT1G14560.1, AT1G15150…
...GO:0005524	MF	e	ATP binding	701/5012	2151/27416	4.62415e-10	8	701	0	AT1G01140.3, AT1G01560.2, AT1G01950.3, AT1G02500.1, AT1G02520.1, AT1G02530.1, AT1G02670.1, AT1G03000.1, AT1G03090.2, AT1G03740.1, AT1G03905.1, AT1G03920.1, AT1G03930.1, AT1G04120.1, AT1G04160.1, AT1G04440.1, AT1G04600.1, AT1G05120.1, AT1G06390.1, AT1G06430.1, AT1G07110.1, AT1G07510.1, AT1G07880.2, AT1G08130.1, AT1G08720.1, AT1G08730.1, AT1G09080.1, AT1G09100.1, AT1G09170.1, AT1G09600.1, AT1G09840…
...GO:0016772	MF	e	transferase activity, transferring phosphorus-containing groups	398/5012	1561/27416	4.91726e-10	3	398	0	AT1G01140.3, AT1G01460.1, AT1G01560.2, AT1G03430.1, AT1G03740.1, AT1G03920.1, AT1G03930.1, AT1G04440.1, AT1G05610.1, AT1G06020.1, AT1G06030.1, AT1G06390.1, AT1G07110.1, AT1G07880.2, AT1G08540.1, AT1G08720.1, AT1G09600.1, AT1G09840.1, AT1G10700.1, AT1G10760.1, AT1G10900.1, AT1G10940.2, AT1G14000.1, AT1G16330.1, AT1G17980.1, AT1G18150.2, AT1G18160.1, AT1G18670.1, AT1G18890.1, AT1G19920.1, AT1G20930…
....GO:0003677	MF	e	DNA binding	516/5012	1967/27416	4.95109e-10	4	516	0	AT1G01060.1, AT1G01370.1, AT1G01520.1, AT1G02065.1, AT1G02580.1, AT1G02670.1, AT1G03800.1, AT1G04020.1, AT1G05120.1, AT1G06070.1, AT1G06230.1, AT1G06760.1, AT1G06850.1, AT1G07370.1, AT1G07640.3, AT1G07660.1, AT1G07790.1, AT1G07820.1, AT1G08000.1, AT1G08010.1, AT1G08130.1, AT1G08170.1, AT1G08540.1, AT1G08620.1, AT1G08680.4, AT1G08880.1, AT1G08970.4, AT1G09030.1, AT1G09200.1, AT1G09770.1, AT1G12440…
.....GO:0046914	MF	e	transition metal ion binding	516/5012	2161/27416	5.05491e-10	5	516	0	AT1G03090.2, AT1G04850.1, AT1G05120.1, AT1G05520.1, AT1G05880.2, AT1G05890.2, AT1G06130.1, AT1G06430.1, AT1G06900.1, AT1G07360.1, AT1G07510.1, AT1G07640.3, AT1G08000.1, AT1G08010.1, AT1G08065.1, AT1G08080.1, AT1G08420.1, AT1G08680.4, AT1G09060.3, AT1G09090.2, AT1G09780.1, AT1G10630.1, AT1G10870.1, AT1G12230.2, AT1G12440.1, AT1G12470.1, AT1G13440.1, AT1G14200.1, AT1G16710.1, AT1G17060.1, AT1G17110…
.....GO:0032559	MF	e	adenyl ribonucleotide binding	708/5012	2163/27416	5.12285e-10	7	708	0	AT1G01140.3, AT1G01560.2, AT1G01950.3, AT1G02500.1, AT1G02520.1, AT1G02530.1, AT1G02670.1, AT1G03000.1, AT1G03090.2, AT1G03740.1, AT1G03905.1, AT1G03920.1, AT1G03930.1, AT1G04120.1, AT1G04160.1, AT1G04440.1, AT1G04600.1, AT1G05120.1, AT1G06390.1, AT1G06430.1, AT1G07110.1, AT1G07510.1, AT1G07880.2, AT1G08130.1, AT1G08720.1, AT1G08730.1, AT1G09080.1, AT1G09100.1, AT1G09170.1, AT1G09600.1, AT1G09840…
...GO:0015318	MF	e	inorganic molecular entity transmembrane transporter activity	175/5012	606/27416	5.16846e-10	3	175	0	AT1G01790.1, AT1G05030.1, AT1G07670.1, AT1G07810.1, AT1G08090.1, AT1G08100.1, AT1G08960.1, AT1G10130.1, AT1G10300.1, AT1G12940.1, AT1G15460.1, AT1G15960.1, AT1G16010.2, AT1G16370.1, AT1G16390.1, AT1G17120.1, AT1G17260.1, AT1G17840.1, AT1G19910.1, AT1G20260.1, AT1G20925.1, AT1G22150.1, AT1G23090.1, AT1G27770.1, AT1G30220.1, AT1G50400.1, AT1G55620.2, AT1G59870.1, AT1G64200.1, AT1G67300.2, AT1G71090…
....GO:0032555	MF	e	purine ribonucleotide binding	844/5012	2417/27416	5.23656e-10	6	844	0	AT1G01140.3, AT1G01560.2, AT1G01950.3, AT1G02130.1, AT1G02430.1, AT1G02440.1, AT1G02500.1, AT1G02520.1, AT1G02530.1, AT1G02620.1, AT1G02670.1, AT1G03000.1, AT1G03090.2, AT1G03740.1, AT1G03905.1, AT1G03920.1, AT1G03930.1, AT1G04120.1, AT1G04160.1, AT1G04440.1, AT1G04600.1, AT1G04820.1, AT1G05120.1, AT1G06390.1, AT1G06400.1, AT1G06430.1, AT1G06720.1, AT1G07110.1, AT1G07410.1, AT1G07510.1, AT1G07880…
.....GO:0030554	MF	e	adenyl nucleotide binding	710/5012	2166/27416	5.29303e-10	6	710	0	AT1G01140.3, AT1G01560.2, AT1G01950.3, AT1G02500.1, AT1G02520.1, AT1G02530.1, AT1G02670.1, AT1G03000.1, AT1G03090.2, AT1G03740.1, AT1G03905.1, AT1G03920.1, AT1G03930.1, AT1G04120.1, AT1G04160.1, AT1G04440.1, AT1G04600.1, AT1G05120.1, AT1G06390.1, AT1G06430.1, AT1G07110.1, AT1G07510.1, AT1G07880.2, AT1G08130.1, AT1G08720.1, AT1G08730.1, AT1G09080.1, AT1G09100.1, AT1G09170.1, AT1G09600.1, AT1G09840…
....GO:0017076	MF	e	purine nucleotide binding	846/5012	2424/27416	5.53448e-10	5	846	0	AT1G01140.3, AT1G01560.2, AT1G01950.3, AT1G02130.1, AT1G02430.1, AT1G02440.1, AT1G02500.1, AT1G02520.1, AT1G02530.1, AT1G02620.1, AT1G02670.1, AT1G03000.1, AT1G03090.2, AT1G03740.1, AT1G03905.1, AT1G03920.1, AT1G03930.1, AT1G04120.1, AT1G04160.1, AT1G04440.1, AT1G04600.1, AT1G04820.1, AT1G05120.1, AT1G06390.1, AT1G06400.1, AT1G06430.1, AT1G06720.1, AT1G07110.1, AT1G07410.1, AT1G07510.1, AT1G07880…
...GO:1901265	MF	e	nucleoside phosphate binding	1098/5012	3127/27416	5.55527e-10	3	1098	0	AT1G01140.3, AT1G01560.2, AT1G01950.3, AT1G02130.1, AT1G02430.1, AT1G02440.1, AT1G02500.1, AT1G02520.1, AT1G02530.1, AT1G02620.1, AT1G02670.1, AT1G03000.1, AT1G03090.2, AT1G03740.1, AT1G03905.1, AT1G03920.1, AT1G03930.1, AT1G04120.1, AT1G04160.1, AT1G04440.1, AT1G04510.1, AT1G04600.1, AT1G04820.1, AT1G05120.1, AT1G06390.1, AT1G06400.1, AT1G06430.1, AT1G06720.1, AT1G06960.1, AT1G07110.1, AT1G07360…
...GO:0000166	MF	e	nucleotide binding	1098/5012	3127/27416	5.55527e-10	4	1098	0	AT1G01140.3, AT1G01560.2, AT1G01950.3, AT1G02130.1, AT1G02430.1, AT1G02440.1, AT1G02500.1, AT1G02520.1, AT1G02530.1, AT1G02620.1, AT1G02670.1, AT1G03000.1, AT1G03090.2, AT1G03740.1, AT1G03905.1, AT1G03920.1, AT1G03930.1, AT1G04120.1, AT1G04160.1, AT1G04440.1, AT1G04510.1, AT1G04600.1, AT1G04820.1, AT1G05120.1, AT1G06390.1, AT1G06400.1, AT1G06430.1, AT1G06720.1, AT1G06960.1, AT1G07110.1, AT1G07360…
..GO:0140096	MF	e	catalytic activity, acting on a protein	679/5012	2287/27416	5.65638e-10	2	679	0	AT1G01140.3, AT1G01560.2, AT1G01650.1, AT1G02560.1, AT1G03430.1, AT1G03445.1, AT1G03590.1, AT1G03740.1, AT1G03920.1, AT1G03930.1, AT1G04440.1, AT1G04510.1, AT1G04980.1, AT1G05820.1, AT1G06260.1, AT1G06390.1, AT1G06430.1, AT1G06870.1, AT1G06900.1, AT1G07510.1, AT1G07880.2, AT1G08420.1, AT1G08720.1, AT1G09130.3, AT1G09160.2, AT1G09600.1, AT1G09840.1, AT1G09850.1, AT1G10230.1, AT1G10430.1, AT1G10940…
....GO:0035639	MF	e	purine ribonucleoside triphosphate binding	837/5012	2405/27416	5.73604e-10	4	837	0	AT1G01140.3, AT1G01560.2, AT1G01950.3, AT1G02130.1, AT1G02430.1, AT1G02440.1, AT1G02500.1, AT1G02520.1, AT1G02530.1, AT1G02620.1, AT1G02670.1, AT1G03000.1, AT1G03090.2, AT1G03740.1, AT1G03905.1, AT1G03920.1, AT1G03930.1, AT1G04120.1, AT1G04160.1, AT1G04440.1, AT1G04600.1, AT1G04820.1, AT1G05120.1, AT1G06390.1, AT1G06400.1, AT1G06430.1, AT1G06720.1, AT1G07110.1, AT1G07410.1, AT1G07510.1, AT1G07880…
..GO:0008144	MF	e	drug binding	775/5012	2526/27416	5.75095e-10	2	775	0	AT1G01140.3, AT1G01480.1, AT1G01560.2, AT1G01950.3, AT1G02500.1, AT1G02520.1, AT1G02530.1, AT1G02670.1, AT1G03000.1, AT1G03090.2, AT1G03740.1, AT1G03905.1, AT1G03920.1, AT1G03930.1, AT1G04120.1, AT1G04160.1, AT1G04440.1, AT1G04600.1, AT1G05120.1, AT1G06390.1, AT1G06430.1, AT1G07110.1, AT1G07510.1, AT1G07880.2, AT1G08130.1, AT1G08720.1, AT1G08730.1, AT1G09080.1, AT1G09100.1, AT1G09170.1, AT1G09600…
..GO:0016740	MF	e	transferase activity	745/5012	3163/27416	5.79117e-10	2	745	0	AT1G01140.3, AT1G01460.1, AT1G01480.1, AT1G01560.2, AT1G02500.1, AT1G03430.1, AT1G03740.1, AT1G03920.1, AT1G03930.1, AT1G04440.1, AT1G04510.1, AT1G04710.1, AT1G05570.1, AT1G05610.1, AT1G05620.1, AT1G05670.1, AT1G06020.1, AT1G06030.1, AT1G06390.1, AT1G06410.1, AT1G06490.1, AT1G07110.1, AT1G07880.2, AT1G08510.1, AT1G08540.1, AT1G08720.1, AT1G09600.1, AT1G09840.1, AT1G10060.2, AT1G10070.1, AT1G10230…
...GO:0043169	MF	e	cation binding	729/5012	2807/27416	5.86003e-10	3	729	0	AT1G02310.1, AT1G02850.4, AT1G03090.2, AT1G03310.2, AT1G03960.1, AT1G04850.1, AT1G05120.1, AT1G05520.1, AT1G05880.2, AT1G05890.2, AT1G06130.1, AT1G06430.1, AT1G06680.1, AT1G06900.1, AT1G07360.1, AT1G07510.1, AT1G07640.3, AT1G07670.1, AT1G07810.1, AT1G08000.1, AT1G08010.1, AT1G08065.1, AT1G08080.1, AT1G08420.1, AT1G08450.1, AT1G08680.4, AT1G09060.3, AT1G09090.2, AT1G09210.1, AT1G09780.1, AT1G10130…
......GO:0003743	MF	e	translation initiation factor activity	43/5012	93/27416	5.90842e-10	6	43	0	AT1G13950.1, AT1G22760.1, AT1G26630.1, AT1G29550.1, AT1G29590.2, AT1G34140.1, AT1G49015.1, AT1G49760.1, AT1G54270.1, AT1G54290.1, AT1G62410.1, AT1G69410.1, AT1G71770.1, AT2G23350.1, AT2G34970.1, AT2G36660.1, AT2G39820.1, AT2G40290.1, AT2G41630.1, AT2G45730.1, AT3G02270.1, AT3G10330.1, AT3G13920.2, AT3G16380.1, AT3G29380.1, AT3G55620.1, AT3G57290.1, AT3G57370.1, AT4G10680.1, AT4G18040.1, AT4G18300…
...GO:0003676	MF	e	nucleic acid binding	815/5012	3169/27416	5.99161e-10	3	815	0	AT1G01060.1, AT1G01370.1, AT1G01520.1, AT1G02065.1, AT1G02580.1, AT1G02670.1, AT1G03800.1, AT1G04020.1, AT1G05120.1, AT1G05190.1, AT1G05880.2, AT1G05890.2, AT1G06070.1, AT1G06230.1, AT1G06680.1, AT1G06760.1, AT1G06850.1, AT1G06960.1, AT1G07360.1, AT1G07370.1, AT1G07640.3, AT1G07660.1, AT1G07790.1, AT1G07820.1, AT1G08000.1, AT1G08010.1, AT1G08130.1, AT1G08170.1, AT1G08360.1, AT1G08540.1, AT1G08620…
..GO:0036094	MF	e	small molecule binding	1189/5012	3529/27416	6.01116e-10	2	1189	0	AT1G01140.3, AT1G01480.1, AT1G01560.2, AT1G01950.3, AT1G02130.1, AT1G02430.1, AT1G02440.1, AT1G02500.1, AT1G02520.1, AT1G02530.1, AT1G02620.1, AT1G02670.1, AT1G03000.1, AT1G03090.2, AT1G03740.1, AT1G03905.1, AT1G03920.1, AT1G03930.1, AT1G04120.1, AT1G04160.1, AT1G04440.1, AT1G04510.1, AT1G04600.1, AT1G04820.1, AT1G05120.1, AT1G06390.1, AT1G06400.1, AT1G06430.1, AT1G06720.1, AT1G06960.1, AT1G07110…
....GO:0046872	MF	e	metal ion binding	677/5012	2662/27416	6.21803e-10	4	677	0	AT1G03090.2, AT1G03960.1, AT1G04850.1, AT1G05120.1, AT1G05520.1, AT1G05880.2, AT1G05890.2, AT1G06130.1, AT1G06430.1, AT1G06680.1, AT1G06900.1, AT1G07360.1, AT1G07510.1, AT1G07640.3, AT1G07670.1, AT1G07810.1, AT1G08000.1, AT1G08010.1, AT1G08065.1, AT1G08080.1, AT1G08420.1, AT1G08450.1, AT1G08680.4, AT1G09060.3, AT1G09090.2, AT1G09210.1, AT1G09780.1, AT1G10130.1, AT1G10630.1, AT1G10700.1, AT1G10870…
..GO:0097367	MF	e	carbohydrate derivative binding	857/5012	2469/27416	6.43419e-10	2	857	0	AT1G01140.3, AT1G01560.2, AT1G01950.3, AT1G02130.1, AT1G02430.1, AT1G02440.1, AT1G02500.1, AT1G02520.1, AT1G02530.1, AT1G02620.1, AT1G02670.1, AT1G03000.1, AT1G03090.2, AT1G03740.1, AT1G03905.1, AT1G03920.1, AT1G03930.1, AT1G04120.1, AT1G04160.1, AT1G04440.1, AT1G04600.1, AT1G04820.1, AT1G05120.1, AT1G06390.1, AT1G06400.1, AT1G06430.1, AT1G06720.1, AT1G07110.1, AT1G07410.1, AT1G07510.1, AT1G07880…
...GO:0032553	MF	e	ribonucleotide binding	855/5012	2445/27416	6.43594e-10	5	855	0	AT1G01140.3, AT1G01560.2, AT1G01950.3, AT1G02130.1, AT1G02430.1, AT1G02440.1, AT1G02500.1, AT1G02520.1, AT1G02530.1, AT1G02620.1, AT1G02670.1, AT1G03000.1, AT1G03090.2, AT1G03740.1, AT1G03905.1, AT1G03920.1, AT1G03930.1, AT1G04120.1, AT1G04160.1, AT1G04440.1, AT1G04600.1, AT1G04820.1, AT1G05120.1, AT1G06390.1, AT1G06400.1, AT1G06430.1, AT1G06720.1, AT1G07110.1, AT1G07410.1, AT1G07510.1, AT1G07880…
...GO:0043168	MF	e	anion binding	1030/5012	2905/27416	6.49726e-10	3	1030	0	AT1G01140.3, AT1G01480.1, AT1G01560.2, AT1G01950.3, AT1G02130.1, AT1G02430.1, AT1G02440.1, AT1G02500.1, AT1G02520.1, AT1G02530.1, AT1G02620.1, AT1G02670.1, AT1G03000.1, AT1G03090.2, AT1G03740.1, AT1G03905.1, AT1G03920.1, AT1G03930.1, AT1G04120.1, AT1G04160.1, AT1G04440.1, AT1G04600.1, AT1G04820.1, AT1G05120.1, AT1G06390.1, AT1G06400.1, AT1G06430.1, AT1G06720.1, AT1G07110.1, AT1G07410.1, AT1G07510…
..GO:0016787	MF	e	hydrolase activity	936/5012	3043/27416	6.54872e-10	2	936	0	AT1G01650.1, AT1G01950.3, AT1G02310.1, AT1G02520.1, AT1G02530.1, AT1G02560.1, AT1G02670.1, AT1G02850.4, AT1G03000.1, AT1G03310.2, AT1G03445.1, AT1G03590.1, AT1G03900.1, AT1G03905.1, AT1G04120.1, AT1G04160.1, AT1G04290.1, AT1G04600.1, AT1G04820.1, AT1G05120.1, AT1G05470.1, AT1G05620.1, AT1G05820.1, AT1G06130.1, AT1G06260.1, AT1G06410.1, AT1G06430.1, AT1G06550.1, AT1G06720.1, AT1G06870.1, AT1G06900…
GO:0003674	MF	e	molecular_function	4771/5012	24372/27416	6.56139e-10	0	4771	0	AT1G01060.1, AT1G01140.3, AT1G01160.2, AT1G01370.1, AT1G01460.1, AT1G01480.1, AT1G01520.1, AT1G01560.2, AT1G01650.1, AT1G01750.1, AT1G01790.1, AT1G01800.1, AT1G01950.3, AT1G01960.1, AT1G02000.1, AT1G02010.1, AT1G02065.1, AT1G02130.1, AT1G02310.1, AT1G02430.1, AT1G02440.1, AT1G02500.1, AT1G02520.1, AT1G02530.1, AT1G02560.1, AT1G02580.1, AT1G02620.1, AT1G02670.1, AT1G02690.2, AT1G02780.1, AT1G02830…
....GO:0016301	MF	e	kinase activity	334/5012	1327/27416	6.6625e-10	4	334	0	AT1G01140.3, AT1G01460.1, AT1G01560.2, AT1G03430.1, AT1G03740.1, AT1G03920.1, AT1G03930.1, AT1G04440.1, AT1G06020.1, AT1G06030.1, AT1G06390.1, AT1G07110.1, AT1G07880.2, AT1G08720.1, AT1G09600.1, AT1G09840.1, AT1G10760.1, AT1G10900.1, AT1G10940.2, AT1G14000.1, AT1G16330.1, AT1G18150.2, AT1G18160.1, AT1G18670.1, AT1G18890.1, AT1G20930.1, AT1G21640.2, AT1G21980.1, AT1G23700.1, AT1G27320.1, AT1G27630…
..GO:0005515	MF	e	protein binding	959/5012	4243/27416	7.16014e-10	2	959	0	AT1G01160.2, AT1G01750.1, AT1G01950.3, AT1G01960.1, AT1G02580.1, AT1G02690.2, AT1G02980.1, AT1G03270.1, AT1G03445.1, AT1G03910.2, AT1G04150.1, AT1G04160.1, AT1G04300.3, AT1G04400.2, AT1G04510.1, AT1G04600.1, AT1G04850.1, AT1G05500.1, AT1G06070.1, AT1G06230.1, AT1G06850.1, AT1G07140.1, AT1G07370.1, AT1G08350.2, AT1G08370.1, AT1G08420.1, AT1G08450.1, AT1G08560.1, AT1G08620.1, AT1G08730.1, AT1G09020…
..GO:1901363	MF	e	heterocyclic compound binding	1844/5012	6307/27416	7.80499e-10	2	1844	0	AT1G01060.1, AT1G01140.3, AT1G01370.1, AT1G01480.1, AT1G01520.1, AT1G01560.2, AT1G01950.3, AT1G02065.1, AT1G02130.1, AT1G02430.1, AT1G02440.1, AT1G02500.1, AT1G02520.1, AT1G02530.1, AT1G02580.1, AT1G02620.1, AT1G02670.1, AT1G03000.1, AT1G03090.2, AT1G03740.1, AT1G03800.1, AT1G03905.1, AT1G03920.1, AT1G03930.1, AT1G04020.1, AT1G04120.1, AT1G04160.1, AT1G04440.1, AT1G04510.1, AT1G04600.1, AT1G04820…
.....GO:0015301	MF	e	anion:anion antiporter activity	15/5012	17/27416	7.8237e-10	7	15	0	AT1G13980.1, AT1G15460.1, AT1G74810.1, AT2G47160.2, AT3G06450.1, AT3G08580.1, AT3G62270.1, AT4G28390.1, AT4G32510.1, AT5G12860.1, AT5G13490.1, AT5G17400.1, AT5G25430.1, AT5G64280.1, AT5G64290.1
.....GO:0004707	MF	e	MAP kinase activity	17/5012	21/27416	7.8275e-10	7	17	0	AT1G01560.2, AT1G07880.2, AT1G18150.2, AT1G53510.1, AT1G73670.1, AT2G01450.1, AT2G42880.1, AT2G43790.1, AT2G46070.1, AT3G14720.1, AT3G18040.1, AT3G45640.1, AT3G59790.1, AT4G01370.1, AT4G01595.1, AT4G11330.1, AT5G19010.1
..GO:0043167	MF	e	ion binding	1644/5012	5466/27416	7.98774e-10	2	1644	0	AT1G01140.3, AT1G01480.1, AT1G01560.2, AT1G01950.3, AT1G02130.1, AT1G02310.1, AT1G02430.1, AT1G02440.1, AT1G02500.1, AT1G02520.1, AT1G02530.1, AT1G02620.1, AT1G02670.1, AT1G02850.4, AT1G03000.1, AT1G03090.2, AT1G03310.2, AT1G03740.1, AT1G03905.1, AT1G03920.1, AT1G03930.1, AT1G03960.1, AT1G04120.1, AT1G04160.1, AT1G04440.1, AT1G04600.1, AT1G04820.1, AT1G04850.1, AT1G05120.1, AT1G05520.1, AT1G05880…
...GO:0019904	MF	e	protein domain specific binding	16/5012	19/27416	8.41043e-10	3	16	0	AT1G22290.2, AT1G22300.1, AT1G26480.1, AT1G34760.1, AT1G35160.2, AT1G78220.1, AT1G78300.1, AT2G10450.1, AT2G42590.3, AT2G46830.1, AT3G02520.1, AT4G09000.2, AT5G10450.4, AT5G16050.1, AT5G38480.1, AT5G65430.3
..GO:0097159	MF	e	organic cyclic compound binding	1854/5012	6321/27416	9.04216e-10	2	1854	0	AT1G01060.1, AT1G01140.3, AT1G01370.1, AT1G01480.1, AT1G01520.1, AT1G01560.2, AT1G01950.3, AT1G02065.1, AT1G02130.1, AT1G02430.1, AT1G02440.1, AT1G02500.1, AT1G02520.1, AT1G02530.1, AT1G02580.1, AT1G02620.1, AT1G02670.1, AT1G03000.1, AT1G03090.2, AT1G03740.1, AT1G03800.1, AT1G03905.1, AT1G03920.1, AT1G03930.1, AT1G04020.1, AT1G04120.1, AT1G04160.1, AT1G04440.1, AT1G04510.1, AT1G04600.1, AT1G04820…
.GO:0003824	MF	e	catalytic activity	2376/5012	8700/27416	9.78669e-10	1	2376	0	AT1G01140.3, AT1G01460.1, AT1G01480.1, AT1G01560.2, AT1G01650.1, AT1G01800.1, AT1G01950.3, AT1G02000.1, AT1G02310.1, AT1G02500.1, AT1G02520.1, AT1G02530.1, AT1G02560.1, AT1G02670.1, AT1G02850.4, AT1G03000.1, AT1G03090.2, AT1G03310.2, AT1G03430.1, AT1G03445.1, AT1G03590.1, AT1G03630.1, AT1G03680.1, AT1G03740.1, AT1G03900.1, AT1G03905.1, AT1G03920.1, AT1G03930.1, AT1G04120.1, AT1G04160.1, AT1G04290…
.GO:0005488	MF	e	binding	3026/5012	11552/27416	9.96076e-10	1	3026	0	AT1G01060.1, AT1G01140.3, AT1G01160.2, AT1G01370.1, AT1G01480.1, AT1G01520.1, AT1G01560.2, AT1G01750.1, AT1G01800.1, AT1G01950.3, AT1G01960.1, AT1G02000.1, AT1G02065.1, AT1G02130.1, AT1G02310.1, AT1G02430.1, AT1G02440.1, AT1G02500.1, AT1G02520.1, AT1G02530.1, AT1G02580.1, AT1G02620.1, AT1G02670.1, AT1G02690.2, AT1G02850.4, AT1G02980.1, AT1G03000.1, AT1G03090.2, AT1G03270.1, AT1G03310.2, AT1G03445…
....GO:0016773	MF	e	phosphotransferase activity, alcohol group as acceptor	320/5012	1275/27416	1.01926e-09	4	320	0	AT1G01140.3, AT1G01460.1, AT1G01560.2, AT1G03430.1, AT1G03740.1, AT1G03920.1, AT1G03930.1, AT1G04440.1, AT1G06020.1, AT1G06030.1, AT1G06390.1, AT1G07110.1, AT1G07880.2, AT1G08720.1, AT1G09600.1, AT1G09840.1, AT1G10900.1, AT1G10940.2, AT1G14000.1, AT1G16330.1, AT1G18150.2, AT1G18160.1, AT1G18670.1, AT1G18890.1, AT1G20930.1, AT1G21640.2, AT1G21980.1, AT1G23700.1, AT1G27320.1, AT1G27570.1, AT1G27630…
......GO:0003843	MF	e	1,3-beta-D-glucan synthase activity	12/5012	12/27416	1.3785e-09	7	12	0	AT1G05570.1, AT1G06490.1, AT2G13680.1, AT2G31960.1, AT2G36850.1, AT3G07160.1, AT3G14570.1, AT3G59100.1, AT4G03550.1, AT4G04970.1, AT5G13000.1, AT5G36870.1
.....GO:0008234	MF	e	cysteine-type peptidase activity	47/5012	108/27416	1.509e-09	5	47	0	AT1G06260.1, AT1G09850.1, AT1G17110.2, AT1G20850.1, AT1G29080.1, AT1G29090.1, AT1G29110.1, AT1G47128.1, AT1G65650.1, AT2G22160.1, AT2G22310.2, AT2G24640.1, AT2G27420.1, AT2G34080.1, AT2G39320.1, AT3G02070.1, AT3G06910.1, AT3G11910.1, AT3G15580.1, AT3G19390.1, AT3G19400.1, AT3G22260.2, AT3G43960.1, AT3G48340.1, AT3G48350.1, AT3G49340.1, AT4G00690.1, AT4G11310.1, AT4G11320.1, AT4G15880.1, AT4G17895…
....GO:0008324	MF	e	cation transmembrane transporter activity	129/5012	428/27416	2.13872e-09	4	129	0	AT1G01790.1, AT1G05030.1, AT1G07670.1, AT1G07810.1, AT1G08960.1, AT1G10130.1, AT1G10300.1, AT1G15960.1, AT1G16010.2, AT1G16310.1, AT1G16370.1, AT1G16390.1, AT1G17260.1, AT1G19910.1, AT1G20260.1, AT1G20925.1, AT1G27770.1, AT1G30220.1, AT1G54115.1, AT1G59870.1, AT1G64200.1, AT1G64780.1, AT1G67300.2, AT1G71090.1, AT1G73220.1, AT1G75630.2, AT1G76030.1, AT1G76520.1, AT1G76530.1, AT1G78560.1, AT1G78900…
....GO:0016881	MF	e	acid-amino acid ligase activity	38/5012	80/27416	2.24684e-09	4	38	0	AT1G14400.1, AT1G23260.1, AT1G36340.1, AT1G53023.1, AT1G53025.1, AT1G55860.1, AT1G63680.1, AT1G64230.4, AT1G70320.1, AT1G70660.1, AT2G02760.1, AT2G16740.1, AT2G16920.1, AT2G32790.1, AT2G33770.1, AT2G36060.2, AT3G08690.1, AT3G08700.1, AT3G10160.1, AT3G13550.1, AT3G15355.1, AT3G24515.1, AT3G46460.1, AT3G52560.4, AT3G53090.1, AT3G55380.2, AT3G55630.3, AT4G27960.2, AT4G38600.1, AT5G02880.1, AT5G05980…
.....GO:0008113	MF	e	peptide-methionine (S)-S-oxide reductase activity	13/5012	14/27416	2.92472e-09	5	13	0	AT1G53670.1, AT4G04800.1, AT4G04810.1, AT4G04830.1, AT4G04840.1, AT4G21830.1, AT4G21840.1, AT4G21850.1, AT4G21860.1, AT4G25130.1, AT5G07460.1, AT5G07470.1, AT5G61640.1
...GO:0043177	MF	e	organic acid binding	32/5012	62/27416	3.04046e-09	3	32	0	AT1G11790.1, AT1G17745.2, AT1G20270.1, AT1G31230.1, AT1G34760.1, AT1G52920.1, AT1G75330.1, AT2G10450.1, AT2G17700.1, AT2G17720.1, AT2G31810.1, AT2G36840.1, AT2G39570.1, AT3G02020.1, AT3G07630.1, AT3G19480.1, AT3G28480.2, AT3G28490.1, AT4G19710.2, AT4G25600.1, AT4G34200.1, AT4G35780.1, AT4G35810.1, AT4G35820.1, AT4G36760.1, AT4G38470.1, AT5G04740.1, AT5G13280.1, AT5G14060.1, AT5G16290.1, AT5G18900…
....GO:0031406	MF	e	carboxylic acid binding	32/5012	62/27416	3.04046e-09	4	32	0	AT1G11790.1, AT1G17745.2, AT1G20270.1, AT1G31230.1, AT1G34760.1, AT1G52920.1, AT1G75330.1, AT2G10450.1, AT2G17700.1, AT2G17720.1, AT2G31810.1, AT2G36840.1, AT2G39570.1, AT3G02020.1, AT3G07630.1, AT3G19480.1, AT3G28480.2, AT3G28490.1, AT4G19710.2, AT4G25600.1, AT4G34200.1, AT4G35780.1, AT4G35810.1, AT4G35820.1, AT4G36760.1, AT4G38470.1, AT5G04740.1, AT5G13280.1, AT5G14060.1, AT5G16290.1, AT5G18900…
..GO:0008565	MF	e	protein transporter activity	55/5012	139/27416	3.72018e-09	2	55	0	AT1G02010.1, AT1G02690.2, AT1G09270.1, AT1G09580.1, AT1G11570.2, AT1G12360.1, AT1G14010.1, AT1G21650.3, AT1G21900.1, AT1G23900.1, AT1G26170.1, AT1G26690.1, AT1G27310.1, AT1G27970.2, AT1G29310.1, AT1G30630.1, AT1G32880.1, AT1G47830.1, AT1G48240.1, AT1G57620.1, AT1G60070.2, AT1G69460.1, AT1G78720.1, AT2G03290.1, AT2G17380.1, AT2G28800.1, AT2G31660.1, AT2G34250.1, AT2G34840.1, AT2G35190.1, AT3G05720…
....GO:0016615	MF	e	malate dehydrogenase activity	14/5012	16/27416	3.79155e-09	4	14	0	AT1G04410.1, AT1G53240.1, AT1G79750.1, AT2G13560.1, AT2G19900.1, AT2G22780.1, AT3G15020.1, AT4G00570.1, AT5G09660.4, AT5G11670.1, AT5G25880.1, AT5G43330.1, AT5G56720.1, AT5G58330.1
....GO:0015103	MF	e	inorganic anion transmembrane transporter activity	37/5012	79/27416	5.91159e-09	5	37	0	AT1G08090.1, AT1G08100.1, AT1G12940.1, AT1G15460.1, AT1G15960.1, AT1G22150.1, AT1G23090.1, AT1G50400.1, AT1G55620.2, AT1G74810.1, AT1G77990.1, AT1G78000.1, AT1G80050.1, AT1G80830.1, AT2G29650.1, AT2G47160.2, AT3G06450.1, AT3G15990.1, AT3G20000.1, AT3G27170.1, AT3G45060.1, AT3G51895.1, AT3G62270.1, AT4G02700.1, AT4G08620.1, AT4G32510.1, AT4G35440.2, AT5G10180.1, AT5G14570.1, AT5G19600.1, AT5G25430…
.........GO:0008026	MF	e	ATP-dependent helicase activity	51/5012	127/27416	9.8979e-09	9	51	0	AT1G10930.1, AT1G16280.1, AT1G20720.1, AT1G20750.1, AT1G20920.1, AT1G20960.1, AT1G27900.1, AT1G31360.1, AT1G31970.1, AT1G32490.1, AT1G48650.2, AT1G51380.1, AT1G54270.1, AT1G55150.1, AT1G58050.1, AT1G58060.1, AT1G59760.1, AT1G60930.1, AT1G72730.1, AT1G79950.1, AT2G01130.1, AT2G06990.1, AT2G35340.1, AT2G35920.1, AT2G40700.1, AT2G42270.1, AT2G47250.1, AT2G47330.1, AT3G01540.2, AT3G05740.1, AT3G06480…
........GO:0070035	MF	e	purine NTP-dependent helicase activity	51/5012	127/27416	9.8979e-09	8	51	0	AT1G10930.1, AT1G16280.1, AT1G20720.1, AT1G20750.1, AT1G20920.1, AT1G20960.1, AT1G27900.1, AT1G31360.1, AT1G31970.1, AT1G32490.1, AT1G48650.2, AT1G51380.1, AT1G54270.1, AT1G55150.1, AT1G58050.1, AT1G58060.1, AT1G59760.1, AT1G60930.1, AT1G72730.1, AT1G79950.1, AT2G01130.1, AT2G06990.1, AT2G35340.1, AT2G35920.1, AT2G40700.1, AT2G42270.1, AT2G47250.1, AT2G47330.1, AT3G01540.2, AT3G05740.1, AT3G06480…
...GO:0008047	MF	e	enzyme activator activity	36/5012	77/27416	1.00206e-08	3	36	0	AT1G03680.1, AT1G08680.4, AT1G09020.1, AT1G10630.1, AT1G10870.1, AT1G23490.1, AT1G60860.1, AT1G70490.1, AT2G15570.2, AT2G35210.1, AT2G37550.1, AT2G39730.1, AT2G47170.1, AT3G07890.1, AT3G12050.1, AT3G15360.1, AT3G17660.1, AT3G49350.1, AT3G53710.1, AT3G62290.1, AT3G63130.1, AT4G03520.1, AT4G13350.1, AT4G17890.1, AT4G26500.1, AT4G32630.2, AT5G13300.1, AT5G14670.1, AT5G19320.1, AT5G24390.1, AT5G41940…
..GO:0140098	MF	e	catalytic activity, acting on RNA	92/5012	285/27416	1.16921e-08	2	92	0	AT1G08540.1, AT1G09940.1, AT1G14610.1, AT1G17960.1, AT1G18130.1, AT1G18440.1, AT1G25350.2, AT1G26370.1, AT1G27160.1, AT1G27900.1, AT1G29870.1, AT1G29880.1, AT1G32490.1, AT1G50200.1, AT1G54490.1, AT1G58290.1, AT1G68420.1, AT1G68990.2, AT1G70980.1, AT1G72550.1, AT1G74700.1, AT1G75660.1, AT2G04530.1, AT2G06990.1, AT2G17520.1, AT2G24120.1, AT2G31170.1, AT2G31250.1, AT2G32230.1, AT2G35340.1, AT2G36990…
....GO:0050660	MF	e	flavin adenine dinucleotide binding	57/5012	149/27416	1.22233e-08	5	57	0	AT1G09090.2, AT1G12130.1, AT1G12140.1, AT1G12160.1, AT1G12200.1, AT1G19230.2, AT1G48030.1, AT1G58440.1, AT1G62540.1, AT1G62560.1, AT1G62570.1, AT1G62580.1, AT1G62600.1, AT1G62620.1, AT1G63340.1, AT1G63370.1, AT1G63390.1, AT1G63940.2, AT1G64060.1, AT1G65860.1, AT1G72280.1, AT2G17420.1, AT2G20800.1, AT2G22830.1, AT2G38960.3, AT2G41680.1, AT3G09940.1, AT3G16950.2, AT3G17240.1, AT3G24170.1, AT3G27820…
...GO:0003724	MF	e	RNA helicase activity	15/5012	19/27416	1.53374e-08	8	15	0	AT1G26370.1, AT1G27900.1, AT1G32490.1, AT2G06990.1, AT2G35340.1, AT2G47250.1, AT3G01540.2, AT3G26560.1, AT3G53110.1, AT3G62310.1, AT4G14790.1, AT4G16680.1, AT4G18465.1, AT5G13010.1, AT5G39840.1
...GO:0015238	MF	e	drug transmembrane transporter activity	43/5012	102/27416	1.98838e-08	3	43	0	AT1G15150.1, AT1G15160.1, AT1G15170.1, AT1G15180.1, AT1G15460.1, AT1G51340.2, AT1G64820.1, AT1G66760.2, AT1G66780.1, AT1G71140.1, AT1G73700.1, AT2G04040.1, AT2G04050.1, AT2G04066.1, AT2G04070.1, AT2G04080.1, AT2G04090.1, AT2G04100.1, AT2G16650.1, AT2G32040.1, AT2G34360.1, AT2G34960.1, AT2G38330.1, AT2G47000.1, AT2G47160.2, AT2G47800.1, AT3G08040.1, AT3G08580.1, AT3G23550.1, AT3G23560.1, AT4G01100…
[truncated: 75 more rows]

## Sheet: Relaxed-preserved
GO	NS	enrichment	name	ratio_in_study	ratio_in_pop	p_uncorrected	depth	study_count	p_fdr	study_items
[truncated: 773 more rows]
